# Supplementary material for: Systematic Quantification of Protein O‑GlcNAcylation Reveals Common and Cell-Type-Specific Responses to N‑Glycosylation Inhibition in Human Cells
Source: Anal Chem. 2026 May 19;98(21):15689–99. doi: 10.1021/acs.analchem.6c00972 (PMC13234820; doi:10.1021/acs.analchem.6c00972)
Supplement: Supplementary file 2 [file ac6c00972_si_002.xlsx]

## Sheet: Sheet1
Table S1A. Identification of O-GlcNAcylated proteins in HEK293T cells
UniProt Accession	Gene Symbol	Total Peptide	Unique Peptide	Length	Coverage	Coverage Percentage	Protein Annotation
A0FGR8	ESYT2	1	1	921	15	0.0163	Extended synaptotagmin-2
A1L020	MEX3A	1	1	520	15	0.0288	RNA-binding protein MEX3A
A1X283	SH3PXD2B	2	2	911	26	0.0285	SH3 and PX domain-containing protein 2B
A3KN83	SBNO1	3	3	1393	25	0.0179	Protein strawberry notch homolog 1
A5YKK6	CNOT1	4	4	2376	54	0.0227	CCR4-NOT transcription complex subunit 1
A6NJG2	SOWAHD	1	1	315	14	0.0444	Ankyrin repeat domain-containing protein SOWAHD
A7E2V4	ZSWIM8	1	1	1837	24	0.0131	Zinc finger SWIM domain-containing protein 8
A7KAX9	ARHGAP32	1	1	2087	36	0.0172	Rho GTPase-activating protein 32
A8CG34	POM121C	5	1	1229	125	0.1017	Nuclear envelope pore membrane protein POM 121C
O00151	PDLIM1	2	2	329	26	0.079	PDZ and LIM domain protein 1
O00161	SNAP23	1	1	211	17	0.0806	Synaptosomal-associated protein 23
O00213	APBB1	1	1	710	18	0.0254	Amyloid beta precursor protein binding family B member 1
O00268	TAF4	3	3	1085	59	0.0544	Transcription initiation factor TFIID subunit 4
O00273	DFFA	1	1	331	8	0.0242	DNA fragmentation factor subunit alpha
O00469	PLOD2	2	2	737	19	0.0258	Procollagen-lysine,2-oxoglutarate 5-dioxygenase 2
O00512	BCL9	3	3	1426	60	0.0421	B-cell CLL/lymphoma 9 protein
O00571	DDX3X	6	2	662	56	0.0846	ATP-dependent RNA helicase DDX3X
O00592	PODXL	1	1	558	12	0.0215	Podocalyxin
O14497	ARID1A	7	6	2285	143	0.0626	AT-rich interactive domain-containing protein 1A
O14639	ABLIM1	1	1	778	14	0.018	Actin-binding LIM protein 1
O14654	IRS4	7	7	1257	114	0.0907	Insulin receptor substrate 4
O14686	KMT2D	5	4	5537	64	0.0116	Histone-lysine N-methyltransferase 2D
O14974	PPP1R12A	7	7	1030	119	0.1155	Protein phosphatase 1 regulatory subunit 12A
O14976	GAK	1	1	1311	34	0.0259	Cyclin-G-associated kinase
O14980	XPO1	9	8	1071	92	0.0859	Exportin-1
O15014	ZNF609	5	5	1411	60	0.0425	Zinc finger protein 609
O15027	SEC16A	8	8	2357	98	0.0416	Protein transport protein Sec16A
O15047	SETD1A	4	4	1707	80	0.0469	Histone-lysine N-methyltransferase SETD1A
O15119	TBX3	2	2	743	23	0.031	T-box transcription factor TBX3
O15294	OGT	2	2	1046	16	0.0153	UDP-N-acetylglucosamine--peptide N-acetylglucosaminyltransferase 110 kDa subunit
O15372	EIF3H	4	4	352	39	0.1108	Eukaryotic translation initiation factor 3 subunit H
O15409	FOXP2	2	2	715	53	0.0741	Forkhead box protein P2
O15498	YKT6	2	2	198	14	0.0707	Synaptobrevin homolog YKT6
O15516	CLOCK	1	1	846	10	0.0118	Circadian locomoter output cycles protein kaput
O15550	KDM6A	5	5	1401	109	0.0778	Lysine-specific demethylase 6A
O43151	TET3	5	5	1795	60	0.0334	Methylcytosine dioxygenase TET3
O43166	SIPA1L1	2	2	1804	21	0.0116	Signal-induced proliferation-associated 1-like protein 1
O43175	PHGDH	5	5	533	58	0.1088	D-3-phosphoglycerate dehydrogenase
O43237	DYNC1LI2	2	2	492	34	0.0691	Cytoplasmic dynein 1 light intermediate chain 2
O43314	PPIP5K2	2	1	1243	29	0.0233	Inositol hexakisphosphate and diphosphoinositol-pentakisphosphate kinase 2
O43318	MAP3K7	3	3	606	33	0.0545	Mitogen-activated protein kinase kinase kinase 7
O43399	TPD52L2	3	3	206	28	0.1359	Tumor protein D54
O43426	SYNJ1	2	2	1573	17	0.0108	Synaptojanin-1
O43491	EPB41L2	1	1	1005	10	0.01	Band 4.1-like protein 2
O43516	WIPF1	1	1	503	12	0.0239	WAS/WASL-interacting protein family member 1
O43524	FOXO3	1	1	673	9	0.0134	Forkhead box protein O3
O43583	DENR	2	2	198	31	0.1566	Density-regulated protein
O43663	PRC1	2	2	620	17	0.0274	Protein regulator of cytokinesis 1
O43823	AKAP8	4	4	692	102	0.1474	A-kinase anchor protein 8
O43847	NRDC	2	2	1151	33	0.0287	Nardilysin
O60303	KATNIP	1	1	1618	22	0.0136	Katanin-interacting protein
O60313	OPA1	2	2	960	26	0.0271	Dynamin-like GTPase OPA1, mitochondrial
O60315	ZEB2	1	1	1214	11	0.0091	Zinc finger E-box-binding homeobox 2
O60318	MCM3AP	3	3	1980	59	0.0298	Germinal-center associated nuclear protein
O60502	OGA	3	2	916	26	0.0284	Protein O-GlcNAcase
O60563	CCNT1	1	1	726	10	0.0138	Cyclin-T1
O60566	BUB1B	3	2	1050	32	0.0305	Mitotic checkpoint serine/threonine-protein kinase BUB1 beta
O60641	SNAP91	1	1	907	16	0.0176	Clathrin coat assembly protein AP180
O60664	PLIN3	4	4	434	62	0.1429	Perilipin-3
O60675	MAFK	1	1	156	15	0.0962	Transcription factor MafK
O60885	BRD4	3	2	1362	30	0.022	Bromodomain-containing protein 4
O75113	N4BP1	2	2	896	32	0.0357	NEDD4-binding protein 1
O75157	TSC22D2	1	1	780	46	0.059	TSC22 domain family protein 2
O75175	CNOT3	2	2	753	28	0.0372	CCR4-NOT transcription complex subunit 3
O75179	ANKRD17	10	8	2603	183	0.0703	Ankyrin repeat domain-containing protein 17
O75362	ZNF217	2	1	1048	18	0.0172	Zinc finger protein 217
O75376	NCOR1	19	19	2440	313	0.1283	Nuclear receptor corepressor 1
O75391	SPAG7	2	2	227	20	0.0881	Sperm-associated antigen 7
O75420	GIGYF1	1	1	1035	12	0.0116	GRB10-interacting GYF protein 1
O75477	ERLIN1	1	1	348	8	0.023	Erlin-1
O75554	WBP4	1	1	376	17	0.0452	WW domain-binding protein 4
O75643	SNRNP200	7	6	2136	59	0.0276	U5 small nuclear ribonucleoprotein 200 kDa helicase
O75717	WDHD1	2	2	1129	31	0.0275	WD repeat and HMG-box DNA-binding protein 1
O75808	CAPN15	1	1	1086	21	0.0193	Calpain-15
O94842	TOX4	2	2	621	49	0.0789	TOX high mobility group box family member 4
O94880	PHF14	1	1	948	44	0.0464	PHD finger protein 14
O94900	TOX	1	1	526	9	0.0171	Thymocyte selection-associated high mobility group box protein TOX
O94913	PCF11	3	3	1555	50	0.0322	Pre-mRNA cleavage complex 2 protein Pcf11
O94979	SEC31A	4	4	1220	39	0.032	Protein transport protein Sec31A
O95071	UBR5	1	1	2799	28	0.01	E3 ubiquitin-protein ligase UBR5
O95104	SCAF4	2	2	1147	26	0.0227	SR-related and CTD-associated factor 4
O95382	MAP3K6	1	1	1288	10	0.0078	Mitogen-activated protein kinase kinase kinase 6
O95429	BAG4	2	2	457	28	0.0613	BAG family molecular chaperone regulator 4
O95486	SEC24A	1	1	1093	33	0.0302	Protein transport protein Sec24A
O95487	SEC24B	2	2	1268	44	0.0347	Protein transport protein Sec24B
O95628	CNOT4	1	1	575	15	0.0261	CCR4-NOT transcription complex subunit 4
O95644	NFATC1	2	2	943	35	0.0371	Nuclear factor of activated T-cells, cytoplasmic 1
O95789	ZMYM6	2	2	1325	32	0.0242	Zinc finger MYM-type protein 6
O95817	BAG3	4	4	575	64	0.1113	BAG family molecular chaperone regulator 3
O95935	TBX18	1	1	607	11	0.0181	T-box transcription factor TBX18
O95948	ONECUT2	2	2	504	48	0.0952	One cut domain family member 2
O96008	TOMM40	2	2	361	33	0.0914	Mitochondrial import receptor subunit TOM40 homolog
P00492	HPRT1	3	3	218	33	0.1514	Hypoxanthine-guanine phosphoribosyltransferase
P00519	ABL1	2	2	1130	39	0.0345	Tyrosine-protein kinase ABL1
P02545	LMNA	16	14	664	187	0.2816	Prelamin-A/C
P04075	ALDOA	17	2	364	146	0.4011	Fructose-bisphosphate aldolase A
P04080	CSTB	4	4	98	43	0.4388	Cystatin-B
P04150	NR3C1	5	5	777	69	0.0888	Glucocorticoid receptor
P04792	HSPB1	2	2	205	25	0.122	Heat shock protein beta-1
P05387	RPLP2	2	2	115	46	0.4	Large ribosomal subunit protein P2
P05783	KRT18	3	2	430	36	0.0837	Keratin, type I cytoskeletal 18
P07196	NEFL	2	1	543	26	0.0479	Neurofilament light polypeptide
P07197	NEFM	5	4	916	45	0.0491	Neurofilament medium polypeptide
P07942	LAMB1	1	1	1786	13	0.0073	Laminin subunit beta-1
P08047	SP1	2	2	785	37	0.0471	Transcription factor Sp1
P08151	GLI1	1	1	1106	9	0.0081	Zinc finger protein GLI1
P08235	NR3C2	3	3	984	37	0.0376	Mineralocorticoid receptor
P08651	NFIC	1	1	508	11	0.0217	Nuclear factor 1 C-type
P08670	VIM	26	19	466	213	0.4571	Vimentin
P09012	SNRPA	6	5	282	70	0.2482	U1 small nuclear ribonucleoprotein A
P09651	HNRNPA1	14	1	372	126	0.3387	Heterogeneous nuclear ribonucleoprotein A1
P0C7T5	ATXN1L	3	3	689	43	0.0624	Ataxin-1-like
P0CG12	DERPC	1	1	524	23	0.0439	Decreased expression in renal and prostate cancer protein
P0CG40	SP9	3	3	484	51	0.1054	Transcription factor Sp9
P0CJ78	ZNF865	1	1	1059	32	0.0302	Zinc finger protein 865
P0DMV8	HSPA1A	19	19	641	181	0.2824	Heat shock 70 kDa protein 1A
P10070	GLI2	2	2	1586	25	0.0158	Zinc finger protein GLI2
P10071	GLI3	2	2	1580	25	0.0158	Transcriptional activator GLI3
P11166	SLC2A1	2	2	492	19	0.0386	Solute carrier family 2, facilitated glucose transporter member 1
P11171	EPB41	4	3	864	41	0.0475	Protein 4.1
P11216	PYGB	6	4	843	49	0.0581	Glycogen phosphorylase, brain form
P11274	BCR	5	5	1271	57	0.0448	Breakpoint cluster region protein
P11940	PABPC1	10	2	636	100	0.1572	Polyadenylate-binding protein 1
P12270	TPR	11	11	2363	108	0.0457	Nucleoprotein TPR
P12755	SKI	2	2	728	29	0.0398	Ski oncogene
P12956	XRCC6	10	10	609	107	0.1757	X-ray repair cross-complementing protein 6
P13056	NR2C1	1	1	603	17	0.0282	Nuclear receptor subfamily 2 group C member 1
P14314	PRKCSH	6	6	528	95	0.1799	Glucosidase 2 subunit beta
P14317	HCLS1	1	1	486	21	0.0432	Hematopoietic lineage cell-specific protein
P14625	HSP90B1	26	15	803	238	0.2964	Endoplasmin
P14678	SNRPB	2	2	240	23	0.0958	Small nuclear ribonucleoprotein-associated proteins B and B'
P14859	POU2F1	2	1	743	26	0.035	POU domain, class 2, transcription factor 1
P14866	HNRNPL	13	12	589	168	0.2852	Heterogeneous nuclear ribonucleoprotein L
P15336	ATF2	1	1	505	17	0.0337	Cyclic AMP-dependent transcription factor ATF-2
P15822	HIVEP1	19	19	2718	261	0.096	Zinc finger protein 40
P15880	RPS2	8	8	293	70	0.2389	Small ribosomal subunit protein uS5
P15923	TCF3	1	1	654	13	0.0199	Transcription factor E2-alpha
P16220	CREB1	1	1	327	29	0.0887	Cyclic AMP-responsive element-binding protein 1
P16989	YBX3	3	3	372	66	0.1774	Y-box-binding protein 3
P18146	EGR1	1	1	543	13	0.0239	Early growth response protein 1
P18583	SON	4	4	2426	64	0.0264	Protein SON
P18846	ATF1	1	1	271	26	0.0959	Cyclic AMP-dependent transcription factor ATF-1
P20719	HOXA5	1	1	270	14	0.0519	Homeobox protein Hox-A5
P20810	CAST	4	4	708	74	0.1045	Calpastatin
P22626	HNRNPA2B1	17	13	353	197	0.5581	Heterogeneous nuclear ribonucleoproteins A2/B1
P22670	RFX1	1	1	979	10	0.0102	MHC class II regulatory factor RFX1
P22681	CBL	5	4	906	74	0.0817	E3 ubiquitin-protein ligase CBL
P23246	SFPQ	10	8	707	116	0.1641	Splicing factor, proline- and glutamine-rich
P23396	RPS3	7	7	243	75	0.3086	Small ribosomal subunit protein uS3
P23588	EIF4B	5	5	611	59	0.0966	Eukaryotic translation initiation factor 4B
P23769	GATA2	2	2	480	35	0.0729	Endothelial transcription factor GATA-2
P25054	APC	5	5	2843	54	0.019	Adenomatous polyposis coli protein
P25205	MCM3	8	7	808	84	0.104	DNA replication licensing factor MCM3
P25705	ATP5F1A	14	14	553	109	0.1971	ATP synthase F(1) complex subunit alpha, mitochondrial
P27540	ARNT	2	2	789	43	0.0545	Aryl hydrocarbon receptor nuclear translocator
P27707	DCK	2	2	260	28	0.1077	Deoxycytidine kinase
P27816	MAP4	15	15	1152	145	0.1259	Microtubule-associated protein 4
P29084	GTF2E2	2	2	291	20	0.0687	Transcription initiation factor IIE subunit beta
P30041	PRDX6	9	9	224	89	0.3973	Peroxiredoxin-6
P30622	CLIP1	3	3	1438	26	0.0181	CAP-Gly domain-containing linker protein 1
P31260	HOXA10	3	3	410	48	0.1171	Homeobox protein Hox-A10
P31271	HOXA13	1	1	388	17	0.0438	Homeobox protein Hox-A13
P31629	HIVEP2	13	13	2446	186	0.076	Transcription factor HIVEP2
P33981	TTK	4	4	857	45	0.0525	Dual specificity protein kinase TTK
P35226	BMI1	2	1	326	20	0.0613	Polycomb complex protein BMI-1
P35453	HOXD13	4	4	343	69	0.2012	Homeobox protein Hox-D13
P35568	IRS1	1	1	1242	18	0.0145	Insulin receptor substrate 1
P35580	MYH10	13	10	1976	114	0.0577	Myosin-10
P35611	ADD1	2	2	737	38	0.0516	Alpha-adducin
P35658	NUP214	21	21	2090	418	0.2	Nuclear pore complex protein Nup214
P36956	SREBF1	1	1	1147	10	0.0087	Sterol regulatory element-binding protein 1
P38606	ATP6V1A	3	3	617	30	0.0486	V-type proton ATPase catalytic subunit A
P38646	HSPA9	20	19	679	171	0.2518	Stress-70 protein, mitochondrial
P39880	CUX1	4	4	1505	86	0.0571	Homeobox protein cut-like 1
P40425	PBX2	1	1	430	12	0.0279	Pre-B-cell leukemia transcription factor 2
P40692	MLH1	2	2	756	25	0.0331	DNA mismatch repair protein Mlh1
P40855	PEX19	2	2	299	37	0.1237	Peroxisomal biogenesis factor 19
P42166	TMPO	7	3	694	97	0.1398	Lamina-associated polypeptide 2, isoform alpha
P42167	TMPO	11	7	454	123	0.2709	Lamina-associated polypeptide 2, isoforms beta/gamma
P42566	EPS15	3	3	896	46	0.0513	Epidermal growth factor receptor substrate 15
P42694	HELZ	1	1	1942	18	0.0093	Probable helicase with zinc finger domain
P43694	GATA4	3	3	442	74	0.1674	Transcription factor GATA-4
P46013	MKI67	13	13	3256	207	0.0636	Proliferation marker protein Ki-67
P46821	MAP1B	11	11	2468	160	0.0648	Microtubule-associated protein 1B
P46937	YAP1	4	3	504	64	0.127	Transcriptional coactivator YAP1
P46939	UTRN	2	2	3433	28	0.0082	Utrophin
P48029	SLC6A8	1	1	635	13	0.0205	Sodium- and chloride-dependent creatine transporter 1
P48382	RFX5	2	2	616	18	0.0292	DNA-binding protein RFX5
P48431	SOX2	1	1	317	17	0.0536	Transcription factor SOX-2
P48634	PRRC2A	5	5	2157	83	0.0385	Protein PRRC2A
P48739	PITPNB	5	4	271	60	0.2214	Phosphatidylinositol transfer protein beta isoform
P49023	PXN	2	2	591	35	0.0592	Paxillin
P49247	RPIA	2	2	311	47	0.1511	Ribose-5-phosphate isomerase
P49257	LMAN1	3	3	510	20	0.0392	Protein ERGIC-53
P49321	NASP	13	13	788	144	0.1827	Nuclear autoantigenic sperm protein
P49750	YLPM1	7	7	2146	89	0.0415	YLP motif-containing protein 1
P49790	NUP153	26	26	1475	420	0.2847	Nuclear pore complex protein Nup153
P49792	RANBP2	19	12	3224	283	0.0878	E3 SUMO-protein ligase RanBP2
P49840	GSK3A	1	1	483	37	0.0766	Glycogen synthase kinase-3 alpha
P49841	GSK3B	2	2	420	37	0.0881	Glycogen synthase kinase-3 beta
P49848	TAF6	2	2	677	31	0.0458	Transcription initiation factor TFIID subunit 6
P50402	EMD	5	5	254	71	0.2795	Emerin
P50454	SERPINH1	6	6	418	63	0.1507	Serpin H1
P50552	VASP	3	3	380	43	0.1132	Vasodilator-stimulated phosphoprotein
P51003	PAPOLA	2	2	745	23	0.0309	Poly(A) polymerase alpha
P51587	BRCA2	1	1	3418	13	0.0038	Breast cancer type 2 susceptibility protein
P51610	HCFC1	33	33	2035	449	0.2206	Host cell factor 1
P51858	HDGF	10	9	240	77	0.3208	Hepatoma-derived growth factor
P51991	HNRNPA3	9	4	378	81	0.2143	Heterogeneous nuclear ribonucleoprotein A3
P52594	AGFG1	3	3	562	50	0.089	Arf-GAP domain and FG repeat-containing protein 1
P52948	NUP98	8	8	1817	124	0.0682	Nuclear pore complex protein Nup98-Nup96
P53367	ARFIP1	1	1	373	18	0.0483	Arfaptin-1
P54253	ATXN1	1	1	815	15	0.0184	Ataxin-1
P54259	ATN1	1	1	1190	15	0.0126	Atrophin-1
P54725	RAD23A	3	2	363	38	0.1047	UV excision repair protein RAD23 homolog A
P54727	RAD23B	4	3	409	95	0.2323	UV excision repair protein RAD23 homolog B
P55196	AFDN	6	6	1824	114	0.0625	Afadin
P55197	MLLT10	2	2	1068	40	0.0375	Protein AF-10
P55198	MLLT6	4	4	1093	66	0.0604	Protein AF-17
P55735	SEC13	3	3	322	37	0.1149	Protein SEC13 homolog
P56537	EIF6	2	2	245	24	0.098	Eukaryotic translation initiation factor 6
P57682	KLF3	2	1	345	32	0.0928	Krueppel-like factor 3
P61289	PSME3	5	5	254	40	0.1575	Proteasome activator complex subunit 3
P61758	VBP1	1	1	197	9	0.0457	Prefoldin subunit 3
P61927	RPL37	2	2	97	16	0.1649	Large ribosomal subunit protein eL37
P61964	WDR5	1	1	334	13	0.0389	WD repeat-containing protein 5
P62072	TIMM10	1	1	90	8	0.0889	Mitochondrial import inner membrane translocase subunit Tim10
P78312	FAM193A	1	1	1265	12	0.0095	Protein FAM193A
P78337	PITX1	1	1	314	10	0.0318	Pituitary homeobox 1
P78344	EIF4G2	7	7	907	68	0.075	Eukaryotic translation initiation factor 4 gamma 2
P78347	GTF2I	6	6	998	58	0.0581	General transcription factor II-I
P78364	PHC1	3	3	1004	49	0.0488	Polyhomeotic-like protein 1
P82909	KGD4	1	1	103	12	0.1165	Alpha-ketoglutarate dehydrogenase component 4
P82979	SARNP	2	2	210	18	0.0857	SAP domain-containing ribonucleoprotein
P85037	FOXK1	4	4	733	61	0.0832	Forkhead box protein K1
P98082	DAB2	2	2	770	49	0.0636	Disabled homolog 2
P98175	RBM10	4	3	930	84	0.0903	RNA-binding protein 10
Q01082	SPTBN1	10	9	2364	106	0.0448	Spectrin beta chain, non-erythrocytic 1
Q01167	FOXK2	1	1	660	21	0.0318	Forkhead box protein K2
Q01433	AMPD2	5	5	825	43	0.0521	AMP deaminase 2
Q01780	EXOSC10	4	4	885	33	0.0373	Exosome complex component 10
Q01826	SATB1	1	1	763	20	0.0262	DNA-binding protein SATB1
Q01844	EWSR1	2	2	656	38	0.0579	RNA-binding protein EWS
Q02078	MEF2A	1	1	507	8	0.0158	Myocyte-specific enhancer factor 2A
Q02086	SP2	1	1	613	16	0.0261	Transcription factor Sp2
Q02446	SP4	1	1	784	26	0.0332	Transcription factor Sp4
Q02818	NUCB1	1	1	461	22	0.0477	Nucleobindin-1
Q02962	PAX2	1	1	417	27	0.0647	Paired box protein Pax-2
Q03164	KMT2A	5	4	3969	91	0.0229	Histone-lysine N-methyltransferase 2A
Q04206	RELA	3	3	551	33	0.0599	Transcription factor p65
Q04637	EIF4G1	18	18	1599	207	0.1295	Eukaryotic translation initiation factor 4 gamma 1
Q04724	TLE1	4	3	770	63	0.0818	Transducin-like enhancer protein 1
Q04725	TLE2	3	2	743	33	0.0444	Transducin-like enhancer protein 2
Q04726	TLE3	4	3	772	56	0.0725	Transducin-like enhancer protein 3
Q04727	TLE4	6	4	773	65	0.0841	Transducin-like enhancer protein 4
Q04743	EMX2	1	1	252	8	0.0317	Homeobox protein EMX2
Q05086	UBE3A	2	2	875	29	0.0331	Ubiquitin-protein ligase E3A
Q05209	PTPN12	2	2	780	53	0.0679	Tyrosine-protein phosphatase non-receptor type 12
Q06330	RBPJ	1	1	500	38	0.076	Recombining binding protein suppressor of hairless
Q06787	FMR1	5	5	632	57	0.0902	Fragile X messenger ribonucleoprotein 1
Q07912	TNK2	1	1	1038	13	0.0125	Activated CDC42 kinase 1
Q08AD1	CAMSAP2	3	3	1489	34	0.0228	Calmodulin-regulated spectrin-associated protein 2
Q09472	EP300	2	2	2414	48	0.0199	Histone acetyltransferase p300
Q09666	AHNAK	11	11	5890	271	0.046	Neuroblast differentiation-associated protein AHNAK
Q12816	TRO	1	1	1431	15	0.0105	Trophinin
Q12830	BPTF	12	12	3046	212	0.0696	Nucleosome-remodeling factor subunit BPTF
Q12857	NFIA	1	1	509	12	0.0236	Nuclear factor 1 A-type
Q12872	SFSWAP	1	1	951	7	0.0074	Splicing factor, suppressor of white-apricot homolog
Q12888	TP53BP1	11	11	1972	174	0.0882	TP53-binding protein 1
Q12906	ILF3	13	11	894	155	0.1734	Interleukin enhancer-binding factor 3
Q12955	ANK3	3	3	4377	35	0.008	Ankyrin-3
Q12968	NFATC3	2	2	1075	27	0.0251	Nuclear factor of activated T-cells, cytoplasmic 3
Q13098	GPS1	4	4	491	45	0.0916	COP9 signalosome complex subunit 1
Q13126	MTAP	1	1	283	11	0.0389	S-methyl-5'-thioadenosine phosphorylase
Q13158	FADD	1	1	208	19	0.0913	FAS-associated death domain protein
Q13188	STK3	1	1	491	10	0.0204	Serine/threonine-protein kinase 3
Q13206	DDX10	1	1	875	15	0.0171	Probable ATP-dependent RNA helicase DDX10
Q13263	TRIM28	9	9	835	94	0.1126	Transcription intermediary factor 1-beta
Q13283	G3BP1	3	3	466	38	0.0815	Ras GTPase-activating protein-binding protein 1
Q13310	PABPC4	5	2	644	49	0.0761	Polyadenylate-binding protein 4
Q13356	PPIL2	1	1	520	15	0.0288	RING-type E3 ubiquitin-protein ligase PPIL2
Q13370	PDE3B	1	1	1112	8	0.0072	cGMP-inhibited 3',5'-cyclic phosphodiesterase 3B
Q13427	PPIG	3	3	754	18	0.0239	Peptidyl-prolyl cis-trans isomerase G
Q13443	ADAM9	1	1	819	11	0.0134	Disintegrin and metalloproteinase domain-containing protein 9
Q13480	GAB1	4	4	694	51	0.0735	GRB2-associated-binding protein 1
Q13492	PICALM	2	2	652	21	0.0322	Phosphatidylinositol-binding clathrin assembly protein
Q13573	SNW1	1	1	536	10	0.0187	SNW domain-containing protein 1
Q13586	STIM1	1	1	685	14	0.0204	Stromal interaction molecule 1
Q13613	MTMR1	2	2	665	34	0.0511	Phosphatidylinositol-3-phosphate phosphatase MTMR1
Q13620	CUL4B	2	2	913	34	0.0372	Cullin-4B
Q13625	TP53BP2	1	1	1128	21	0.0186	Apoptosis-stimulating of p53 protein 2
Q13627	DYRK1A	3	3	763	68	0.0891	Dual specificity tyrosine-phosphorylation-regulated kinase 1A
Q14004	CDK13	3	2	1512	48	0.0317	Cyclin-dependent kinase 13
Q14119	VEZF1	2	2	521	30	0.0576	Vascular endothelial zinc finger 1
Q14126	DSG2	3	3	1118	42	0.0376	Desmoglein-2
Q14157	UBAP2L	9	9	1087	128	0.1178	Ubiquitin-associated protein 2-like
Q14160	SCRIB	4	4	1655	51	0.0308	Protein scribble homolog
Q14195	DPYSL3	2	1	570	20	0.0351	Dihydropyrimidinase-related protein 3
Q14244	MAP7	1	1	749	13	0.0174	Ensconsin
Q14247	CTTN	9	9	550	101	0.1836	Src substrate cortactin
Q14444	CAPRIN1	2	2	709	45	0.0635	Caprin-1
Q14574	DSC3	3	2	896	37	0.0413	Desmocollin-3
Q14651	PLS1	3	1	629	53	0.0843	Plastin-1
Q14657	LAGE3	1	1	143	7	0.049	EKC/KEOPS complex subunit LAGE3
Q14669	TRIP12	3	3	1992	33	0.0166	E3 ubiquitin-protein ligase TRIP12
Q14676	MDC1	12	12	2089	283	0.1355	Mediator of DNA damage checkpoint protein 1
Q14677	CLINT1	4	3	625	45	0.072	Clathrin interactor 1
Q14679	TTLL4	2	2	1199	29	0.0242	Tubulin monoglutamylase TTLL4
Q14684	RRP1B	6	6	758	104	0.1372	Ribosomal RNA processing protein 1 homolog B
Q14686	NCOA6	4	4	2063	112	0.0543	Nuclear receptor coactivator 6
Q14687	GSE1	1	1	1217	29	0.0238	Genetic suppressor element 1
Q14766	LTBP1	1	1	1721	18	0.0105	Latent-transforming growth factor beta-binding protein 1
Q14814	MEF2D	2	2	521	24	0.0461	Myocyte-specific enhancer factor 2D
Q14847	LASP1	2	2	261	43	0.1648	LIM and SH3 domain protein 1
Q14938	NFIX	2	2	502	40	0.0797	Nuclear factor 1 X-type
Q14966	ZNF638	3	3	1978	28	0.0142	Zinc finger protein 638
Q14980	NUMA1	7	7	2115	97	0.0459	Nuclear mitotic apparatus protein 1
Q15005	SPCS2	3	3	226	39	0.1726	Signal peptidase complex subunit 2
Q15021	NCAPD2	3	3	1401	24	0.0171	Condensin complex subunit 1
Q15047	SETDB1	1	1	1291	9	0.007	Histone-lysine N-methyltransferase SETDB1
Q15058	KIF14	1	1	1648	18	0.0109	Kinesin-like protein KIF14
Q15061	WDR43	3	3	677	25	0.0369	WD repeat-containing protein 43
Q15233	NONO	15	13	471	154	0.327	Non-POU domain-containing octamer-binding protein
Q15345	LRRC41	1	1	812	19	0.0234	Leucine-rich repeat-containing protein 41
Q15365	PCBP1	9	5	356	115	0.323	Poly(rC)-binding protein 1
Q15366	PCBP2	7	2	365	69	0.189	Poly(rC)-binding protein 2
Q15428	SF3A2	3	3	464	31	0.0668	Splicing factor 3A subunit 2
Q15434	RBMS2	1	1	407	20	0.0491	RNA-binding motif, single-stranded-interacting protein 2
Q15468	STIL	2	2	1287	28	0.0218	SCL-interrupting locus protein
Q15648	MED1	2	2	1581	47	0.0297	Mediator of RNA polymerase II transcription subunit 1
Q15652	JMJD1C	9	8	2540	93	0.0366	Probable JmjC domain-containing histone demethylation protein 2C
Q15699	ALX1	1	1	326	10	0.0307	ALX homeobox protein 1
Q15714	TSC22D1	2	2	1073	47	0.0438	TSC22 domain family protein 1
Q15723	ELF2	7	7	593	104	0.1754	ETS-related transcription factor Elf-2
Q15750	TAB1	2	2	504	23	0.0456	TGF-beta-activated kinase 1 and MAP3K7-binding protein 1
Q15788	NCOA1	1	1	1441	31	0.0215	Nuclear receptor coactivator 1
Q15911	ZFHX3	1	1	3703	22	0.0059	Zinc finger homeobox protein 3
Q15942	ZYX	5	5	572	85	0.1486	Zyxin
Q16186	ADRM1	1	1	407	16	0.0393	Proteasomal ubiquitin receptor ADRM1
Q16204	CCDC6	3	3	474	61	0.1287	Coiled-coil domain-containing protein 6
Q16555	DPYSL2	3	3	572	31	0.0542	Dihydropyrimidinase-related protein 2
Q16594	TAF9	1	1	264	14	0.053	Transcription initiation factor TFIID subunit 9
Q16643	DBN1	4	4	649	51	0.0786	Drebrin
Q16890	TPD52L1	1	1	204	14	0.0686	Tumor protein D53
Q17RS7	GEN1	2	2	908	32	0.0352	Flap endonuclease GEN homolog 1
Q29RF7	PDS5A	6	6	1337	70	0.0524	Sister chromatid cohesion protein PDS5 homolog A
Q2KHR2	RFX7	4	4	1460	54	0.037	DNA-binding protein RFX7
Q2KHR3	QSER1	13	13	1735	219	0.1262	Glutamine and serine-rich protein 1
Q2M2I8	AAK1	2	2	961	51	0.0531	AP2-associated protein kinase 1
Q2TAL8	QRICH1	1	1	776	9	0.0116	Transcriptional regulator QRICH1
Q3MHD2	LSM12	1	1	195	8	0.041	Protein LSM12
Q4AC94	C2CD3	1	1	2353	11	0.0047	C2 domain-containing protein 3
Q4KMP7	TBC1D10B	2	2	808	51	0.0631	TBC1 domain family member 10B
Q4VCS5	AMOT	14	14	1084	134	0.1236	Angiomotin
Q52LR7	EPC2	1	1	807	10	0.0124	Enhancer of polycomb homolog 2
Q53ET0	CRTC2	2	2	693	43	0.062	CREB-regulated transcription coactivator 2
Q58A45	PAN3	2	2	887	54	0.0609	PAN2-PAN3 deadenylation complex subunit PAN3
Q5BJH7	YIF1B	2	2	314	25	0.0796	Protein YIF1B
Q5H9F3	BCORL1	5	5	1785	57	0.0319	BCL-6 corepressor-like protein 1
Q5HYC2	BRD10	6	6	2103	88	0.0418	Uncharacterized bromodomain-containing protein 10
Q5HYW2	NHSL2	1	1	1225	13	0.0106	NHS-like protein 2
Q5JRA6	MIA3	11	11	1907	159	0.0834	Transport and Golgi organization protein 1 homolog
Q5JSZ5	PRRC2B	4	4	2229	99	0.0444	Protein PRRC2B
Q5QP82	DCAF10	2	2	559	18	0.0322	DDB1- and CUL4-associated factor 10
Q5SW79	CEP170	5	5	1584	59	0.0372	Centrosomal protein of 170 kDa
Q5T0B9	ZNF362	3	3	420	55	0.131	Zinc finger protein 362
Q5T1R4	HIVEP3	4	4	2406	41	0.017	Transcription factor HIVEP3
Q5T1V6	DDX59	1	1	619	16	0.0258	Probable ATP-dependent RNA helicase DDX59
Q5T6F2	UBAP2	9	9	1119	122	0.109	Ubiquitin-associated protein 2
Q5T8P6	RBM26	5	5	1007	57	0.0566	RNA-binding protein 26
Q5TC82	RC3H1	2	2	1133	29	0.0256	Roquin-1
Q5TF39	MFSD4B	1	1	518	8	0.0154	Sodium-dependent glucose transporter 1
Q5TGY3	AHDC1	7	7	1603	147	0.0917	Transcription factor Gibbin
Q5VT06	CEP350	1	1	3117	25	0.008	Centrosome-associated protein 350
Q5VT25	CDC42BPA	1	1	1732	14	0.0081	Serine/threonine-protein kinase MRCK alpha
Q5VT52	RPRD2	9	9	1461	141	0.0965	Regulation of nuclear pre-mRNA domain-containing protein 2
Q5VTB9	RNF220	4	4	566	40	0.0707	E3 ubiquitin-protein ligase RNF220
Q5VUA4	ZNF318	2	2	2279	23	0.0101	Zinc finger protein 318
Q5VWN6	TASOR2	7	6	2430	97	0.0399	Protein TASOR 2
Q5XG87	TENT4A	2	2	792	20	0.0253	Terminal nucleotidyltransferase 4A
Q63HK5	TSHZ3	1	1	1081	17	0.0157	Teashirt homolog 3
Q63ZY3	KANK2	1	1	851	16	0.0188	KN motif and ankyrin repeat domain-containing protein 2
Q66K14	TBC1D9B	4	4	1250	49	0.0392	TBC1 domain family member 9B
Q68CP9	ARID2	2	2	1835	42	0.0229	AT-rich interactive domain-containing protein 2
Q68D10	SPTY2D1	1	1	685	10	0.0146	Protein SPT2 homolog
Q68DE3	USF3	3	3	2245	42	0.0187	Basic helix-loop-helix domain-containing protein USF3
Q6AI12	ANKRD40	2	2	368	33	0.0897	Ankyrin repeat domain-containing protein 40
Q6AI39	BICRAL	2	2	1079	17	0.0158	BRD4-interacting chromatin-remodeling complex-associated protein-like
Q6BDS2	BLTP3A	1	1	1440	15	0.0104	Bridge-like lipid transfer protein family member 3A
Q6IBW4	NCAPH2	4	4	605	49	0.081	Condensin-2 complex subunit H2
Q6KC79	NIPBL	4	4	2804	46	0.0164	Nipped-B-like protein
Q6MZP7	LIN54	8	8	749	111	0.1482	Protein lin-54 homolog
Q6N021	TET2	5	5	2002	72	0.036	Methylcytosine dioxygenase TET2
Q6NXR0	IRGC	1	1	463	17	0.0367	Interferon-inducible GTPase 5
Q6NXT4	SLC30A6	2	2	461	29	0.0629	Zinc transporter 6
Q6P2E9	EDC4	3	3	1401	36	0.0257	Enhancer of mRNA-decapping protein 4
Q6P3W7	SCYL2	3	3	929	50	0.0538	SCY1-like protein 2
Q6P4R8	NFRKB	14	14	1299	182	0.1401	Nuclear factor related to kappa-B-binding protein
Q6PCB5	RSBN1L	3	3	846	61	0.0721	Lysine-specific demethylase RSBN1L
Q6PGN9	PSRC1	1	1	363	14	0.0386	Proline/serine-rich coiled-coil protein 1
Q6PJG6	BRAT1	3	3	821	58	0.0706	Integrator complex assembly factor BRAT1
Q6PJT7	ZC3H14	7	7	736	84	0.1141	Zinc finger CCCH domain-containing protein 14
Q6PKG0	LARP1	10	10	1096	129	0.1177	La-related protein 1
Q6T4R5	NHS	1	1	1651	27	0.0164	Actin remodeling regulator NHS
Q6UN15	FIP1L1	4	4	594	61	0.1027	Pre-mRNA 3'-end-processing factor FIP1
Q6UUV7	CRTC3	1	1	619	9	0.0145	CREB-regulated transcription coactivator 3
Q6UVJ0	SASS6	1	1	657	21	0.032	Spindle assembly abnormal protein 6 homolog
Q6VMQ6	ATF7IP	10	10	1270	192	0.1512	Activating transcription factor 7-interacting protein 1
Q6W2J9	BCOR	13	13	1755	225	0.1282	BCL-6 corepressor
Q6Y7W6	GIGYF2	2	2	1299	30	0.0231	GRB10-interacting GYF protein 2
Q6ZN17	LIN28B	3	3	250	44	0.176	Protein lin-28 homolog B
Q6ZN30	BNC2	2	2	1099	25	0.0227	Zinc finger protein basonuclin-2
Q6ZNA4	RNF111	1	1	994	25	0.0252	E3 ubiquitin-protein ligase Arkadia
Q6ZNB6	NFXL1	2	2	911	26	0.0285	NF-X1-type zinc finger protein NFXL1
Q6ZRI6	C15orf39	9	9	1047	194	0.1853	Uncharacterized protein C15orf39
Q6ZRS2	SRCAP	4	4	3230	58	0.018	Helicase SRCAP
Q6ZU65	UBN2	7	7	1347	113	0.0839	Ubinuclein-2
Q6ZVM7	TOM1L2	1	1	507	37	0.073	TOM1-like protein 2
Q70CQ2	USP34	2	2	3546	25	0.0071	Ubiquitin carboxyl-terminal hydrolase 34
Q70E73	RAPH1	1	1	1250	22	0.0176	Ras-associated and pleckstrin homology domains-containing protein 1
Q70EL1	USP54	4	4	1684	65	0.0386	Ubiquitin carboxyl-terminal hydrolase 54
Q75N03	CBLL1	2	1	491	16	0.0326	E3 ubiquitin-protein ligase Hakai
Q75VX8	GAREM2	1	1	874	17	0.0195	GRB2-associated and regulator of MAPK protein 2
Q76L83	ASXL2	2	2	1435	40	0.0279	Putative Polycomb group protein ASXL2
Q76N32	CEP68	1	1	757	22	0.0291	Centrosomal protein of 68 kDa
Q7KZ85	SUPT6H	2	2	1726	36	0.0209	Transcription elongation factor SPT6
Q7KZF4	SND1	14	14	910	141	0.1549	Staphylococcal nuclease domain-containing protein 1
Q7L1W4	LRRC8D	2	2	858	28	0.0326	Volume-regulated anion channel subunit LRRC8D
Q7L2J0	MEPCE	7	7	689	85	0.1234	7SK snRNA methylphosphate capping enzyme
Q7L3V2	RTL10	1	1	364	19	0.0522	Protein Bop
Q7L8A9	VASH1	1	1	365	23	0.063	Tubulinyl-Tyr carboxypeptidase 1
Q7LBC6	KDM3B	3	3	1761	52	0.0295	Lysine-specific demethylase 3B
Q7RTN6	STRADA	1	1	431	17	0.0394	STE20-related kinase adapter protein alpha
Q7Z2W4	ZC3HAV1	4	4	902	51	0.0565	Zinc finger CCCH-type antiviral protein 1
Q7Z3B3	KANSL1	1	1	1105	28	0.0253	KAT8 regulatory NSL complex subunit 1
Q7Z3K3	POGZ	7	7	1410	143	0.1014	Pogo transposable element with ZNF domain
Q7Z3T8	ZFYVE16	3	3	1539	56	0.0364	Zinc finger FYVE domain-containing protein 16
Q7Z417	NUFIP2	2	2	695	51	0.0734	FMR1-interacting protein NUFIP2
Q7Z434	MAVS	7	7	540	153	0.2833	Mitochondrial antiviral-signaling protein
Q7Z589	EMSY	14	14	1322	179	0.1354	BRCA2-interacting transcriptional repressor EMSY
Q7Z5L9	IRF2BP2	2	2	587	33	0.0562	Interferon regulatory factor 2-binding protein 2
Q7Z6B7	SRGAP1	1	1	1085	21	0.0194	SLIT-ROBO Rho GTPase-activating protein 1
Q7Z6E9	RBBP6	1	1	1792	9	0.005	E3 ubiquitin-protein ligase RBBP6
Q7Z6J0	SH3RF1	6	6	888	125	0.1408	E3 ubiquitin-protein ligase SH3RF1
Q7Z6Z7	HUWE1	12	12	4374	177	0.0405	E3 ubiquitin-protein ligase HUWE1
Q7Z739	YTHDF3	3	2	585	36	0.0615	YTH domain-containing family protein 3
Q86T24	ZBTB33	1	1	672	9	0.0134	Transcriptional regulator Kaiso
Q86U44	METTL3	1	1	580	15	0.0259	N(6)-adenosine-methyltransferase catalytic subunit METTL3
Q86U70	LDB1	1	1	411	10	0.0243	LIM domain-binding protein 1
Q86UE4	MTDH	3	3	582	32	0.055	Protein LYRIC
Q86UP2	KTN1	3	3	1357	22	0.0162	Kinectin
Q86UU0	BCL9L	1	1	1499	12	0.008	B-cell CLL/lymphoma 9-like protein
Q86V15	CASZ1	1	1	1759	11	0.0063	Zinc finger protein castor homolog 1
Q86VR2	RETREG3	1	1	466	15	0.0322	Reticulophagy regulator 3
Q86XN7	PROSER1	1	1	944	12	0.0127	Proline and serine-rich protein 1
Q86XP3	DDX42	3	3	938	42	0.0448	ATP-dependent RNA helicase DDX42
Q86XT2	VPS37D	1	1	251	14	0.0558	Vacuolar protein sorting-associated protein 37D
Q86Y37	CACUL1	3	3	369	46	0.1247	CDK2-associated and cullin domain-containing protein 1
Q86YP4	GATAD2A	5	5	633	91	0.1438	Transcriptional repressor p66-alpha
Q86Z02	HIPK1	3	3	1210	53	0.0438	Homeodomain-interacting protein kinase 1
Q8IU81	IRF2BP1	2	2	584	45	0.0771	Interferon regulatory factor 2-binding protein 1
Q8IVL6	P3H3	1	1	736	29	0.0394	Prolyl 3-hydroxylase 3
Q8IVW6	ARID3B	5	5	561	81	0.1444	AT-rich interactive domain-containing protein 3B
Q8IWB9	TEX2	1	1	1127	12	0.0106	Testis-expressed protein 2
Q8IWI9	MGA	7	7	3065	90	0.0294	MAX gene-associated protein
Q8IWP9	CCDC28A	2	2	274	22	0.0803	Coiled-coil domain-containing protein 28A
Q8IWR0	ZC3H7A	1	1	971	8	0.0082	Zinc finger CCCH domain-containing protein 7A
Q8IWY9	CDAN1	2	2	1227	19	0.0155	Codanin-1
Q8IWZ3	ANKHD1	8	5	2542	109	0.0429	Ankyrin repeat and KH domain-containing protein 1
Q8IWZ8	SUGP1	2	2	645	68	0.1054	SURP and G-patch domain-containing protein 1
Q8IX12	CCAR1	3	3	1150	26	0.0226	Cell division cycle and apoptosis regulator protein 1
Q8IXZ3	SP8	1	1	490	20	0.0408	Transcription factor Sp8
Q8IY33	MICALL2	1	1	904	11	0.0122	MICAL-like protein 2
Q8IZH2	XRN1	3	3	1706	56	0.0328	5'-3' exoribonuclease 1
Q8N0X7	SPART	1	1	666	16	0.024	Spartin
Q8N0Z3	SPICE1	2	2	855	36	0.0421	Spindle and centriole-associated protein 1
Q8N122	RPTOR	1	1	1335	19	0.0142	Regulatory-associated protein of mTOR
Q8N1F7	NUP93	6	6	819	52	0.0635	Nuclear pore complex protein Nup93
Q8N1G0	ZNF687	4	4	1237	50	0.0404	Zinc finger protein 687
Q8N1G2	CMTR1	3	3	835	29	0.0347	Cap-specific mRNA (nucleoside-2'-O-)-methyltransferase 1
Q8N3V7	SYNPO	1	1	929	13	0.014	Synaptopodin
Q8N3X1	FNBP4	5	5	1017	42	0.0413	Formin-binding protein 4
Q8N5C8	TAB3	1	1	712	18	0.0253	TGF-beta-activated kinase 1 and MAP3K7-binding protein 3
Q8N5I9	NOPCHAP1	1	1	185	9	0.0486	NOP protein chaperone 1
Q8N684	CPSF7	3	3	471	34	0.0722	Cleavage and polyadenylation specificity factor subunit 7
Q8N6T3	ARFGAP1	4	4	406	39	0.0961	ADP-ribosylation factor GTPase-activating protein 1
Q8N865	SPMIP4	1	1	590	17	0.0288	Sperm-associated microtubule inner protein 4
Q8N8S7	ENAH	3	3	591	22	0.0372	Protein enabled homolog
Q8NBF6	AVL9	1	1	648	14	0.0216	Late secretory pathway protein AVL9 homolog
Q8NBS9	TXNDC5	6	4	432	80	0.1852	Thioredoxin domain-containing protein 5
Q8ND24	RNF214	1	1	703	10	0.0142	RING finger protein 214
Q8ND82	ZNF280C	2	2	737	32	0.0434	Zinc finger protein 280C
Q8ND83	SLAIN1	3	3	568	37	0.0651	SLAIN motif-containing protein 1
Q8NDC0	MAPK1IP1L	1	1	245	8	0.0327	MAPK-interacting and spindle-stabilizing protein-like
Q8NDV7	TNRC6A	5	5	1962	81	0.0413	Trinucleotide repeat-containing gene 6A protein
Q8NDX5	PHC3	1	1	983	14	0.0142	Polyhomeotic-like protein 3
Q8NE35	CPEB3	1	1	698	15	0.0215	Cytoplasmic polyadenylation element-binding protein 3
Q8NEL9	DDHD1	2	2	900	32	0.0356	Phospholipase DDHD1
Q8NEM7	SUPT20H	2	2	779	15	0.0193	Transcription factor SPT20 homolog
Q8NEZ4	KMT2C	7	7	4911	124	0.0252	Histone-lysine N-methyltransferase 2C
Q8NF64	ZMIZ2	1	1	920	10	0.0109	Zinc finger MIZ domain-containing protein 2
Q8NFD5	ARID1B	3	2	2319	86	0.0371	AT-rich interactive domain-containing protein 1B
Q8NFH5	NUP35	5	5	326	65	0.1994	Nucleoporin NUP35
Q8NFU7	TET1	4	4	2136	64	0.03	Methylcytosine dioxygenase TET1
Q8NG27	PJA1	2	2	643	32	0.0498	E3 ubiquitin-protein ligase Praja-1
Q8NHV4	NEDD1	2	2	660	42	0.0636	Protein NEDD1
Q8NI27	THOC2	3	3	1593	30	0.0188	THO complex subunit 2
Q8NI35	PATJ	1	1	1801	22	0.0122	InaD-like protein
Q8TAK5	GABPB2	1	1	448	8	0.0179	GA-binding protein subunit beta-2
Q8TB72	PUM2	2	1	1066	22	0.0206	Pumilio homolog 2
Q8TCJ2	STT3B	2	2	826	18	0.0218	Dolichyl-diphosphooligosaccharide--protein glycosyltransferase subunit STT3B
Q8TCU4	ALMS1	12	12	4168	207	0.0497	Centrosome-associated protein ALMS1
Q8TD19	NEK9	3	3	979	53	0.0541	Serine/threonine-protein kinase Nek9
Q8TEQ6	GEMIN5	7	7	1508	79	0.0524	Gem-associated protein 5
Q8TEU7	RAPGEF6	3	3	1601	41	0.0256	Rap guanine nucleotide exchange factor 6
Q8TF74	WIPF2	1	1	440	23	0.0523	WAS/WASL-interacting protein family member 2
Q8WU20	FRS2	1	1	508	18	0.0354	Fibroblast growth factor receptor substrate 2
Q8WU58	FAM222B	1	1	562	21	0.0374	Protein FAM222B
Q8WUH6	TMEM263	1	1	116	15	0.1293	Transmembrane protein 263
Q8WV99	ZFAND2B	2	2	257	33	0.1284	AN1-type zinc finger protein 2B
Q8WVE6	TMEM171	1	1	324	11	0.034	Transmembrane protein 171
Q8WVJ2	NUDCD2	2	2	157	27	0.172	NudC domain-containing protein 2
Q8WW01	TSEN15	1	1	171	18	0.1053	tRNA-splicing endonuclease subunit Sen15
Q8WW12	PCNP	3	3	178	37	0.2079	PEST proteolytic signal-containing nuclear protein
Q8WWH5	TRUB1	2	2	349	35	0.1003	Pseudouridylate synthase TRUB1
Q8WWI1	LMO7	1	1	1683	15	0.0089	LIM domain only protein 7
Q8WWK9	CKAP2	3	3	683	37	0.0542	Cytoskeleton-associated protein 2
Q8WWM7	ATXN2L	9	8	1075	160	0.1488	Ataxin-2-like protein
Q8WXI7	MUC16	1	1	14507	15	0.001	Mucin-16
Q8WXI9	GATAD2B	9	9	593	130	0.2192	Transcriptional repressor p66-beta
Q8WXX7	AUTS2	1	1	1259	10	0.0079	Autism susceptibility gene 2 protein
Q8WY36	BBX	1	1	941	14	0.0149	HMG box transcription factor BBX
Q8WYP5	AHCTF1	2	2	2266	20	0.0088	Protein ELYS
Q8WZ74	CTTNBP2	1	1	1663	14	0.0084	Cortactin-binding protein 2
Q92538	GBF1	3	3	1860	42	0.0226	Golgi-specific brefeldin A-resistance guanine nucleotide exchange factor 1
Q92540	SMG7	4	2	1137	28	0.0246	Nonsense-mediated mRNA decay factor SMG7
Q92541	RTF1	2	2	710	18	0.0254	RNA polymerase-associated protein RTF1 homolog
Q92547	TOPBP1	2	2	1522	28	0.0184	DNA topoisomerase 2-binding protein 1
Q92567	FAM168A	2	2	244	37	0.1516	Protein FAM168A
Q92576	PHF3	7	6	2039	103	0.0505	PHD finger protein 3
Q92598	HSPH1	8	8	858	95	0.1107	Heat shock protein 105 kDa
Q92615	LARP4B	2	2	738	33	0.0447	La-related protein 4B
Q92618	ZNF516	1	1	1163	13	0.0112	Zinc finger protein 516
Q92733	PRCC	1	1	491	21	0.0428	Proline-rich protein PRCC
Q92750	TAF4B	5	5	862	87	0.1009	Transcription initiation factor TFIID subunit 4B
Q92766	RREB1	1	1	1687	16	0.0095	Ras-responsive element-binding protein 1
Q92793	CREBBP	6	6	2442	153	0.0627	CREB-binding protein
Q92797	SYMPK	4	4	1274	51	0.04	Symplekin
Q92804	TAF15	7	6	592	121	0.2044	TATA-binding protein-associated factor 2N
Q92841	DDX17	15	11	729	142	0.1948	Probable ATP-dependent RNA helicase DDX17
Q92900	UPF1	5	5	1129	59	0.0523	Regulator of nonsense transcripts 1
Q92908	GATA6	4	4	595	106	0.1782	Transcription factor GATA-6
Q92945	KHSRP	15	13	711	173	0.2433	Far upstream element-binding protein 2
Q93052	LPP	4	4	612	72	0.1176	Lipoma-preferred partner
Q969V6	MRTFA	2	2	931	36	0.0387	Myocardin-related transcription factor A
Q96AE4	FUBP1	8	6	644	104	0.1615	Far upstream element-binding protein 1
Q96AY3	FKBP10	4	4	582	38	0.0653	Peptidyl-prolyl cis-trans isomerase FKBP10
Q96AY4	TTC28	2	2	2481	34	0.0137	Tetratricopeptide repeat protein 28
Q96BD5	PHF21A	4	3	680	49	0.0721	PHD finger protein 21A
Q96BY7	ATG2B	2	2	2078	36	0.0173	Autophagy-related protein 2 homolog B
Q96D71	REPS1	2	2	796	23	0.0289	RalBP1-associated Eps domain-containing protein 1
Q96DF8	ESS2	2	2	476	27	0.0567	Splicing factor ESS-2 homolog
Q96EV2	RBM33	4	4	1170	67	0.0573	RNA-binding protein 33
Q96FS4	SIPA1	1	1	1042	13	0.0125	Signal-induced proliferation-associated protein 1
Q96HA7	TONSL	3	3	1378	63	0.0457	Tonsoku-like protein
Q96HC4	PDLIM5	5	5	596	66	0.1107	PDZ and LIM domain protein 5
Q96I24	FUBP3	1	1	572	11	0.0192	Far upstream element-binding protein 3
Q96IZ0	PAWR	3	3	340	53	0.1559	PRKC apoptosis WT1 regulator protein
Q96IZ7	RSRC1	1	1	334	20	0.0599	Serine/Arginine-related protein 53
Q96JH7	VCPIP1	1	1	1222	17	0.0139	Deubiquitinating protein VCPIP1
Q96JM2	ZNF462	1	1	2506	19	0.0076	Zinc finger protein 462
Q96JN0	LCOR	1	1	433	14	0.0323	Ligand-dependent corepressor
Q96KM6	ZNF512B	6	6	892	96	0.1076	Zinc finger protein 512B
Q96KR1	ZFR	8	8	1074	164	0.1527	Zinc finger RNA-binding protein
Q96L91	EP400	7	7	3159	128	0.0405	E1A-binding protein p400
Q96ME7	ZNF512	2	2	567	33	0.0582	Zinc finger protein 512
Q96MG7	NSMCE3	3	3	304	26	0.0855	Non-structural maintenance of chromosomes element 3 homolog
Q96MY1	NOL4L	2	2	436	37	0.0849	Nucleolar protein 4-like
Q96NM4	TOX2	1	1	488	9	0.0184	TOX high mobility group box family member 2
Q96PK6	RBM14	8	8	669	113	0.1689	RNA-binding protein 14
Q96PU8	QKI	2	2	341	25	0.0733	KH domain-containing RNA-binding protein QKI
Q96QT6	PHF12	2	2	1004	24	0.0239	PHD finger protein 12
Q96R06	SPAG5	1	1	1193	13	0.0109	Sperm-associated antigen 5
Q96RK0	CIC	9	9	2517	155	0.0616	Protein capicua homolog
Q96RN5	MED15	2	2	788	21	0.0266	Mediator of RNA polymerase II transcription subunit 15
Q96T21	SECISBP2	2	2	854	38	0.0445	Selenocysteine insertion sequence-binding protein 2
Q96T37	RBM15	3	3	977	49	0.0502	RNA-binding protein 15
Q96T58	SPEN	13	12	3664	159	0.0434	Msx2-interacting protein
Q99081	TCF12	1	1	682	27	0.0396	Transcription factor 12
Q99459	CDC5L	3	3	802	35	0.0436	Cell division cycle 5-like protein
Q99504	EYA3	1	1	573	13	0.0227	Protein phosphatase EYA3
Q99569	PKP4	1	1	1192	13	0.0109	Plakophilin-4
Q99575	POP1	2	2	1024	34	0.0332	Ribonucleases P/MRP protein subunit POP1
Q99594	TEAD3	1	1	435	17	0.0391	Transcriptional enhancer factor TEF-5
Q99700	ATXN2	9	8	1313	142	0.1081	Ataxin-2
Q99856	ARID3A	4	4	593	65	0.1096	AT-rich interactive domain-containing protein 3A
Q99959	PKP2	1	1	881	8	0.0091	Plakophilin-2
Q9BQ61	TRIR	4	3	176	32	0.1818	Telomerase RNA component interacting RNase
Q9BQ67	GRWD1	3	3	446	30	0.0673	Glutamate-rich WD repeat-containing protein 1
Q9BQC3	DPH2	1	1	489	13	0.0266	2-(3-amino-3-carboxypropyl)histidine synthase subunit 2
Q9BRK5	SDF4	2	2	362	42	0.116	45 kDa calcium-binding protein
Q9BRR8	GPATCH1	1	1	931	10	0.0107	G patch domain-containing protein 1
Q9BS26	ERP44	4	3	406	55	0.1355	Endoplasmic reticulum resident protein 44
Q9BSD7	NTPCR	1	1	190	11	0.0579	Cancer-related nucleoside-triphosphatase
Q9BTA9	WAC	4	4	647	64	0.0989	WW domain-containing adapter protein with coiled-coil
Q9BTC0	DIDO1	3	3	2240	85	0.0379	Death-inducer obliterator 1
Q9BTE3	MCMBP	6	6	642	69	0.1075	Mini-chromosome maintenance complex-binding protein
Q9BTX1	NDC1	2	2	674	14	0.0208	Nucleoporin NDC1
Q9BUJ2	HNRNPUL1	5	5	856	61	0.0713	Heterogeneous nuclear ribonucleoprotein U-like protein 1
Q9BV68	RNF126	1	1	311	40	0.1286	E3 ubiquitin-protein ligase RNF126
Q9BWG4	SSBP4	1	1	385	17	0.0442	Single-stranded DNA-binding protein 4
Q9BWN1	PRR14	2	2	585	25	0.0427	Proline-rich protein 14
Q9BWW4	SSBP3	1	1	388	17	0.0438	Single-stranded DNA-binding protein 3
Q9BXB4	OSBPL11	3	3	747	51	0.0683	Oxysterol-binding protein-related protein 11
Q9BXB5	OSBPL10	2	2	764	31	0.0406	Oxysterol-binding protein-related protein 10
Q9BY44	EIF2A	1	1	585	15	0.0256	Eukaryotic translation initiation factor 2A
Q9BYJ9	YTHDF1	2	1	559	19	0.034	YTH domain-containing family protein 1
Q9BYP7	WNK3	3	3	1800	29	0.0161	Serine/threonine-protein kinase WNK3
Q9BZ23	PANK2	1	1	570	20	0.0351	Pantothenate kinase 2, mitochondrial
Q9C0B0	UNK	2	2	810	29	0.0358	RING finger protein unkempt homolog
Q9C0C7	AMBRA1	3	3	1298	46	0.0354	Activating molecule in BECN1-regulated autophagy protein 1
Q9C0D5	TANC1	3	3	1861	55	0.0296	Protein TANC1
Q9C0D7	ZC3H12C	1	1	883	15	0.017	Probable ribonuclease ZC3H12C
Q9C0F0	ASXL3	4	4	2248	68	0.0302	Putative Polycomb group protein ASXL3
Q9C0F1	CEP44	2	2	390	45	0.1154	Centrosomal protein of 44 kDa
Q9GZR7	DDX24	4	4	859	46	0.0536	ATP-dependent RNA helicase DDX24
Q9H0E3	SAP130	3	3	1048	61	0.0582	Histone deacetylase complex subunit SAP130
Q9H0L4	CSTF2T	3	2	616	54	0.0877	Cleavage stimulation factor subunit 2 tau variant
Q9H1A4	ANAPC1	1	1	1944	22	0.0113	Anaphase-promoting complex subunit 1
Q9H1B7	IRF2BPL	4	4	796	83	0.1043	Probable E3 ubiquitin-protein ligase IRF2BPL
Q9H1Z4	WDR13	1	1	485	21	0.0433	WD repeat-containing protein 13
Q9H2F5	EPC1	1	1	836	11	0.0132	Enhancer of polycomb homolog 1
Q9H2G2	SLK	3	3	1235	44	0.0356	STE20-like serine/threonine-protein kinase
Q9H2P0	ADNP	4	4	1102	50	0.0454	Activity-dependent neuroprotector homeobox protein
Q9H334	FOXP1	2	2	677	22	0.0325	Forkhead box protein P1
Q9H425	C1orf198	2	1	327	12	0.0367	Uncharacterized protein C1orf198
Q9H4A3	WNK1	10	10	2382	181	0.076	Serine/threonine-protein kinase WNK1
Q9H4B6	SAV1	2	2	383	30	0.0783	Protein salvador homolog 1
Q9H4H8	FAM83D	1	1	585	12	0.0205	Protein FAM83D
Q9H4I2	ZHX3	4	4	956	56	0.0586	Zinc fingers and homeoboxes protein 3
Q9H792	PEAK1	1	1	1746	26	0.0149	Inactive tyrosine-protein kinase PEAK1
Q9H7D0	DOCK5	2	2	1870	12	0.0064	Dedicator of cytokinesis protein 5
Q9H7P9	PLEKHG2	1	1	1386	10	0.0072	Pleckstrin homology domain-containing family G member 2
Q9H7S9	ZNF703	7	7	590	90	0.1525	Zinc finger protein 703
Q9H8Y8	GORASP2	4	4	452	65	0.1438	Golgi reassembly-stacking protein 2
Q9HAH7	FBRS	1	1	460	12	0.0261	Probable fibrosin-1
Q9HAP2	MLXIP	1	1	919	22	0.0239	MLX-interacting protein
Q9HAU0	PLEKHA5	4	4	1116	49	0.0439	Pleckstrin homology domain-containing family A member 5
Q9HBD1	RC3H2	5	5	1191	77	0.0647	Roquin-2
Q9HBM6	TAF9B	3	3	251	37	0.1474	Transcription initiation factor TFIID subunit 9B
Q9HC52	CBX8	2	2	389	40	0.1028	Chromobox protein homolog 8
Q9HCD5	NCOA5	4	4	579	73	0.1261	Nuclear receptor coactivator 5
Q9HCD6	TANC2	2	2	1990	25	0.0126	Protein TANC2
Q9HCJ0	TNRC6C	3	3	1936	70	0.0362	Trinucleotide repeat-containing gene 6C protein
Q9HCK8	CHD8	3	3	2581	96	0.0372	Chromodomain-helicase-DNA-binding protein 8
Q9HCM1	RESF1	3	3	1747	56	0.0321	Retroelement silencing factor 1
Q9HCM7	FBRSL1	1	1	1045	28	0.0268	Fibrosin-1-like protein
Q9HCS4	TCF7L1	1	1	588	18	0.0306	Transcription factor 7-like 1
Q9NPF5	DMAP1	1	1	467	33	0.0707	DNA methyltransferase 1-associated protein 1
Q9NPG3	UBN1	1	1	1134	23	0.0203	Ubinuclein-1
Q9NQC3	RTN4	1	1	1192	45	0.0378	Reticulon-4
Q9NQS7	INCENP	2	2	918	20	0.0218	Inner centromere protein
Q9NQW6	ANLN	3	3	1124	45	0.04	Anillin
Q9NQX3	GPHN	4	4	736	43	0.0584	Gephyrin
Q9NR12	PDLIM7	5	5	457	38	0.0832	PDZ and LIM domain protein 7
Q9NRJ4	TULP4	1	1	1543	11	0.0071	Tubby-related protein 4
Q9NRR5	UBQLN4	2	2	601	73	0.1215	Ubiquilin-4
Q9NS15	LTBP3	1	1	1303	17	0.013	Latent-transforming growth factor beta-binding protein 3
Q9NSC2	SALL1	1	1	1324	27	0.0204	Sal-like protein 1
Q9NSI2	SLX9	1	1	230	24	0.1043	Ribosome biogenesis protein SLX9 homolog
Q9NSV4	DIAPH3	2	2	1193	23	0.0193	Protein diaphanous homolog 3
Q9NSY1	BMP2K	2	2	1161	48	0.0413	BMP-2-inducible protein kinase
Q9NTZ6	RBM12	2	2	932	20	0.0215	RNA-binding protein 12
Q9NUL3	STAU2	4	3	570	59	0.1035	Double-stranded RNA-binding protein Staufen homolog 2
Q9NVZ3	NECAP2	1	1	263	18	0.0684	Adaptin ear-binding coat-associated protein 2
Q9NW75	GPATCH2	1	1	528	12	0.0227	G patch domain-containing protein 2
Q9NW82	WDR70	1	1	654	11	0.0168	WD repeat-containing protein 70
Q9NX24	NHP2	3	3	153	29	0.1895	H/ACA ribonucleoprotein complex subunit 2
Q9NXV6	CDKN2AIP	6	6	580	78	0.1345	CDKN2A-interacting protein
Q9NY43	BARHL2	1	1	387	9	0.0233	BarH-like 2 homeobox protein
Q9NY74	ETAA1	2	2	926	26	0.0281	Ewing's tumor-associated antigen 1
Q9NYD6	HOXC10	5	5	342	55	0.1608	Homeobox protein Hox-C10
Q9NYJ8	TAB2	6	6	693	78	0.1126	TGF-beta-activated kinase 1 and MAP3K7-binding protein 2
Q9NYK5	MRPL39	3	3	338	22	0.0651	Large ribosomal subunit protein mL39
Q9NYV4	CDK12	3	2	1490	34	0.0228	Cyclin-dependent kinase 12
Q9NZ52	GGA3	1	1	723	21	0.029	ADP-ribosylation factor-binding protein GGA3
Q9NZM4	BICRA	1	1	1560	20	0.0128	BRD4-interacting chromatin-remodeling complex-associated protein
Q9NZN5	ARHGEF12	2	2	1544	22	0.0142	Rho guanine nucleotide exchange factor 12
Q9NZN8	CNOT2	6	6	540	87	0.1611	CCR4-NOT transcription complex subunit 2
Q9P0U3	SENP1	2	2	644	20	0.0311	Sentrin-specific protease 1
Q9P1Y5	CAMSAP3	2	2	1249	35	0.028	Calmodulin-regulated spectrin-associated protein 3
Q9P202	WHRN	1	1	907	35	0.0386	Whirlin
Q9P219	CCDC88C	2	2	2028	28	0.0138	Protein Daple
Q9P267	MBD5	1	1	1494	8	0.0054	Methyl-CpG-binding domain protein 5
Q9P270	SLAIN2	1	1	581	14	0.0241	SLAIN motif-containing protein 2
Q9P281	BAHCC1	3	3	2639	43	0.0163	BAH and coiled-coil domain-containing protein 1
Q9P2B4	CTTNBP2NL	1	1	639	13	0.0203	CTTNBP2 N-terminal-like protein
Q9P2D6	FAM135A	1	1	1515	12	0.0079	Protein FAM135A
Q9P2M4	TBC1D14	1	1	693	7	0.0101	TBC1 domain family member 14
Q9P2N5	RBM27	5	5	1060	75	0.0708	RNA-binding protein 27
Q9P2N6	KANSL3	4	4	904	71	0.0785	KAT8 regulatory NSL complex subunit 3
Q9P2T1	GMPR2	2	2	348	20	0.0575	GMP reductase 2
Q9P2Y4	ZNF219	1	1	722	23	0.0319	Zinc finger protein 219
Q9UBC2	EPS15L1	2	2	864	23	0.0266	Epidermal growth factor receptor substrate 15-like 1
Q9UBN6	TNFRSF10D	1	1	386	15	0.0389	Tumor necrosis factor receptor superfamily member 10D
Q9UBP0	SPAST	2	2	616	24	0.039	Spastin
Q9UET6	FTSJ1	2	2	329	31	0.0942	tRNA (cytidine(32)/guanosine(34)-2'-O)-methyltransferase
Q9UGP4	LIMD1	3	3	676	54	0.0799	LIM domain-containing protein 1
Q9UGP8	SEC63	1	1	760	21	0.0276	Translocation protein SEC63 homolog
Q9UGU0	TCF20	6	6	1960	122	0.0622	Transcription factor 20
Q9UHB6	LIMA1	2	2	759	25	0.0329	LIM domain and actin-binding protein 1
Q9UHD8	SEPTIN9	6	5	586	61	0.1041	Septin-9
Q9UHD9	UBQLN2	2	1	624	34	0.0545	Ubiquilin-2
Q9UHF7	TRPS1	1	1	1281	24	0.0187	Zinc finger transcription factor Trps1
Q9UHR5	SAP30BP	3	3	308	25	0.0812	SAP30-binding protein
Q9UHY1	NRBP1	1	1	535	13	0.0243	Nuclear receptor-binding protein
Q9UI10	EIF2B4	1	1	523	21	0.0402	Translation initiation factor eIF2B subunit delta
Q9UIU6	SIX4	1	1	781	15	0.0192	Homeobox protein SIX4
Q9UJC3	HOOK1	2	2	728	25	0.0343	Protein Hook homolog 1
Q9UJY4	GGA2	1	1	613	12	0.0196	ADP-ribosylation factor-binding protein GGA2
Q9UK61	TASOR	5	5	1670	72	0.0431	Protein TASOR
Q9UKA4	AKAP11	2	2	1901	25	0.0132	A-kinase anchor protein 11
Q9UKD1	GMEB2	1	1	530	12	0.0226	Glucocorticoid modulatory element-binding protein 2
Q9UKE5	TNIK	1	1	1360	33	0.0243	TRAF2 and NCK-interacting protein kinase
Q9UKX7	NUP50	4	4	468	56	0.1197	Nuclear pore complex protein Nup50
Q9UKY1	ZHX1	4	4	873	78	0.0893	Zinc fingers and homeoboxes protein 1
Q9UKY7	CDV3	2	2	258	40	0.155	Protein CDV3 homolog
Q9ULD5	ZNF777	1	1	831	12	0.0144	Zinc finger protein 777
Q9ULH7	MRTFB	1	1	1088	24	0.0221	Myocardin-related transcription factor B
Q9ULJ3	ZBTB21	2	2	1066	38	0.0356	Zinc finger and BTB domain-containing protein 21
Q9ULL5	PRR12	4	4	2036	83	0.0408	Proline-rich protein 12
Q9ULM3	YEATS2	14	13	1422	220	0.1547	YEATS domain-containing protein 2
Q9ULT8	HECTD1	5	5	2610	74	0.0284	E3 ubiquitin-protein ligase HECTD1
Q9ULU4	ZMYND8	2	2	1186	58	0.0489	MYND-type zinc finger-containing chromatin reader ZMYND8
Q9UMN6	KMT2B	2	2	2715	24	0.0088	Histone-lysine N-methyltransferase 2B
Q9UMS4	PRPF19	3	3	504	81	0.1607	Pre-mRNA-processing factor 19
Q9UN79	SOX13	1	1	622	14	0.0225	Transcription factor SOX-13
Q9UPA5	BSN	4	4	3926	77	0.0196	Protein bassoon
Q9UPN6	SCAF8	2	2	1271	20	0.0157	SR-related and CTD-associated factor 8
Q9UPQ9	TNRC6B	3	3	1833	45	0.0245	Trinucleotide repeat-containing gene 6B protein
Q9UPT8	ZC3H4	3	3	1303	63	0.0483	Zinc finger CCCH domain-containing protein 4
Q9UPW6	SATB2	1	1	733	20	0.0273	DNA-binding protein SATB2
Q9UQ35	SRRM2	10	10	2752	131	0.0476	Serine/arginine repetitive matrix protein 2
Q9UQN3	CHMP2B	2	2	213	14	0.0657	Charged multivesicular body protein 2b
Q9UQR0	SCML2	3	3	700	47	0.0671	Sex comb on midleg-like protein 2
Q9UQR1	ZNF148	1	1	794	17	0.0214	Zinc finger protein 148
Q9Y253	POLH	1	1	713	9	0.0126	DNA polymerase eta
Q9Y2H0	DLGAP4	1	1	992	15	0.0151	Disks large-associated protein 4
Q9Y2K2	SIK3	2	1	1321	31	0.0235	Serine/threonine-protein kinase SIK3
Q9Y2W2	WBP11	1	1	641	12	0.0187	WW domain-binding protein 11
Q9Y2X9	ZNF281	5	5	895	59	0.0659	Zinc finger protein 281
Q9Y3Q8	TSC22D4	1	1	395	28	0.0709	TSC22 domain family protein 4
Q9Y3S1	WNK2	6	6	2297	98	0.0427	Serine/threonine-protein kinase WNK2
Q9Y450	HBS1L	1	1	684	8	0.0117	HBS1-like protein
Q9Y463	DYRK1B	1	1	629	10	0.0159	Dual specificity tyrosine-phosphorylation-regulated kinase 1B
Q9Y467	SALL2	4	4	1007	83	0.0824	Sal-like protein 2
Q9Y4C1	KDM3A	1	1	1321	10	0.0076	Lysine-specific demethylase 3A
Q9Y4D8	HECTD4	3	3	3996	50	0.0125	Probable E3 ubiquitin-protein ligase HECTD4
Q9Y4G8	RAPGEF2	1	1	1499	20	0.0133	Rap guanine nucleotide exchange factor 2
Q9Y4H2	IRS2	1	1	1338	25	0.0187	Insulin receptor substrate 2
Q9Y4L1	HYOU1	13	12	999	149	0.1491	Hypoxia up-regulated protein 1
Q9Y4X4	KLF12	2	1	402	41	0.102	Krueppel-like factor 12
Q9Y520	PRRC2C	16	16	2896	218	0.0753	Protein PRRC2C
Q9Y580	RBM7	1	1	266	14	0.0526	RNA-binding protein 7
Q9Y5A9	YTHDF2	3	2	579	37	0.0639	YTH domain-containing family protein 2
Q9Y5M8	SRPRB	1	1	271	14	0.0517	Signal recognition particle receptor subunit beta
Q9Y5Q9	GTF3C3	2	2	886	17	0.0192	General transcription factor 3C polypeptide 3
Q9Y5V3	MAGED1	2	1	778	19	0.0244	Melanoma-associated antigen D1
Q9Y5Z7	HCFC2	1	1	792	25	0.0316	Host cell factor 2
Q9Y613	FHOD1	3	3	1164	46	0.0395	FH1/FH2 domain-containing protein 1
Q9Y618	NCOR2	6	6	2514	58	0.0231	Nuclear receptor corepressor 2
Q9Y692	GMEB1	1	1	573	9	0.0157	Glucocorticoid modulatory element-binding protein 1
Q9Y6G9	DYNC1LI1	3	2	523	36	0.0688	Cytoplasmic dynein 1 light intermediate chain 1
Q9Y6Q9	NCOA3	2	2	1424	36	0.0253	Nuclear receptor coactivator 3
Q9Y6X8	ZHX2	1	1	837	9	0.0108	Zinc fingers and homeoboxes protein 2

## Sheet: Sheet2
Table S1B. Identification of O-GlcNAcylated proteins in HepG2 cells
UniProt Accession	Gene Symbol	Total Peptide	Unique Peptide	Length	Coverage	Coverage Percentage	Protein Annotation
A2RRP1	NBAS	1	1	2371	19	0.008	NBAS subunit of NRZ tethering complex
A3KN83	SBNO1	5	5	1393	44	0.0316	Protein strawberry notch homolog 1
A5YKK6	CNOT1	4	4	2376	50	0.021	CCR4-NOT transcription complex subunit 1
A6NF01	POM121B	3	1	834	61	0.0731	Putative nuclear envelope pore membrane protein POM 121B
A7KAX9	ARHGAP32	2	2	2087	46	0.022	Rho GTPase-activating protein 32
A8CG34	POM121C	3	3	1229	61	0.0496	Nuclear envelope pore membrane protein POM 121C
O00151	PDLIM1	4	4	329	47	0.1429	PDZ and LIM domain protein 1
O00268	TAF4	6	6	1085	112	0.1032	Transcription initiation factor TFIID subunit 4
O00461	GOLIM4	2	2	696	23	0.033	Golgi integral membrane protein 4
O00468	AGRN	6	6	2068	54	0.0261	Agrin
O00469	PLOD2	6	6	737	62	0.0841	Procollagen-lysine,2-oxoglutarate 5-dioxygenase 2
O00571	DDX3X	11	4	662	109	0.1647	ATP-dependent RNA helicase DDX3X
O14497	ARID1A	3	3	2285	71	0.0311	AT-rich interactive domain-containing protein 1A
O14639	ABLIM1	3	3	778	38	0.0488	Actin-binding LIM protein 1
O14672	ADAM10	2	2	748	40	0.0535	Disintegrin and metalloproteinase domain-containing protein 10
O14686	KMT2D	2	2	5537	23	0.0042	Histone-lysine N-methyltransferase 2D
O14974	PPP1R12A	9	9	1030	128	0.1243	Protein phosphatase 1 regulatory subunit 12A
O15014	ZNF609	4	4	1411	52	0.0369	Zinc finger protein 609
O15027	SEC16A	9	9	2357	121	0.0513	Protein transport protein Sec16A
O15047	SETD1A	6	6	1707	102	0.0598	Histone-lysine N-methyltransferase SETD1A
O15119	TBX3	2	2	743	23	0.031	T-box transcription factor TBX3
O15164	TRIM24	2	2	1050	39	0.0371	Transcription intermediary factor 1-alpha
O15234	CASC3	1	1	703	23	0.0327	Protein CASC3
O15294	OGT	1	1	1046	15	0.0143	UDP-N-acetylglucosamine--peptide N-acetylglucosaminyltransferase 110 kDa subunit
O15427	SLC16A3	4	4	465	46	0.0989	Monocarboxylate transporter 4
O15498	YKT6	1	1	198	7	0.0354	Synaptobrevin homolog YKT6
O15550	KDM6A	2	2	1401	42	0.03	Lysine-specific demethylase 6A
O43151	TET3	4	4	1795	51	0.0284	Methylcytosine dioxygenase TET3
O43166	SIPA1L1	1	1	1804	11	0.0061	Signal-induced proliferation-associated 1-like protein 1
O43237	DYNC1LI2	4	4	492	43	0.0874	Cytoplasmic dynein 1 light intermediate chain 2
O43318	MAP3K7	1	1	606	14	0.0231	Mitogen-activated protein kinase kinase kinase 7
O43395	PRPF3	4	4	683	33	0.0483	U4/U6 small nuclear ribonucleoprotein Prp3
O43399	TPD52L2	8	8	206	73	0.3544	Tumor protein D54
O43426	SYNJ1	1	1	1573	8	0.0051	Synaptojanin-1
O43439	CBFA2T2	1	1	604	7	0.0116	Protein CBFA2T2
O43491	EPB41L2	7	7	1005	67	0.0667	Band 4.1-like protein 2
O43493	TGOLN2	6	6	437	59	0.135	Trans-Golgi network integral membrane protein 2
O43524	FOXO3	1	1	673	9	0.0134	Forkhead box protein O3
O60281	ZNF292	1	1	2723	13	0.0048	Zinc finger protein 292
O60303	KATNIP	1	1	1618	22	0.0136	Katanin-interacting protein
O60502	OGA	1	1	916	8	0.0087	Protein O-GlcNAcase
O60504	SORBS3	1	1	671	10	0.0149	Vinexin
O60563	CCNT1	1	1	726	10	0.0138	Cyclin-T1
O60568	PLOD3	6	6	738	61	0.0827	Multifunctional procollagen lysine hydroxylase and glycosyltransferase LH3
O60664	PLIN3	10	10	434	133	0.3065	Perilipin-3
O60675	MAFK	2	2	156	26	0.1667	Transcription factor MafK
O60885	BRD4	3	3	1362	29	0.0213	Bromodomain-containing protein 4
O75113	N4BP1	1	1	896	16	0.0179	NEDD4-binding protein 1
O75157	TSC22D2	1	1	780	46	0.059	TSC22 domain family protein 2
O75179	ANKRD17	9	8	2603	131	0.0503	Ankyrin repeat domain-containing protein 17
O75362	ZNF217	1	1	1048	15	0.0143	Zinc finger protein 217
O75376	NCOR1	16	16	2440	247	0.1012	Nuclear receptor corepressor 1
O75391	SPAG7	2	2	227	20	0.0881	Sperm-associated antigen 7
O75420	GIGYF1	1	1	1035	12	0.0116	GRB10-interacting GYF protein 1
O75477	ERLIN1	2	1	348	18	0.0517	Erlin-1
O75533	SF3B1	14	14	1304	151	0.1158	Splicing factor 3B subunit 1
O75694	NUP155	5	5	1391	46	0.0331	Nuclear pore complex protein Nup155
O94842	TOX4	1	1	621	23	0.037	TOX high mobility group box family member 4
O94864	SUPT7L	1	1	414	14	0.0338	STAGA complex 65 subunit gamma
O94875	SORBS2	2	2	1100	24	0.0218	Sorbin and SH3 domain-containing protein 2
O94880	PHF14	2	2	948	52	0.0549	PHD finger protein 14
O94913	PCF11	1	1	1555	11	0.0071	Pre-mRNA cleavage complex 2 protein Pcf11
O94979	SEC31A	4	4	1220	45	0.0369	Protein transport protein Sec31A
O95081	AGFG2	2	2	481	39	0.0811	Arf-GAP domain and FG repeat-containing protein 2
O95292	VAPB	5	5	243	52	0.214	Vesicle-associated membrane protein-associated protein B/C
O95429	BAG4	1	1	457	15	0.0328	BAG family molecular chaperone regulator 4
O95486	SEC24A	3	3	1093	50	0.0457	Protein transport protein Sec24A
O95487	SEC24B	2	2	1268	44	0.0347	Protein transport protein Sec24B
O95721	SNAP29	1	1	258	7	0.0271	Synaptosomal-associated protein 29
O95789	ZMYM6	2	2	1325	32	0.0242	Zinc finger MYM-type protein 6
O95817	BAG3	2	2	575	33	0.0574	BAG family molecular chaperone regulator 3
O95819	MAP4K4	1	1	1239	11	0.0089	Mitogen-activated protein kinase kinase kinase kinase 4
O95881	TXNDC12	2	2	172	22	0.1279	Thioredoxin domain-containing protein 12
P00519	ABL1	1	1	1130	18	0.0159	Tyrosine-protein kinase ABL1
P00742	F10	1	1	488	13	0.0266	Coagulation factor X
P01023	A2M	16	13	1474	192	0.1303	Alpha-2-macroglobulin
P02545	LMNA	37	34	664	350	0.5271	Prelamin-A/C
P02649	APOE	10	9	317	92	0.2902	Apolipoprotein E
P02671	FGA	10	10	866	100	0.1155	Fibrinogen alpha chain
P02765	AHSG	8	8	367	87	0.2371	Alpha-2-HS-glycoprotein
P02771	AFP	10	10	609	120	0.197	Alpha-fetoprotein
P02787	TF	12	11	698	134	0.192	Serotransferrin
P04040	CAT	8	8	527	81	0.1537	Catalase
P04150	NR3C1	2	2	777	31	0.0399	Glucocorticoid receptor
P04233	CD74	1	1	296	13	0.0439	HLA class II histocompatibility antigen gamma chain
P05154	SERPINA5	2	2	406	16	0.0394	Plasma serine protease inhibitor
P05156	CFI	2	2	583	28	0.048	Complement factor I
P05387	RPLP2	4	4	115	55	0.4783	Large ribosomal subunit protein P2
P05783	KRT18	24	21	430	204	0.4744	Keratin, type I cytoskeletal 18
P05787	KRT8	25	19	483	194	0.4017	Keratin, type II cytoskeletal 8
P06730	EIF4E	4	4	217	64	0.2949	Eukaryotic translation initiation factor 4E
P06865	HEXA	5	4	529	43	0.0813	Beta-hexosaminidase subunit alpha
P07306	ASGR1	7	7	291	74	0.2543	Asialoglycoprotein receptor 1
P07339	CTSD	5	5	412	62	0.1505	Cathepsin D
P07711	CTSL	1	1	333	14	0.042	Procathepsin L
P07858	CTSB	8	8	339	100	0.295	Cathepsin B
P07942	LAMB1	9	9	1786	91	0.051	Laminin subunit beta-1
P08047	SP1	2	2	785	37	0.0471	Transcription factor Sp1
P08651	NFIC	1	1	508	11	0.0217	Nuclear factor 1 C-type
P08727	KRT19	16	9	400	152	0.38	Keratin, type I cytoskeletal 19
P09012	SNRPA	7	6	282	91	0.3227	U1 small nuclear ribonucleoprotein A
P09651	HNRNPA1	13	1	372	97	0.2608	Heterogeneous nuclear ribonucleoprotein A1
P0C0L4	C4A	5	5	1744	49	0.0281	Complement C4-A
P0C7T5	ATXN1L	3	3	689	43	0.0624	Ataxin-1-like
P0CG40	SP9	1	1	484	21	0.0434	Transcription factor Sp9
P0CJ78	ZNF865	1	1	1059	32	0.0302	Zinc finger protein 865
P10253	GAA	2	2	952	18	0.0189	Lysosomal alpha-glucosidase
P10606	COX5B	5	5	129	64	0.4961	Cytochrome c oxidase subunit 5B, mitochondrial
P11047	LAMC1	7	7	1609	79	0.0491	Laminin subunit gamma-1
P11940	PABPC1	12	2	636	129	0.2028	Polyadenylate-binding protein 1
P12270	TPR	27	26	2363	266	0.1126	Nucleoprotein TPR
P12755	SKI	4	4	728	41	0.0563	Ski oncogene
P12956	XRCC6	13	13	609	122	0.2003	X-ray repair cross-complementing protein 6
P13056	NR2C1	1	1	603	17	0.0282	Nuclear receptor subfamily 2 group C member 1
P13473	LAMP2	1	1	410	10	0.0244	Lysosome-associated membrane glycoprotein 2
P13674	P4HA1	11	11	534	117	0.2191	Prolyl 4-hydroxylase subunit alpha-1
P13688	CEACAM1	2	2	526	21	0.0399	Cell adhesion molecule CEACAM1
P14314	PRKCSH	10	10	528	122	0.2311	Glucosidase 2 subunit beta
P14625	HSP90B1	37	25	803	281	0.3499	Endoplasmin
P14678	SNRPB	2	2	240	22	0.0917	Small nuclear ribonucleoprotein-associated proteins B and B'
P14859	POU2F1	3	2	743	41	0.0552	POU domain, class 2, transcription factor 1
P15336	ATF2	1	1	505	17	0.0337	Cyclic AMP-dependent transcription factor ATF-2
P15822	HIVEP1	19	18	2718	251	0.0923	Zinc finger protein 40
P15880	RPS2	7	7	293	58	0.198	Small ribosomal subunit protein uS5
P15924	DSP	19	19	2871	212	0.0738	Desmoplakin
P16144	ITGB4	2	2	1822	17	0.0093	Integrin beta-4
P16220	CREB1	1	1	327	29	0.0887	Cyclic AMP-responsive element-binding protein 1
P16401	H1-5	14	7	226	101	0.4469	Histone H1.5
P16989	YBX3	3	2	372	42	0.1129	Y-box-binding protein 3
P17987	TCP1	8	7	556	79	0.1421	T-complex protein 1 subunit alpha
P18146	EGR1	1	1	543	13	0.0239	Early growth response protein 1
P18583	SON	8	8	2426	103	0.0425	Protein SON
P18850	ATF6	1	1	670	19	0.0284	Cyclic AMP-dependent transcription factor ATF-6 alpha
P19440	GGT1	2	2	569	26	0.0457	Glutathione hydrolase 1 proenzyme
P19532	TFE3	1	1	575	16	0.0278	Transcription factor E3
P20719	HOXA5	1	1	270	14	0.0519	Homeobox protein Hox-A5
P20810	CAST	3	3	708	43	0.0607	Calpastatin
P22061	PCMT1	5	5	227	42	0.185	Protein-L-isoaspartate(D-aspartate) O-methyltransferase
P22626	HNRNPA2B1	18	13	353	181	0.5127	Heterogeneous nuclear ribonucleoproteins A2/B1
P22681	CBL	1	1	906	15	0.0166	E3 ubiquitin-protein ligase CBL
P23141	CES1	9	9	567	105	0.1852	Liver carboxylesterase 1
P23588	EIF4B	3	3	611	37	0.0606	Eukaryotic translation initiation factor 4B
P23769	GATA2	1	1	480	25	0.0521	Endothelial transcription factor GATA-2
P25054	APC	3	3	2843	37	0.013	Adenomatous polyposis coli protein
P27540	ARNT	1	1	789	17	0.0215	Aryl hydrocarbon receptor nuclear translocator
P27816	MAP4	16	16	1152	147	0.1276	Microtubule-associated protein 4
P28331	NDUFS1	5	5	727	57	0.0784	NADH-ubiquinone oxidoreductase 75 kDa subunit, mitochondrial
P29084	GTF2E2	1	1	291	9	0.0309	Transcription initiation factor IIE subunit beta
P30041	PRDX6	9	9	224	93	0.4152	Peroxiredoxin-6
P30260	CDC27	1	1	824	10	0.0121	Cell division cycle protein 27 homolog
P30622	CLIP1	3	3	1438	34	0.0236	CAP-Gly domain-containing linker protein 1
P31629	HIVEP2	17	16	2446	261	0.1067	Transcription factor HIVEP2
P33981	TTK	1	1	857	9	0.0105	Dual specificity protein kinase TTK
P35222	CTNNB1	11	11	781	110	0.1408	Catenin beta-1
P35226	BMI1	2	1	326	20	0.0613	Polycomb complex protein BMI-1
P35568	IRS1	2	2	1242	25	0.0201	Insulin receptor substrate 1
P35611	ADD1	2	2	737	28	0.038	Alpha-adducin
P35658	NUP214	27	27	2090	496	0.2373	Nuclear pore complex protein Nup214
P36956	SREBF1	1	1	1147	10	0.0087	Sterol regulatory element-binding protein 1
P38117	ETFB	7	7	255	73	0.2863	Electron transfer flavoprotein subunit beta
P38435	GGCX	2	2	758	23	0.0303	Vitamin K-dependent gamma-carboxylase
P38606	ATP6V1A	4	4	617	34	0.0551	V-type proton ATPase catalytic subunit A
P39880	CUX1	1	1	1505	15	0.01	Homeobox protein cut-like 1
P40692	MLH1	1	1	756	16	0.0212	DNA mismatch repair protein Mlh1
P41182	BCL6	1	1	706	8	0.0113	B-cell lymphoma 6 protein
P42166	TMPO	8	3	694	113	0.1628	Lamina-associated polypeptide 2, isoform alpha
P42167	TMPO	8	3	454	112	0.2467	Lamina-associated polypeptide 2, isoforms beta/gamma
P42694	HELZ	1	1	1942	18	0.0093	Probable helicase with zinc finger domain
P43694	GATA4	4	4	442	76	0.1719	Transcription factor GATA-4
P46013	MKI67	4	4	3256	47	0.0144	Proliferation marker protein Ki-67
P46100	ATRX	1	1	2492	12	0.0048	Transcriptional regulator ATRX
P46734	MAP2K3	3	3	347	31	0.0893	Dual specificity mitogen-activated protein kinase kinase 3
P46821	MAP1B	1	1	2468	9	0.0036	Microtubule-associated protein 1B
P46937	YAP1	4	4	504	56	0.1111	Transcriptional coactivator YAP1
P46939	UTRN	20	18	3433	204	0.0594	Utrophin
P48029	SLC6A8	1	1	635	13	0.0205	Sodium- and chloride-dependent creatine transporter 1
P48382	RFX5	2	2	616	18	0.0292	DNA-binding protein RFX5
P48634	PRRC2A	2	2	2157	32	0.0148	Protein PRRC2A
P48730	CSNK1D	1	1	415	14	0.0337	Casein kinase I isoform delta
P49257	LMAN1	10	10	510	106	0.2078	Protein ERGIC-53
P49321	NASP	11	11	788	98	0.1244	Nuclear autoantigenic sperm protein
P49750	YLPM1	6	6	2146	61	0.0284	YLP motif-containing protein 1
P49790	NUP153	25	25	1475	385	0.261	Nuclear pore complex protein Nup153
P49792	RANBP2	29	18	3224	389	0.1207	E3 SUMO-protein ligase RanBP2
P49840	GSK3A	1	1	483	37	0.0766	Glycogen synthase kinase-3 alpha
P49848	TAF6	2	2	677	31	0.0458	Transcription initiation factor TFIID subunit 6
P50402	EMD	2	2	254	33	0.1299	Emerin
P50454	SERPINH1	10	10	418	93	0.2225	Serpin H1
P51003	PAPOLA	1	1	745	14	0.0188	Poly(A) polymerase alpha
P51610	HCFC1	35	35	2035	474	0.2329	Host cell factor 1
P51991	HNRNPA3	10	6	378	98	0.2593	Heterogeneous nuclear ribonucleoprotein A3
P52272	HNRNPM	25	24	730	244	0.3342	Heterogeneous nuclear ribonucleoprotein M
P52594	AGFG1	4	4	562	59	0.105	Arf-GAP domain and FG repeat-containing protein 1
P52948	NUP98	8	8	1817	122	0.0671	Nuclear pore complex protein Nup98-Nup96
P53384	NUBP1	1	1	320	18	0.0562	Cytosolic Fe-S cluster assembly factor NUBP1
P53804	TTC3	1	1	2025	12	0.0059	E3 ubiquitin-protein ligase TTC3
P54253	ATXN1	1	1	815	15	0.0184	Ataxin-1
P54259	ATN1	2	1	1190	22	0.0185	Atrophin-1
P54727	RAD23B	6	5	409	114	0.2787	UV excision repair protein RAD23 homolog B
P55196	AFDN	6	6	1824	70	0.0384	Afadin
P55197	MLLT10	3	3	1068	59	0.0552	Protein AF-10
P55198	MLLT6	5	5	1093	77	0.0704	Protein AF-17
P55265	ADAR	9	8	1226	98	0.0799	Double-stranded RNA-specific adenosine deaminase
P55735	SEC13	4	4	322	44	0.1366	Protein SEC13 homolog
P56537	EIF6	1	1	245	14	0.0571	Eukaryotic translation initiation factor 6
P57682	KLF3	1	1	345	23	0.0667	Krueppel-like factor 3
P57740	NUP107	3	3	925	38	0.0411	Nuclear pore complex protein Nup107
P59817	ZNF280A	1	1	542	11	0.0203	Zinc finger protein 280A
P61964	WDR5	1	1	334	13	0.0389	WD repeat-containing protein 5
P62258	YWHAE	9	9	255	99	0.3882	14-3-3 protein epsilon
P78312	FAM193A	1	1	1265	12	0.0095	Protein FAM193A
P78337	PITX1	1	1	314	10	0.0318	Pituitary homeobox 1
P78344	EIF4G2	8	8	907	73	0.0805	Eukaryotic translation initiation factor 4 gamma 2
P78347	GTF2I	6	6	998	74	0.0741	General transcription factor II-I
P78364	PHC1	2	2	1004	31	0.0309	Polyhomeotic-like protein 1
P82909	KGD4	1	1	103	12	0.1165	Alpha-ketoglutarate dehydrogenase component 4
P82979	SARNP	3	3	210	37	0.1762	SAP domain-containing ribonucleoprotein
P85037	FOXK1	4	4	733	57	0.0778	Forkhead box protein K1
P98082	DAB2	1	1	770	8	0.0104	Disabled homolog 2
P98175	RBM10	4	3	930	54	0.0581	RNA-binding protein 10
Q01082	SPTBN1	42	36	2364	455	0.1925	Spectrin beta chain, non-erythrocytic 1
Q01167	FOXK2	1	1	660	21	0.0318	Forkhead box protein K2
Q01780	EXOSC10	3	3	885	26	0.0294	Exosome complex component 10
Q02078	MEF2A	1	1	507	8	0.0158	Myocyte-specific enhancer factor 2A
Q02086	SP2	1	1	613	16	0.0261	Transcription factor Sp2
Q02446	SP4	1	1	784	26	0.0332	Transcription factor Sp4
Q02809	PLOD1	4	4	727	40	0.055	Procollagen-lysine,2-oxoglutarate 5-dioxygenase 1
Q02818	NUCB1	4	4	461	40	0.0868	Nucleobindin-1
Q03164	KMT2A	3	3	3969	76	0.0191	Histone-lysine N-methyltransferase 2A
Q03167	TGFBR3	2	2	851	32	0.0376	Transforming growth factor beta receptor type 3
Q03188	CENPC	3	3	943	39	0.0414	Centromere protein C
Q04206	RELA	3	3	551	33	0.0599	Transcription factor p65
Q04637	EIF4G1	9	8	1599	97	0.0607	Eukaryotic translation initiation factor 4 gamma 1
Q04724	TLE1	2	1	770	26	0.0338	Transducin-like enhancer protein 1
Q04726	TLE3	2	1	772	22	0.0285	Transducin-like enhancer protein 3
Q04727	TLE4	3	1	773	46	0.0595	Transducin-like enhancer protein 4
Q06481	APLP2	1	1	763	28	0.0367	Amyloid beta precursor like protein 2
Q07157	TJP1	4	4	1748	36	0.0206	Tight junction protein 1
Q07912	TNK2	1	1	1038	13	0.0125	Activated CDC42 kinase 1
Q07954	LRP1	12	12	4544	140	0.0308	Prolow-density lipoprotein receptor-related protein 1
Q08380	LGALS3BP	6	6	585	68	0.1162	Galectin-3-binding protein
Q08495	DMTN	1	1	405	12	0.0296	Dematin
Q09472	EP300	2	2	2414	48	0.0199	Histone acetyltransferase p300
Q09666	AHNAK	25	25	5890	886	0.1504	Neuroblast differentiation-associated protein AHNAK
Q0D2I5	IFFO1	1	1	559	29	0.0519	Non-homologous end joining factor IFFO1
Q10471	GALNT2	3	3	571	26	0.0455	Polypeptide N-acetylgalactosaminyltransferase 2
Q12778	FOXO1	1	1	655	9	0.0137	Forkhead box protein O1
Q12797	ASPH	11	11	758	118	0.1557	Aspartyl/asparaginyl beta-hydroxylase
Q12816	TRO	1	1	1431	15	0.0105	Trophinin
Q12830	BPTF	8	8	3046	102	0.0335	Nucleosome-remodeling factor subunit BPTF
Q12857	NFIA	1	1	509	12	0.0236	Nuclear factor 1 A-type
Q12888	TP53BP1	2	2	1972	43	0.0218	TP53-binding protein 1
Q12906	ILF3	13	10	894	146	0.1633	Interleukin enhancer-binding factor 3
Q12968	NFATC3	1	1	1075	15	0.014	Nuclear factor of activated T-cells, cytoplasmic 3
Q13098	GPS1	3	3	491	34	0.0692	COP9 signalosome complex subunit 1
Q13126	MTAP	1	1	283	11	0.0389	S-methyl-5'-thioadenosine phosphorylase
Q13188	STK3	1	1	491	10	0.0204	Serine/threonine-protein kinase 3
Q13206	DDX10	2	2	875	28	0.032	Probable ATP-dependent RNA helicase DDX10
Q13263	TRIM28	10	10	835	97	0.1162	Transcription intermediary factor 1-beta
Q13283	G3BP1	3	3	466	38	0.0815	Ras GTPase-activating protein-binding protein 1
Q13310	PABPC4	5	2	644	47	0.073	Polyadenylate-binding protein 4
Q13356	PPIL2	2	2	520	22	0.0423	RING-type E3 ubiquitin-protein ligase PPIL2
Q13428	TCOF1	13	13	1488	129	0.0867	Treacle protein
Q13469	NFATC2	4	4	925	45	0.0486	Nuclear factor of activated T-cells, cytoplasmic 2
Q13492	PICALM	2	2	652	20	0.0307	Phosphatidylinositol-binding clathrin assembly protein
Q13573	SNW1	2	2	536	24	0.0448	SNW domain-containing protein 1
Q13586	STIM1	2	2	685	26	0.038	Stromal interaction molecule 1
Q13620	CUL4B	1	1	913	25	0.0274	Cullin-4B
Q13625	TP53BP2	1	1	1128	21	0.0186	Apoptosis-stimulating of p53 protein 2
Q13627	DYRK1A	2	2	763	46	0.0603	Dual specificity tyrosine-phosphorylation-regulated kinase 1A
Q14004	CDK13	3	2	1512	48	0.0317	Cyclin-dependent kinase 13
Q14119	VEZF1	3	3	521	30	0.0576	Vascular endothelial zinc finger 1
Q14126	DSG2	7	7	1118	95	0.085	Desmoglein-2
Q14157	UBAP2L	3	3	1087	45	0.0414	Ubiquitin-associated protein 2-like
Q14160	SCRIB	3	3	1655	67	0.0405	Protein scribble homolog
Q14247	CTTN	9	9	550	101	0.1836	Src substrate cortactin
Q14444	CAPRIN1	3	3	709	59	0.0832	Caprin-1
Q14667	BLTP2	1	1	2235	11	0.0049	Bridge-like lipid transfer protein family member 2
Q14671	PUM1	1	1	1186	11	0.0093	Pumilio homolog 1
Q14676	MDC1	4	4	2089	91	0.0436	Mediator of DNA damage checkpoint protein 1
Q14677	CLINT1	5	4	625	59	0.0944	Clathrin interactor 1
Q14679	TTLL4	2	2	1199	19	0.0158	Tubulin monoglutamylase TTLL4
Q14684	RRP1B	6	6	758	83	0.1095	Ribosomal RNA processing protein 1 homolog B
Q14686	NCOA6	3	3	2063	85	0.0412	Nuclear receptor coactivator 6
Q14814	MEF2D	1	1	521	8	0.0154	Myocyte-specific enhancer factor 2D
Q14847	LASP1	5	5	261	69	0.2644	LIM and SH3 domain protein 1
Q14938	NFIX	2	2	502	40	0.0797	Nuclear factor 1 X-type
Q14966	ZNF638	3	3	1978	30	0.0152	Zinc finger protein 638
Q14980	NUMA1	10	10	2115	126	0.0596	Nuclear mitotic apparatus protein 1
Q15032	R3HDM1	1	1	1099	8	0.0073	R3H domain-containing protein 1
Q15059	BRD3	2	2	726	29	0.0399	Bromodomain-containing protein 3
Q15061	WDR43	4	4	677	33	0.0487	WD repeat-containing protein 43
Q15084	PDIA6	12	11	440	105	0.2386	Protein disulfide-isomerase A6
Q15269	PWP2	4	4	919	37	0.0403	Periodic tryptophan protein 2 homolog
Q15345	LRRC41	1	1	812	19	0.0234	Leucine-rich repeat-containing protein 41
Q15366	PCBP2	6	2	365	63	0.1726	Poly(rC)-binding protein 2
Q15406	NR6A1	1	1	480	17	0.0354	Nuclear receptor subfamily 6 group A member 1
Q15542	TAF5	1	1	800	29	0.0362	Transcription initiation factor TFIID subunit 5
Q15648	MED1	5	5	1581	84	0.0531	Mediator of RNA polymerase II transcription subunit 1
Q15652	JMJD1C	13	12	2540	145	0.0571	Probable JmjC domain-containing histone demethylation protein 2C
Q15714	TSC22D1	1	1	1073	14	0.013	TSC22 domain family protein 1
Q15723	ELF2	6	6	593	89	0.1501	ETS-related transcription factor Elf-2
Q15746	MYLK	2	2	1914	33	0.0172	Myosin light chain kinase, smooth muscle
Q15750	TAB1	1	1	504	16	0.0317	TGF-beta-activated kinase 1 and MAP3K7-binding protein 1
Q15911	ZFHX3	1	1	3703	21	0.0057	Zinc finger homeobox protein 3
Q15942	ZYX	3	3	572	59	0.1031	Zyxin
Q16186	ADRM1	2	2	407	25	0.0614	Proteasomal ubiquitin receptor ADRM1
Q16555	DPYSL2	6	6	572	62	0.1084	Dihydropyrimidinase-related protein 2
Q16594	TAF9	2	2	264	23	0.0871	Transcription initiation factor TFIID subunit 9
Q16649	NFIL3	1	1	462	13	0.0281	Nuclear factor interleukin-3-regulated protein
Q17RS7	GEN1	1	1	908	15	0.0165	Flap endonuclease GEN homolog 1
Q2KHR2	RFX7	1	1	1460	10	0.0068	DNA-binding protein RFX7
Q2KHR3	QSER1	9	8	1735	136	0.0784	Glutamine and serine-rich protein 1
Q2M2I8	AAK1	1	1	961	15	0.0156	AP2-associated protein kinase 1
Q2TAL8	QRICH1	1	1	776	9	0.0116	Transcriptional regulator QRICH1
Q4L180	FILIP1L	2	2	1135	31	0.0273	Filamin A-interacting protein 1-like
Q52LR7	EPC2	1	1	807	10	0.0124	Enhancer of polycomb homolog 2
Q53EP0	FNDC3B	2	2	1204	23	0.0191	Fibronectin type III domain-containing protein 3B
Q53SF7	COBLL1	1	1	1128	25	0.0222	Cordon-bleu protein-like 1
Q58A45	PAN3	2	2	887	54	0.0609	PAN2-PAN3 deadenylation complex subunit PAN3
Q5BJH7	YIF1B	2	2	314	25	0.0796	Protein YIF1B
Q5H9F3	BCORL1	2	2	1785	24	0.0134	BCL-6 corepressor-like protein 1
Q5HYC2	BRD10	3	3	2103	42	0.02	Uncharacterized bromodomain-containing protein 10
Q5JRA6	MIA3	9	9	1907	140	0.0734	Transport and Golgi organization protein 1 homolog
Q5JSZ5	PRRC2B	2	2	2229	64	0.0287	Protein PRRC2B
Q5QP82	DCAF10	2	2	559	18	0.0322	DDB1- and CUL4-associated factor 10
Q5T0B9	ZNF362	2	2	420	41	0.0976	Zinc finger protein 362
Q5T1V6	DDX59	1	1	619	16	0.0258	Probable ATP-dependent RNA helicase DDX59
Q5T3J3	LRIF1	2	2	769	34	0.0442	Ligand-dependent nuclear receptor-interacting factor 1
Q5T5P2	KIAA1217	2	2	1943	24	0.0124	Sickle tail protein homolog
Q5T5U3	ARHGAP21	1	1	1958	18	0.0092	Rho GTPase-activating protein 21
Q5T6F2	UBAP2	7	7	1119	98	0.0876	Ubiquitin-associated protein 2
Q5T7N3	KANK4	1	1	995	25	0.0251	KN motif and ankyrin repeat domain-containing protein 4
Q5T8A7	PPP1R26	1	1	1209	9	0.0074	Protein phosphatase 1 regulatory subunit 26
Q5T8P6	RBM26	5	5	1007	52	0.0516	RNA-binding protein 26
Q5TC82	RC3H1	2	2	1133	29	0.0256	Roquin-1
Q5TGY3	AHDC1	4	4	1603	80	0.0499	Transcription factor Gibbin
Q5VT52	RPRD2	8	8	1461	149	0.102	Regulation of nuclear pre-mRNA domain-containing protein 2
Q5VUA4	ZNF318	3	3	2279	38	0.0167	Zinc finger protein 318
Q5VWN6	TASOR2	8	7	2430	93	0.0383	Protein TASOR 2
Q63HR2	TNS2	1	1	1409	17	0.0121	Tensin-2
Q63ZY3	KANK2	2	1	851	24	0.0282	KN motif and ankyrin repeat domain-containing protein 2
Q68CP9	ARID2	2	2	1835	21	0.0114	AT-rich interactive domain-containing protein 2
Q68DE3	USF3	2	2	2245	35	0.0156	Basic helix-loop-helix domain-containing protein USF3
Q68DQ2	CRYBG3	2	2	2970	15	0.0051	Very large A-kinase anchor protein
Q6AI39	BICRAL	2	2	1079	17	0.0158	BRD4-interacting chromatin-remodeling complex-associated protein-like
Q6BDS2	BLTP3A	1	1	1440	15	0.0104	Bridge-like lipid transfer protein family member 3A
Q6KC79	NIPBL	1	1	2804	11	0.0039	Nipped-B-like protein
Q6MZP7	LIN54	8	7	749	118	0.1575	Protein lin-54 homolog
Q6N021	TET2	2	2	2002	30	0.015	Methylcytosine dioxygenase TET2
Q6NUP7	PPP4R4	1	1	873	18	0.0206	Serine/threonine-protein phosphatase 4 regulatory subunit 4
Q6NXT4	SLC30A6	1	1	461	14	0.0304	Zinc transporter 6
Q6P3W7	SCYL2	2	2	929	42	0.0452	SCY1-like protein 2
Q6P4R8	NFRKB	17	17	1299	222	0.1709	Nuclear factor related to kappa-B-binding protein
Q6PCB0	VWA1	1	1	445	37	0.0831	von Willebrand factor A domain-containing protein 1
Q6PIJ6	FBXO38	4	4	1188	31	0.0261	F-box only protein 38
Q6PJT7	ZC3H14	7	7	736	84	0.1141	Zinc finger CCCH domain-containing protein 14
Q6PKG0	LARP1	2	2	1096	23	0.021	La-related protein 1
Q6R327	RICTOR	1	1	1708	22	0.0129	Rapamycin-insensitive companion of mTOR
Q6UN15	FIP1L1	4	4	594	48	0.0808	Pre-mRNA 3'-end-processing factor FIP1
Q6UUV7	CRTC3	1	1	619	9	0.0145	CREB-regulated transcription coactivator 3
Q6UX34	SNORC	1	1	121	24	0.1983	Protein SNORC
Q6VMQ6	ATF7IP	4	3	1270	69	0.0543	Activating transcription factor 7-interacting protein 1
Q6W2J9	BCOR	4	4	1755	55	0.0313	BCL-6 corepressor
Q6WKZ4	RAB11FIP1	1	1	1283	8	0.0062	Rab11 family-interacting protein 1
Q6Y7W6	GIGYF2	2	2	1299	30	0.0231	GRB10-interacting GYF protein 2
Q6ZMQ8	AATK	1	1	1374	11	0.008	Serine/threonine-protein kinase LMTK1
Q6ZN17	LIN28B	5	5	250	68	0.272	Protein lin-28 homolog B
Q6ZNB6	NFXL1	1	1	911	24	0.0263	NF-X1-type zinc finger protein NFXL1
Q6ZRI6	C15orf39	4	4	1047	115	0.1098	Uncharacterized protein C15orf39
Q6ZRS2	SRCAP	3	3	3230	52	0.0161	Helicase SRCAP
Q6ZSZ5	ARHGEF18	1	1	1361	9	0.0066	Rho guanine nucleotide exchange factor 18
Q6ZU35	CRACD	1	1	1233	21	0.017	Capping protein-inhibiting regulator of actin dynamics
Q6ZU65	UBN2	8	8	1347	114	0.0846	Ubinuclein-2
Q70CQ2	USP34	3	3	3546	33	0.0093	Ubiquitin carboxyl-terminal hydrolase 34
Q70E73	RAPH1	2	2	1250	32	0.0256	Ras-associated and pleckstrin homology domains-containing protein 1
Q75N03	CBLL1	1	1	491	8	0.0163	E3 ubiquitin-protein ligase Hakai
Q76L83	ASXL2	2	2	1435	40	0.0279	Putative Polycomb group protein ASXL2
Q7KZ85	SUPT6H	1	1	1726	17	0.0098	Transcription elongation factor SPT6
Q7KZI7	MARK2	1	1	788	9	0.0114	Serine/threonine-protein kinase MARK2
Q7L1W4	LRRC8D	3	3	858	42	0.049	Volume-regulated anion channel subunit LRRC8D
Q7L3V2	RTL10	1	1	364	19	0.0522	Protein Bop
Q7LBC6	KDM3B	2	2	1761	40	0.0227	Lysine-specific demethylase 3B
Q7RTN6	STRADA	1	1	431	17	0.0394	STE20-related kinase adapter protein alpha
Q7Z2K6	ERMP1	4	4	904	35	0.0387	Endoplasmic reticulum metallopeptidase 1
Q7Z2W4	ZC3HAV1	3	3	902	39	0.0432	Zinc finger CCCH-type antiviral protein 1
Q7Z3B3	KANSL1	1	1	1105	28	0.0253	KAT8 regulatory NSL complex subunit 1
Q7Z3J3	RGPD4	11	11	1758	117	0.0666	RanBP2-like and GRIP domain-containing protein 4
Q7Z3K3	POGZ	5	5	1410	91	0.0645	Pogo transposable element with ZNF domain
Q7Z3T8	ZFYVE16	1	1	1539	13	0.0084	Zinc finger FYVE domain-containing protein 16
Q7Z417	NUFIP2	3	3	695	64	0.0921	FMR1-interacting protein NUFIP2
Q7Z434	MAVS	8	8	540	167	0.3093	Mitochondrial antiviral-signaling protein
Q7Z460	CLASP1	2	1	1538	17	0.0111	CLIP-associating protein 1
Q7Z589	EMSY	13	13	1322	172	0.1301	BRCA2-interacting transcriptional repressor EMSY
Q7Z5K2	WAPL	1	1	1190	13	0.0109	Wings apart-like protein homolog
Q7Z5L9	IRF2BP2	2	2	587	33	0.0562	Interferon regulatory factor 2-binding protein 2
Q7Z6E9	RBBP6	2	2	1792	22	0.0123	E3 ubiquitin-protein ligase RBBP6
Q7Z6J0	SH3RF1	2	2	888	25	0.0282	E3 ubiquitin-protein ligase SH3RF1
Q7Z6Z7	HUWE1	10	10	4374	147	0.0336	E3 ubiquitin-protein ligase HUWE1
Q7Z739	YTHDF3	3	2	585	36	0.0615	YTH domain-containing family protein 3
Q86T24	ZBTB33	1	1	672	18	0.0268	Transcriptional regulator Kaiso
Q86U70	LDB1	1	1	411	10	0.0243	LIM domain-binding protein 1
Q86UE4	MTDH	5	5	582	57	0.0979	Protein LYRIC
Q86V48	LUZP1	3	3	1076	31	0.0288	Leucine zipper protein 1
Q86VR2	RETREG3	2	2	466	27	0.0579	Reticulophagy regulator 3
Q86X10	RALGAPB	1	1	1494	16	0.0107	Ral GTPase-activating protein subunit beta
Q86X29	LSR	2	2	649	20	0.0308	Lipolysis-stimulated lipoprotein receptor
Q86XP3	DDX42	2	2	938	21	0.0224	ATP-dependent RNA helicase DDX42
Q86Y37	CACUL1	2	2	369	36	0.0976	CDK2-associated and cullin domain-containing protein 1
Q86YP4	GATAD2A	3	3	633	61	0.0964	Transcriptional repressor p66-alpha
Q86Z02	HIPK1	2	2	1210	27	0.0223	Homeodomain-interacting protein kinase 1
Q8IU81	IRF2BP1	1	1	584	19	0.0325	Interferon regulatory factor 2-binding protein 1
Q8IVH2	FOXP4	1	1	680	22	0.0324	Forkhead box protein P4
Q8IVL1	NAV2	2	2	2488	50	0.0201	Neuron navigator 2
Q8IVL6	P3H3	2	2	736	39	0.053	Prolyl 3-hydroxylase 3
Q8IVW6	ARID3B	3	3	561	48	0.0856	AT-rich interactive domain-containing protein 3B
Q8IWB9	TEX2	1	1	1127	12	0.0106	Testis-expressed protein 2
Q8IWI9	MGA	8	7	3065	93	0.0303	MAX gene-associated protein
Q8IWP9	CCDC28A	1	1	274	15	0.0547	Coiled-coil domain-containing protein 28A
Q8IWY9	CDAN1	1	1	1227	10	0.0081	Codanin-1
Q8IWZ3	ANKHD1	6	4	2542	73	0.0287	Ankyrin repeat and KH domain-containing protein 1
Q8IWZ8	SUGP1	1	1	645	25	0.0388	SURP and G-patch domain-containing protein 1
Q8IX12	CCAR1	4	4	1150	38	0.033	Cell division cycle and apoptosis regulator protein 1
Q8IY33	MICALL2	1	1	904	11	0.0122	MICAL-like protein 2
Q8IZ21	PHACTR4	2	2	702	34	0.0484	Phosphatase and actin regulator 4
Q8IZH2	XRN1	2	2	1706	34	0.0199	5'-3' exoribonuclease 1
Q8N0X7	SPART	1	1	666	16	0.024	Spartin
Q8N122	RPTOR	1	1	1335	19	0.0142	Regulatory-associated protein of mTOR
Q8N1F7	NUP93	5	5	819	40	0.0488	Nuclear pore complex protein Nup93
Q8N1G0	ZNF687	2	2	1237	27	0.0218	Zinc finger protein 687
Q8N1W1	ARHGEF28	2	1	1705	16	0.0094	Rho guanine nucleotide exchange factor 28
Q8N3V7	SYNPO	1	1	929	13	0.014	Synaptopodin
Q8N3X1	FNBP4	3	3	1017	20	0.0197	Formin-binding protein 4
Q8N5C8	TAB3	1	1	712	18	0.0253	TGF-beta-activated kinase 1 and MAP3K7-binding protein 3
Q8N5I9	NOPCHAP1	1	1	185	9	0.0486	NOP protein chaperone 1
Q8N684	CPSF7	4	4	471	49	0.104	Cleavage and polyadenylation specificity factor subunit 7
Q8N6T3	ARFGAP1	4	4	406	32	0.0788	ADP-ribosylation factor GTPase-activating protein 1
Q8N8S7	ENAH	4	3	591	29	0.0491	Protein enabled homolog
Q8NBF6	AVL9	1	1	648	14	0.0216	Late secretory pathway protein AVL9 homolog
Q8NBS9	TXNDC5	10	8	432	124	0.287	Thioredoxin domain-containing protein 5
Q8NC54	KCT2	1	1	265	10	0.0377	Keratinocyte-associated transmembrane protein 2
Q8ND83	SLAIN1	1	1	568	12	0.0211	SLAIN motif-containing protein 1
Q8NDV7	TNRC6A	2	2	1962	40	0.0204	Trinucleotide repeat-containing gene 6A protein
Q8NDX5	PHC3	3	3	983	30	0.0305	Polyhomeotic-like protein 3
Q8NEL9	DDHD1	1	1	900	25	0.0278	Phospholipase DDHD1
Q8NEM7	SUPT20H	1	1	779	15	0.0193	Transcription factor SPT20 homolog
Q8NEZ4	KMT2C	3	3	4911	46	0.0094	Histone-lysine N-methyltransferase 2C
Q8NFC6	BOD1L1	5	5	3051	65	0.0213	Biorientation of chromosomes in cell division protein 1-like 1
Q8NFD5	ARID1B	2	2	2319	42	0.0181	AT-rich interactive domain-containing protein 1B
Q8NFH5	NUP35	6	6	326	73	0.2239	Nucleoporin NUP35
Q8NHV4	NEDD1	1	1	660	21	0.0318	Protein NEDD1
Q8NI27	THOC2	6	6	1593	60	0.0377	THO complex subunit 2
Q8TCJ2	STT3B	4	2	826	32	0.0387	Dolichyl-diphosphooligosaccharide--protein glycosyltransferase subunit STT3B
Q8TCU4	ALMS1	6	6	4168	107	0.0257	Centrosome-associated protein ALMS1
Q8TD19	NEK9	2	2	979	26	0.0266	Serine/threonine-protein kinase Nek9
Q8TDM6	DLG5	1	1	1919	13	0.0068	Disks large homolog 5
Q8TEK3	DOT1L	1	1	1537	13	0.0085	Histone-lysine N-methyltransferase, H3 lysine-79 specific
Q8TEP8	CEP192	1	1	2537	9	0.0035	Centrosomal protein of 192 kDa
Q8TEQ6	GEMIN5	4	4	1508	70	0.0464	Gem-associated protein 5
Q8TF74	WIPF2	1	1	440	23	0.0523	WAS/WASL-interacting protein family member 2
Q8WU20	FRS2	1	1	508	18	0.0354	Fibroblast growth factor receptor substrate 2
Q8WUH6	TMEM263	1	1	116	15	0.1293	Transmembrane protein 263
Q8WV99	ZFAND2B	2	2	257	33	0.1284	AN1-type zinc finger protein 2B
Q8WW12	PCNP	3	3	178	33	0.1854	PEST proteolytic signal-containing nuclear protein
Q8WWH5	TRUB1	2	2	349	26	0.0745	Pseudouridylate synthase TRUB1
Q8WWI1	LMO7	11	11	1683	120	0.0713	LIM domain only protein 7
Q8WWM7	ATXN2L	10	9	1075	145	0.1349	Ataxin-2-like protein
Q8WWQ0	PHIP	4	4	1821	52	0.0286	PH-interacting protein
Q8WXI7	MUC16	1	1	14507	30	0.0021	Mucin-16
Q8WXI9	GATAD2B	5	5	593	71	0.1197	Transcriptional repressor p66-beta
Q8WY36	BBX	1	1	941	14	0.0149	HMG box transcription factor BBX
Q8WYP5	AHCTF1	5	5	2266	51	0.0225	Protein ELYS
Q8WYQ9	ZCCHC14	1	1	949	31	0.0327	Zinc finger CCHC domain-containing protein 14
Q92538	GBF1	2	2	1860	28	0.0151	Golgi-specific brefeldin A-resistance guanine nucleotide exchange factor 1
Q92540	SMG7	3	1	1137	27	0.0237	Nonsense-mediated mRNA decay factor SMG7
Q92541	RTF1	2	2	710	18	0.0254	RNA polymerase-associated protein RTF1 homolog
Q92567	FAM168A	2	2	244	37	0.1516	Protein FAM168A
Q92576	PHF3	5	5	2039	77	0.0378	PHD finger protein 3
Q92610	ZNF592	2	2	1267	33	0.026	Zinc finger protein 592
Q92618	ZNF516	1	1	1163	13	0.0112	Zinc finger protein 516
Q92667	AKAP1	7	7	903	81	0.0897	A-kinase anchor protein 1, mitochondrial
Q92733	PRCC	1	1	491	21	0.0428	Proline-rich protein PRCC
Q92750	TAF4B	2	2	862	25	0.029	Transcription initiation factor TFIID subunit 4B
Q92766	RREB1	2	2	1687	41	0.0243	Ras-responsive element-binding protein 1
Q92793	CREBBP	2	1	2442	29	0.0119	CREB-binding protein
Q92835	INPP5D	1	1	1189	12	0.0101	Phosphatidylinositol 3,4,5-trisphosphate 5-phosphatase 1
Q92841	DDX17	14	11	729	137	0.1879	Probable ATP-dependent RNA helicase DDX17
Q92900	UPF1	6	6	1129	71	0.0629	Regulator of nonsense transcripts 1
Q92945	KHSRP	19	17	711	228	0.3207	Far upstream element-binding protein 2
Q93052	LPP	3	3	612	71	0.116	Lipoma-preferred partner
Q96AY3	FKBP10	4	4	582	38	0.0653	Peptidyl-prolyl cis-trans isomerase FKBP10
Q96AY4	TTC28	2	2	2481	34	0.0137	Tetratricopeptide repeat protein 28
Q96BD5	PHF21A	4	3	680	49	0.0721	PHD finger protein 21A
Q96CB8	INTS12	1	1	462	10	0.0216	Integrator complex subunit 12
Q96DF8	ESS2	1	1	476	20	0.042	Splicing factor ESS-2 homolog
Q96EV2	RBM33	3	3	1170	55	0.047	RNA-binding protein 33
Q96GS4	BORCS6	1	1	357	27	0.0756	BLOC-1-related complex subunit 6
Q96HA7	TONSL	2	2	1378	33	0.0239	Tonsoku-like protein
Q96HC4	PDLIM5	7	7	596	88	0.1477	PDZ and LIM domain protein 5
Q96I24	FUBP3	7	5	572	83	0.1451	Far upstream element-binding protein 3
Q96I25	RBM17	1	1	401	14	0.0349	Splicing factor 45
Q96IF1	AJUBA	4	3	538	40	0.0743	LIM domain-containing protein ajuba
Q96IZ0	PAWR	1	1	340	13	0.0382	PRKC apoptosis WT1 regulator protein
Q96IZ7	RSRC1	1	1	334	20	0.0599	Serine/Arginine-related protein 53
Q96JN0	LCOR	3	3	433	41	0.0947	Ligand-dependent corepressor
Q96JY6	PDLIM2	2	2	352	32	0.0909	PDZ and LIM domain protein 2
Q96KM6	ZNF512B	6	6	892	74	0.083	Zinc finger protein 512B
Q96KR1	ZFR	7	7	1074	131	0.122	Zinc finger RNA-binding protein
Q96KS0	EGLN2	1	1	407	13	0.0319	Prolyl hydroxylase EGLN2
Q96L91	EP400	10	10	3159	204	0.0646	E1A-binding protein p400
Q96MG7	NSMCE3	2	2	304	19	0.0625	Non-structural maintenance of chromosomes element 3 homolog
Q96MY1	NOL4L	3	3	436	70	0.1606	Nucleolar protein 4-like
Q96N67	DOCK7	2	1	2140	15	0.007	Dedicator of cytokinesis protein 7
Q96P48	ARAP1	2	2	1450	39	0.0269	Arf-GAP with Rho-GAP domain, ANK repeat and PH domain-containing protein 1
Q96PD2	DCBLD2	1	1	775	19	0.0245	Discoidin, CUB and LCCL domain-containing protein 2
Q96PK6	RBM14	15	15	669	174	0.2601	RNA-binding protein 14
Q96Q06	PLIN4	1	1	1371	11	0.008	Perilipin-4
Q96R06	SPAG5	1	1	1193	13	0.0109	Sperm-associated antigen 5
Q96RK0	CIC	8	8	2517	175	0.0695	Protein capicua homolog
Q96RN5	MED15	2	2	788	37	0.047	Mediator of RNA polymerase II transcription subunit 15
Q96RT1	ERBIN	2	2	1412	20	0.0142	Erbin
Q96T37	RBM15	4	4	977	57	0.0583	RNA-binding protein 15
Q96T58	SPEN	12	11	3664	122	0.0333	Msx2-interacting protein
Q99504	EYA3	1	1	573	13	0.0227	Protein phosphatase EYA3
Q99541	PLIN2	7	7	437	74	0.1693	Perilipin-2
Q99550	MPHOSPH9	1	1	1183	8	0.0068	M-phase phosphoprotein 9
Q99569	PKP4	4	4	1192	51	0.0428	Plakophilin-4
Q99594	TEAD3	1	1	435	17	0.0391	Transcriptional enhancer factor TEF-5
Q99674	CGREF1	2	1	318	41	0.1289	Cell growth regulator with EF hand domain protein 1
Q99700	ATXN2	4	3	1313	81	0.0617	Ataxin-2
Q99856	ARID3A	7	7	593	85	0.1433	AT-rich interactive domain-containing protein 3A
Q99959	PKP2	5	5	881	46	0.0522	Plakophilin-2
Q9BQ39	DDX50	3	3	737	33	0.0448	ATP-dependent RNA helicase DDX50
Q9BQ67	GRWD1	4	4	446	39	0.0874	Glutamate-rich WD repeat-containing protein 1
Q9BQC3	DPH2	1	1	489	13	0.0266	2-(3-amino-3-carboxypropyl)histidine synthase subunit 2
Q9BRR8	GPATCH1	1	1	931	10	0.0107	G patch domain-containing protein 1
Q9BRX2	PELO	1	1	385	14	0.0364	Protein pelota homolog
Q9BS26	ERP44	7	6	406	84	0.2069	Endoplasmic reticulum resident protein 44
Q9BTC0	DIDO1	2	2	2240	45	0.0201	Death-inducer obliterator 1
Q9BU23	LMF2	4	4	707	43	0.0608	Lipase maturation factor 2
Q9BUJ2	HNRNPUL1	3	3	856	24	0.028	Heterogeneous nuclear ribonucleoprotein U-like protein 1
Q9BUP0	EFHD1	1	1	239	17	0.0711	EF-hand domain-containing protein D1
Q9BV68	RNF126	1	1	311	40	0.1286	E3 ubiquitin-protein ligase RNF126
Q9BVA1	TUBB2B	4	1	445	40	0.0899	Tubulin beta-2B chain
Q9BWN1	PRR14	1	1	585	25	0.0427	Proline-rich protein 14
Q9BY44	EIF2A	2	2	585	32	0.0547	Eukaryotic translation initiation factor 2A
Q9BYG3	NIFK	3	3	293	32	0.1092	MKI67 FHA domain-interacting nucleolar phosphoprotein
Q9BYJ9	YTHDF1	2	1	559	19	0.034	YTH domain-containing family protein 1
Q9BZ23	PANK2	1	1	570	20	0.0351	Pantothenate kinase 2, mitochondrial
Q9BZE9	ASPSCR1	4	4	553	80	0.1447	Tether containing UBX domain for GLUT4
Q9C0B9	ZCCHC2	1	1	1178	20	0.017	Zinc finger CCHC domain-containing protein 2
Q9C0D5	TANC1	1	1	1861	23	0.0124	Protein TANC1
Q9C0D7	ZC3H12C	1	1	883	15	0.017	Probable ribonuclease ZC3H12C
Q9C0F1	CEP44	1	1	390	26	0.0667	Centrosomal protein of 44 kDa
Q9GZM5	YIPF3	1	1	350	9	0.0257	Protein YIPF3
Q9GZR7	DDX24	5	5	859	56	0.0652	ATP-dependent RNA helicase DDX24
Q9GZU2	PEG3	11	9	1588	125	0.0787	Paternally-expressed gene 3 protein
Q9H0E3	SAP130	3	3	1048	44	0.042	Histone deacetylase complex subunit SAP130
Q9H1B7	IRF2BPL	4	4	796	83	0.1043	Probable E3 ubiquitin-protein ligase IRF2BPL
Q9H1Z4	WDR13	1	1	485	21	0.0433	WD repeat-containing protein 13
Q9H2F5	EPC1	2	2	836	23	0.0275	Enhancer of polycomb homolog 1
Q9H2P0	ADNP	4	4	1102	49	0.0445	Activity-dependent neuroprotector homeobox protein
Q9H3G5	CPVL	5	5	476	59	0.1239	Probable serine carboxypeptidase CPVL
Q9H425	C1orf198	1	1	327	12	0.0367	Uncharacterized protein C1orf198
Q9H479	FN3K	2	2	309	22	0.0712	Fructosamine-3-kinase
Q9H4A3	WNK1	7	7	2382	94	0.0395	Serine/threonine-protein kinase WNK1
Q9H4I2	ZHX3	2	2	956	29	0.0303	Zinc fingers and homeoboxes protein 3
Q9H6S3	EPS8L2	2	2	715	31	0.0434	Epidermal growth factor receptor kinase substrate 8-like protein 2
Q9H6W3	RIOX1	3	3	641	37	0.0577	Ribosomal oxygenase 1
Q9H792	PEAK1	1	1	1746	26	0.0149	Inactive tyrosine-protein kinase PEAK1
Q9H7D0	DOCK5	2	2	1870	12	0.0064	Dedicator of cytokinesis protein 5
Q9H7P9	PLEKHG2	2	1	1386	17	0.0123	Pleckstrin homology domain-containing family G member 2
Q9H8Y8	GORASP2	4	3	452	57	0.1261	Golgi reassembly-stacking protein 2
Q9H9L4	KANSL2	1	1	492	23	0.0467	KAT8 regulatory NSL complex subunit 2
Q9HAU0	PLEKHA5	5	5	1116	42	0.0376	Pleckstrin homology domain-containing family A member 5
Q9HAV4	XPO5	4	4	1204	37	0.0307	Exportin-5
Q9HBD1	RC3H2	2	2	1191	15	0.0126	Roquin-2
Q9HBM6	TAF9B	3	3	251	37	0.1474	Transcription initiation factor TFIID subunit 9B
Q9HC07	TMEM165	1	1	324	12	0.037	Putative divalent cation/proton antiporter TMEM165
Q9HC35	EML4	10	10	981	126	0.1284	Echinoderm microtubule-associated protein-like 4
Q9HC78	ZBTB20	1	1	741	19	0.0256	Zinc finger and BTB domain-containing protein 20
Q9HCD5	NCOA5	5	5	579	92	0.1589	Nuclear receptor coactivator 5
Q9HCJ0	TNRC6C	2	2	1936	46	0.0238	Trinucleotide repeat-containing gene 6C protein
Q9HCK8	CHD8	2	1	2581	25	0.0097	Chromodomain-helicase-DNA-binding protein 8
Q9HCM1	RESF1	1	1	1747	15	0.0086	Retroelement silencing factor 1
Q9NPF5	DMAP1	1	1	467	33	0.0707	DNA methyltransferase 1-associated protein 1
Q9NPG3	UBN1	2	2	1134	37	0.0326	Ubinuclein-1
Q9NQC3	RTN4	5	5	1192	104	0.0872	Reticulon-4
Q9NQS7	INCENP	1	1	918	10	0.0109	Inner centromere protein
Q9NQX3	GPHN	3	3	736	33	0.0448	Gephyrin
Q9NR12	PDLIM7	3	3	457	17	0.0372	PDZ and LIM domain protein 7
Q9NRC1	ST7	1	1	585	15	0.0256	Suppressor of tumorigenicity 7 protein
Q9NRR5	UBQLN4	2	2	601	35	0.0582	Ubiquilin-4
Q9NSI2	SLX9	1	1	230	24	0.1043	Ribosome biogenesis protein SLX9 homolog
Q9NSY1	BMP2K	1	1	1161	15	0.0129	BMP-2-inducible protein kinase
Q9NTZ6	RBM12	3	3	932	31	0.0333	RNA-binding protein 12
Q9NW64	RBM22	1	1	420	10	0.0238	Pre-mRNA-splicing factor RBM22
Q9NXV6	CDKN2AIP	7	7	580	103	0.1776	CDKN2A-interacting protein
Q9NY27	PPP4R2	2	2	417	26	0.0624	Serine/threonine-protein phosphatase 4 regulatory subunit 2
Q9NY74	ETAA1	1	1	926	13	0.014	Ewing's tumor-associated antigen 1
Q9NYJ8	TAB2	3	3	693	35	0.0505	TGF-beta-activated kinase 1 and MAP3K7-binding protein 2
Q9NYK5	MRPL39	4	4	338	36	0.1065	Large ribosomal subunit protein mL39
Q9NYV4	CDK12	4	3	1490	64	0.043	Cyclin-dependent kinase 12
Q9NZM4	BICRA	1	1	1560	20	0.0128	BRD4-interacting chromatin-remodeling complex-associated protein
Q9NZN5	ARHGEF12	1	1	1544	9	0.0058	Rho guanine nucleotide exchange factor 12
Q9NZN8	CNOT2	3	3	540	33	0.0611	CCR4-NOT transcription complex subunit 2
Q9P1Y5	CAMSAP3	4	4	1249	55	0.044	Calmodulin-regulated spectrin-associated protein 3
Q9P219	CCDC88C	1	1	2028	19	0.0094	Protein Daple
Q9P267	MBD5	1	1	1494	8	0.0054	Methyl-CpG-binding domain protein 5
Q9P270	SLAIN2	1	1	581	14	0.0241	SLAIN motif-containing protein 2
Q9P2D0	IBTK	1	1	1353	11	0.0081	Inhibitor of Bruton tyrosine kinase
Q9P2D6	FAM135A	1	1	1515	12	0.0079	Protein FAM135A
Q9P2M4	TBC1D14	1	1	693	7	0.0101	TBC1 domain family member 14
Q9P2N5	RBM27	3	3	1060	60	0.0566	RNA-binding protein 27
Q9P2N6	KANSL3	2	2	904	41	0.0454	KAT8 regulatory NSL complex subunit 3
Q9P2T1	GMPR2	4	3	348	39	0.1121	GMP reductase 2
Q9P2Y4	ZNF219	1	1	722	23	0.0319	Zinc finger protein 219
Q9UBN6	TNFRSF10D	1	1	386	15	0.0389	Tumor necrosis factor receptor superfamily member 10D
Q9UBP0	SPAST	2	2	616	21	0.0341	Spastin
Q9UBV2	SEL1L	7	7	794	89	0.1121	Protein sel-1 homolog 1
Q9UET6	FTSJ1	1	1	329	11	0.0334	tRNA (cytidine(32)/guanosine(34)-2'-O)-methyltransferase
Q9UGU0	TCF20	2	2	1960	43	0.0219	Transcription factor 20
Q9UHB6	LIMA1	3	2	759	23	0.0303	LIM domain and actin-binding protein 1
Q9UHD8	SEPTIN9	8	8	586	81	0.1382	Septin-9
Q9UHD9	UBQLN2	1	1	624	27	0.0433	Ubiquilin-2
Q9UHG3	PCYOX1	5	5	505	44	0.0871	Prenylcysteine oxidase 1
Q9UHR5	SAP30BP	2	2	308	24	0.0779	SAP30-binding protein
Q9UHY1	NRBP1	1	1	535	13	0.0243	Nuclear receptor-binding protein
Q9UI10	EIF2B4	2	2	523	31	0.0593	Translation initiation factor eIF2B subunit delta
Q9UIF9	BAZ2A	2	2	1905	15	0.0079	Bromodomain adjacent to zinc finger domain protein 2A
Q9UIU6	SIX4	1	1	781	15	0.0192	Homeobox protein SIX4
Q9UJC3	HOOK1	3	3	728	32	0.044	Protein Hook homolog 1
Q9UK61	TASOR	1	1	1670	13	0.0078	Protein TASOR
Q9UKA4	AKAP11	1	1	1901	11	0.0058	A-kinase anchor protein 11
Q9UKD1	GMEB2	1	1	530	12	0.0226	Glucocorticoid modulatory element-binding protein 2
Q9UKV3	ACIN1	16	16	1341	188	0.1402	Apoptotic chromatin condensation inducer in the nucleus
Q9UKX7	NUP50	6	6	468	78	0.1667	Nuclear pore complex protein Nup50
Q9UKY1	ZHX1	4	4	873	78	0.0893	Zinc fingers and homeoboxes protein 1
Q9UKY7	CDV3	2	2	258	81	0.314	Protein CDV3 homolog
Q9ULJ3	ZBTB21	1	1	1066	19	0.0178	Zinc finger and BTB domain-containing protein 21
Q9ULL5	PRR12	4	4	2036	85	0.0417	Proline-rich protein 12
Q9ULM3	YEATS2	12	11	1422	193	0.1357	YEATS domain-containing protein 2
Q9ULT8	HECTD1	2	2	2610	21	0.008	E3 ubiquitin-protein ligase HECTD1
Q9ULU4	ZMYND8	6	6	1186	86	0.0725	MYND-type zinc finger-containing chromatin reader ZMYND8
Q9ULX6	AKAP8L	1	1	646	10	0.0155	A-kinase anchor protein 8-like
Q9UMN6	KMT2B	1	1	2715	17	0.0063	Histone-lysine N-methyltransferase 2B
Q9UN79	SOX13	1	1	622	14	0.0225	Transcription factor SOX-13
Q9UPA5	BSN	4	3	3926	51	0.013	Protein bassoon
Q9UPN6	SCAF8	2	2	1271	20	0.0157	SR-related and CTD-associated factor 8
Q9UPQ9	TNRC6B	1	1	1833	11	0.006	Trinucleotide repeat-containing gene 6B protein
Q9UPS6	SETD1B	1	1	1966	14	0.0071	Histone-lysine N-methyltransferase SETD1B
Q9UPW6	SATB2	1	1	733	20	0.0273	DNA-binding protein SATB2
Q9UPX8	SHANK2	1	1	1849	12	0.0065	SH3 and multiple ankyrin repeat domains protein 2
Q9UQ35	SRRM2	12	12	2752	134	0.0487	Serine/arginine repetitive matrix protein 2
Q9UQN3	CHMP2B	1	1	213	7	0.0329	Charged multivesicular body protein 2b
Q9UQR0	SCML2	2	2	700	32	0.0457	Sex comb on midleg-like protein 2
Q9UQR1	ZNF148	1	1	794	17	0.0214	Zinc finger protein 148
Q9Y253	POLH	1	1	713	9	0.0126	DNA polymerase eta
Q9Y2F5	ICE1	1	1	2266	11	0.0049	Little elongation complex subunit 1
Q9Y2W1	THRAP3	11	11	955	111	0.1162	Thyroid hormone receptor-associated protein 3
Q9Y2W2	WBP11	1	1	641	12	0.0187	WW domain-binding protein 11
Q9Y2X9	ZNF281	5	5	895	59	0.0659	Zinc finger protein 281
Q9Y3S1	WNK2	3	3	2297	59	0.0257	Serine/threonine-protein kinase WNK2
Q9Y446	PKP3	1	1	797	17	0.0213	Plakophilin-3
Q9Y467	SALL2	2	2	1007	56	0.0556	Sal-like protein 2
Q9Y4C1	KDM3A	2	2	1321	31	0.0235	Lysine-specific demethylase 3A
Q9Y4L1	HYOU1	22	21	999	204	0.2042	Hypoxia up-regulated protein 1
Q9Y520	PRRC2C	10	10	2896	98	0.0338	Protein PRRC2C
Q9Y580	RBM7	2	2	266	24	0.0902	RNA-binding protein 7
Q9Y618	NCOR2	5	5	2514	59	0.0235	Nuclear receptor corepressor 2
Q9Y692	GMEB1	1	1	573	9	0.0157	Glucocorticoid modulatory element-binding protein 1
Q9Y6I3	EPN1	1	1	576	23	0.0399	Epsin-1
Q9Y6Q9	NCOA3	2	2	1424	36	0.0253	Nuclear receptor coactivator 3
Q9Y6R4	MAP3K4	1	1	1608	11	0.0068	Mitogen-activated protein kinase kinase kinase 4
Q9Y6X8	ZHX2	2	2	837	18	0.0215	Zinc fingers and homeoboxes protein 2
Q9Y6Y8	SEC23IP	4	3	1000	42	0.042	SEC23-interacting protein

## Sheet: Sheet3
Table S1C. Identification of O-GlcNAcylated proteins in Jurkat cells
UniProt Accession	Gene Symbol	Total Peptide	Unique Peptide	Length	Coverage	Coverage Percentage	Protein Annotation
A0A0B4J2E0	TRBV12-4	2	2	115	23	0.2	T cell receptor beta variable 12-4
A2RRP1	NBAS	1	1	2371	19	0.008	NBAS subunit of NRZ tethering complex
A3KN83	SBNO1	5	5	1393	44	0.0316	Protein strawberry notch homolog 1
A5YKK6	CNOT1	5	5	2376	63	0.0265	CCR4-NOT transcription complex subunit 1
A6NF01	POM121B	2	1	834	50	0.06	Putative nuclear envelope pore membrane protein POM 121B
A7KAX9	ARHGAP32	1	1	2087	36	0.0172	Rho GTPase-activating protein 32
A8CG34	POM121C	2	2	1229	50	0.0407	Nuclear envelope pore membrane protein POM 121C
O00151	PDLIM1	2	2	329	26	0.079	PDZ and LIM domain protein 1
O00233	PSMD9	2	2	223	28	0.1256	26S proteasome non-ATPase regulatory subunit 9
O00268	TAF4	3	3	1085	59	0.0544	Transcription initiation factor TFIID subunit 4
O00287	RFXAP	1	1	272	9	0.0331	Regulatory factor X-associated protein
O00512	BCL9	2	2	1426	47	0.033	B-cell CLL/lymphoma 9 protein
O00571	DDX3X	5	2	662	45	0.068	ATP-dependent RNA helicase DDX3X
O14497	ARID1A	8	7	2285	203	0.0888	AT-rich interactive domain-containing protein 1A
O14639	ABLIM1	1	1	778	14	0.018	Actin-binding LIM protein 1
O14672	ADAM10	2	2	748	40	0.0535	Disintegrin and metalloproteinase domain-containing protein 10
O14686	KMT2D	4	4	5537	57	0.0103	Histone-lysine N-methyltransferase 2D
O14974	PPP1R12A	10	10	1030	144	0.1398	Protein phosphatase 1 regulatory subunit 12A
O15014	ZNF609	5	5	1411	45	0.0319	Zinc finger protein 609
O15027	SEC16A	7	7	2357	75	0.0318	Protein transport protein Sec16A
O15047	SETD1A	3	3	1707	80	0.0469	Histone-lysine N-methyltransferase SETD1A
O15067	PFAS	4	4	1338	59	0.0441	Phosphoribosylformylglycinamidine synthase
O15117	FYB1	2	2	783	25	0.0319	FYN-binding protein 1
O15234	CASC3	2	2	703	38	0.0541	Protein CASC3
O15294	OGT	3	3	1046	29	0.0277	UDP-N-acetylglucosamine--peptide N-acetylglucosaminyltransferase 110 kDa subunit
O15372	EIF3H	3	3	352	29	0.0824	Eukaryotic translation initiation factor 3 subunit H
O15498	YKT6	1	1	198	7	0.0354	Synaptobrevin homolog YKT6
O15504	NUP42	1	1	423	25	0.0591	Nucleoporin NUP42
O15530	PDPK1	2	1	556	23	0.0414	3-phosphoinositide-dependent protein kinase 1
O15550	KDM6A	2	2	1401	42	0.03	Lysine-specific demethylase 6A
O43151	TET3	4	4	1795	51	0.0284	Methylcytosine dioxygenase TET3
O43166	SIPA1L1	3	3	1804	28	0.0155	Signal-induced proliferation-associated 1-like protein 1
O43314	PPIP5K2	3	2	1243	46	0.037	Inositol hexakisphosphate and diphosphoinositol-pentakisphosphate kinase 2
O43318	MAP3K7	2	2	606	32	0.0528	Mitogen-activated protein kinase kinase kinase 7
O43379	WDR62	1	1	1518	18	0.0119	WD repeat-containing protein 62
O43395	PRPF3	1	1	683	9	0.0132	U4/U6 small nuclear ribonucleoprotein Prp3
O43399	TPD52L2	2	2	206	24	0.1165	Tumor protein D54
O43426	SYNJ1	1	1	1573	8	0.0051	Synaptojanin-1
O43493	TGOLN2	18	18	437	171	0.3913	Trans-Golgi network integral membrane protein 2
O43670	ZNF207	2	2	478	44	0.0921	BUB3-interacting and GLEBS motif-containing protein ZNF207
O43683	BUB1	1	1	1085	33	0.0304	Mitotic checkpoint serine/threonine-protein kinase BUB1
O43719	HTATSF1	6	6	755	50	0.0662	17S U2 SnRNP complex component HTATSF1
O43847	NRDC	3	3	1151	40	0.0348	Nardilysin
O60243	HS6ST1	2	2	411	19	0.0462	Heparan-sulfate 6-O-sulfotransferase 1
O60264	SMARCA5	5	4	1052	69	0.0656	SWI/SNF-related matrix-associated actin-dependent regulator of chromatin subfamily A member 5
O60313	OPA1	2	2	960	26	0.0271	Dynamin-like GTPase OPA1, mitochondrial
O60476	MAN1A2	2	2	641	21	0.0328	Mannosyl-oligosaccharide 1,2-alpha-mannosidase IB
O60502	OGA	1	1	916	8	0.0087	Protein O-GlcNAcase
O60513	B4GALT4	1	1	344	9	0.0262	Beta-1,4-galactosyltransferase 4
O60641	SNAP91	1	1	907	16	0.0176	Clathrin coat assembly protein AP180
O60664	PLIN3	5	5	434	79	0.182	Perilipin-3
O60675	MAFK	2	2	156	26	0.1667	Transcription factor MafK
O60885	BRD4	2	2	1362	20	0.0147	Bromodomain-containing protein 4
O60888	CUTA	1	1	179	14	0.0782	Protein CutA
O75081	CBFA2T3	1	1	653	15	0.023	Protein CBFA2T3
O75113	N4BP1	3	3	896	42	0.0469	NEDD4-binding protein 1
O75157	TSC22D2	1	1	780	46	0.059	TSC22 domain family protein 2
O75175	CNOT3	1	1	753	19	0.0252	CCR4-NOT transcription complex subunit 3
O75179	ANKRD17	14	13	2603	258	0.0991	Ankyrin repeat domain-containing protein 17
O75362	ZNF217	2	2	1048	18	0.0172	Zinc finger protein 217
O75376	NCOR1	18	18	2440	292	0.1197	Nuclear receptor corepressor 1
O75391	SPAG7	2	2	227	20	0.0881	Sperm-associated antigen 7
O75420	GIGYF1	1	1	1035	12	0.0116	GRB10-interacting GYF protein 1
O75533	SF3B1	12	12	1304	142	0.1089	Splicing factor 3B subunit 1
O75554	WBP4	1	1	376	17	0.0452	WW domain-binding protein 4
O75643	SNRNP200	14	14	2136	134	0.0627	U5 small nuclear ribonucleoprotein 200 kDa helicase
O75792	RNASEH2A	5	4	299	50	0.1672	Ribonuclease H2 subunit A
O75808	CAPN15	1	1	1086	21	0.0193	Calpain-15
O75964	ATP5MG	4	3	103	47	0.4563	ATP synthase F(0) complex subunit g, mitochondrial
O75976	CPD	3	3	1380	37	0.0268	Carboxypeptidase D
O76080	ZFAND5	2	2	213	48	0.2254	AN1-type zinc finger protein 5
O94842	TOX4	2	2	621	49	0.0789	TOX high mobility group box family member 4
O94900	TOX	2	2	526	20	0.038	Thymocyte selection-associated high mobility group box protein TOX
O94979	SEC31A	2	2	1220	17	0.0139	Protein transport protein Sec31A
O95071	UBR5	1	1	2799	28	0.01	E3 ubiquitin-protein ligase UBR5
O95081	AGFG2	1	1	481	27	0.0561	Arf-GAP domain and FG repeat-containing protein 2
O95104	SCAF4	3	3	1147	36	0.0314	SR-related and CTD-associated factor 4
O95292	VAPB	2	2	243	16	0.0658	Vesicle-associated membrane protein-associated protein B/C
O95295	SNAPIN	2	2	136	33	0.2426	SNARE-associated protein Snapin
O95391	SLU7	1	1	586	14	0.0239	Pre-mRNA-splicing factor SLU7
O95429	BAG4	2	2	457	26	0.0569	BAG family molecular chaperone regulator 4
O95486	SEC24A	1	1	1093	33	0.0302	Protein transport protein Sec24A
O95487	SEC24B	2	2	1268	44	0.0347	Protein transport protein Sec24B
O95628	CNOT4	1	1	575	15	0.0261	CCR4-NOT transcription complex subunit 4
O95684	CEP43	1	1	399	18	0.0451	Centrosomal protein 43
O95721	SNAP29	2	2	258	17	0.0659	Synaptosomal-associated protein 29
O95789	ZMYM6	2	2	1325	32	0.0242	Zinc finger MYM-type protein 6
O95817	BAG3	4	4	575	69	0.12	BAG family molecular chaperone regulator 3
O95948	ONECUT2	1	1	504	24	0.0476	One cut domain family member 2
P00519	ABL1	2	2	1130	39	0.0345	Tyrosine-protein kinase ABL1
P02786	TFRC	6	6	760	69	0.0908	Transferrin receptor protein 1
P03986	TRGC2	1	1	189	9	0.0476	T cell receptor gamma constant 2
P04040	CAT	1	1	527	15	0.0285	Catalase
P04080	CSTB	5	5	98	57	0.5816	Cystatin-B
P04150	NR3C1	2	2	777	31	0.0399	Glucocorticoid receptor
P05107	ITGB2	5	5	769	54	0.0702	Integrin beta-2
P05387	RPLP2	3	3	115	49	0.4261	Large ribosomal subunit protein P2
P06730	EIF4E	4	4	217	64	0.2949	Eukaryotic translation initiation factor 4E
P07602	PSAP	2	2	524	20	0.0382	Prosaposin
P07814	EPRS1	19	18	1512	234	0.1548	Bifunctional glutamate/proline--tRNA ligase
P08047	SP1	3	3	785	65	0.0828	Transcription factor Sp1
P08235	NR3C2	2	2	984	24	0.0244	Mineralocorticoid receptor
P08575	PTPRC	20	20	1306	202	0.1547	Receptor-type tyrosine-protein phosphatase C
P08670	VIM	23	17	466	206	0.4421	Vimentin
P09012	SNRPA	6	5	282	70	0.2482	U1 small nuclear ribonucleoprotein A
P09651	HNRNPA1	15	1	372	104	0.2796	Heterogeneous nuclear ribonucleoprotein A1
P0C2W1	FBXO45	1	1	286	37	0.1294	F-box/SPRY domain-containing protein 1
P0C7T5	ATXN1L	3	3	689	43	0.0624	Ataxin-1-like
P0CG12	DERPC	1	1	524	23	0.0439	Decreased expression in renal and prostate cancer protein
P0CG40	SP9	2	2	484	33	0.0682	Transcription factor Sp9
P0CJ78	ZNF865	1	1	1059	32	0.0302	Zinc finger protein 865
P10071	GLI3	1	1	1580	12	0.0076	Transcriptional activator GLI3
P11274	BCR	3	3	1271	33	0.026	Breakpoint cluster region protein
P11940	PABPC1	9	3	636	99	0.1557	Polyadenylate-binding protein 1
P12270	TPR	6	6	2363	78	0.033	Nucleoprotein TPR
P12755	SKI	3	3	728	41	0.0563	Ski oncogene
P12757	SKIL	2	2	684	32	0.0468	Ski-like protein
P12956	XRCC6	11	11	609	97	0.1593	X-ray repair cross-complementing protein 6
P13056	NR2C1	1	1	603	17	0.0282	Nuclear receptor subfamily 2 group C member 1
P13473	LAMP2	1	1	410	10	0.0244	Lysosome-associated membrane glycoprotein 2
P13639	EEF2	27	26	858	256	0.2984	Elongation factor 2
P13796	LCP1	22	17	627	210	0.3349	Plastin-2
P14314	PRKCSH	7	7	528	94	0.178	Glucosidase 2 subunit beta
P14317	HCLS1	8	8	486	81	0.1667	Hematopoietic lineage cell-specific protein
P14859	POU2F1	1	1	743	18	0.0242	POU domain, class 2, transcription factor 1
P15153	RAC2	3	1	192	27	0.1406	Ras-related C3 botulinum toxin substrate 2
P15336	ATF2	2	2	505	55	0.1089	Cyclic AMP-dependent transcription factor ATF-2
P15822	HIVEP1	19	19	2718	270	0.0993	Zinc finger protein 40
P15880	RPS2	6	6	293	58	0.198	Small ribosomal subunit protein uS5
P15923	TCF3	2	2	654	34	0.052	Transcription factor E2-alpha
P16220	CREB1	1	1	327	29	0.0887	Cyclic AMP-responsive element-binding protein 1
P16401	H1-5	15	9	226	102	0.4513	Histone H1.5
P16402	H1-3	15	4	221	97	0.4389	Histone H1.3
P16989	YBX3	1	1	372	19	0.0511	Y-box-binding protein 3
P17275	JUNB	1	1	347	8	0.0231	Transcription factor JunB
P17987	TCP1	11	10	556	115	0.2068	T-complex protein 1 subunit alpha
P18146	EGR1	2	2	543	42	0.0773	Early growth response protein 1
P18583	SON	6	6	2426	94	0.0387	Protein SON
P18846	ATF1	1	1	271	26	0.0959	Cyclic AMP-dependent transcription factor ATF-1
P20774	OGN	2	2	298	11	0.0369	Mimecan
P20810	CAST	2	2	708	30	0.0424	Calpastatin
P21333	FLNA	56	48	2647	673	0.2543	Filamin-A
P22670	RFX1	1	1	979	10	0.0102	MHC class II regulatory factor RFX1
P22681	CBL	3	3	906	41	0.0453	E3 ubiquitin-protein ligase CBL
P23246	SFPQ	15	13	707	189	0.2673	Splicing factor, proline- and glutamine-rich
P23528	CFL1	11	9	166	68	0.4096	Cofilin-1
P23588	EIF4B	7	7	611	71	0.1162	Eukaryotic translation initiation factor 4B
P23743	DGKA	2	2	735	23	0.0313	Diacylglycerol kinase alpha
P25054	APC	3	3	2843	60	0.0211	Adenomatous polyposis coli protein
P25205	MCM3	10	9	808	108	0.1337	DNA replication licensing factor MCM3
P27540	ARNT	1	1	789	17	0.0215	Aryl hydrocarbon receptor nuclear translocator
P27694	RPA1	5	5	616	80	0.1299	Replication protein A 70 kDa DNA-binding subunit
P27816	MAP4	14	14	1152	109	0.0946	Microtubule-associated protein 4
P27824	CANX	10	10	592	106	0.1791	Calnexin
P28331	NDUFS1	2	2	727	27	0.0371	NADH-ubiquinone oxidoreductase 75 kDa subunit, mitochondrial
P29084	GTF2E2	1	1	291	9	0.0309	Transcription initiation factor IIE subunit beta
P30041	PRDX6	7	7	224	75	0.3348	Peroxiredoxin-6
P30533	LRPAP1	3	3	357	30	0.084	Alpha-2-macroglobulin receptor-associated protein
P30622	CLIP1	3	3	1438	34	0.0236	CAP-Gly domain-containing linker protein 1
P31146	CORO1A	13	12	461	114	0.2473	Coronin-1A
P31629	HIVEP2	13	12	2446	198	0.0809	Transcription factor HIVEP2
P32942	ICAM3	1	1	547	10	0.0183	Intercellular adhesion molecule 3
P33981	TTK	4	4	857	53	0.0618	Dual specificity protein kinase TTK
P33993	MCM7	10	9	719	111	0.1544	DNA replication licensing factor MCM7
P35453	HOXD13	2	2	343	44	0.1283	Homeobox protein Hox-D13
P35611	ADD1	3	3	737	50	0.0678	Alpha-adducin
P35658	NUP214	17	17	2090	362	0.1732	Nuclear pore complex protein Nup214
P36956	SREBF1	1	1	1147	10	0.0087	Sterol regulatory element-binding protein 1
P38606	ATP6V1A	3	3	617	30	0.0486	V-type proton ATPase catalytic subunit A
P38919	EIF4A3	6	6	411	67	0.163	Eukaryotic initiation factor 4A-III
P39880	CUX1	3	3	1505	58	0.0385	Homeobox protein cut-like 1
P40121	CAPG	5	5	348	57	0.1638	Macrophage-capping protein
P40692	MLH1	2	2	756	25	0.0331	DNA mismatch repair protein Mlh1
P40855	PEX19	2	2	299	37	0.1237	Peroxisomal biogenesis factor 19
P42167	TMPO	11	7	454	144	0.3172	Lamina-associated polypeptide 2, isoforms beta/gamma
P42566	EPS15	2	2	896	26	0.029	Epidermal growth factor receptor substrate 15
P42694	HELZ	1	1	1942	18	0.0093	Probable helicase with zinc finger domain
P46013	MKI67	10	10	3256	167	0.0513	Proliferation marker protein Ki-67
P46100	ATRX	2	2	2492	26	0.0104	Transcriptional regulator ATRX
P46937	YAP1	1	1	504	26	0.0516	Transcriptional coactivator YAP1
P48382	RFX5	3	3	616	33	0.0536	DNA-binding protein RFX5
P48634	PRRC2A	2	2	2157	32	0.0148	Protein PRRC2A
P48730	CSNK1D	1	1	415	14	0.0337	Casein kinase I isoform delta
P49321	NASP	9	9	788	96	0.1218	Nuclear autoantigenic sperm protein
P49750	YLPM1	3	3	2146	58	0.027	YLP motif-containing protein 1
P49790	NUP153	28	28	1475	399	0.2705	Nuclear pore complex protein Nup153
P49792	RANBP2	16	10	3224	240	0.0744	E3 SUMO-protein ligase RanBP2
P49840	GSK3A	1	1	483	37	0.0766	Glycogen synthase kinase-3 alpha
P49841	GSK3B	3	3	420	60	0.1429	Glycogen synthase kinase-3 beta
P49848	TAF6	2	2	677	31	0.0458	Transcription initiation factor TFIID subunit 6
P50402	EMD	3	3	254	48	0.189	Emerin
P51003	PAPOLA	2	2	745	23	0.0309	Poly(A) polymerase alpha
P51610	HCFC1	31	31	2035	454	0.2231	Host cell factor 1
P51826	AFF3	2	1	1226	17	0.0139	AF4/FMR2 family member 3
P51858	HDGF	7	7	240	48	0.2	Hepatoma-derived growth factor
P52594	AGFG1	2	2	562	42	0.0747	Arf-GAP domain and FG repeat-containing protein 1
P52948	NUP98	5	5	1817	93	0.0512	Nuclear pore complex protein Nup98-Nup96
P53814	SMTN	1	1	917	21	0.0229	Smoothelin
P54259	ATN1	1	1	1190	15	0.0126	Atrophin-1
P54687	BCAT1	4	4	386	27	0.0699	Branched-chain-amino-acid aminotransferase, cytosolic
P54725	RAD23A	5	2	363	62	0.1708	UV excision repair protein RAD23 homolog A
P54727	RAD23B	6	3	409	110	0.2689	UV excision repair protein RAD23 homolog B
P55197	MLLT10	3	3	1068	49	0.0459	Protein AF-10
P55198	MLLT6	3	3	1093	43	0.0393	Protein AF-17
P55265	ADAR	9	8	1226	106	0.0865	Double-stranded RNA-specific adenosine deaminase
P55327	TPD52	2	2	224	25	0.1116	Tumor protein D52
P55735	SEC13	2	2	322	28	0.087	Protein SEC13 homolog
P56537	EIF6	3	3	245	38	0.1551	Eukaryotic translation initiation factor 6
P57682	KLF3	1	1	345	23	0.0667	Krueppel-like factor 3
P60709	ACTB	25	1	375	192	0.512	Actin, cytoplasmic 1
P62805	H4C1	6	5	103	40	0.3883	Histone H4
P78312	FAM193A	2	2	1265	13	0.0103	Protein FAM193A
P78337	PITX1	1	1	314	10	0.0318	Pituitary homeobox 1
P78344	EIF4G2	8	8	907	83	0.0915	Eukaryotic translation initiation factor 4 gamma 2
P78364	PHC1	1	1	1004	31	0.0309	Polyhomeotic-like protein 1
P82979	SARNP	4	4	210	47	0.2238	SAP domain-containing ribonucleoprotein
P85037	FOXK1	5	4	733	60	0.0819	Forkhead box protein K1
P98082	DAB2	3	3	770	61	0.0792	Disabled homolog 2
P98095	FBLN2	6	6	1184	101	0.0853	Fibulin-2
P98171	ARHGAP4	4	4	946	35	0.037	Rho GTPase-activating protein 4
P98172	EFNB1	3	3	346	36	0.104	Ephrin-B1
P98175	RBM10	4	3	930	54	0.0581	RNA-binding protein 10
Q01082	SPTBN1	31	29	2364	362	0.1531	Spectrin beta chain, non-erythrocytic 1
Q01167	FOXK2	2	1	660	28	0.0424	Forkhead box protein K2
Q01196	RUNX1	7	7	453	142	0.3135	Runt-related transcription factor 1
Q01543	FLI1	2	1	452	20	0.0442	Friend leukemia integration 1 transcription factor
Q01780	EXOSC10	2	2	885	17	0.0192	Exosome complex component 10
Q01826	SATB1	2	1	763	31	0.0406	DNA-binding protein SATB1
Q02078	MEF2A	1	1	507	8	0.0158	Myocyte-specific enhancer factor 2A
Q02086	SP2	1	1	613	16	0.0261	Transcription factor Sp2
Q02446	SP4	1	1	784	26	0.0332	Transcription factor Sp4
Q02818	NUCB1	1	1	461	22	0.0477	Nucleobindin-1
Q03164	KMT2A	1	1	3969	29	0.0073	Histone-lysine N-methyltransferase 2A
Q04206	RELA	4	4	551	42	0.0762	Transcription factor p65
Q04637	EIF4G1	8	8	1599	81	0.0507	Eukaryotic translation initiation factor 4 gamma 1
Q04724	TLE1	2	2	770	20	0.026	Transducin-like enhancer protein 1
Q04725	TLE2	2	2	743	26	0.035	Transducin-like enhancer protein 2
Q04726	TLE3	3	3	772	49	0.0635	Transducin-like enhancer protein 3
Q04727	TLE4	3	2	773	39	0.0505	Transducin-like enhancer protein 4
Q05086	UBE3A	2	2	875	29	0.0331	Ubiquitin-protein ligase E3A
Q06210	GFPT1	11	8	699	142	0.2031	Glutamine--fructose-6-phosphate aminotransferase [isomerizing] 1
Q06330	RBPJ	1	1	500	38	0.076	Recombining binding protein suppressor of hairless
Q07912	TNK2	1	1	1038	13	0.0125	Activated CDC42 kinase 1
Q08211	DHX9	14	14	1270	167	0.1315	ATP-dependent RNA helicase A
Q08J23	NSUN2	6	6	767	90	0.1173	RNA cytosine C(5)-methyltransferase NSUN2
Q09472	EP300	2	2	2414	48	0.0199	Histone acetyltransferase p300
Q09666	AHNAK	12	12	5890	355	0.0603	Neuroblast differentiation-associated protein AHNAK
Q0D2I5	IFFO1	1	1	559	29	0.0519	Non-homologous end joining factor IFFO1
Q10469	MGAT2	1	1	447	12	0.0268	Alpha-1,6-mannosyl-glycoprotein 2-beta-N-acetylglucosaminyltransferase
Q10471	GALNT2	2	2	571	18	0.0315	Polypeptide N-acetylgalactosaminyltransferase 2
Q12772	SREBF2	1	1	1141	29	0.0254	Sterol regulatory element-binding protein 2
Q12816	TRO	1	1	1431	15	0.0105	Trophinin
Q12830	BPTF	7	7	3046	140	0.046	Nucleosome-remodeling factor subunit BPTF
Q12857	NFIA	1	1	509	12	0.0236	Nuclear factor 1 A-type
Q12888	TP53BP1	4	4	1972	80	0.0406	TP53-binding protein 1
Q12906	ILF3	12	9	894	153	0.1711	Interleukin enhancer-binding factor 3
Q12968	NFATC3	2	2	1075	29	0.027	Nuclear factor of activated T-cells, cytoplasmic 3
Q13098	GPS1	1	1	491	15	0.0305	COP9 signalosome complex subunit 1
Q13126	MTAP	1	1	283	11	0.0389	S-methyl-5'-thioadenosine phosphorylase
Q13263	TRIM28	14	14	835	171	0.2048	Transcription intermediary factor 1-beta
Q13283	G3BP1	3	3	466	38	0.0815	Ras GTPase-activating protein-binding protein 1
Q13310	PABPC4	4	1	644	41	0.0637	Polyadenylate-binding protein 4
Q13422	IKZF1	4	4	519	55	0.106	DNA-binding protein Ikaros
Q13428	TCOF1	5	5	1488	48	0.0323	Treacle protein
Q13469	NFATC2	3	3	925	36	0.0389	Nuclear factor of activated T-cells, cytoplasmic 2
Q13492	PICALM	2	2	652	20	0.0307	Phosphatidylinositol-binding clathrin assembly protein
Q13546	RIPK1	1	1	671	15	0.0224	Receptor-interacting serine/threonine-protein kinase 1
Q13573	SNW1	3	3	536	33	0.0616	SNW domain-containing protein 1
Q13586	STIM1	1	1	685	14	0.0204	Stromal interaction molecule 1
Q13620	CUL4B	2	1	913	32	0.035	Cullin-4B
Q13625	TP53BP2	1	1	1128	21	0.0186	Apoptosis-stimulating of p53 protein 2
Q13671	RIN1	1	1	783	26	0.0332	Ras and Rab interactor 1
Q13951	CBFB	1	1	182	10	0.0549	Core-binding factor subunit beta
Q14004	CDK13	3	2	1512	48	0.0317	Cyclin-dependent kinase 13
Q14011	CIRBP	1	1	172	9	0.0523	Cold-inducible RNA-binding protein
Q14119	VEZF1	3	3	521	30	0.0576	Vascular endothelial zinc finger 1
Q14157	UBAP2L	8	8	1087	122	0.1122	Ubiquitin-associated protein 2-like
Q14247	CTTN	1	1	550	17	0.0309	Src substrate cortactin
Q14444	CAPRIN1	5	5	709	106	0.1495	Caprin-1
Q14651	PLS1	3	1	629	39	0.062	Plastin-1
Q14657	LAGE3	1	1	143	7	0.049	EKC/KEOPS complex subunit LAGE3
Q14671	PUM1	2	1	1186	31	0.0261	Pumilio homolog 1
Q14676	MDC1	6	6	2089	158	0.0756	Mediator of DNA damage checkpoint protein 1
Q14677	CLINT1	4	3	625	46	0.0736	Clathrin interactor 1
Q14679	TTLL4	1	1	1199	10	0.0083	Tubulin monoglutamylase TTLL4
Q14684	RRP1B	6	6	758	104	0.1372	Ribosomal RNA processing protein 1 homolog B
Q14686	NCOA6	5	4	2063	93	0.0451	Nuclear receptor coactivator 6
Q14687	GSE1	3	3	1217	72	0.0592	Genetic suppressor element 1
Q14766	LTBP1	1	1	1721	18	0.0105	Latent-transforming growth factor beta-binding protein 1
Q14814	MEF2D	2	2	521	24	0.0461	Myocyte-specific enhancer factor 2D
Q14847	LASP1	4	4	261	62	0.2375	LIM and SH3 domain protein 1
Q14938	NFIX	1	1	502	12	0.0239	Nuclear factor 1 X-type
Q14966	ZNF638	2	2	1978	23	0.0116	Zinc finger protein 638
Q14980	NUMA1	9	9	2115	128	0.0605	Nuclear mitotic apparatus protein 1
Q15021	NCAPD2	2	2	1401	22	0.0157	Condensin complex subunit 1
Q15052	ARHGEF6	9	8	776	99	0.1276	Rho guanine nucleotide exchange factor 6
Q15061	WDR43	2	2	677	16	0.0236	WD repeat-containing protein 43
Q15233	NONO	14	12	471	137	0.2909	Non-POU domain-containing octamer-binding protein
Q15365	PCBP1	9	5	356	129	0.3624	Poly(rC)-binding protein 1
Q15366	PCBP2	7	2	365	83	0.2274	Poly(rC)-binding protein 2
Q15428	SF3A2	3	3	464	31	0.0668	Splicing factor 3A subunit 2
Q15459	SF3A1	7	7	793	100	0.1261	Splicing factor 3A subunit 1
Q15468	STIL	1	1	1287	12	0.0093	SCL-interrupting locus protein
Q15528	MED22	1	1	200	9	0.045	Mediator of RNA polymerase II transcription subunit 22
Q15648	MED1	2	2	1581	35	0.0221	Mediator of RNA polymerase II transcription subunit 1
Q15652	JMJD1C	10	9	2540	103	0.0406	Probable JmjC domain-containing histone demethylation protein 2C
Q15714	TSC22D1	1	1	1073	14	0.013	TSC22 domain family protein 1
Q15723	ELF2	4	4	593	66	0.1113	ETS-related transcription factor Elf-2
Q15750	TAB1	1	1	504	16	0.0317	TGF-beta-activated kinase 1 and MAP3K7-binding protein 1
Q15813	TBCE	1	1	527	10	0.019	Tubulin-specific chaperone E
Q15942	ZYX	4	4	572	78	0.1364	Zyxin
Q16186	ADRM1	1	1	407	16	0.0393	Proteasomal ubiquitin receptor ADRM1
Q16555	DPYSL2	6	5	572	63	0.1101	Dihydropyrimidinase-related protein 2
Q16594	TAF9	3	3	264	42	0.1591	Transcription initiation factor TFIID subunit 9
Q16643	DBN1	5	5	649	71	0.1094	Drebrin
Q17RS7	GEN1	1	1	908	15	0.0165	Flap endonuclease GEN homolog 1
Q2KHR2	RFX7	1	1	1460	10	0.0068	DNA-binding protein RFX7
Q2KHR3	QSER1	6	6	1735	104	0.0599	Glutamine and serine-rich protein 1
Q2M2I8	AAK1	2	2	961	51	0.0531	AP2-associated protein kinase 1
Q2TAL8	QRICH1	1	1	776	9	0.0116	Transcriptional regulator QRICH1
Q4G0I0	UQCC4	1	1	132	11	0.0833	Ubiquinol-cytochrome c reductase complex assembly factor 4
Q4KMG0	CDON	2	2	1287	38	0.0295	Cell adhesion molecule-related/down-regulated by oncogenes
Q4KMP7	TBC1D10B	1	1	808	30	0.0371	TBC1 domain family member 10B
Q4VCS5	AMOT	1	1	1084	20	0.0185	Angiomotin
Q52LR7	EPC2	1	1	807	10	0.0124	Enhancer of polycomb homolog 2
Q53ET0	CRTC2	2	2	693	43	0.062	CREB-regulated transcription coactivator 2
Q58A45	PAN3	2	2	887	54	0.0609	PAN2-PAN3 deadenylation complex subunit PAN3
Q5BJH7	YIF1B	2	2	314	25	0.0796	Protein YIF1B
Q5H9F3	BCORL1	1	1	1785	9	0.005	BCL-6 corepressor-like protein 1
Q5HYC2	BRD10	3	3	2103	43	0.0204	Uncharacterized bromodomain-containing protein 10
Q5HYW2	NHSL2	1	1	1225	13	0.0106	NHS-like protein 2
Q5JRA6	MIA3	9	9	1907	121	0.0635	Transport and Golgi organization protein 1 homolog
Q5JSZ5	PRRC2B	1	1	2229	21	0.0094	Protein PRRC2B
Q5JTW2	CEP78	2	2	689	49	0.0711	Centrosomal protein of 78 kDa
Q5MIZ7	PPP4R3B	1	1	849	17	0.02	Serine/threonine-protein phosphatase 4 regulatory subunit 3B
Q5QP82	DCAF10	2	2	559	18	0.0322	DDB1- and CUL4-associated factor 10
Q5SRI9	MANEA	1	1	462	8	0.0173	Glycoprotein endo-alpha-1,2-mannosidase
Q5SSJ5	HP1BP3	5	5	553	53	0.0958	Heterochromatin protein 1-binding protein 3
Q5T0B9	ZNF362	2	2	420	46	0.1095	Zinc finger protein 362
Q5T1R4	HIVEP3	7	7	2406	98	0.0407	Transcription factor HIVEP3
Q5T1V6	DDX59	2	2	619	26	0.042	Probable ATP-dependent RNA helicase DDX59
Q5T3J3	LRIF1	2	2	769	33	0.0429	Ligand-dependent nuclear receptor-interacting factor 1
Q5T6F2	UBAP2	8	8	1119	115	0.1028	Ubiquitin-associated protein 2
Q5T8P6	RBM26	5	5	1007	54	0.0536	RNA-binding protein 26
Q5TC82	RC3H1	2	2	1133	29	0.0256	Roquin-1
Q5TGY3	AHDC1	5	5	1603	104	0.0649	Transcription factor Gibbin
Q5U5X8	FAM222A	1	1	452	16	0.0354	Protein FAM222A
Q5VT25	CDC42BPA	1	1	1732	14	0.0081	Serine/threonine-protein kinase MRCK alpha
Q5VT52	RPRD2	7	7	1461	142	0.0972	Regulation of nuclear pre-mRNA domain-containing protein 2
Q5VWN6	TASOR2	4	3	2430	44	0.0181	Protein TASOR 2
Q5XG87	TENT4A	1	1	792	9	0.0114	Terminal nucleotidyltransferase 4A
Q5XPI4	RNF123	1	1	1314	11	0.0084	E3 ubiquitin-protein ligase RNF123
Q63ZY3	KANK2	1	1	851	16	0.0188	KN motif and ankyrin repeat domain-containing protein 2
Q6AI12	ANKRD40	1	1	368	19	0.0516	Ankyrin repeat domain-containing protein 40
Q6AI39	BICRAL	2	2	1079	17	0.0158	BRD4-interacting chromatin-remodeling complex-associated protein-like
Q6JBY9	RCSD1	3	3	416	50	0.1202	CapZ-interacting protein
Q6KC79	NIPBL	3	3	2804	37	0.0132	Nipped-B-like protein
Q6MZP7	LIN54	12	12	749	172	0.2296	Protein lin-54 homolog
Q6N021	TET2	5	5	2002	63	0.0315	Methylcytosine dioxygenase TET2
Q6N043	ZNF280D	1	1	979	13	0.0133	Zinc finger protein 280D
Q6NXT4	SLC30A6	1	1	461	29	0.0629	Zinc transporter 6
Q6P2E9	EDC4	3	3	1401	36	0.0257	Enhancer of mRNA-decapping protein 4
Q6P3W7	SCYL2	1	1	929	27	0.0291	SCY1-like protein 2
Q6P4E1	GOLM2	2	2	436	24	0.055	Protein GOLM2
Q6P4R8	NFRKB	12	12	1299	159	0.1224	Nuclear factor related to kappa-B-binding protein
Q6PCB5	RSBN1L	4	4	846	88	0.104	Lysine-specific demethylase RSBN1L
Q6PJG2	MIDEAS	2	2	1045	20	0.0191	Mitotic deacetylase-associated SANT domain protein
Q6PJT7	ZC3H14	5	5	736	54	0.0734	Zinc finger CCCH domain-containing protein 14
Q6PKG0	LARP1	7	7	1096	84	0.0766	La-related protein 1
Q6UN15	FIP1L1	6	6	594	78	0.1313	Pre-mRNA 3'-end-processing factor FIP1
Q6UUV7	CRTC3	1	1	619	9	0.0145	CREB-regulated transcription coactivator 3
Q6UVJ0	SASS6	1	1	657	21	0.032	Spindle assembly abnormal protein 6 homolog
Q6UXB8	PI16	2	2	463	9	0.0194	Peptidase inhibitor 16
Q6VMQ6	ATF7IP	6	6	1270	118	0.0929	Activating transcription factor 7-interacting protein 1
Q6W2J9	BCOR	9	9	1755	157	0.0895	BCL-6 corepressor
Q6Y7W6	GIGYF2	2	2	1299	30	0.0231	GRB10-interacting GYF protein 2
Q6ZNB6	NFXL1	2	2	911	26	0.0285	NF-X1-type zinc finger protein NFXL1
Q6ZNJ1	NBEAL2	2	2	2754	40	0.0145	Neurobeachin-like protein 2
Q6ZRI6	C15orf39	7	7	1047	154	0.1471	Uncharacterized protein C15orf39
Q6ZRP7	QSOX2	2	2	698	28	0.0401	Sulfhydryl oxidase 2
Q6ZRS2	SRCAP	1	1	3230	18	0.0056	Helicase SRCAP
Q6ZSZ6	TSHZ1	1	1	1077	12	0.0111	Teashirt homolog 1
Q6ZU65	UBN2	6	6	1347	92	0.0683	Ubinuclein-2
Q70CQ2	USP34	1	1	3546	14	0.0039	Ubiquitin carboxyl-terminal hydrolase 34
Q75N03	CBLL1	2	2	491	28	0.057	E3 ubiquitin-protein ligase Hakai
Q76L83	ASXL2	2	2	1435	40	0.0279	Putative Polycomb group protein ASXL2
Q76N32	CEP68	1	1	757	22	0.0291	Centrosomal protein of 68 kDa
Q7KZ85	SUPT6H	2	2	1726	20	0.0116	Transcription elongation factor SPT6
Q7L1W4	LRRC8D	3	3	858	39	0.0455	Volume-regulated anion channel subunit LRRC8D
Q7L3V2	RTL10	1	1	364	19	0.0522	Protein Bop
Q7LBC6	KDM3B	4	4	1761	79	0.0449	Lysine-specific demethylase 3B
Q7RTN6	STRADA	1	1	431	17	0.0394	STE20-related kinase adapter protein alpha
Q7Z2W4	ZC3HAV1	2	2	902	26	0.0288	Zinc finger CCCH-type antiviral protein 1
Q7Z3B3	KANSL1	2	2	1105	29	0.0262	KAT8 regulatory NSL complex subunit 1
Q7Z3K3	POGZ	5	5	1410	119	0.0844	Pogo transposable element with ZNF domain
Q7Z3T8	ZFYVE16	2	2	1539	38	0.0247	Zinc finger FYVE domain-containing protein 16
Q7Z417	NUFIP2	2	2	695	51	0.0734	FMR1-interacting protein NUFIP2
Q7Z434	MAVS	4	4	540	86	0.1593	Mitochondrial antiviral-signaling protein
Q7Z589	EMSY	13	13	1322	159	0.1203	BRCA2-interacting transcriptional repressor EMSY
Q7Z5L9	IRF2BP2	4	4	587	84	0.1431	Interferon regulatory factor 2-binding protein 2
Q7Z699	SPRED1	1	1	444	16	0.036	Sprouty-related, EVH1 domain-containing protein 1
Q7Z6J0	SH3RF1	2	2	888	25	0.0282	E3 ubiquitin-protein ligase SH3RF1
Q7Z6Z7	HUWE1	14	14	4374	200	0.0457	E3 ubiquitin-protein ligase HUWE1
Q7Z739	YTHDF3	2	2	585	27	0.0462	YTH domain-containing family protein 3
Q86U70	LDB1	1	1	411	10	0.0243	LIM domain-binding protein 1
Q86UE4	MTDH	3	3	582	32	0.055	Protein LYRIC
Q86VY4	TSPYL5	4	4	417	50	0.1199	Testis-specific Y-encoded-like protein 5
Q86X10	RALGAPB	1	1	1494	16	0.0107	Ral GTPase-activating protein subunit beta
Q86XP3	DDX42	2	2	938	32	0.0341	ATP-dependent RNA helicase DDX42
Q86XR8	CEP57	1	1	500	22	0.044	Centrosomal protein of 57 kDa
Q86XT2	VPS37D	1	1	251	14	0.0558	Vacuolar protein sorting-associated protein 37D
Q86Y37	CACUL1	3	3	369	46	0.1247	CDK2-associated and cullin domain-containing protein 1
Q86YP4	GATAD2A	6	6	633	104	0.1643	Transcriptional repressor p66-alpha
Q86Z02	HIPK1	3	3	1210	53	0.0438	Homeodomain-interacting protein kinase 1
Q8IU81	IRF2BP1	3	3	584	48	0.0822	Interferon regulatory factor 2-binding protein 1
Q8IUX7	AEBP1	2	2	1158	26	0.0225	Adipocyte enhancer-binding protein 1
Q8IVH2	FOXP4	2	2	680	43	0.0632	Forkhead box protein P4
Q8IVW6	ARID3B	4	4	561	66	0.1176	AT-rich interactive domain-containing protein 3B
Q8IWB9	TEX2	1	1	1127	12	0.0106	Testis-expressed protein 2
Q8IWI9	MGA	4	4	3065	56	0.0183	MAX gene-associated protein
Q8IWY9	CDAN1	2	2	1227	19	0.0155	Codanin-1
Q8IWZ3	ANKHD1	6	4	2542	69	0.0271	Ankyrin repeat and KH domain-containing protein 1
Q8IWZ8	SUGP1	2	2	645	26	0.0403	SURP and G-patch domain-containing protein 1
Q8IX12	CCAR1	2	2	1150	19	0.0165	Cell division cycle and apoptosis regulator protein 1
Q8IY33	MICALL2	1	1	904	11	0.0122	MICAL-like protein 2
Q8IZA0	KIAA0319L	1	1	1049	16	0.0153	Dyslexia-associated protein KIAA0319-like protein
Q8IZH2	XRN1	4	4	1706	47	0.0275	5'-3' exoribonuclease 1
Q8N0X7	SPART	1	1	666	16	0.024	Spartin
Q8N0Z3	SPICE1	3	3	855	37	0.0433	Spindle and centriole-associated protein 1
Q8N122	RPTOR	2	2	1335	26	0.0195	Regulatory-associated protein of mTOR
Q8N1F7	NUP93	4	4	819	35	0.0427	Nuclear pore complex protein Nup93
Q8N1G0	ZNF687	1	1	1237	12	0.0097	Zinc finger protein 687
Q8N3X1	FNBP4	5	5	1017	42	0.0413	Formin-binding protein 4
Q8N488	RYBP	1	1	228	30	0.1316	RING1 and YY1-binding protein
Q8N5I9	NOPCHAP1	2	2	185	19	0.1027	NOP protein chaperone 1
Q8N684	CPSF7	3	3	471	40	0.0849	Cleavage and polyadenylation specificity factor subunit 7
Q8N6T3	ARFGAP1	2	2	406	25	0.0616	ADP-ribosylation factor GTPase-activating protein 1
Q8N865	SPMIP4	1	1	590	17	0.0288	Sperm-associated microtubule inner protein 4
Q8N8S7	ENAH	3	3	591	22	0.0372	Protein enabled homolog
Q8NBF6	AVL9	1	1	648	14	0.0216	Late secretory pathway protein AVL9 homolog
Q8NBJ4	GOLM1	1	1	401	15	0.0374	Golgi membrane protein 1
Q8NBS9	TXNDC5	7	6	432	96	0.2222	Thioredoxin domain-containing protein 5
Q8NCL4	GALNT6	1	1	622	10	0.0161	Polypeptide N-acetylgalactosaminyltransferase 6
Q8ND83	SLAIN1	3	3	568	37	0.0651	SLAIN motif-containing protein 1
Q8NDV7	TNRC6A	5	5	1962	91	0.0464	Trinucleotide repeat-containing gene 6A protein
Q8NDX5	PHC3	2	2	983	21	0.0214	Polyhomeotic-like protein 3
Q8NEL9	DDHD1	1	1	900	25	0.0278	Phospholipase DDHD1
Q8NEM7	SUPT20H	2	2	779	39	0.0501	Transcription factor SPT20 homolog
Q8NEZ4	KMT2C	4	4	4911	72	0.0147	Histone-lysine N-methyltransferase 2C
Q8NFC6	BOD1L1	7	7	3051	96	0.0315	Biorientation of chromosomes in cell division protein 1-like 1
Q8NFD5	ARID1B	3	2	2319	87	0.0375	AT-rich interactive domain-containing protein 1B
Q8NFH5	NUP35	4	4	326	57	0.1748	Nucleoporin NUP35
Q8NHV4	NEDD1	2	2	660	42	0.0636	Protein NEDD1
Q8TCJ2	STT3B	2	2	826	23	0.0278	Dolichyl-diphosphooligosaccharide--protein glycosyltransferase subunit STT3B
Q8TCU4	ALMS1	10	10	4168	207	0.0497	Centrosome-associated protein ALMS1
Q8TD19	NEK9	4	4	979	69	0.0705	Serine/threonine-protein kinase Nek9
Q8TDH9	BLOC1S5	1	1	187	20	0.107	Biogenesis of lysosome-related organelles complex 1 subunit 5
Q8TEQ6	GEMIN5	5	5	1508	71	0.0471	Gem-associated protein 5
Q8TEU7	RAPGEF6	2	2	1601	24	0.015	Rap guanine nucleotide exchange factor 6
Q8WUH6	TMEM263	1	1	116	15	0.1293	Transmembrane protein 263
Q8WUI4	HDAC7	1	1	952	21	0.0221	Histone deacetylase 7
Q8WV99	ZFAND2B	2	2	257	33	0.1284	AN1-type zinc finger protein 2B
Q8WW01	TSEN15	1	1	171	18	0.1053	tRNA-splicing endonuclease subunit Sen15
Q8WW12	PCNP	4	4	178	48	0.2697	PEST proteolytic signal-containing nuclear protein
Q8WWH5	TRUB1	3	3	349	47	0.1347	Pseudouridylate synthase TRUB1
Q8WWI1	LMO7	2	2	1683	30	0.0178	LIM domain only protein 7
Q8WWM7	ATXN2L	11	11	1075	235	0.2186	Ataxin-2-like protein
Q8WWQ0	PHIP	2	2	1821	29	0.0159	PH-interacting protein
Q8WXF1	PSPC1	2	1	523	32	0.0612	Paraspeckle component 1
Q8WXI9	GATAD2B	5	5	593	69	0.1164	Transcriptional repressor p66-beta
Q8WXX7	AUTS2	1	1	1259	10	0.0079	Autism susceptibility gene 2 protein
Q8WYP5	AHCTF1	2	2	2266	17	0.0075	Protein ELYS
Q92538	GBF1	4	4	1860	74	0.0398	Golgi-specific brefeldin A-resistance guanine nucleotide exchange factor 1
Q92540	SMG7	3	1	1137	27	0.0237	Nonsense-mediated mRNA decay factor SMG7
Q92541	RTF1	3	3	710	30	0.0423	RNA polymerase-associated protein RTF1 homolog
Q92547	TOPBP1	2	2	1522	32	0.021	DNA topoisomerase 2-binding protein 1
Q92576	PHF3	6	5	2039	89	0.0436	PHD finger protein 3
Q92615	LARP4B	3	3	738	41	0.0556	La-related protein 4B
Q92733	PRCC	1	1	491	21	0.0428	Proline-rich protein PRCC
Q92750	TAF4B	5	5	862	87	0.1009	Transcription initiation factor TFIID subunit 4B
Q92766	RREB1	2	2	1687	41	0.0243	Ras-responsive element-binding protein 1
Q92793	CREBBP	1	1	2442	22	0.009	CREB-binding protein
Q92841	DDX17	16	12	729	163	0.2236	Probable ATP-dependent RNA helicase DDX17
Q92854	SEMA4D	3	3	862	33	0.0383	Semaphorin-4D
Q92900	UPF1	7	7	1129	81	0.0717	Regulator of nonsense transcripts 1
Q92945	KHSRP	12	10	711	155	0.218	Far upstream element-binding protein 2
Q93052	LPP	3	3	612	71	0.116	Lipoma-preferred partner
Q969P0	IGSF8	3	3	613	36	0.0587	Immunoglobulin superfamily member 8
Q969V6	MRTFA	2	2	931	36	0.0387	Myocardin-related transcription factor A
Q96A37	RNF166	1	1	237	18	0.0759	E3 ubiquitin-protein ligase RNF166
Q96AE4	FUBP1	11	9	644	136	0.2112	Far upstream element-binding protein 1
Q96AY4	TTC28	1	1	2481	18	0.0073	Tetratricopeptide repeat protein 28
Q96BD5	PHF21A	3	3	680	42	0.0618	PHD finger protein 21A
Q96BY6	DOCK10	3	3	2186	32	0.0146	Dedicator of cytokinesis protein 10
Q96CB8	INTS12	1	1	462	10	0.0216	Integrator complex subunit 12
Q96D71	REPS1	1	1	796	11	0.0138	RalBP1-associated Eps domain-containing protein 1
Q96DF8	ESS2	1	1	476	20	0.042	Splicing factor ESS-2 homolog
Q96FS4	SIPA1	1	1	1042	13	0.0125	Signal-induced proliferation-associated protein 1
Q96G46	DUS3L	1	1	650	12	0.0185	tRNA-dihydrouridine(47) synthase [NAD(P)(+)]-like
Q96HA7	TONSL	1	1	1378	24	0.0174	Tonsoku-like protein
Q96HB5	CCDC120	2	2	630	32	0.0508	Coiled-coil domain-containing protein 120
Q96HC4	PDLIM5	5	5	596	62	0.104	PDZ and LIM domain protein 5
Q96I25	RBM17	2	2	401	27	0.0673	Splicing factor 45
Q96IZ0	PAWR	2	2	340	29	0.0853	PRKC apoptosis WT1 regulator protein
Q96IZ7	RSRC1	1	1	334	20	0.0599	Serine/Arginine-related protein 53
Q96JH7	VCPIP1	1	1	1222	17	0.0139	Deubiquitinating protein VCPIP1
Q96JY6	PDLIM2	4	4	352	60	0.1705	PDZ and LIM domain protein 2
Q96KR1	ZFR	7	7	1074	138	0.1285	Zinc finger RNA-binding protein
Q96KS0	EGLN2	1	1	407	13	0.0319	Prolyl hydroxylase EGLN2
Q96L91	EP400	11	11	3159	215	0.0681	E1A-binding protein p400
Q96ME7	ZNF512	2	2	567	33	0.0582	Zinc finger protein 512
Q96MG7	NSMCE3	3	3	304	35	0.1151	Non-structural maintenance of chromosomes element 3 homolog
Q96MY1	NOL4L	3	3	436	51	0.117	Nucleolar protein 4-like
Q96N06	SPATA33	1	1	139	18	0.1295	Spermatogenesis-associated protein 33
Q96NW4	ANKRD27	1	1	1050	28	0.0267	Ankyrin repeat domain-containing protein 27
Q96PD2	DCBLD2	2	2	775	27	0.0348	Discoidin, CUB and LCCL domain-containing protein 2
Q96PK6	RBM14	8	8	669	107	0.1599	RNA-binding protein 14
Q96R06	SPAG5	1	1	1193	13	0.0109	Sperm-associated antigen 5
Q96RK0	CIC	3	3	2517	54	0.0215	Protein capicua homolog
Q96RL7	VPS13A	1	1	3174	10	0.0032	Intermembrane lipid transfer protein VPS13A
Q96RN5	MED15	2	2	788	21	0.0266	Mediator of RNA polymerase II transcription subunit 15
Q96RT1	ERBIN	1	1	1412	11	0.0078	Erbin
Q96T37	RBM15	2	2	977	31	0.0317	RNA-binding protein 15
Q96T58	SPEN	9	9	3664	124	0.0338	Msx2-interacting protein
Q99081	TCF12	8	7	682	151	0.2214	Transcription factor 12
Q99439	CNN2	5	4	309	62	0.2006	Calponin-2
Q99504	EYA3	1	1	573	13	0.0227	Protein phosphatase EYA3
Q99550	MPHOSPH9	1	1	1183	8	0.0068	M-phase phosphoprotein 9
Q99674	CGREF1	1	1	318	20	0.0629	Cell growth regulator with EF hand domain protein 1
Q99700	ATXN2	4	4	1313	85	0.0647	Ataxin-2
Q99808	SLC29A1	1	1	456	15	0.0329	Equilibrative nucleoside transporter 1
Q99856	ARID3A	4	4	593	65	0.1096	AT-rich interactive domain-containing protein 3A
Q9BQ61	TRIR	4	4	176	38	0.2159	Telomerase RNA component interacting RNase
Q9BQ67	GRWD1	5	5	446	48	0.1076	Glutamate-rich WD repeat-containing protein 1
Q9BQC3	DPH2	1	1	489	13	0.0266	2-(3-amino-3-carboxypropyl)histidine synthase subunit 2
Q9BRX2	PELO	1	1	385	14	0.0364	Protein pelota homolog
Q9BS26	ERP44	5	4	406	63	0.1552	Endoplasmic reticulum resident protein 44
Q9BTA9	WAC	3	3	647	54	0.0835	WW domain-containing adapter protein with coiled-coil
Q9BTC0	DIDO1	2	2	2240	45	0.0201	Death-inducer obliterator 1
Q9BUJ2	HNRNPUL1	2	2	856	20	0.0234	Heterogeneous nuclear ribonucleoprotein U-like protein 1
Q9BV68	RNF126	1	1	311	40	0.1286	E3 ubiquitin-protein ligase RNF126
Q9BVT8	TMUB1	2	2	246	41	0.1667	Transmembrane and ubiquitin-like domain-containing protein 1
Q9BWG4	SSBP4	1	1	385	17	0.0442	Single-stranded DNA-binding protein 4
Q9BWU0	SLC4A1AP	3	3	742	60	0.0809	Kanadaptin
Q9BWW4	SSBP3	1	1	388	17	0.0438	Single-stranded DNA-binding protein 3
Q9BXK1	KLF16	1	1	252	26	0.1032	Krueppel-like factor 16
Q9BYB4	GNB1L	1	1	327	16	0.0489	Guanine nucleotide-binding protein subunit beta-like protein 1
Q9BYJ9	YTHDF1	1	1	559	10	0.0179	YTH domain-containing family protein 1
Q9BZ23	PANK2	1	1	570	20	0.0351	Pantothenate kinase 2, mitochondrial
Q9C0B1	FTO	2	2	505	18	0.0356	Alpha-ketoglutarate-dependent dioxygenase FTO
Q9C0C7	AMBRA1	1	1	1298	18	0.0139	Activating molecule in BECN1-regulated autophagy protein 1
Q9C0D5	TANC1	3	3	1861	55	0.0296	Protein TANC1
Q9C0F1	CEP44	2	2	390	45	0.1154	Centrosomal protein of 44 kDa
Q9C0K0	BCL11B	4	4	894	62	0.0694	B-cell lymphoma/leukemia 11B
Q9GZM5	YIPF3	1	1	350	9	0.0257	Protein YIPF3
Q9GZR7	DDX24	7	7	859	84	0.0978	ATP-dependent RNA helicase DDX24
Q9H0E3	SAP130	5	5	1048	88	0.084	Histone deacetylase complex subunit SAP130
Q9H1B7	IRF2BPL	4	4	796	83	0.1043	Probable E3 ubiquitin-protein ligase IRF2BPL
Q9H1Z4	WDR13	1	1	485	21	0.0433	WD repeat-containing protein 13
Q9H2F5	EPC1	3	3	836	42	0.0502	Enhancer of polycomb homolog 1
Q9H2G2	SLK	1	1	1235	15	0.0121	STE20-like serine/threonine-protein kinase
Q9H2P0	ADNP	3	3	1102	39	0.0354	Activity-dependent neuroprotector homeobox protein
Q9H334	FOXP1	2	2	677	22	0.0325	Forkhead box protein P1
Q9H425	C1orf198	2	1	327	12	0.0367	Uncharacterized protein C1orf198
Q9H4A3	WNK1	6	6	2382	115	0.0483	Serine/threonine-protein kinase WNK1
Q9H4I2	ZHX3	2	2	956	29	0.0303	Zinc fingers and homeoboxes protein 3
Q9H792	PEAK1	1	1	1746	26	0.0149	Inactive tyrosine-protein kinase PEAK1
Q9H7D0	DOCK5	1	1	1870	12	0.0064	Dedicator of cytokinesis protein 5
Q9H7P9	PLEKHG2	2	1	1386	17	0.0123	Pleckstrin homology domain-containing family G member 2
Q9H8Y8	GORASP2	2	2	452	32	0.0708	Golgi reassembly-stacking protein 2
Q9H9L4	KANSL2	1	1	492	23	0.0467	KAT8 regulatory NSL complex subunit 2
Q9HAP2	MLXIP	2	2	919	42	0.0457	MLX-interacting protein
Q9HAU0	PLEKHA5	1	1	1116	10	0.009	Pleckstrin homology domain-containing family A member 5
Q9HBD1	RC3H2	7	7	1191	104	0.0873	Roquin-2
Q9HBG7	LY9	1	1	655	11	0.0168	T-lymphocyte surface antigen Ly-9
Q9HBM6	TAF9B	1	1	251	26	0.1036	Transcription initiation factor TFIID subunit 9B
Q9HC07	TMEM165	2	2	324	22	0.0679	Putative divalent cation/proton antiporter TMEM165
Q9HCD5	NCOA5	4	4	579	82	0.1416	Nuclear receptor coactivator 5
Q9HCD6	TANC2	2	2	1990	25	0.0126	Protein TANC2
Q9HCJ0	TNRC6C	5	5	1936	126	0.0651	Trinucleotide repeat-containing gene 6C protein
Q9HCK8	CHD8	2	2	2581	52	0.0201	Chromodomain-helicase-DNA-binding protein 8
Q9HCM1	RESF1	2	2	1747	28	0.016	Retroelement silencing factor 1
Q9HCM7	FBRSL1	1	1	1045	28	0.0268	Fibrosin-1-like protein
Q9HCS7	XAB2	2	2	855	34	0.0398	Pre-mRNA-splicing factor SYF1
Q9HD15	SRA1	1	1	224	21	0.0938	Steroid receptor RNA activator 1
Q9NPF5	DMAP1	1	1	467	33	0.0707	DNA methyltransferase 1-associated protein 1
Q9NPG1	FZD3	1	1	666	20	0.03	Frizzled-3
Q9NPG3	UBN1	2	2	1134	37	0.0326	Ubinuclein-1
Q9NQC3	RTN4	2	2	1192	59	0.0495	Reticulon-4
Q9NQS7	INCENP	2	2	918	32	0.0349	Inner centromere protein
Q9NR12	PDLIM7	3	3	457	21	0.046	PDZ and LIM domain protein 7
Q9NRB3	CHST12	2	2	414	24	0.058	Carbohydrate sulfotransferase 12
Q9NRJ4	TULP4	1	1	1543	27	0.0175	Tubby-related protein 4
Q9NSI2	SLX9	1	1	230	24	0.1043	Ribosome biogenesis protein SLX9 homolog
Q9NSV4	DIAPH3	1	1	1193	14	0.0117	Protein diaphanous homolog 3
Q9NSY1	BMP2K	2	2	1161	48	0.0413	BMP-2-inducible protein kinase
Q9NTZ6	RBM12	4	4	932	65	0.0697	RNA-binding protein 12
Q9NUL3	STAU2	3	3	570	52	0.0912	Double-stranded RNA-binding protein Staufen homolog 2
Q9NVZ3	NECAP2	1	1	263	18	0.0684	Adaptin ear-binding coat-associated protein 2
Q9NXV6	CDKN2AIP	8	8	580	118	0.2034	CDKN2A-interacting protein
Q9NY43	BARHL2	1	1	387	9	0.0233	BarH-like 2 homeobox protein
Q9NY74	ETAA1	1	1	926	13	0.014	Ewing's tumor-associated antigen 1
Q9NYD6	HOXC10	4	4	342	59	0.1725	Homeobox protein Hox-C10
Q9NYJ8	TAB2	3	3	693	40	0.0577	TGF-beta-activated kinase 1 and MAP3K7-binding protein 2
Q9NYV4	CDK12	2	1	1490	27	0.0181	Cyclin-dependent kinase 12
Q9NZ52	GGA3	1	1	723	21	0.029	ADP-ribosylation factor-binding protein GGA3
Q9NZM4	BICRA	1	1	1560	20	0.0128	BRD4-interacting chromatin-remodeling complex-associated protein
Q9NZN5	ARHGEF12	1	1	1544	9	0.0058	Rho guanine nucleotide exchange factor 12
Q9NZN8	CNOT2	3	3	540	55	0.1019	CCR4-NOT transcription complex subunit 2
Q9NZT2	OGFR	4	4	677	45	0.0665	Opioid growth factor receptor
Q9P0U3	SENP1	1	1	644	12	0.0186	Sentrin-specific protease 1
Q9P1Y5	CAMSAP3	1	1	1249	21	0.0168	Calmodulin-regulated spectrin-associated protein 3
Q9P219	CCDC88C	2	2	2028	38	0.0187	Protein Daple
Q9P267	MBD5	1	1	1494	8	0.0054	Methyl-CpG-binding domain protein 5
Q9P270	SLAIN2	1	1	581	14	0.0241	SLAIN motif-containing protein 2
Q9P2D6	FAM135A	1	1	1515	12	0.0079	Protein FAM135A
Q9P2M4	TBC1D14	1	1	693	7	0.0101	TBC1 domain family member 14
Q9P2N5	RBM27	3	3	1060	60	0.0566	RNA-binding protein 27
Q9P2N6	KANSL3	5	5	904	91	0.1007	KAT8 regulatory NSL complex subunit 3
Q9P2T1	GMPR2	4	3	348	47	0.1351	GMP reductase 2
Q9P2Y4	ZNF219	1	1	722	23	0.0319	Zinc finger protein 219
Q9UBG0	MRC2	1	1	1479	13	0.0088	C-type mannose receptor 2
Q9UBL0	ARPP21	3	3	812	49	0.0603	cAMP-regulated phosphoprotein 21
Q9UET6	FTSJ1	1	1	329	11	0.0334	tRNA (cytidine(32)/guanosine(34)-2'-O)-methyltransferase
Q9UEY8	ADD3	2	2	706	16	0.0227	Gamma-adducin
Q9UGP8	SEC63	1	1	760	21	0.0276	Translocation protein SEC63 homolog
Q9UGU0	TCF20	2	2	1960	44	0.0224	Transcription factor 20
Q9UHB6	LIMA1	7	7	759	80	0.1054	LIM domain and actin-binding protein 1
Q9UHD8	SEPTIN9	8	8	586	84	0.1433	Septin-9
Q9UHD9	UBQLN2	1	1	624	27	0.0433	Ubiquilin-2
Q9UHR5	SAP30BP	2	2	308	24	0.0779	SAP30-binding protein
Q9UHY1	NRBP1	1	1	535	13	0.0243	Nuclear receptor-binding protein
Q9UI08	EVL	1	1	416	13	0.0312	Ena/VASP-like protein
Q9UI10	EIF2B4	3	3	523	42	0.0803	Translation initiation factor eIF2B subunit delta
Q9UJU2	LEF1	3	2	399	38	0.0952	Lymphoid enhancer-binding factor 1
Q9UJY4	GGA2	1	1	613	12	0.0196	ADP-ribosylation factor-binding protein GGA2
Q9UK61	TASOR	5	5	1670	72	0.0431	Protein TASOR
Q9UKA4	AKAP11	4	4	1901	44	0.0231	A-kinase anchor protein 11
Q9UKD1	GMEB2	1	1	530	12	0.0226	Glucocorticoid modulatory element-binding protein 2
Q9UKM7	MAN1B1	5	5	699	53	0.0758	Endoplasmic reticulum mannosyl-oligosaccharide 1,2-alpha-mannosidase
Q9UKX7	NUP50	4	4	468	68	0.1453	Nuclear pore complex protein Nup50
Q9UKY1	ZHX1	2	2	873	57	0.0653	Zinc fingers and homeoboxes protein 1
Q9UKY7	CDV3	3	3	258	89	0.345	Protein CDV3 homolog
Q9ULH7	MRTFB	2	2	1088	36	0.0331	Myocardin-related transcription factor B
Q9ULJ3	ZBTB21	3	3	1066	50	0.0469	Zinc finger and BTB domain-containing protein 21
Q9ULL5	PRR12	2	2	2036	38	0.0187	Proline-rich protein 12
Q9ULM3	YEATS2	8	8	1422	143	0.1006	YEATS domain-containing protein 2
Q9ULT8	HECTD1	2	2	2610	27	0.0103	E3 ubiquitin-protein ligase HECTD1
Q9UMZ2	SYNRG	1	1	1314	19	0.0145	Synergin gamma
Q9UN79	SOX13	1	1	622	14	0.0225	Transcription factor SOX-13
Q9UPN6	SCAF8	2	2	1271	20	0.0157	SR-related and CTD-associated factor 8
Q9UPN7	PPP6R1	3	3	881	33	0.0375	Serine/threonine-protein phosphatase 6 regulatory subunit 1
Q9UPN9	TRIM33	1	1	1127	36	0.0319	E3 ubiquitin-protein ligase TRIM33
Q9UPQ9	TNRC6B	2	2	1833	34	0.0185	Trinucleotide repeat-containing gene 6B protein
Q9UPW6	SATB2	2	1	733	31	0.0423	DNA-binding protein SATB2
Q9UQ35	SRRM2	12	12	2752	155	0.0563	Serine/arginine repetitive matrix protein 2
Q9UQR0	SCML2	5	5	700	74	0.1057	Sex comb on midleg-like protein 2
Q9UQR1	ZNF148	3	3	794	53	0.0668	Zinc finger protein 148
Q9Y240	CLEC11A	1	1	323	12	0.0372	C-type lectin domain family 11 member A
Q9Y253	POLH	2	2	713	31	0.0435	DNA polymerase eta
Q9Y263	PLAA	4	4	795	54	0.0679	Phospholipase A-2-activating protein
Q9Y282	ERGIC3	1	1	383	15	0.0392	Endoplasmic reticulum-Golgi intermediate compartment protein 3
Q9Y2F5	ICE1	1	1	2266	30	0.0132	Little elongation complex subunit 1
Q9Y2K2	SIK3	1	1	1321	24	0.0182	Serine/threonine-protein kinase SIK3
Q9Y2R2	PTPN22	1	1	807	18	0.0223	Tyrosine-protein phosphatase non-receptor type 22
Q9Y2W1	THRAP3	6	6	955	69	0.0723	Thyroid hormone receptor-associated protein 3
Q9Y2W2	WBP11	1	1	641	12	0.0187	WW domain-binding protein 11
Q9Y2W6	TDRKH	1	1	561	11	0.0196	Tudor and KH domain-containing protein
Q9Y2X7	GIT1	4	2	761	41	0.0539	ARF GTPase-activating protein GIT1
Q9Y2X9	ZNF281	5	5	895	59	0.0659	Zinc finger protein 281
Q9Y3S1	WNK2	2	2	2297	37	0.0161	Serine/threonine-protein kinase WNK2
Q9Y450	HBS1L	2	2	684	22	0.0322	HBS1-like protein
Q9Y467	SALL2	4	4	1007	83	0.0824	Sal-like protein 2
Q9Y490	TLN1	10	8	2541	111	0.0437	Talin-1
Q9Y4B4	RAD54L2	1	1	1467	21	0.0143	Helicase ARIP4
Q9Y4C1	KDM3A	1	1	1321	10	0.0076	Lysine-specific demethylase 3A
Q9Y4K1	CRYBG1	5	5	2131	76	0.0357	Beta/gamma crystallin domain-containing protein 1
Q9Y4L1	HYOU1	11	10	999	109	0.1091	Hypoxia up-regulated protein 1
Q9Y4R8	TELO2	3	3	837	47	0.0562	Telomere length regulation protein TEL2 homolog
Q9Y4X4	KLF12	1	1	402	32	0.0796	Krueppel-like factor 12
Q9Y520	PRRC2C	12	12	2896	167	0.0577	Protein PRRC2C
Q9Y566	SHANK1	1	1	2161	12	0.0056	SH3 and multiple ankyrin repeat domains protein 1
Q9Y580	RBM7	1	1	266	14	0.0526	RNA-binding protein 7
Q9Y5A9	YTHDF2	2	2	579	28	0.0484	YTH domain-containing family protein 2
Q9Y5Z0	BACE2	1	1	518	14	0.027	Beta-secretase 2
Q9Y613	FHOD1	2	2	1164	34	0.0292	FH1/FH2 domain-containing protein 1
Q9Y618	NCOR2	7	7	2514	84	0.0334	Nuclear receptor corepressor 2
Q9Y692	GMEB1	1	1	573	9	0.0157	Glucocorticoid modulatory element-binding protein 1
Q9Y6G9	DYNC1LI1	2	1	523	24	0.0459	Cytoplasmic dynein 1 light intermediate chain 1
Q9Y6Q9	NCOA3	2	2	1424	36	0.0253	Nuclear receptor coactivator 3
Q9Y6R4	MAP3K4	1	1	1608	11	0.0068	Mitogen-activated protein kinase kinase kinase 4
Q9Y6X8	ZHX2	1	1	837	9	0.0108	Zinc fingers and homeoboxes protein 2
