# Supplementary material for: Systematic Quantification of Protein O‑GlcNAcylation Reveals Common and Cell-Type-Specific Responses to N‑Glycosylation Inhibition in Human Cells
Source: Anal Chem. 2026 May 19;98(21):15689–99. doi: 10.1021/acs.analchem.6c00972 (PMC13234820; doi:10.1021/acs.analchem.6c00972)
Supplement: Supplementary file 3 [file ac6c00972_si_003.xlsx]

## Sheet: Sheet1
Table S2A. Abundance changes of O-GlcNAcylated proteins upon tunicamycin treatment in HEK293T cells
UniProt Accession	Gene Symbol	Avg(log2(Tuni/Ctrl))	Adjusted P value	Protein Annotation
A0FGR8	ESYT2	1.3369	9.52738e-05	Extended synaptotagmin-2
A1L020	MEX3A	0.122933	0.0986978	RNA-binding protein MEX3A
A1X283	SH3PXD2B	1.40972	0.000146961	SH3 and PX domain-containing protein 2B
A3KN83	SBNO1	-0.251502	0.0101772	Protein strawberry notch homolog 1
A5YKK6	CNOT1	-0.379685	0.00124764	CCR4-NOT transcription complex subunit 1
A6NJG2	SOWAHD	0.435605	0.00282241	Ankyrin repeat domain-containing protein SOWAHD
A7E2V4	ZSWIM8	-1.2173	0.000151073	Zinc finger SWIM domain-containing protein 8
A7KAX9	ARHGAP32	0.699257	0.000301155	Rho GTPase-activating protein 32
A8CG34	POM121C	-1.00312	1.45763e-05	Nuclear envelope pore membrane protein POM 121C
O00151	PDLIM1	-0.693313	4.18056e-05	PDZ and LIM domain protein 1
O00161	SNAP23	1.33464	0.000131464	Synaptosomal-associated protein 23
O00213	APBB1	0.162255	0.027999	Amyloid beta precursor protein binding family B member 1
O00268	TAF4	-0.72689	2.22933e-05	Transcription initiation factor TFIID subunit 4
O00273	DFFA	1.24344	0.000157235	DNA fragmentation factor subunit alpha
O00469	PLOD2	0.208377	0.127783	Procollagen-lysine,2-oxoglutarate 5-dioxygenase 2
O00512	BCL9	-0.515335	6.70156e-05	B-cell CLL/lymphoma 9 protein
O00571	DDX3X	-0.614467	0.000300765	ATP-dependent RNA helicase DDX3X
O00592	PODXL	1.02891	2.46849e-05	Podocalyxin
O14497	ARID1A	-0.279309	0.0135894	AT-rich interactive domain-containing protein 1A
O14639	ABLIM1	-0.928052	4.85947e-05	Actin-binding LIM protein 1
O14654	IRS4	-0.174407	0.15042	Insulin receptor substrate 4
O14686	KMT2D	0.0599137	0.330501	Histone-lysine N-methyltransferase 2D
O14974	PPP1R12A	0.015843	0.78689	Protein phosphatase 1 regulatory subunit 12A
O14976	GAK	-0.151517	0.227232	Cyclin-G-associated kinase
O14980	XPO1	1.42874	1.2507e-05	Exportin-1
O15014	ZNF609	-1.7791	6.88456e-06	Zinc finger protein 609
O15027	SEC16A	0.272497	0.0132464	Protein transport protein Sec16A
O15047	SETD1A	-0.881469	1.54884e-05	Histone-lysine N-methyltransferase SETD1A
O15119	TBX3	-0.101902	0.249131	T-box transcription factor TBX3
O15294	OGT	0.867007	2.55194e-05	UDP-N-acetylglucosamine--peptide N-acetylglucosaminyltransferase 110 kDa subunit
O15372	EIF3H	-0.854509	3.69865e-05	Eukaryotic translation initiation factor 3 subunit H
O15409	FOXP2	0.447711	0.00142798	Forkhead box protein P2
O15498	YKT6	-0.267427	0.0100936	Synaptobrevin homolog YKT6
O15516	CLOCK	0.109989	0.248495	Circadian locomoter output cycles protein kaput
O15550	KDM6A	-0.112877	0.132319	Lysine-specific demethylase 6A
O43151	TET3	0.44642	0.000643479	Methylcytosine dioxygenase TET3
O43166	SIPA1L1	0.180318	0.0490463	Signal-induced proliferation-associated 1-like protein 1
O43175	PHGDH	1.62296	1.56351e-05	D-3-phosphoglycerate dehydrogenase
O43237	DYNC1LI2	-0.0956771	0.294502	Cytoplasmic dynein 1 light intermediate chain 2
O43314	PPIP5K2	-0.147601	0.18145	Inositol hexakisphosphate and diphosphoinositol-pentakisphosphate kinase 2
O43318	MAP3K7	-0.332303	0.00133825	Mitogen-activated protein kinase kinase kinase 7
O43399	TPD52L2	-0.327322	0.00161656	Tumor protein D54
O43426	SYNJ1	-1.02997	1.81084e-05	Synaptojanin-1
O43491	EPB41L2	0.340703	0.0461035	Band 4.1-like protein 2
O43516	WIPF1	0.495874	0.00181597	WAS/WASL-interacting protein family member 1
O43524	FOXO3	0.0861344	0.289583	Forkhead box protein O3
O43583	DENR	1.02437	1.77251e-05	Density-regulated protein
O43663	PRC1	0.1661	0.138462	Protein regulator of cytokinesis 1
O43823	AKAP8	1.92106	1.81084e-05	A-kinase anchor protein 8
O43847	NRDC	0.918648	1.54884e-05	Nardilysin
O60303	KATNIP	0.823775	0.000183816	Katanin-interacting protein
O60313	OPA1	1.33388	6.91555e-06	Dynamin-like GTPase OPA1, mitochondrial
O60315	ZEB2	0.341155	0.015563	Zinc finger E-box-binding homeobox 2
O60318	MCM3AP	0.708572	2.42794e-05	Germinal-center associated nuclear protein
O60502	OGA	-1.30675	8.42911e-05	Protein O-GlcNAcase
O60563	CCNT1	-0.374529	0.000865562	Cyclin-T1
O60566	BUB1B	-0.555792	7.15247e-05	Mitotic checkpoint serine/threonine-protein kinase BUB1 beta
O60641	SNAP91	-1.00256	1.06976e-05	Clathrin coat assembly protein AP180
O60664	PLIN3	-0.296124	0.00620503	Perilipin-3
O60675	MAFK	0.0324472	0.78689	Transcription factor MafK
O60885	BRD4	-0.45061	0.0388554	Bromodomain-containing protein 4
O75113	N4BP1	-0.862984	1.19999e-05	NEDD4-binding protein 1
O75157	TSC22D2	0.150897	0.220982	TSC22 domain family protein 2
O75175	CNOT3	0.308547	0.0047078	CCR4-NOT transcription complex subunit 3
O75179	ANKRD17	-0.664712	3.26404e-05	Ankyrin repeat domain-containing protein 17
O75362	ZNF217	0.311799	0.00274788	Zinc finger protein 217
O75376	NCOR1	-0.416221	0.000170673	Nuclear receptor corepressor 1
O75391	SPAG7	-0.0624605	0.313323	Sperm-associated antigen 7
O75420	GIGYF1	0.510396	0.000133935	GRB10-interacting GYF protein 1
O75477	ERLIN1	-0.563774	0.00969319	Erlin-1
O75554	WBP4	-0.0896583	0.383208	WW domain-binding protein 4
O75643	SNRNP200	0.41239	0.000772417	U5 small nuclear ribonucleoprotein 200 kDa helicase
O75717	WDHD1	0.144124	0.197885	WD repeat and HMG-box DNA-binding protein 1
O75808	CAPN15	0.0704024	0.459661	Calpain-15
O94842	TOX4	0.0999709	0.156171	TOX high mobility group box family member 4
O94880	PHF14	-0.022792	0.835703	PHD finger protein 14
O94900	TOX	0.624304	0.000588151	Thymocyte selection-associated high mobility group box protein TOX
O94913	PCF11	0.0303352	0.692266	Pre-mRNA cleavage complex 2 protein Pcf11
O94979	SEC31A	0.0890824	0.221862	Protein transport protein Sec31A
O95071	UBR5	0.606533	0.000275374	E3 ubiquitin-protein ligase UBR5
O95104	SCAF4	0.296205	0.00304666	SR-related and CTD-associated factor 4
O95382	MAP3K6	-0.651883	5.56059e-05	Mitogen-activated protein kinase kinase kinase 6
O95429	BAG4	-0.299586	0.00429452	BAG family molecular chaperone regulator 4
O95486	SEC24A	0.345152	0.0403015	Protein transport protein Sec24A
O95487	SEC24B	-0.489868	0.000137676	Protein transport protein Sec24B
O95628	CNOT4	0.200908	0.342726	CCR4-NOT transcription complex subunit 4
O95644	NFATC1	0.930506	4.46971e-05	Nuclear factor of activated T-cells, cytoplasmic 1
O95789	ZMYM6	-0.282885	0.0241658	Zinc finger MYM-type protein 6
O95817	BAG3	-0.455845	0.000223564	BAG family molecular chaperone regulator 3
O95935	TBX18	0.349715	0.0204639	T-box transcription factor TBX18
O95948	ONECUT2	0.131407	0.110376	One cut domain family member 2
O96008	TOMM40	1.3107	0.00564553	Mitochondrial import receptor subunit TOM40 homolog
P00492	HPRT1	1.50125	1.45763e-05	Hypoxanthine-guanine phosphoribosyltransferase
P00519	ABL1	0.0625373	0.339996	Tyrosine-protein kinase ABL1
P02545	LMNA	0.0496018	0.495456	Prelamin-A/C
P04075	ALDOA	1.24218	2.25163e-05	Fructose-bisphosphate aldolase A
P04080	CSTB	1.14097	7.20622e-06	Cystatin-B
P04150	NR3C1	-0.151401	0.024502	Glucocorticoid receptor
P04792	HSPB1	0.117759	0.103614	Heat shock protein beta-1
P05387	RPLP2	0.158673	0.264759	Large ribosomal subunit protein P2
P05783	KRT18	-0.11621	0.199672	Keratin, type I cytoskeletal 18
P07196	NEFL	0.0664373	0.458948	Neurofilament light polypeptide
P07197	NEFM	-0.937376	6.2952e-05	Neurofilament medium polypeptide
P07942	LAMB1	0.231655	0.0144576	Laminin subunit beta-1
P08047	SP1	-0.8223	3.93769e-05	Transcription factor Sp1
P08151	GLI1	0.432461	0.000510954	Zinc finger protein GLI1
P08235	NR3C2	-0.738939	2.29518e-05	Mineralocorticoid receptor
P08651	NFIC	-0.356293	0.00461401	Nuclear factor 1 C-type
P08670	VIM	-0.76589	0.000120014	Vimentin
P09012	SNRPA	0.487062	0.000233825	U1 small nuclear ribonucleoprotein A
P09651	HNRNPA1	-0.485099	0.00251234	Heterogeneous nuclear ribonucleoprotein A1
P0C7T5	ATXN1L	0.114024	0.143792	Ataxin-1-like
P0CG12	DERPC	-0.821722	0.000255883	Decreased expression in renal and prostate cancer protein
P0CG40	SP9	0.523215	0.000188371	Transcription factor Sp9
P0CJ78	ZNF865	-0.390418	0.0151313	Zinc finger protein 865
P0DMV8	HSPA1A	0.911972	4.31723e-05	Heat shock 70 kDa protein 1A
P10070	GLI2	0.262683	0.0026348	Zinc finger protein GLI2
P10071	GLI3	-0.186292	0.0569957	Transcriptional activator GLI3
P11166	SLC2A1	1.35277	0.00057667	Solute carrier family 2, facilitated glucose transporter member 1
P11171	EPB41	0.751592	2.99198e-05	Protein 4.1
P11216	PYGB	1.52468	9.52738e-05	Glycogen phosphorylase, brain form
P11274	BCR	0.817665	7.50035e-05	Breakpoint cluster region protein
P11940	PABPC1	-0.428825	0.00058313	Polyadenylate-binding protein 1
P12270	TPR	-0.52005	0.00242724	Nucleoprotein TPR
P12755	SKI	0.344804	0.00564475	Ski oncogene
P12956	XRCC6	-0.120548	0.310271	X-ray repair cross-complementing protein 6
P13056	NR2C1	-0.0716415	0.231653	Nuclear receptor subfamily 2 group C member 1
P14314	PRKCSH	-1.06643	0.000166973	Glucosidase 2 subunit beta
P14317	HCLS1	0.264223	0.00594705	Hematopoietic lineage cell-specific protein
P14625	HSP90B1	0.520244	0.00491783	Endoplasmin
P14678	SNRPB	1.40799	2.8122e-05	Small nuclear ribonucleoprotein-associated proteins B and B'
P14859	POU2F1	-0.00166283	0.977655	POU domain, class 2, transcription factor 1
P14866	HNRNPL	0.151057	0.150961	Heterogeneous nuclear ribonucleoprotein L
P15336	ATF2	0.527569	0.000287953	Cyclic AMP-dependent transcription factor ATF-2
P15822	HIVEP1	-0.0332804	0.62163	Zinc finger protein 40
P15880	RPS2	-0.804747	0.000172327	Small ribosomal subunit protein uS5
P15923	TCF3	0.122756	0.167047	Transcription factor E2-alpha
P16220	CREB1	0.607866	2.46849e-05	Cyclic AMP-responsive element-binding protein 1
P16989	YBX3	0.106483	0.245094	Y-box-binding protein 3
P18146	EGR1	0.46104	0.00104297	Early growth response protein 1
P18583	SON	-0.142531	0.0979743	Protein SON
P18846	ATF1	0.302234	0.0018282	Cyclic AMP-dependent transcription factor ATF-1
P20719	HOXA5	-0.782448	4.11062e-05	Homeobox protein Hox-A5
P20810	CAST	-0.171617	0.0680145	Calpastatin
P22626	HNRNPA2B1	0.0157187	0.836364	Heterogeneous nuclear ribonucleoproteins A2/B1
P22670	RFX1	-0.0646456	0.492677	MHC class II regulatory factor RFX1
P22681	CBL	-0.0174058	0.800744	E3 ubiquitin-protein ligase CBL
P23246	SFPQ	0.0368498	0.707309	Splicing factor, proline- and glutamine-rich
P23396	RPS3	0.401689	0.0115037	Small ribosomal subunit protein uS3
P23588	EIF4B	-1.24606	1.37095e-05	Eukaryotic translation initiation factor 4B
P23769	GATA2	0.138701	0.148644	Endothelial transcription factor GATA-2
P25054	APC	-0.0339991	0.708299	Adenomatous polyposis coli protein
P25205	MCM3	1.79818	6.24331e-05	DNA replication licensing factor MCM3
P25705	ATP5F1A	1.20892	0.00058313	ATP synthase F(1) complex subunit alpha, mitochondrial
P27540	ARNT	-0.397929	0.00092118	Aryl hydrocarbon receptor nuclear translocator
P27707	DCK	1.04965	0.000142274	Deoxycytidine kinase
P27816	MAP4	-0.663235	0.00198856	Microtubule-associated protein 4
P29084	GTF2E2	0.176747	0.0270838	Transcription initiation factor IIE subunit beta
P30041	PRDX6	1.44852	8.14949e-05	Peroxiredoxin-6
P30622	CLIP1	-0.492498	0.00030276	CAP-Gly domain-containing linker protein 1
P31260	HOXA10	0.256536	0.00252772	Homeobox protein Hox-A10
P31271	HOXA13	-0.0242724	0.733016	Homeobox protein Hox-A13
P31629	HIVEP2	0.510515	0.000318375	Transcription factor HIVEP2
P33981	TTK	-0.900697	1.7729e-05	Dual specificity protein kinase TTK
P35226	BMI1	-1.66601	3.73991e-06	Polycomb complex protein BMI-1
P35453	HOXD13	-0.331493	0.00091399	Homeobox protein Hox-D13
P35568	IRS1	0.788218	3.02508e-05	Insulin receptor substrate 1
P35580	MYH10	0.399557	0.00101844	Myosin-10
P35611	ADD1	0.754308	0.000244643	Alpha-adducin
P35658	NUP214	-0.791552	1.47512e-05	Nuclear pore complex protein Nup214
P36956	SREBF1	0.386324	0.00077969	Sterol regulatory element-binding protein 1
P38606	ATP6V1A	-0.159845	0.0471221	V-type proton ATPase catalytic subunit A
P38646	HSPA9	1.44113	1.84408e-05	Stress-70 protein, mitochondrial
P39880	CUX1	-0.406102	0.000804062	Homeobox protein cut-like 1
P40425	PBX2	-0.439652	0.00460749	Pre-B-cell leukemia transcription factor 2
P40692	MLH1	-0.546622	0.000128617	DNA mismatch repair protein Mlh1
P40855	PEX19	0.316056	0.00314599	Peroxisomal biogenesis factor 19
P42166	TMPO	0.28108	0.00158049	Lamina-associated polypeptide 2, isoform alpha
P42167	TMPO	0.695334	0.00028015	Lamina-associated polypeptide 2, isoforms beta/gamma
P42566	EPS15	-0.129214	0.0894417	Epidermal growth factor receptor substrate 15
P42694	HELZ	-1.25965	1.56351e-05	Probable helicase with zinc finger domain
P43694	GATA4	-0.0468765	0.410539	Transcription factor GATA-4
P46013	MKI67	-0.156634	0.0352478	Proliferation marker protein Ki-67
P46821	MAP1B	0.0267793	0.743663	Microtubule-associated protein 1B
P46937	YAP1	0.281011	0.00274788	Transcriptional coactivator YAP1
P46939	UTRN	0.806031	0.000157235	Utrophin
P48029	SLC6A8	-0.0251015	0.74775	Sodium- and chloride-dependent creatine transporter 1
P48382	RFX5	-0.163348	0.0226491	DNA-binding protein RFX5
P48431	SOX2	0.873459	0.00156693	Transcription factor SOX-2
P48634	PRRC2A	-0.0356213	0.615755	Protein PRRC2A
P48739	PITPNB	1.15683	6.18542e-05	Phosphatidylinositol transfer protein beta isoform
P49023	PXN	0.0897394	0.507246	Paxillin
P49247	RPIA	-0.615761	0.000209436	Ribose-5-phosphate isomerase
P49257	LMAN1	-0.771833	3.69865e-05	Protein ERGIC-53
P49321	NASP	-0.128051	0.185595	Nuclear autoantigenic sperm protein
P49750	YLPM1	-0.485811	0.000199981	YLP motif-containing protein 1
P49790	NUP153	-0.293977	0.00273214	Nuclear pore complex protein Nup153
P49792	RANBP2	-0.30139	0.00179192	E3 SUMO-protein ligase RanBP2
P49840	GSK3A	-0.378875	0.00621285	Glycogen synthase kinase-3 alpha
P49841	GSK3B	0.949226	0.000133935	Glycogen synthase kinase-3 beta
P49848	TAF6	-1.07236	1.54884e-05	Transcription initiation factor TFIID subunit 6
P50402	EMD	-0.842587	4.07647e-05	Emerin
P50454	SERPINH1	-1.87349	2.09072e-06	Serpin H1
P50552	VASP	-0.335874	0.0296082	Vasodilator-stimulated phosphoprotein
P51003	PAPOLA	-1.70683	6.88456e-06	Poly(A) polymerase alpha
P51587	BRCA2	0.569822	0.000159077	Breast cancer type 2 susceptibility protein
P51610	HCFC1	-1.02153	6.91555e-06	Host cell factor 1
P51858	HDGF	1.63578	8.44701e-06	Hepatoma-derived growth factor
P51991	HNRNPA3	-0.177903	0.068371	Heterogeneous nuclear ribonucleoprotein A3
P52594	AGFG1	-0.654262	0.000485035	Arf-GAP domain and FG repeat-containing protein 1
P52948	NUP98	-0.330223	0.014995	Nuclear pore complex protein Nup98-Nup96
P53367	ARFIP1	0.657608	9.45606e-05	Arfaptin-1
P54253	ATXN1	0.181907	0.0179123	Ataxin-1
P54259	ATN1	-0.126748	0.347157	Atrophin-1
P54725	RAD23A	-0.800422	0.000313046	UV excision repair protein RAD23 homolog A
P54727	RAD23B	-0.174177	0.385486	UV excision repair protein RAD23 homolog B
P55196	AFDN	0.166185	0.0180371	Afadin
P55197	MLLT10	-0.596932	6.96781e-05	Protein AF-10
P55198	MLLT6	-0.145505	0.0632636	Protein AF-17
P55735	SEC13	-0.251966	0.00572524	Protein SEC13 homolog
P56537	EIF6	0.597786	0.000133935	Eukaryotic translation initiation factor 6
P57682	KLF3	-0.172278	0.114673	Krueppel-like factor 3
P61289	PSME3	1.31895	0.00152995	Proteasome activator complex subunit 3
P61758	VBP1	-0.0481613	0.708299	Prefoldin subunit 3
P61927	RPL37	0.119805	0.133203	Large ribosomal subunit protein eL37
P61964	WDR5	-0.886827	1.7137e-05	WD repeat-containing protein 5
P62072	TIMM10	-0.519959	0.0139291	Mitochondrial import inner membrane translocase subunit Tim10
P78312	FAM193A	-1.04523	1.81084e-05	Protein FAM193A
P78337	PITX1	-0.748462	0.000133572	Pituitary homeobox 1
P78344	EIF4G2	0.0154343	0.850407	Eukaryotic translation initiation factor 4 gamma 2
P78347	GTF2I	0.609772	0.000369709	General transcription factor II-I
P78364	PHC1	-0.15092	0.0337629	Polyhomeotic-like protein 1
P82909	KGD4	0.271364	0.110861	Alpha-ketoglutarate dehydrogenase component 4
P82979	SARNP	0.0986338	0.41532	SAP domain-containing ribonucleoprotein
P85037	FOXK1	-0.140543	0.192765	Forkhead box protein K1
P98082	DAB2	-0.179539	0.0393026	Disabled homolog 2
P98175	RBM10	0.397961	0.000368811	RNA-binding protein 10
Q01082	SPTBN1	-1.23435	0.00502479	Spectrin beta chain, non-erythrocytic 1
Q01167	FOXK2	-0.622983	0.000766418	Forkhead box protein K2
Q01433	AMPD2	1.263	0.000149941	AMP deaminase 2
Q01780	EXOSC10	0.0311116	0.602458	Exosome complex component 10
Q01826	SATB1	0.477513	0.00111203	DNA-binding protein SATB1
Q01844	EWSR1	0.470225	0.00330177	RNA-binding protein EWS
Q02078	MEF2A	-0.324067	0.0014524	Myocyte-specific enhancer factor 2A
Q02086	SP2	-0.384365	0.00087545	Transcription factor Sp2
Q02446	SP4	-0.691742	0.000290975	Transcription factor Sp4
Q02818	NUCB1	1.09845	2.46849e-05	Nucleobindin-1
Q02962	PAX2	0.7254	0.000104272	Paired box protein Pax-2
Q03164	KMT2A	-0.0200099	0.725541	Histone-lysine N-methyltransferase 2A
Q04206	RELA	-0.492076	0.000538138	Transcription factor p65
Q04637	EIF4G1	-1.06345	1.81084e-05	Eukaryotic translation initiation factor 4 gamma 1
Q04724	TLE1	-0.80644	7.077e-05	Transducin-like enhancer protein 1
Q04725	TLE2	0.0718635	0.495456	Transducin-like enhancer protein 2
Q04726	TLE3	-0.46417	0.00010397	Transducin-like enhancer protein 3
Q04727	TLE4	-1.39354	6.91555e-06	Transducin-like enhancer protein 4
Q04743	EMX2	0.483368	0.00251234	Homeobox protein EMX2
Q05086	UBE3A	0.857612	0.00100011	Ubiquitin-protein ligase E3A
Q05209	PTPN12	0.133998	0.192598	Tyrosine-protein phosphatase non-receptor type 12
Q06330	RBPJ	0.0222553	0.781506	Recombining binding protein suppressor of hairless
Q06787	FMR1	0.18554	0.0337683	Fragile X messenger ribonucleoprotein 1
Q07912	TNK2	0.362023	0.00129432	Activated CDC42 kinase 1
Q08AD1	CAMSAP2	0.836723	2.29518e-05	Calmodulin-regulated spectrin-associated protein 2
Q09472	EP300	-0.0535202	0.544227	Histone acetyltransferase p300
Q09666	AHNAK	0.0966366	0.150824	Neuroblast differentiation-associated protein AHNAK
Q12816	TRO	-0.466379	0.000167676	Trophinin
Q12830	BPTF	-0.358868	0.000502117	Nucleosome-remodeling factor subunit BPTF
Q12857	NFIA	-0.111538	0.331388	Nuclear factor 1 A-type
Q12872	SFSWAP	-1.58081	1.34575e-05	Splicing factor, suppressor of white-apricot homolog
Q12888	TP53BP1	-0.501876	0.000169745	TP53-binding protein 1
Q12906	ILF3	-0.990812	1.54884e-05	Interleukin enhancer-binding factor 3
Q12955	ANK3	0.393962	0.0278697	Ankyrin-3
Q12968	NFATC3	0.252938	0.00617237	Nuclear factor of activated T-cells, cytoplasmic 3
Q13098	GPS1	0.360501	0.0019457	COP9 signalosome complex subunit 1
Q13126	MTAP	-0.269905	0.0203936	S-methyl-5'-thioadenosine phosphorylase
Q13158	FADD	0.252156	0.0212455	FAS-associated death domain protein
Q13188	STK3	-0.0325616	0.687331	Serine/threonine-protein kinase 3
Q13206	DDX10	0.0118667	0.851817	Probable ATP-dependent RNA helicase DDX10
Q13263	TRIM28	-0.096837	0.449074	Transcription intermediary factor 1-beta
Q13283	G3BP1	0.247866	0.00716917	Ras GTPase-activating protein-binding protein 1
Q13310	PABPC4	-1.19066	1.77779e-05	Polyadenylate-binding protein 4
Q13356	PPIL2	0.170736	0.134119	RING-type E3 ubiquitin-protein ligase PPIL2
Q13370	PDE3B	0.680397	0.00738086	cGMP-inhibited 3',5'-cyclic phosphodiesterase 3B
Q13427	PPIG	1.24227	2.88527e-05	Peptidyl-prolyl cis-trans isomerase G
Q13443	ADAM9	0.406362	0.000458531	Disintegrin and metalloproteinase domain-containing protein 9
Q13480	GAB1	0.484244	0.00242724	GRB2-associated-binding protein 1
Q13492	PICALM	-0.111535	0.140544	Phosphatidylinositol-binding clathrin assembly protein
Q13573	SNW1	-0.937032	8.13094e-05	SNW domain-containing protein 1
Q13586	STIM1	0.496768	0.00106082	Stromal interaction molecule 1
Q13613	MTMR1	-0.653433	0.000274492	Phosphatidylinositol-3-phosphate phosphatase MTMR1
Q13620	CUL4B	-0.65705	0.000111372	Cullin-4B
Q13625	TP53BP2	-0.58907	0.000485035	Apoptosis-stimulating of p53 protein 2
Q13627	DYRK1A	-0.887697	0.000804062	Dual specificity tyrosine-phosphorylation-regulated kinase 1A
Q14004	CDK13	0.176003	0.137586	Cyclin-dependent kinase 13
Q14119	VEZF1	0.52004	0.000557971	Vascular endothelial zinc finger 1
Q14126	DSG2	0.233086	0.163624	Desmoglein-2
Q14157	UBAP2L	-0.966048	0.000155843	Ubiquitin-associated protein 2-like
Q14160	SCRIB	0.47249	0.0018282	Protein scribble homolog
Q14195	DPYSL3	0.183553	0.0114145	Dihydropyrimidinase-related protein 3
Q14244	MAP7	0.513036	0.000369709	Ensconsin
Q14247	CTTN	-0.0794224	0.235933	Src substrate cortactin
Q14444	CAPRIN1	-0.231806	0.256753	Caprin-1
Q14574	DSC3	1.46493	4.01736e-05	Desmocollin-3
Q14651	PLS1	1.1777	0.000462445	Plastin-1
Q14657	LAGE3	-0.235832	0.135928	EKC/KEOPS complex subunit LAGE3
Q14669	TRIP12	-0.335552	0.00599946	E3 ubiquitin-protein ligase TRIP12
Q14676	MDC1	0.124883	0.106665	Mediator of DNA damage checkpoint protein 1
Q14677	CLINT1	-1.56018	6.91555e-06	Clathrin interactor 1
Q14679	TTLL4	0.932062	3.64398e-05	Tubulin monoglutamylase TTLL4
Q14684	RRP1B	-0.228072	0.0123522	Ribosomal RNA processing protein 1 homolog B
Q14686	NCOA6	-0.0388829	0.707309	Nuclear receptor coactivator 6
Q14687	GSE1	0.851756	3.16368e-05	Genetic suppressor element 1
Q14766	LTBP1	0.982737	0.000509326	Latent-transforming growth factor beta-binding protein 1
Q14814	MEF2D	-1.42495	1.03747e-05	Myocyte-specific enhancer factor 2D
Q14847	LASP1	0.325168	0.00612288	LIM and SH3 domain protein 1
Q14938	NFIX	0.301206	0.00179389	Nuclear factor 1 X-type
Q14966	ZNF638	0.0971266	0.299123	Zinc finger protein 638
Q14980	NUMA1	-0.107954	0.179857	Nuclear mitotic apparatus protein 1
Q15005	SPCS2	0.738422	0.00452797	Signal peptidase complex subunit 2
Q15021	NCAPD2	0.926508	3.48383e-05	Condensin complex subunit 1
Q15047	SETDB1	0.380438	0.0102205	Histone-lysine N-methyltransferase SETDB1
Q15058	KIF14	-0.132913	0.100517	Kinesin-like protein KIF14
Q15061	WDR43	0.216993	0.0442123	WD repeat-containing protein 43
Q15233	NONO	1.25904	3.69865e-05	Non-POU domain-containing octamer-binding protein
Q15345	LRRC41	0.629322	0.000271831	Leucine-rich repeat-containing protein 41
Q15365	PCBP1	1.48538	2.55194e-05	Poly(rC)-binding protein 1
Q15366	PCBP2	-0.399488	0.000622228	Poly(rC)-binding protein 2
Q15428	SF3A2	-0.369825	0.00703245	Splicing factor 3A subunit 2
Q15434	RBMS2	0.697953	3.73418e-05	RNA-binding motif, single-stranded-interacting protein 2
Q15468	STIL	0.723156	9.78244e-05	SCL-interrupting locus protein
Q15648	MED1	-0.343296	0.00169178	Mediator of RNA polymerase II transcription subunit 1
Q15652	JMJD1C	-0.303993	0.00247415	Probable JmjC domain-containing histone demethylation protein 2C
Q15699	ALX1	1.1821	1.3529e-05	ALX homeobox protein 1
Q15714	TSC22D1	0.37861	0.00057643	TSC22 domain family protein 1
Q15723	ELF2	0.132589	0.0531705	ETS-related transcription factor Elf-2
Q15750	TAB1	0.0635911	0.401255	TGF-beta-activated kinase 1 and MAP3K7-binding protein 1
Q15788	NCOA1	0.611372	6.79043e-05	Nuclear receptor coactivator 1
Q15911	ZFHX3	0.401567	0.000216911	Zinc finger homeobox protein 3
Q15942	ZYX	-0.623605	5.01027e-05	Zyxin
Q16186	ADRM1	-1.0349	1.52331e-05	Proteasomal ubiquitin receptor ADRM1
Q16204	CCDC6	-0.0872217	0.280404	Coiled-coil domain-containing protein 6
Q16555	DPYSL2	-0.768573	1.54884e-05	Dihydropyrimidinase-related protein 2
Q16594	TAF9	-0.0876939	0.152475	Transcription initiation factor TFIID subunit 9
Q16643	DBN1	0.662534	0.0488089	Drebrin
Q16890	TPD52L1	0.306583	0.0059172	Tumor protein D53
Q17RS7	GEN1	-0.472723	0.000468585	Flap endonuclease GEN homolog 1
Q29RF7	PDS5A	1.37865	1.34575e-05	Sister chromatid cohesion protein PDS5 homolog A
Q2KHR2	RFX7	-0.0889704	0.196987	DNA-binding protein RFX7
Q2KHR3	QSER1	0.0519072	0.418645	Glutamine and serine-rich protein 1
Q2M2I8	AAK1	0.142463	0.0451494	AP2-associated protein kinase 1
Q2TAL8	QRICH1	-0.35891	0.00124796	Transcriptional regulator QRICH1
Q3MHD2	LSM12	-0.0827418	0.373949	Protein LSM12
Q4AC94	C2CD3	-0.103615	0.1149	C2 domain-containing protein 3
Q4KMP7	TBC1D10B	-0.576327	0.000454298	TBC1 domain family member 10B
Q4VCS5	AMOT	-0.708682	2.31832e-05	Angiomotin
Q52LR7	EPC2	0.315659	0.00493474	Enhancer of polycomb homolog 2
Q58A45	PAN3	0.410382	0.00116336	PAN2-PAN3 deadenylation complex subunit PAN3
Q5BJH7	YIF1B	0.670174	2.18699e-05	Protein YIF1B
Q5H9F3	BCORL1	-0.334869	0.00102846	BCL-6 corepressor-like protein 1
Q5HYC2	BRD10	-0.303367	0.0451494	Uncharacterized bromodomain-containing protein 10
Q5HYW2	NHSL2	-0.64627	0.000838046	NHS-like protein 2
Q5JRA6	MIA3	-0.262853	0.00215951	Transport and Golgi organization protein 1 homolog
Q5JSZ5	PRRC2B	-0.135321	0.0428348	Protein PRRC2B
Q5QP82	DCAF10	-1.06326	1.49255e-05	DDB1- and CUL4-associated factor 10
Q5SW79	CEP170	0.0946398	0.209733	Centrosomal protein of 170 kDa
Q5T0B9	ZNF362	0.0678848	0.326415	Zinc finger protein 362
Q5T1R4	HIVEP3	0.141734	0.172301	Transcription factor HIVEP3
Q5T1V6	DDX59	0.404081	0.000423606	Probable ATP-dependent RNA helicase DDX59
Q5T6F2	UBAP2	-0.12177	0.0569957	Ubiquitin-associated protein 2
Q5T8P6	RBM26	-0.282662	0.00932488	RNA-binding protein 26
Q5TC82	RC3H1	-0.182328	0.0997688	Roquin-1
Q5TF39	MFSD4B	0.268912	0.0121541	Sodium-dependent glucose transporter 1
Q5TGY3	AHDC1	-0.0200286	0.819831	Transcription factor Gibbin
Q5VT06	CEP350	0.180919	0.0625146	Centrosome-associated protein 350
Q5VT25	CDC42BPA	0.0864509	0.233648	Serine/threonine-protein kinase MRCK alpha
Q5VT52	RPRD2	-0.230162	0.004126	Regulation of nuclear pre-mRNA domain-containing protein 2
Q5VTB9	RNF220	0.328741	0.00251234	E3 ubiquitin-protein ligase RNF220
Q5VUA4	ZNF318	0.718119	1.81084e-05	Zinc finger protein 318
Q5VWN6	TASOR2	-0.260891	0.00423231	Protein TASOR 2
Q5XG87	TENT4A	-0.211458	0.0376363	Terminal nucleotidyltransferase 4A
Q63HK5	TSHZ3	-0.310399	0.00732944	Teashirt homolog 3
Q63ZY3	KANK2	0.153566	0.124271	KN motif and ankyrin repeat domain-containing protein 2
Q66K14	TBC1D9B	1.21954	0.000311399	TBC1 domain family member 9B
Q68CP9	ARID2	0.533751	0.00612468	AT-rich interactive domain-containing protein 2
Q68D10	SPTY2D1	0.448785	0.004596	Protein SPT2 homolog
Q68DE3	USF3	0.587903	0.00171958	Basic helix-loop-helix domain-containing protein USF3
Q6AI12	ANKRD40	-1.51785	6.91555e-06	Ankyrin repeat domain-containing protein 40
Q6AI39	BICRAL	0.0250046	0.815251	BRD4-interacting chromatin-remodeling complex-associated protein-like
Q6BDS2	BLTP3A	0.313378	0.00884515	Bridge-like lipid transfer protein family member 3A
Q6IBW4	NCAPH2	1.36417	1.81084e-05	Condensin-2 complex subunit H2
Q6KC79	NIPBL	-0.925463	1.03747e-05	Nipped-B-like protein
Q6MZP7	LIN54	-0.091799	0.148644	Protein lin-54 homolog
Q6N021	TET2	-0.161702	0.0979743	Methylcytosine dioxygenase TET2
Q6NXR0	IRGC	1.4028	0.000338285	Interferon-inducible GTPase 5
Q6NXT4	SLC30A6	0.0103961	0.870557	Zinc transporter 6
Q6P2E9	EDC4	1.40178	1.86558e-05	Enhancer of mRNA-decapping protein 4
Q6P3W7	SCYL2	0.845812	0.000289912	SCY1-like protein 2
Q6P4R8	NFRKB	-0.572673	6.79043e-05	Nuclear factor related to kappa-B-binding protein
Q6PCB5	RSBN1L	0.873589	8.20331e-06	Lysine-specific demethylase RSBN1L
Q6PGN9	PSRC1	0.117361	0.140544	Proline/serine-rich coiled-coil protein 1
Q6PJG6	BRAT1	-0.956853	0.000218608	Integrator complex assembly factor BRAT1
Q6PJT7	ZC3H14	-1.10679	6.91555e-06	Zinc finger CCCH domain-containing protein 14
Q6PKG0	LARP1	0.550911	8.39481e-05	La-related protein 1
Q6T4R5	NHS	0.40827	0.000606734	Actin remodeling regulator NHS
Q6UN15	FIP1L1	-1.40185	1.71363e-05	Pre-mRNA 3'-end-processing factor FIP1
Q6UUV7	CRTC3	-1.30048	6.91555e-06	CREB-regulated transcription coactivator 3
Q6UVJ0	SASS6	0.474225	0.0182739	Spindle assembly abnormal protein 6 homolog
Q6VMQ6	ATF7IP	-0.0152793	0.811374	Activating transcription factor 7-interacting protein 1
Q6W2J9	BCOR	-1.09971	1.3529e-05	BCL-6 corepressor
Q6Y7W6	GIGYF2	-0.21878	0.00725217	GRB10-interacting GYF protein 2
Q6ZN17	LIN28B	0.487693	0.000454298	Protein lin-28 homolog B
Q6ZN30	BNC2	0.0969363	0.191031	Zinc finger protein basonuclin-2
Q6ZNA4	RNF111	0.772371	0.00242724	E3 ubiquitin-protein ligase Arkadia
Q6ZNB6	NFXL1	-0.426749	0.000760565	NF-X1-type zinc finger protein NFXL1
Q6ZRI6	C15orf39	0.392128	0.000408792	Uncharacterized protein C15orf39
Q6ZRS2	SRCAP	0.33861	0.0411138	Helicase SRCAP
Q6ZU65	UBN2	0.211838	0.0165423	Ubinuclein-2
Q6ZVM7	TOM1L2	-0.464847	0.00344409	TOM1-like protein 2
Q70CQ2	USP34	0.530352	0.00129123	Ubiquitin carboxyl-terminal hydrolase 34
Q70E73	RAPH1	0.371312	0.0055126	Ras-associated and pleckstrin homology domains-containing protein 1
Q70EL1	USP54	-0.0489302	0.500907	Ubiquitin carboxyl-terminal hydrolase 54
Q75N03	CBLL1	-0.601268	0.000188371	E3 ubiquitin-protein ligase Hakai
Q75VX8	GAREM2	0.546083	0.000613373	GRB2-associated and regulator of MAPK protein 2
Q76L83	ASXL2	-0.132925	0.0976893	Putative Polycomb group protein ASXL2
Q76N32	CEP68	0.762526	2.29518e-05	Centrosomal protein of 68 kDa
Q7KZ85	SUPT6H	-0.146355	0.0784631	Transcription elongation factor SPT6
Q7KZF4	SND1	0.429981	0.000460216	Staphylococcal nuclease domain-containing protein 1
Q7L1W4	LRRC8D	0.639797	0.000131464	Volume-regulated anion channel subunit LRRC8D
Q7L2J0	MEPCE	0.0177376	0.863573	7SK snRNA methylphosphate capping enzyme
Q7L3V2	RTL10	0.133694	0.0432104	Protein Bop
Q7L8A9	VASH1	-0.858329	1.81084e-05	Tubulinyl-Tyr carboxypeptidase 1
Q7LBC6	KDM3B	0.0515512	0.694087	Lysine-specific demethylase 3B
Q7RTN6	STRADA	0.321472	0.0114145	STE20-related kinase adapter protein alpha
Q7Z2W4	ZC3HAV1	-0.52057	0.00223773	Zinc finger CCCH-type antiviral protein 1
Q7Z3B3	KANSL1	0.454342	0.000502021	KAT8 regulatory NSL complex subunit 1
Q7Z3K3	POGZ	-0.290088	0.00791191	Pogo transposable element with ZNF domain
Q7Z3T8	ZFYVE16	-0.267872	0.0187068	Zinc finger FYVE domain-containing protein 16
Q7Z417	NUFIP2	-0.524836	0.00046123	FMR1-interacting protein NUFIP2
Q7Z434	MAVS	-0.797117	1.84408e-05	Mitochondrial antiviral-signaling protein
Q7Z589	EMSY	-0.52242	0.000109715	BRCA2-interacting transcriptional repressor EMSY
Q7Z5L9	IRF2BP2	-0.19421	0.0258911	Interferon regulatory factor 2-binding protein 2
Q7Z6B7	SRGAP1	1.21298	2.88403e-05	SLIT-ROBO Rho GTPase-activating protein 1
Q7Z6E9	RBBP6	-0.141838	0.132778	E3 ubiquitin-protein ligase RBBP6
Q7Z6J0	SH3RF1	-0.416162	0.00058313	E3 ubiquitin-protein ligase SH3RF1
Q7Z6Z7	HUWE1	-0.398098	0.00512019	E3 ubiquitin-protein ligase HUWE1
Q7Z739	YTHDF3	-0.679972	0.000178495	YTH domain-containing family protein 3
Q86T24	ZBTB33	0.13756	0.516657	Transcriptional regulator Kaiso
Q86U44	METTL3	0.753349	1.81084e-05	N(6)-adenosine-methyltransferase catalytic subunit METTL3
Q86U70	LDB1	-0.666623	0.000120249	LIM domain-binding protein 1
Q86UE4	MTDH	-0.0504138	0.413927	Protein LYRIC
Q86UP2	KTN1	1.35786	8.73731e-06	Kinectin
Q86UU0	BCL9L	0.305151	0.00127081	B-cell CLL/lymphoma 9-like protein
Q86V15	CASZ1	0.724661	0.00077969	Zinc finger protein castor homolog 1
Q86VR2	RETREG3	0.453444	0.000461753	Reticulophagy regulator 3
Q86XN7	PROSER1	-0.369717	0.00452797	Proline and serine-rich protein 1
Q86XP3	DDX42	0.328581	0.017495	ATP-dependent RNA helicase DDX42
Q86XT2	VPS37D	1.07863	2.8122e-05	Vacuolar protein sorting-associated protein 37D
Q86Y37	CACUL1	-0.538312	0.000301155	CDK2-associated and cullin domain-containing protein 1
Q86YP4	GATAD2A	-0.334662	0.00219032	Transcriptional repressor p66-alpha
Q86Z02	HIPK1	0.011493	0.871515	Homeodomain-interacting protein kinase 1
Q8IU81	IRF2BP1	-0.180866	0.243689	Interferon regulatory factor 2-binding protein 1
Q8IVL6	P3H3	0.400607	0.000460216	Prolyl 3-hydroxylase 3
Q8IVW6	ARID3B	-1.02651	1.51367e-05	AT-rich interactive domain-containing protein 3B
Q8IWB9	TEX2	-0.0954962	0.244275	Testis-expressed protein 2
Q8IWI9	MGA	-0.459708	0.000135455	MAX gene-associated protein
Q8IWP9	CCDC28A	0.604038	0.000128617	Coiled-coil domain-containing protein 28A
Q8IWR0	ZC3H7A	-0.510051	0.000267297	Zinc finger CCCH domain-containing protein 7A
Q8IWY9	CDAN1	0.168499	0.0271083	Codanin-1
Q8IWZ3	ANKHD1	-0.602221	3.07517e-05	Ankyrin repeat and KH domain-containing protein 1
Q8IWZ8	SUGP1	-0.456393	0.00396703	SURP and G-patch domain-containing protein 1
Q8IX12	CCAR1	-0.947681	0.000142274	Cell division cycle and apoptosis regulator protein 1
Q8IXZ3	SP8	0.130178	0.178518	Transcription factor Sp8
Q8IY33	MICALL2	-0.42899	0.000836124	MICAL-like protein 2
Q8IZH2	XRN1	-0.0364764	0.545827	5'-3' exoribonuclease 1
Q8N0X7	SPART	-0.329128	0.00157515	Spartin
Q8N0Z3	SPICE1	-0.49351	0.000369709	Spindle and centriole-associated protein 1
Q8N122	RPTOR	0.246524	0.00502001	Regulatory-associated protein of mTOR
Q8N1F7	NUP93	-0.194153	0.152574	Nuclear pore complex protein Nup93
Q8N1G0	ZNF687	-0.586688	3.90882e-05	Zinc finger protein 687
Q8N1G2	CMTR1	0.990401	4.77291e-05	Cap-specific mRNA (nucleoside-2'-O-)-methyltransferase 1
Q8N3V7	SYNPO	0.135247	0.191488	Synaptopodin
Q8N3X1	FNBP4	-0.947526	1.56351e-05	Formin-binding protein 4
Q8N5C8	TAB3	0.0726074	0.244275	TGF-beta-activated kinase 1 and MAP3K7-binding protein 3
Q8N5I9	NOPCHAP1	-0.0343289	0.571378	NOP protein chaperone 1
Q8N684	CPSF7	0.0768616	0.209733	Cleavage and polyadenylation specificity factor subunit 7
Q8N6T3	ARFGAP1	0.155333	0.148499	ADP-ribosylation factor GTPase-activating protein 1
Q8N865	SPMIP4	0.620256	5.92699e-05	Sperm-associated microtubule inner protein 4
Q8N8S7	ENAH	-0.579856	0.000301155	Protein enabled homolog
Q8NBF6	AVL9	-0.204019	0.0409316	Late secretory pathway protein AVL9 homolog
Q8NBS9	TXNDC5	0.685226	0.0248975	Thioredoxin domain-containing protein 5
Q8ND24	RNF214	-0.289291	0.00179043	RING finger protein 214
Q8ND82	ZNF280C	0.301115	0.00964247	Zinc finger protein 280C
Q8ND83	SLAIN1	0.0489089	0.449074	SLAIN motif-containing protein 1
Q8NDC0	MAPK1IP1L	-0.00722351	0.939794	MAPK-interacting and spindle-stabilizing protein-like
Q8NDV7	TNRC6A	-0.230373	0.00634616	Trinucleotide repeat-containing gene 6A protein
Q8NDX5	PHC3	-0.100917	0.105579	Polyhomeotic-like protein 3
Q8NE35	CPEB3	0.964421	1.05393e-05	Cytoplasmic polyadenylation element-binding protein 3
Q8NEL9	DDHD1	0.993497	0.000199794	Phospholipase DDHD1
Q8NEM7	SUPT20H	-0.363482	0.00155482	Transcription factor SPT20 homolog
Q8NEZ4	KMT2C	-0.183553	0.0111166	Histone-lysine N-methyltransferase 2C
Q8NF64	ZMIZ2	0.665371	0.000289912	Zinc finger MIZ domain-containing protein 2
Q8NFD5	ARID1B	0.549752	6.18542e-05	AT-rich interactive domain-containing protein 1B
Q8NFH5	NUP35	-0.13614	0.134203	Nucleoporin NUP35
Q8NFU7	TET1	0.593426	0.00349358	Methylcytosine dioxygenase TET1
Q8NG27	PJA1	-0.518632	0.000159077	E3 ubiquitin-protein ligase Praja-1
Q8NHV4	NEDD1	-0.0104705	0.890127	Protein NEDD1
Q8NI27	THOC2	-0.303281	0.0118868	THO complex subunit 2
Q8NI35	PATJ	0.860694	1.54884e-05	InaD-like protein
Q8TAK5	GABPB2	0.253727	0.00816102	GA-binding protein subunit beta-2
Q8TB72	PUM2	0.172765	0.0178433	Pumilio homolog 2
Q8TCJ2	STT3B	-0.943163	0.00118281	Dolichyl-diphosphooligosaccharide--protein glycosyltransferase subunit STT3B
Q8TCU4	ALMS1	-0.152538	0.0387511	Centrosome-associated protein ALMS1
Q8TD19	NEK9	-0.237071	0.017495	Serine/threonine-protein kinase Nek9
Q8TEQ6	GEMIN5	-0.0717956	0.41532	Gem-associated protein 5
Q8TEU7	RAPGEF6	0.0294501	0.619791	Rap guanine nucleotide exchange factor 6
Q8TF74	WIPF2	-0.358423	0.00376499	WAS/WASL-interacting protein family member 2
Q8WU20	FRS2	-0.702142	3.92032e-05	Fibroblast growth factor receptor substrate 2
Q8WU58	FAM222B	-0.206017	0.0881005	Protein FAM222B
Q8WUH6	TMEM263	-0.12158	0.197349	Transmembrane protein 263
Q8WV99	ZFAND2B	0.115194	0.127783	AN1-type zinc finger protein 2B
Q8WVE6	TMEM171	0.103493	0.393528	Transmembrane protein 171
Q8WVJ2	NUDCD2	1.55068	0.0010557	NudC domain-containing protein 2
Q8WW01	TSEN15	1.52652	3.9481e-05	tRNA-splicing endonuclease subunit Sen15
Q8WW12	PCNP	-0.69751	4.18056e-05	PEST proteolytic signal-containing nuclear protein
Q8WWH5	TRUB1	0.168522	0.0957206	Pseudouridylate synthase TRUB1
Q8WWI1	LMO7	-0.537985	0.000153065	LIM domain only protein 7
Q8WWK9	CKAP2	0.362034	0.0117072	Cytoskeleton-associated protein 2
Q8WWM7	ATXN2L	-0.516391	0.000369709	Ataxin-2-like protein
Q8WXI7	MUC16	-0.143918	0.131058	Mucin-16
Q8WXI9	GATAD2B	-1.00071	2.07649e-05	Transcriptional repressor p66-beta
Q8WXX7	AUTS2	0.427587	0.000413123	Autism susceptibility gene 2 protein
Q8WY36	BBX	1.02924	1.54884e-05	HMG box transcription factor BBX
Q8WYP5	AHCTF1	-1.01378	1.34575e-05	Protein ELYS
Q8WZ74	CTTNBP2	0.582737	6.97763e-05	Cortactin-binding protein 2
Q92538	GBF1	-0.35731	0.00773164	Golgi-specific brefeldin A-resistance guanine nucleotide exchange factor 1
Q92540	SMG7	-0.904092	1.03747e-05	Nonsense-mediated mRNA decay factor SMG7
Q92541	RTF1	-0.475586	0.000294535	RNA polymerase-associated protein RTF1 homolog
Q92547	TOPBP1	-0.319067	0.00493474	DNA topoisomerase 2-binding protein 1
Q92567	FAM168A	-0.0913751	0.249003	Protein FAM168A
Q92576	PHF3	-0.906117	2.18558e-05	PHD finger protein 3
Q92598	HSPH1	1.45177	8.73731e-06	Heat shock protein 105 kDa
Q92615	LARP4B	0.325335	0.00174748	La-related protein 4B
Q92618	ZNF516	0.168347	0.289151	Zinc finger protein 516
Q92733	PRCC	-0.0677122	0.311427	Proline-rich protein PRCC
Q92750	TAF4B	0.0560233	0.429772	Transcription initiation factor TFIID subunit 4B
Q92766	RREB1	0.416521	0.000395917	Ras-responsive element-binding protein 1
Q92793	CREBBP	-0.424858	0.00133544	CREB-binding protein
Q92797	SYMPK	0.397696	0.00358006	Symplekin
Q92804	TAF15	-0.544113	0.000429973	TATA-binding protein-associated factor 2N
Q92841	DDX17	0.557826	9.92406e-05	Probable ATP-dependent RNA helicase DDX17
Q92900	UPF1	0.807977	0.000151073	Regulator of nonsense transcripts 1
Q92908	GATA6	0.762435	3.26404e-05	Transcription factor GATA-6
Q92945	KHSRP	0.253766	0.00242724	Far upstream element-binding protein 2
Q93052	LPP	-0.410753	0.000481401	Lipoma-preferred partner
Q969V6	MRTFA	-0.144636	0.0875954	Myocardin-related transcription factor A
Q96AE4	FUBP1	0.556188	0.000501066	Far upstream element-binding protein 1
Q96AY3	FKBP10	-0.00853692	0.928148	Peptidyl-prolyl cis-trans isomerase FKBP10
Q96AY4	TTC28	-0.373658	0.00221722	Tetratricopeptide repeat protein 28
Q96BD5	PHF21A	0.332848	0.00168294	PHD finger protein 21A
Q96BY7	ATG2B	1.51081	1.81084e-05	Autophagy-related protein 2 homolog B
Q96D71	REPS1	0.420167	0.000313583	RalBP1-associated Eps domain-containing protein 1
Q96DF8	ESS2	-0.652834	9.22818e-05	Splicing factor ESS-2 homolog
Q96EV2	RBM33	0.392478	0.000703033	RNA-binding protein 33
Q96FS4	SIPA1	0.92212	6.67429e-05	Signal-induced proliferation-associated protein 1
Q96HA7	TONSL	-0.914564	1.14905e-05	Tonsoku-like protein
Q96HC4	PDLIM5	-0.624665	0.000171029	PDZ and LIM domain protein 5
Q96I24	FUBP3	-0.47342	0.0500752	Far upstream element-binding protein 3
Q96IZ0	PAWR	0.162836	0.0698001	PRKC apoptosis WT1 regulator protein
Q96IZ7	RSRC1	-0.342775	0.00416643	Serine/Arginine-related protein 53
Q96JH7	VCPIP1	0.575899	7.79647e-05	Deubiquitinating protein VCPIP1
Q96JM2	ZNF462	-0.452218	0.0278697	Zinc finger protein 462
Q96JN0	LCOR	-1.38748	0.0030408	Ligand-dependent corepressor
Q96KM6	ZNF512B	-0.222907	0.10942	Zinc finger protein 512B
Q96KR1	ZFR	-0.673721	0.000101407	Zinc finger RNA-binding protein
Q96L91	EP400	-0.0910219	0.200085	E1A-binding protein p400
Q96ME7	ZNF512	0.541659	0.000290975	Zinc finger protein 512
Q96MG7	NSMCE3	0.340706	0.00158858	Non-structural maintenance of chromosomes element 3 homolog
Q96MY1	NOL4L	-1.74297	6.88456e-06	Nucleolar protein 4-like
Q96NM4	TOX2	-0.249328	0.0145573	TOX high mobility group box family member 2
Q96PK6	RBM14	-1.71338	6.88456e-06	RNA-binding protein 14
Q96PU8	QKI	0.655653	3.64398e-05	KH domain-containing RNA-binding protein QKI
Q96QT6	PHF12	0.211804	0.062494	PHD finger protein 12
Q96R06	SPAG5	-0.457205	0.00158858	Sperm-associated antigen 5
Q96RK0	CIC	-0.243693	0.00698046	Protein capicua homolog
Q96RN5	MED15	-0.418181	0.00133544	Mediator of RNA polymerase II transcription subunit 15
Q96T21	SECISBP2	0.160307	0.0946106	Selenocysteine insertion sequence-binding protein 2
Q96T37	RBM15	-0.840928	0.000123152	RNA-binding protein 15
Q96T58	SPEN	-0.362944	0.00077969	Msx2-interacting protein
Q99081	TCF12	0.706389	0.000885205	Transcription factor 12
Q99459	CDC5L	0.646389	0.00083788	Cell division cycle 5-like protein
Q99504	EYA3	-0.840579	3.92548e-05	Protein phosphatase EYA3
Q99569	PKP4	0.670871	0.000142445	Plakophilin-4
Q99575	POP1	0.49468	0.000574534	Ribonucleases P/MRP protein subunit POP1
Q99594	TEAD3	0.579756	0.00173384	Transcriptional enhancer factor TEF-5
Q99700	ATXN2	-0.0864862	0.244003	Ataxin-2
Q99856	ARID3A	-0.0165312	0.781506	AT-rich interactive domain-containing protein 3A
Q99959	PKP2	-0.0949489	0.135672	Plakophilin-2
Q9BQ61	TRIR	-0.0685891	0.336574	Telomerase RNA component interacting RNase
Q9BQ67	GRWD1	1.20124	1.63819e-05	Glutamate-rich WD repeat-containing protein 1
Q9BQC3	DPH2	-1.06714	1.49255e-05	2-(3-amino-3-carboxypropyl)histidine synthase subunit 2
Q9BRK5	SDF4	0.133201	0.643036	45 kDa calcium-binding protein
Q9BRR8	GPATCH1	-0.380806	0.0708722	G patch domain-containing protein 1
Q9BS26	ERP44	0.410979	0.0649201	Endoplasmic reticulum resident protein 44
Q9BSD7	NTPCR	1.56174	0.000227076	Cancer-related nucleoside-triphosphatase
Q9BTA9	WAC	-0.564898	0.000122799	WW domain-containing adapter protein with coiled-coil
Q9BTC0	DIDO1	0.32538	0.00856753	Death-inducer obliterator 1
Q9BTE3	MCMBP	1.0291	4.43362e-05	Mini-chromosome maintenance complex-binding protein
Q9BTX1	NDC1	0.4621	0.0102711	Nucleoporin NDC1
Q9BUJ2	HNRNPUL1	-0.87251	1.22892e-05	Heterogeneous nuclear ribonucleoprotein U-like protein 1
Q9BV68	RNF126	-0.399922	0.0268331	E3 ubiquitin-protein ligase RNF126
Q9BWG4	SSBP4	0.717521	0.00062658	Single-stranded DNA-binding protein 4
Q9BWN1	PRR14	0.444209	0.000161491	Proline-rich protein 14
Q9BWW4	SSBP3	0.397498	0.000725585	Single-stranded DNA-binding protein 3
Q9BXB4	OSBPL11	0.22603	0.115951	Oxysterol-binding protein-related protein 11
Q9BXB5	OSBPL10	-1.21855	0.000101588	Oxysterol-binding protein-related protein 10
Q9BY44	EIF2A	1.22681	2.29518e-05	Eukaryotic translation initiation factor 2A
Q9BYJ9	YTHDF1	-0.47733	0.00018602	YTH domain-containing family protein 1
Q9BYP7	WNK3	0.0763524	0.207799	Serine/threonine-protein kinase WNK3
Q9BZ23	PANK2	0.192249	0.0455353	Pantothenate kinase 2, mitochondrial
Q9C0B0	UNK	0.137387	0.147479	RING finger protein unkempt homolog
Q9C0C7	AMBRA1	0.676811	5.00281e-05	Activating molecule in BECN1-regulated autophagy protein 1
Q9C0D5	TANC1	0.36561	0.000778296	Protein TANC1
Q9C0D7	ZC3H12C	-0.088274	0.206351	Probable ribonuclease ZC3H12C
Q9C0F0	ASXL3	0.179508	0.0676717	Putative Polycomb group protein ASXL3
Q9C0F1	CEP44	0.41535	0.00041201	Centrosomal protein of 44 kDa
Q9GZR7	DDX24	0.807802	3.02508e-05	ATP-dependent RNA helicase DDX24
Q9H0E3	SAP130	0.270426	0.00685566	Histone deacetylase complex subunit SAP130
Q9H0L4	CSTF2T	-1.4794	0.000188371	Cleavage stimulation factor subunit 2 tau variant
Q9H1A4	ANAPC1	0.841196	0.00106064	Anaphase-promoting complex subunit 1
Q9H1B7	IRF2BPL	0.641626	0.0108348	Probable E3 ubiquitin-protein ligase IRF2BPL
Q9H1Z4	WDR13	0.390388	0.00124796	WD repeat-containing protein 13
Q9H2F5	EPC1	0.191334	0.182503	Enhancer of polycomb homolog 1
Q9H2G2	SLK	1.37061	0.000111564	STE20-like serine/threonine-protein kinase
Q9H2P0	ADNP	-0.368111	0.000481401	Activity-dependent neuroprotector homeobox protein
Q9H334	FOXP1	0.357209	0.000401728	Forkhead box protein P1
Q9H425	C1orf198	0.200954	0.101949	Uncharacterized protein C1orf198
Q9H4A3	WNK1	-0.783259	2.41867e-05	Serine/threonine-protein kinase WNK1
Q9H4B6	SAV1	0.264376	0.0047287	Protein salvador homolog 1
Q9H4H8	FAM83D	-0.086907	0.319542	Protein FAM83D
Q9H4I2	ZHX3	-0.48139	0.00018794	Zinc fingers and homeoboxes protein 3
Q9H792	PEAK1	0.36386	0.0217165	Inactive tyrosine-protein kinase PEAK1
Q9H7D0	DOCK5	0.695943	0.000163468	Dedicator of cytokinesis protein 5
Q9H7P9	PLEKHG2	-0.418119	0.00127566	Pleckstrin homology domain-containing family G member 2
Q9H7S9	ZNF703	-0.52021	0.00014789	Zinc finger protein 703
Q9H8Y8	GORASP2	0.150175	0.1874	Golgi reassembly-stacking protein 2
Q9HAH7	FBRS	-0.32037	0.00406949	Probable fibrosin-1
Q9HAP2	MLXIP	-0.135033	0.150367	MLX-interacting protein
Q9HAU0	PLEKHA5	-0.599124	0.000232039	Pleckstrin homology domain-containing family A member 5
Q9HBD1	RC3H2	-0.658805	4.18638e-05	Roquin-2
Q9HBM6	TAF9B	-0.0460154	0.667229	Transcription initiation factor TFIID subunit 9B
Q9HC52	CBX8	-0.434662	0.00461401	Chromobox protein homolog 8
Q9HCD5	NCOA5	-0.433052	0.00127081	Nuclear receptor coactivator 5
Q9HCD6	TANC2	-0.418467	0.00108706	Protein TANC2
Q9HCJ0	TNRC6C	0.405783	0.000462445	Trinucleotide repeat-containing gene 6C protein
Q9HCK8	CHD8	0.0350259	0.612938	Chromodomain-helicase-DNA-binding protein 8
Q9HCM1	RESF1	-0.0817348	0.216123	Retroelement silencing factor 1
Q9HCM7	FBRSL1	0.749061	0.000643479	Fibrosin-1-like protein
Q9HCS4	TCF7L1	-0.115447	0.0984012	Transcription factor 7-like 1
Q9NPF5	DMAP1	0.484521	0.000666868	DNA methyltransferase 1-associated protein 1
Q9NPG3	UBN1	-0.465786	0.00130819	Ubinuclein-1
Q9NQC3	RTN4	0.0419197	0.73855	Reticulon-4
Q9NQS7	INCENP	0.264752	0.0175184	Inner centromere protein
Q9NQW6	ANLN	-0.270229	0.0033619	Anillin
Q9NQX3	GPHN	0.330133	0.00579893	Gephyrin
Q9NR12	PDLIM7	-0.669429	0.000347137	PDZ and LIM domain protein 7
Q9NRJ4	TULP4	0.372599	0.00157515	Tubby-related protein 4
Q9NRR5	UBQLN4	0.256501	0.00873606	Ubiquilin-4
Q9NS15	LTBP3	0.675276	0.0520303	Latent-transforming growth factor beta-binding protein 3
Q9NSC2	SALL1	0.902567	0.000135455	Sal-like protein 1
Q9NSI2	SLX9	0.55805	4.11062e-05	Ribosome biogenesis protein SLX9 homolog
Q9NSV4	DIAPH3	0.829063	0.000301155	Protein diaphanous homolog 3
Q9NSY1	BMP2K	0.242219	0.00920667	BMP-2-inducible protein kinase
Q9NTZ6	RBM12	-1.78251	1.79785e-05	RNA-binding protein 12
Q9NUL3	STAU2	0.813987	1.45763e-05	Double-stranded RNA-binding protein Staufen homolog 2
Q9NVZ3	NECAP2	0.544997	0.000170798	Adaptin ear-binding coat-associated protein 2
Q9NW75	GPATCH2	-0.76652	0.000385681	G patch domain-containing protein 2
Q9NW82	WDR70	0.362	0.00301077	WD repeat-containing protein 70
Q9NX24	NHP2	1.10445	1.19999e-05	H/ACA ribonucleoprotein complex subunit 2
Q9NXV6	CDKN2AIP	-0.173916	0.028713	CDKN2A-interacting protein
Q9NY43	BARHL2	-0.159524	0.118252	BarH-like 2 homeobox protein
Q9NY74	ETAA1	0.0187529	0.770147	Ewing's tumor-associated antigen 1
Q9NYD6	HOXC10	0.430022	0.000260301	Homeobox protein Hox-C10
Q9NYJ8	TAB2	-1.04348	7.97015e-06	TGF-beta-activated kinase 1 and MAP3K7-binding protein 2
Q9NYK5	MRPL39	1.66927	6.91555e-06	Large ribosomal subunit protein mL39
Q9NYV4	CDK12	0.137993	0.154747	Cyclin-dependent kinase 12
Q9NZ52	GGA3	-0.262854	0.0235612	ADP-ribosylation factor-binding protein GGA3
Q9NZM4	BICRA	-0.0710975	0.296536	BRD4-interacting chromatin-remodeling complex-associated protein
Q9NZN5	ARHGEF12	-0.651444	0.000232039	Rho guanine nucleotide exchange factor 12
Q9NZN8	CNOT2	0.182101	0.0118142	CCR4-NOT transcription complex subunit 2
Q9P0U3	SENP1	-0.242732	0.0167417	Sentrin-specific protease 1
Q9P1Y5	CAMSAP3	-0.00601756	0.914581	Calmodulin-regulated spectrin-associated protein 3
Q9P202	WHRN	-0.0491229	0.517041	Whirlin
Q9P219	CCDC88C	0.517795	0.000572159	Protein Daple
Q9P267	MBD5	0.447901	0.00200447	Methyl-CpG-binding domain protein 5
Q9P270	SLAIN2	0.218834	0.0759995	SLAIN motif-containing protein 2
Q9P281	BAHCC1	0.340698	0.00474737	BAH and coiled-coil domain-containing protein 1
Q9P2B4	CTTNBP2NL	0.218801	0.00769909	CTTNBP2 N-terminal-like protein
Q9P2D6	FAM135A	0.232331	0.0476583	Protein FAM135A
Q9P2M4	TBC1D14	-0.136944	0.0933503	TBC1 domain family member 14
Q9P2N5	RBM27	-0.411053	0.000462445	RNA-binding protein 27
Q9P2N6	KANSL3	0.361247	0.00266452	KAT8 regulatory NSL complex subunit 3
Q9P2T1	GMPR2	0.757337	0.000326528	GMP reductase 2
Q9P2Y4	ZNF219	-0.0542038	0.43554	Zinc finger protein 219
Q9UBC2	EPS15L1	0.904668	0.000109008	Epidermal growth factor receptor substrate 15-like 1
Q9UBN6	TNFRSF10D	2.00087	6.91555e-06	Tumor necrosis factor receptor superfamily member 10D
Q9UBP0	SPAST	0.599649	0.00262832	Spastin
Q9UET6	FTSJ1	0.371816	0.00254248	tRNA (cytidine(32)/guanosine(34)-2'-O)-methyltransferase
Q9UGP4	LIMD1	0.166151	0.160164	LIM domain-containing protein 1
Q9UGP8	SEC63	1.93837	6.88456e-06	Translocation protein SEC63 homolog
Q9UGU0	TCF20	0.0246173	0.859279	Transcription factor 20
Q9UHB6	LIMA1	-0.0701304	0.248495	LIM domain and actin-binding protein 1
Q9UHD8	SEPTIN9	-0.883193	0.000163047	Septin-9
Q9UHD9	UBQLN2	-1.85693	6.91555e-06	Ubiquilin-2
Q9UHF7	TRPS1	0.595614	5.74006e-05	Zinc finger transcription factor Trps1
Q9UHR5	SAP30BP	0.350569	0.0011278	SAP30-binding protein
Q9UHY1	NRBP1	0.568814	9.56423e-05	Nuclear receptor-binding protein
Q9UI10	EIF2B4	1.35113	1.81084e-05	Translation initiation factor eIF2B subunit delta
Q9UIU6	SIX4	-0.203693	0.00895468	Homeobox protein SIX4
Q9UJC3	HOOK1	-1.31367	1.20484e-05	Protein Hook homolog 1
Q9UJY4	GGA2	-0.00262197	0.964937	ADP-ribosylation factor-binding protein GGA2
Q9UK61	TASOR	0.095763	0.142243	Protein TASOR
Q9UKA4	AKAP11	0.307544	0.00330048	A-kinase anchor protein 11
Q9UKD1	GMEB2	0.0576687	0.475955	Glucocorticoid modulatory element-binding protein 2
Q9UKE5	TNIK	-0.866814	9.22818e-05	TRAF2 and NCK-interacting protein kinase
Q9UKX7	NUP50	-0.217128	0.0442764	Nuclear pore complex protein Nup50
Q9UKY1	ZHX1	-0.67832	4.11062e-05	Zinc fingers and homeoboxes protein 1
Q9UKY7	CDV3	0.185639	0.109436	Protein CDV3 homolog
Q9ULD5	ZNF777	0.168154	0.0399894	Zinc finger protein 777
Q9ULH7	MRTFB	0.0503249	0.693533	Myocardin-related transcription factor B
Q9ULJ3	ZBTB21	-0.00375262	0.957275	Zinc finger and BTB domain-containing protein 21
Q9ULL5	PRR12	-0.0115734	0.847256	Proline-rich protein 12
Q9ULM3	YEATS2	-0.477298	8.39481e-05	YEATS domain-containing protein 2
Q9ULT8	HECTD1	-0.653	0.000556306	E3 ubiquitin-protein ligase HECTD1
Q9ULU4	ZMYND8	0.891926	0.000462445	MYND-type zinc finger-containing chromatin reader ZMYND8
Q9UMN6	KMT2B	0.273654	0.00887501	Histone-lysine N-methyltransferase 2B
Q9UMS4	PRPF19	-1.06836	0.0278697	Pre-mRNA-processing factor 19
Q9UN79	SOX13	0.280013	0.00276494	Transcription factor SOX-13
Q9UPA5	BSN	0.181571	0.0680145	Protein bassoon
Q9UPN6	SCAF8	-0.689324	0.000606734	SR-related and CTD-associated factor 8
Q9UPQ9	TNRC6B	0.345783	0.000879882	Trinucleotide repeat-containing gene 6B protein
Q9UPT8	ZC3H4	0.0683983	0.352431	Zinc finger CCCH domain-containing protein 4
Q9UPW6	SATB2	-0.562482	0.000433334	DNA-binding protein SATB2
Q9UQ35	SRRM2	-0.194013	0.0196641	Serine/arginine repetitive matrix protein 2
Q9UQN3	CHMP2B	0.181434	0.102441	Charged multivesicular body protein 2b
Q9UQR0	SCML2	0.314491	0.00286516	Sex comb on midleg-like protein 2
Q9UQR1	ZNF148	0.362714	0.00130819	Zinc finger protein 148
Q9Y253	POLH	-1.07233	0.000117765	DNA polymerase eta
Q9Y2H0	DLGAP4	0.981532	0.000151073	Disks large-associated protein 4
Q9Y2W2	WBP11	-0.103201	0.171706	WW domain-binding protein 11
Q9Y2X9	ZNF281	0.477061	0.000229357	Zinc finger protein 281
Q9Y3Q8	TSC22D4	-0.0360688	0.619791	TSC22 domain family protein 4
Q9Y3S1	WNK2	0.0563866	0.501019	Serine/threonine-protein kinase WNK2
Q9Y450	HBS1L	-0.101031	0.17849	HBS1-like protein
Q9Y463	DYRK1B	-0.603276	0.000183816	Dual specificity tyrosine-phosphorylation-regulated kinase 1B
Q9Y467	SALL2	-0.857625	1.77251e-05	Sal-like protein 2
Q9Y4C1	KDM3A	-0.0489041	0.660275	Lysine-specific demethylase 3A
Q9Y4D8	HECTD4	0.701619	0.000838046	Probable E3 ubiquitin-protein ligase HECTD4
Q9Y4G8	RAPGEF2	0.460825	0.00242724	Rap guanine nucleotide exchange factor 2
Q9Y4H2	IRS2	1.23958	0.000424794	Insulin receptor substrate 2
Q9Y4L1	HYOU1	1.82772	6.91555e-06	Hypoxia up-regulated protein 1
Q9Y4X4	KLF12	-0.0831691	0.408653	Krueppel-like factor 12
Q9Y520	PRRC2C	-0.664622	2.18699e-05	Protein PRRC2C
Q9Y580	RBM7	-0.362537	0.00406503	RNA-binding protein 7
Q9Y5A9	YTHDF2	0.382066	0.00436504	YTH domain-containing family protein 2
Q9Y5M8	SRPRB	1.87893	1.06976e-05	Signal recognition particle receptor subunit beta
Q9Y5Q9	GTF3C3	1.27958	1.81084e-05	General transcription factor 3C polypeptide 3
Q9Y5V3	MAGED1	-0.602147	0.000768416	Melanoma-associated antigen D1
Q9Y5Z7	HCFC2	0.813568	5.92699e-05	Host cell factor 2
Q9Y613	FHOD1	0.969528	1.77779e-05	FH1/FH2 domain-containing protein 1
Q9Y618	NCOR2	-1.07086	6.88456e-06	Nuclear receptor corepressor 2
Q9Y692	GMEB1	-0.475196	0.000923248	Glucocorticoid modulatory element-binding protein 1
Q9Y6G9	DYNC1LI1	0.246122	0.0256883	Cytoplasmic dynein 1 light intermediate chain 1
Q9Y6Q9	NCOA3	-0.283252	0.0186089	Nuclear receptor coactivator 3
Q9Y6X8	ZHX2	0.412574	0.00421051	Zinc fingers and homeoboxes protein 2

## Sheet: Sheet2
Table S2B. Abundance changes of O-GlcNAcylated proteins upon tunicamycin treatment in HepG2 cells
UniProt Accession	Gene Symbol	Avg(log2(Tuni/Ctrl))	Adjusted P value	Protein Annotation
A2RRP1	NBAS	-0.0643662	0.719055	NBAS subunit of NRZ tethering complex
A3KN83	SBNO1	0.238389	0.0063363	Protein strawberry notch homolog 1
A5YKK6	CNOT1	-0.244211	0.0128277	CCR4-NOT transcription complex subunit 1
A6NF01	POM121B	-0.878903	2.0867e-05	Putative nuclear envelope pore membrane protein POM 121B
A7KAX9	ARHGAP32	0.336938	0.000780229	Rho GTPase-activating protein 32
A8CG34	POM121C	-0.657588	0.000700273	Nuclear envelope pore membrane protein POM 121C
O00151	PDLIM1	-0.264911	0.00185775	PDZ and LIM domain protein 1
O00268	TAF4	-0.405859	0.000434702	Transcription initiation factor TFIID subunit 4
O00461	GOLIM4	-0.793219	8.7202e-05	Golgi integral membrane protein 4
O00468	AGRN	-0.0702658	0.447627	Agrin
O00469	PLOD2	-0.408724	0.00249682	Procollagen-lysine,2-oxoglutarate 5-dioxygenase 2
O00571	DDX3X	1.06943	7.98958e-06	ATP-dependent RNA helicase DDX3X
O14497	ARID1A	-0.0582467	0.70137	AT-rich interactive domain-containing protein 1A
O14639	ABLIM1	-0.256899	0.00275558	Actin-binding LIM protein 1
O14672	ADAM10	0.583587	0.000356722	Disintegrin and metalloproteinase domain-containing protein 10
O14686	KMT2D	1.47744	1.53441e-06	Histone-lysine N-methyltransferase 2D
O14974	PPP1R12A	0.259453	0.00170969	Protein phosphatase 1 regulatory subunit 12A
O15014	ZNF609	-0.29129	0.00134647	Zinc finger protein 609
O15027	SEC16A	-0.239277	0.0444285	Protein transport protein Sec16A
O15047	SETD1A	-0.443452	0.000350413	Histone-lysine N-methyltransferase SETD1A
O15119	TBX3	0.234119	0.0372373	T-box transcription factor TBX3
O15164	TRIM24	0.163953	0.220767	Transcription intermediary factor 1-alpha
O15234	CASC3	1.3627	6.58832e-06	Protein CASC3
O15294	OGT	0.975717	6.36598e-06	UDP-N-acetylglucosamine--peptide N-acetylglucosaminyltransferase 110 kDa subunit
O15427	SLC16A3	0.137059	0.0565813	Monocarboxylate transporter 4
O15498	YKT6	0.439561	0.000253072	Synaptobrevin homolog YKT6
O15550	KDM6A	-0.124541	0.101773	Lysine-specific demethylase 6A
O43151	TET3	0.354291	0.000567964	Methylcytosine dioxygenase TET3
O43166	SIPA1L1	-0.295535	0.0447655	Signal-induced proliferation-associated 1-like protein 1
O43237	DYNC1LI2	1.32293	1.22403e-06	Cytoplasmic dynein 1 light intermediate chain 2
O43318	MAP3K7	0.17419	0.0296791	Mitogen-activated protein kinase kinase kinase 7
O43395	PRPF3	-0.569361	0.000253072	U4/U6 small nuclear ribonucleoprotein Prp3
O43399	TPD52L2	0.604007	0.000121485	Tumor protein D54
O43426	SYNJ1	0.0232492	0.898123	Synaptojanin-1
O43439	CBFA2T2	0.409998	0.0589011	Protein CBFA2T2
O43491	EPB41L2	0.147767	0.0987873	Band 4.1-like protein 2
O43493	TGOLN2	-0.836769	6.25297e-05	Trans-Golgi network integral membrane protein 2
O43524	FOXO3	0.70051	9.48772e-05	Forkhead box protein O3
O60281	ZNF292	0.177277	0.0332057	Zinc finger protein 292
O60303	KATNIP	0.697713	6.45096e-05	Katanin-interacting protein
O60502	OGA	-0.0640555	0.78994	Protein O-GlcNAcase
O60504	SORBS3	-0.69569	0.00988086	Vinexin
O60563	CCNT1	-0.289052	0.0279635	Cyclin-T1
O60568	PLOD3	-0.00490245	0.962258	Multifunctional procollagen lysine hydroxylase and glycosyltransferase LH3
O60664	PLIN3	-0.00686815	0.929315	Perilipin-3
O60675	MAFK	0.343199	0.00259261	Transcription factor MafK
O60885	BRD4	-0.251579	0.434179	Bromodomain-containing protein 4
O75113	N4BP1	0.202764	0.0748553	NEDD4-binding protein 1
O75157	TSC22D2	-0.00170326	0.984381	TSC22 domain family protein 2
O75179	ANKRD17	0.107608	0.118928	Ankyrin repeat domain-containing protein 17
O75362	ZNF217	-0.25197	0.0382476	Zinc finger protein 217
O75376	NCOR1	0.0887171	0.14222	Nuclear receptor corepressor 1
O75391	SPAG7	0.057816	0.36704	Sperm-associated antigen 7
O75420	GIGYF1	0.733821	5.87989e-05	GRB10-interacting GYF protein 1
O75477	ERLIN1	-1.23334	0.000199612	Erlin-1
O75533	SF3B1	-0.243915	0.274353	Splicing factor 3B subunit 1
O75694	NUP155	1.18406	4.47199e-06	Nuclear pore complex protein Nup155
O94842	TOX4	0.108497	0.189511	TOX high mobility group box family member 4
O94864	SUPT7L	0.399468	0.0013856	STAGA complex 65 subunit gamma
O94875	SORBS2	0.454309	0.000612474	Sorbin and SH3 domain-containing protein 2
O94880	PHF14	-0.100778	0.324663	PHD finger protein 14
O94913	PCF11	0.257326	0.00483979	Pre-mRNA cleavage complex 2 protein Pcf11
O94979	SEC31A	-0.396859	0.000949495	Protein transport protein Sec31A
O95081	AGFG2	0.411661	0.00778756	Arf-GAP domain and FG repeat-containing protein 2
O95292	VAPB	-0.28973	0.00223551	Vesicle-associated membrane protein-associated protein B/C
O95429	BAG4	-0.255855	0.00526916	BAG family molecular chaperone regulator 4
O95486	SEC24A	0.100042	0.854357	Protein transport protein Sec24A
O95487	SEC24B	-0.118322	0.0830504	Protein transport protein Sec24B
O95721	SNAP29	0.890418	1.72852e-05	Synaptosomal-associated protein 29
O95789	ZMYM6	-0.0621672	0.359818	Zinc finger MYM-type protein 6
O95817	BAG3	0.160868	0.0977447	BAG family molecular chaperone regulator 3
O95819	MAP4K4	-0.416475	0.000390674	Mitogen-activated protein kinase kinase kinase kinase 4
O95881	TXNDC12	-0.181694	0.0609733	Thioredoxin domain-containing protein 12
P00519	ABL1	-0.167658	0.101385	Tyrosine-protein kinase ABL1
P00742	F10	0.0900926	0.30344	Coagulation factor X
P01023	A2M	2.50699	2.3687e-07	Alpha-2-macroglobulin
P02545	LMNA	-0.577923	3.9688e-05	Prelamin-A/C
P02649	APOE	0.233424	0.00396302	Apolipoprotein E
P02671	FGA	-0.166999	0.0351116	Fibrinogen alpha chain
P02765	AHSG	0.177238	0.030452	Alpha-2-HS-glycoprotein
P02771	AFP	-0.101773	0.164145	Alpha-fetoprotein
P02787	TF	-2.25397	8.43734e-06	Serotransferrin
P04040	CAT	-0.19206	0.0716983	Catalase
P04150	NR3C1	0.0728104	0.418864	Glucocorticoid receptor
P04233	CD74	-1.12632	3.99407e-05	HLA class II histocompatibility antigen gamma chain
P05154	SERPINA5	1.16608	2.45418e-06	Plasma serine protease inhibitor
P05156	CFI	-0.0764709	0.334765	Complement factor I
P05387	RPLP2	0.138817	0.144812	Large ribosomal subunit protein P2
P05783	KRT18	-0.635673	0.000813896	Keratin, type I cytoskeletal 18
P05787	KRT8	-1.31104	4.47199e-06	Keratin, type II cytoskeletal 8
P06730	EIF4E	0.893789	0.000390674	Eukaryotic translation initiation factor 4E
P06865	HEXA	-0.0979726	0.299447	Beta-hexosaminidase subunit alpha
P07306	ASGR1	0.423219	0.000513385	Asialoglycoprotein receptor 1
P07339	CTSD	-0.0543764	0.605097	Cathepsin D
P07711	CTSL	-0.253678	0.103033	Procathepsin L
P07858	CTSB	0.416292	0.00165044	Cathepsin B
P07942	LAMB1	-1.636	6.09246e-06	Laminin subunit beta-1
P08047	SP1	-0.957045	3.14934e-05	Transcription factor Sp1
P08651	NFIC	-0.3117	0.0063363	Nuclear factor 1 C-type
P08727	KRT19	0.452482	0.0117343	Keratin, type I cytoskeletal 19
P09012	SNRPA	0.0117363	0.883929	U1 small nuclear ribonucleoprotein A
P09651	HNRNPA1	-0.6548	0.000130054	Heterogeneous nuclear ribonucleoprotein A1
P0C0L4	C4A	-0.876853	2.88179e-05	Complement C4-A
P0C7T5	ATXN1L	0.565765	0.000177048	Ataxin-1-like
P0CG40	SP9	0.115485	0.152785	Transcription factor Sp9
P0CJ78	ZNF865	-0.378449	0.00396302	Zinc finger protein 865
P10253	GAA	0.0140125	0.919476	Lysosomal alpha-glucosidase
P10606	COX5B	-0.314933	0.026596	Cytochrome c oxidase subunit 5B, mitochondrial
P11047	LAMC1	0.0158389	0.89878	Laminin subunit gamma-1
P11940	PABPC1	-0.408984	0.000758464	Polyadenylate-binding protein 1
P12270	TPR	-0.574999	0.000425903	Nucleoprotein TPR
P12755	SKI	-0.323553	0.0169372	Ski oncogene
P12956	XRCC6	0.181501	0.0517155	X-ray repair cross-complementing protein 6
P13056	NR2C1	-0.36586	0.000992747	Nuclear receptor subfamily 2 group C member 1
P13473	LAMP2	-0.239048	0.0153891	Lysosome-associated membrane glycoprotein 2
P13674	P4HA1	0.458688	0.00438005	Prolyl 4-hydroxylase subunit alpha-1
P13688	CEACAM1	-3.26898	1.91365e-07	Cell adhesion molecule CEACAM1
P14314	PRKCSH	-2.14087	6.58832e-06	Glucosidase 2 subunit beta
P14625	HSP90B1	-0.0941184	0.142702	Endoplasmin
P14678	SNRPB	1.47875	6.31497e-06	Small nuclear ribonucleoprotein-associated proteins B and B'
P14859	POU2F1	-0.153299	0.134253	POU domain, class 2, transcription factor 1
P15336	ATF2	-0.0244138	0.708334	Cyclic AMP-dependent transcription factor ATF-2
P15822	HIVEP1	0.300731	0.0021278	Zinc finger protein 40
P15880	RPS2	-0.4254	0.000507458	Small ribosomal subunit protein uS5
P15924	DSP	0.523073	5.23904e-05	Desmoplakin
P16144	ITGB4	0.0286465	0.802834	Integrin beta-4
P16220	CREB1	0.00371013	0.960208	Cyclic AMP-responsive element-binding protein 1
P16401	H1-5	1.13272	0.00393291	Histone H1.5
P16989	YBX3	-0.0661834	0.522461	Y-box-binding protein 3
P17987	TCP1	0.734992	2.48666e-05	T-complex protein 1 subunit alpha
P18146	EGR1	-0.832774	6.06073e-05	Early growth response protein 1
P18583	SON	-0.36851	0.000788572	Protein SON
P18850	ATF6	0.771805	0.000114296	Cyclic AMP-dependent transcription factor ATF-6 alpha
P19440	GGT1	0.811382	2.77241e-05	Glutathione hydrolase 1 proenzyme
P19532	TFE3	0.816199	6.60972e-06	Transcription factor E3
P20719	HOXA5	0.0735887	0.251419	Homeobox protein Hox-A5
P20810	CAST	0.631631	2.80224e-05	Calpastatin
P22061	PCMT1	1.60441	4.47199e-06	Protein-L-isoaspartate(D-aspartate) O-methyltransferase
P22626	HNRNPA2B1	-0.293207	0.00168346	Heterogeneous nuclear ribonucleoproteins A2/B1
P22681	CBL	0.383391	0.00619476	E3 ubiquitin-protein ligase CBL
P23141	CES1	-2.47072	6.46914e-06	Liver carboxylesterase 1
P23588	EIF4B	0.00396273	0.960106	Eukaryotic translation initiation factor 4B
P23769	GATA2	-0.956268	0.000442708	Endothelial transcription factor GATA-2
P25054	APC	-0.313937	0.00197968	Adenomatous polyposis coli protein
P27540	ARNT	0.509079	0.00635324	Aryl hydrocarbon receptor nuclear translocator
P27816	MAP4	-0.385708	0.170526	Microtubule-associated protein 4
P28331	NDUFS1	1.15882	6.60799e-06	NADH-ubiquinone oxidoreductase 75 kDa subunit, mitochondrial
P29084	GTF2E2	0.688415	0.000253072	Transcription initiation factor IIE subunit beta
P30041	PRDX6	1.55672	2.54549e-05	Peroxiredoxin-6
P30260	CDC27	0.171917	0.168213	Cell division cycle protein 27 homolog
P30622	CLIP1	0.670064	4.22265e-05	CAP-Gly domain-containing linker protein 1
P31629	HIVEP2	0.830682	6.45639e-06	Transcription factor HIVEP2
P33981	TTK	0.403845	0.00249682	Dual specificity protein kinase TTK
P35222	CTNNB1	0.158525	0.0488449	Catenin beta-1
P35226	BMI1	0.42442	0.00106047	Polycomb complex protein BMI-1
P35568	IRS1	0.0201272	0.814207	Insulin receptor substrate 1
P35611	ADD1	-0.200951	0.00621372	Alpha-adducin
P35658	NUP214	-0.672096	2.48666e-05	Nuclear pore complex protein Nup214
P36956	SREBF1	0.0154015	0.843591	Sterol regulatory element-binding protein 1
P38117	ETFB	0.69946	0.000992747	Electron transfer flavoprotein subunit beta
P38435	GGCX	-0.273957	0.0252969	Vitamin K-dependent gamma-carboxylase
P38606	ATP6V1A	0.351784	0.0323167	V-type proton ATPase catalytic subunit A
P39880	CUX1	-0.189399	0.0253995	Homeobox protein cut-like 1
P40692	MLH1	-0.829168	0.000124753	DNA mismatch repair protein Mlh1
P41182	BCL6	0.156625	0.334765	B-cell lymphoma 6 protein
P42166	TMPO	0.995167	1.59608e-05	Lamina-associated polypeptide 2, isoform alpha
P42167	TMPO	-0.234748	0.0814225	Lamina-associated polypeptide 2, isoforms beta/gamma
P42694	HELZ	-1.16691	6.60799e-06	Probable helicase with zinc finger domain
P43694	GATA4	-0.239276	0.00321166	Transcription factor GATA-4
P46013	MKI67	-1.15214	1.57478e-05	Proliferation marker protein Ki-67
P46100	ATRX	-0.178513	0.0409406	Transcriptional regulator ATRX
P46734	MAP2K3	0.060368	0.571941	Dual specificity mitogen-activated protein kinase kinase 3
P46821	MAP1B	1.20369	6.58832e-06	Microtubule-associated protein 1B
P46937	YAP1	0.199437	0.00972308	Transcriptional coactivator YAP1
P46939	UTRN	0.249898	0.0127385	Utrophin
P48029	SLC6A8	-0.747459	1.62918e-05	Sodium- and chloride-dependent creatine transporter 1
P48382	RFX5	0.0116158	0.866298	DNA-binding protein RFX5
P48634	PRRC2A	0.193268	0.0201347	Protein PRRC2A
P48730	CSNK1D	0.661084	1.90562e-05	Casein kinase I isoform delta
P49257	LMAN1	-0.473776	0.00437585	Protein ERGIC-53
P49321	NASP	-0.00678528	0.920626	Nuclear autoantigenic sperm protein
P49750	YLPM1	0.21567	0.0363082	YLP motif-containing protein 1
P49790	NUP153	-0.367332	0.000519312	Nuclear pore complex protein Nup153
P49792	RANBP2	-0.119617	0.125845	E3 SUMO-protein ligase RanBP2
P49840	GSK3A	-0.0400333	0.626574	Glycogen synthase kinase-3 alpha
P49848	TAF6	0.234971	0.0417368	Transcription initiation factor TFIID subunit 6
P50402	EMD	-0.495463	7.6576e-05	Emerin
P50454	SERPINH1	-0.537628	0.00102348	Serpin H1
P51003	PAPOLA	-0.605616	0.00173618	Poly(A) polymerase alpha
P51610	HCFC1	-0.339266	0.00306998	Host cell factor 1
P51991	HNRNPA3	-1.1537	9.4996e-05	Heterogeneous nuclear ribonucleoprotein A3
P52272	HNRNPM	0.523018	0.000187449	Heterogeneous nuclear ribonucleoprotein M
P52594	AGFG1	-0.144162	0.198086	Arf-GAP domain and FG repeat-containing protein 1
P52948	NUP98	-0.56013	0.00164161	Nuclear pore complex protein Nup98-Nup96
P53804	TTC3	0.924072	2.12266e-05	E3 ubiquitin-protein ligase TTC3
P54253	ATXN1	0.605717	2.73141e-05	Ataxin-1
P54259	ATN1	0.605169	5.87989e-05	Atrophin-1
P55196	AFDN	0.47348	0.000487129	Afadin
P55197	MLLT10	-0.512943	0.000258749	Protein AF-10
P55198	MLLT6	-0.557137	7.60077e-05	Protein AF-17
P55265	ADAR	0.605726	5.52457e-05	Double-stranded RNA-specific adenosine deaminase
P55735	SEC13	-0.359898	0.0068612	Protein SEC13 homolog
P56537	EIF6	0.317735	0.00269716	Eukaryotic translation initiation factor 6
P57682	KLF3	-0.0242267	0.776271	Krueppel-like factor 3
P57740	NUP107	-1.53465	1.22403e-06	Nuclear pore complex protein Nup107
P59817	ZNF280A	0.541928	0.000868014	Zinc finger protein 280A
P61964	WDR5	-0.61242	0.00187358	WD repeat-containing protein 5
P62258	YWHAE	0.119517	0.160485	14-3-3 protein epsilon
P78312	FAM193A	0.0910505	0.352892	Protein FAM193A
P78337	PITX1	0.148044	0.0771609	Pituitary homeobox 1
P78344	EIF4G2	0.0309696	0.789187	Eukaryotic translation initiation factor 4 gamma 2
P78347	GTF2I	-0.877123	1.38822e-05	General transcription factor II-I
P78364	PHC1	-0.216203	0.0298789	Polyhomeotic-like protein 1
P82909	KGD4	-0.319628	0.00696913	Alpha-ketoglutarate dehydrogenase component 4
P82979	SARNP	0.0870998	0.504466	SAP domain-containing ribonucleoprotein
P85037	FOXK1	0.731163	4.22265e-05	Forkhead box protein K1
P98082	DAB2	0.00837834	0.932503	Disabled homolog 2
P98175	RBM10	0.142543	0.0673744	RNA-binding protein 10
Q01082	SPTBN1	-0.13075	0.30344	Spectrin beta chain, non-erythrocytic 1
Q01167	FOXK2	0.142279	0.226572	Forkhead box protein K2
Q01780	EXOSC10	-0.559569	0.000499937	Exosome complex component 10
Q02078	MEF2A	0.610905	0.000205513	Myocyte-specific enhancer factor 2A
Q02086	SP2	-0.607556	0.00225273	Transcription factor Sp2
Q02446	SP4	-0.42624	0.000758464	Transcription factor Sp4
Q02809	PLOD1	0.0480351	0.817184	Procollagen-lysine,2-oxoglutarate 5-dioxygenase 1
Q02818	NUCB1	0.433933	0.000697696	Nucleobindin-1
Q03164	KMT2A	-0.306033	0.00437312	Histone-lysine N-methyltransferase 2A
Q03167	TGFBR3	0.0711667	0.256808	Transforming growth factor beta receptor type 3
Q03188	CENPC	-0.135665	0.271531	Centromere protein C
Q04206	RELA	0.147555	0.30344	Transcription factor p65
Q04637	EIF4G1	-0.458735	0.000606779	Eukaryotic translation initiation factor 4 gamma 1
Q04724	TLE1	-0.128223	0.0502642	Transducin-like enhancer protein 1
Q04726	TLE3	0.114208	0.101497	Transducin-like enhancer protein 3
Q04727	TLE4	-0.719744	0.000129674	Transducin-like enhancer protein 4
Q06481	APLP2	-0.547429	0.00470284	Amyloid beta precursor like protein 2
Q07157	TJP1	1.13413	0.000204798	Tight junction protein 1
Q07912	TNK2	0.0707494	0.447627	Activated CDC42 kinase 1
Q07954	LRP1	1.00657	1.42889e-05	Prolow-density lipoprotein receptor-related protein 1
Q08380	LGALS3BP	-0.175039	0.0630448	Galectin-3-binding protein
Q08495	DMTN	0.170326	0.0589797	Dematin
Q09472	EP300	0.158345	0.0771582	Histone acetyltransferase p300
Q09666	AHNAK	0.202015	0.0111998	Neuroblast differentiation-associated protein AHNAK
Q0D2I5	IFFO1	-0.165287	0.37526	Non-homologous end joining factor IFFO1
Q10471	GALNT2	-0.908401	5.24371e-05	Polypeptide N-acetylgalactosaminyltransferase 2
Q12778	FOXO1	0.437604	0.0416978	Forkhead box protein O1
Q12797	ASPH	-1.59679	1.37925e-06	Aspartyl/asparaginyl beta-hydroxylase
Q12816	TRO	-0.371614	0.00053751	Trophinin
Q12830	BPTF	-0.148523	0.0406174	Nucleosome-remodeling factor subunit BPTF
Q12857	NFIA	-0.445238	0.000124991	Nuclear factor 1 A-type
Q12888	TP53BP1	-0.877594	2.48666e-05	TP53-binding protein 1
Q12906	ILF3	-1.38298	0.00015666	Interleukin enhancer-binding factor 3
Q12968	NFATC3	0.121229	0.0941291	Nuclear factor of activated T-cells, cytoplasmic 3
Q13098	GPS1	0.0501317	0.600723	COP9 signalosome complex subunit 1
Q13126	MTAP	-0.00913432	0.944086	S-methyl-5'-thioadenosine phosphorylase
Q13188	STK3	0.658968	0.000435943	Serine/threonine-protein kinase 3
Q13206	DDX10	-0.118724	0.0772556	Probable ATP-dependent RNA helicase DDX10
Q13263	TRIM28	-0.0492531	0.464425	Transcription intermediary factor 1-beta
Q13283	G3BP1	-0.0624022	0.359665	Ras GTPase-activating protein-binding protein 1
Q13310	PABPC4	-0.468584	0.00364005	Polyadenylate-binding protein 4
Q13356	PPIL2	-0.602948	0.00140192	RING-type E3 ubiquitin-protein ligase PPIL2
Q13428	TCOF1	0.0545561	0.501199	Treacle protein
Q13469	NFATC2	-0.283565	0.0063363	Nuclear factor of activated T-cells, cytoplasmic 2
Q13492	PICALM	0.0911121	0.453508	Phosphatidylinositol-binding clathrin assembly protein
Q13573	SNW1	-0.610065	0.0131072	SNW domain-containing protein 1
Q13586	STIM1	-1.2195	1.18133e-05	Stromal interaction molecule 1
Q13620	CUL4B	-0.471331	0.00341026	Cullin-4B
Q13625	TP53BP2	0.318769	0.0015647	Apoptosis-stimulating of p53 protein 2
Q13627	DYRK1A	-1.41742	1.25198e-05	Dual specificity tyrosine-phosphorylation-regulated kinase 1A
Q14004	CDK13	0.145606	0.423631	Cyclin-dependent kinase 13
Q14119	VEZF1	0.289685	0.00621372	Vascular endothelial zinc finger 1
Q14126	DSG2	0.136171	0.130714	Desmoglein-2
Q14157	UBAP2L	-0.646222	4.76141e-05	Ubiquitin-associated protein 2-like
Q14160	SCRIB	-1.2549	3.45653e-05	Protein scribble homolog
Q14247	CTTN	0.00278269	0.96389	Src substrate cortactin
Q14444	CAPRIN1	0.0384074	0.886944	Caprin-1
Q14667	BLTP2	0.296085	0.038449	Bridge-like lipid transfer protein family member 2
Q14671	PUM1	0.155665	0.0325514	Pumilio homolog 1
Q14676	MDC1	-0.884626	5.87989e-05	Mediator of DNA damage checkpoint protein 1
Q14677	CLINT1	0.299814	0.00164161	Clathrin interactor 1
Q14679	TTLL4	0.339981	0.0253995	Tubulin monoglutamylase TTLL4
Q14684	RRP1B	-0.368869	0.00138157	Ribosomal RNA processing protein 1 homolog B
Q14686	NCOA6	0.425996	0.000764751	Nuclear receptor coactivator 6
Q14814	MEF2D	0.515659	0.000344128	Myocyte-specific enhancer factor 2D
Q14847	LASP1	-0.277933	0.109862	LIM and SH3 domain protein 1
Q14938	NFIX	0.494787	0.00583879	Nuclear factor 1 X-type
Q14966	ZNF638	0.05047	0.501199	Zinc finger protein 638
Q14980	NUMA1	-0.393497	0.000705169	Nuclear mitotic apparatus protein 1
Q15032	R3HDM1	-0.603494	0.00111909	R3H domain-containing protein 1
Q15059	BRD3	-0.12043	0.351175	Bromodomain-containing protein 3
Q15061	WDR43	0.0416972	0.567751	WD repeat-containing protein 43
Q15084	PDIA6	-2.05921	2.3687e-07	Protein disulfide-isomerase A6
Q15269	PWP2	0.500734	0.00391357	Periodic tryptophan protein 2 homolog
Q15345	LRRC41	-0.342827	0.00055784	Leucine-rich repeat-containing protein 41
Q15366	PCBP2	-0.559802	0.00026937	Poly(rC)-binding protein 2
Q15406	NR6A1	-0.458983	0.000298463	Nuclear receptor subfamily 6 group A member 1
Q15542	TAF5	-0.00227798	0.981987	Transcription initiation factor TFIID subunit 5
Q15648	MED1	0.00971888	0.962258	Mediator of RNA polymerase II transcription subunit 1
Q15652	JMJD1C	0.210701	0.00689185	Probable JmjC domain-containing histone demethylation protein 2C
Q15714	TSC22D1	0.334204	0.00366085	TSC22 domain family protein 1
Q15723	ELF2	0.121105	0.070749	ETS-related transcription factor Elf-2
Q15746	MYLK	0.221679	0.041085	Myosin light chain kinase, smooth muscle
Q15750	TAB1	0.172489	0.0212124	TGF-beta-activated kinase 1 and MAP3K7-binding protein 1
Q15911	ZFHX3	-0.325769	0.00081534	Zinc finger homeobox protein 3
Q15942	ZYX	0.064873	0.319047	Zyxin
Q16186	ADRM1	-0.483089	0.000949495	Proteasomal ubiquitin receptor ADRM1
Q16555	DPYSL2	-0.163591	0.0446527	Dihydropyrimidinase-related protein 2
Q16594	TAF9	0.0211826	0.741309	Transcription initiation factor TFIID subunit 9
Q16649	NFIL3	0.89784	6.60799e-06	Nuclear factor interleukin-3-regulated protein
Q17RS7	GEN1	-0.125967	0.126593	Flap endonuclease GEN homolog 1
Q2KHR2	RFX7	0.615966	0.00215726	DNA-binding protein RFX7
Q2KHR3	QSER1	0.621686	8.9562e-05	Glutamine and serine-rich protein 1
Q2M2I8	AAK1	0.755172	1.04045e-05	AP2-associated protein kinase 1
Q2TAL8	QRICH1	0.285153	0.00434348	Transcriptional regulator QRICH1
Q4L180	FILIP1L	0.2364	0.00504331	Filamin A-interacting protein 1-like
Q52LR7	EPC2	-0.481556	0.0117572	Enhancer of polycomb homolog 2
Q53EP0	FNDC3B	-0.467954	0.000697696	Fibronectin type III domain-containing protein 3B
Q53SF7	COBLL1	0.268606	0.00823703	Cordon-bleu protein-like 1
Q58A45	PAN3	0.292814	0.00127303	PAN2-PAN3 deadenylation complex subunit PAN3
Q5BJH7	YIF1B	0.0208345	0.795798	Protein YIF1B
Q5H9F3	BCORL1	-0.216959	0.00782698	BCL-6 corepressor-like protein 1
Q5HYC2	BRD10	0.761789	2.85063e-05	Uncharacterized bromodomain-containing protein 10
Q5JRA6	MIA3	-0.586445	5.87989e-05	Transport and Golgi organization protein 1 homolog
Q5JSZ5	PRRC2B	0.0633258	0.306004	Protein PRRC2B
Q5QP82	DCAF10	0.0298358	0.663722	DDB1- and CUL4-associated factor 10
Q5T0B9	ZNF362	-0.17408	0.0177539	Zinc finger protein 362
Q5T1V6	DDX59	0.306278	0.00469382	Probable ATP-dependent RNA helicase DDX59
Q5T3J3	LRIF1	-0.132733	0.0562232	Ligand-dependent nuclear receptor-interacting factor 1
Q5T5P2	KIAA1217	0.378849	0.000344128	Sickle tail protein homolog
Q5T5U3	ARHGAP21	1.02705	2.88179e-05	Rho GTPase-activating protein 21
Q5T6F2	UBAP2	-0.103982	0.139496	Ubiquitin-associated protein 2
Q5T7N3	KANK4	0.0445767	0.574823	KN motif and ankyrin repeat domain-containing protein 4
Q5T8A7	PPP1R26	-0.195995	0.351092	Protein phosphatase 1 regulatory subunit 26
Q5T8P6	RBM26	0.134583	0.0705459	RNA-binding protein 26
Q5TC82	RC3H1	0.488482	0.000503984	Roquin-1
Q5TGY3	AHDC1	-0.438437	0.00220844	Transcription factor Gibbin
Q5VT52	RPRD2	-0.144117	0.0687314	Regulation of nuclear pre-mRNA domain-containing protein 2
Q5VUA4	ZNF318	0.792815	2.36094e-05	Zinc finger protein 318
Q5VWN6	TASOR2	-0.553485	0.000274439	Protein TASOR 2
Q63HR2	TNS2	0.0333236	0.61688	Tensin-2
Q63ZY3	KANK2	-0.0727858	0.406858	KN motif and ankyrin repeat domain-containing protein 2
Q68CP9	ARID2	0.339064	0.0466959	AT-rich interactive domain-containing protein 2
Q68DE3	USF3	0.685616	4.50541e-05	Basic helix-loop-helix domain-containing protein USF3
Q68DQ2	CRYBG3	0.313005	0.041085	Very large A-kinase anchor protein
Q6AI39	BICRAL	0.313747	0.0191826	BRD4-interacting chromatin-remodeling complex-associated protein-like
Q6BDS2	BLTP3A	0.477728	0.000289875	Bridge-like lipid transfer protein family member 3A
Q6KC79	NIPBL	-0.306194	0.00185775	Nipped-B-like protein
Q6MZP7	LIN54	0.0458408	0.443324	Protein lin-54 homolog
Q6N021	TET2	-0.11008	0.247473	Methylcytosine dioxygenase TET2
Q6NUP7	PPP4R4	0.48061	0.000351584	Serine/threonine-protein phosphatase 4 regulatory subunit 4
Q6NXT4	SLC30A6	-0.317086	0.00437312	Zinc transporter 6
Q6P3W7	SCYL2	0.263468	0.00329555	SCY1-like protein 2
Q6P4R8	NFRKB	-0.126755	0.0576643	Nuclear factor related to kappa-B-binding protein
Q6PCB0	VWA1	-0.632514	5.16849e-05	von Willebrand factor A domain-containing protein 1
Q6PIJ6	FBXO38	1.25839	4.47199e-06	F-box only protein 38
Q6PJT7	ZC3H14	-0.308686	0.00218099	Zinc finger CCCH domain-containing protein 14
Q6PKG0	LARP1	0.647321	6.82089e-05	La-related protein 1
Q6R327	RICTOR	-0.575415	0.000697696	Rapamycin-insensitive companion of mTOR
Q6UN15	FIP1L1	-0.531529	0.000121485	Pre-mRNA 3'-end-processing factor FIP1
Q6UUV7	CRTC3	-0.0317055	0.617706	CREB-regulated transcription coactivator 3
Q6UX34	SNORC	0.0292834	0.723248	Protein SNORC
Q6VMQ6	ATF7IP	-0.0630827	0.443324	Activating transcription factor 7-interacting protein 1
Q6W2J9	BCOR	-0.146272	0.0443155	BCL-6 corepressor
Q6WKZ4	RAB11FIP1	0.79516	0.000102434	Rab11 family-interacting protein 1
Q6Y7W6	GIGYF2	0.118444	0.141502	GRB10-interacting GYF protein 2
Q6ZMQ8	AATK	1.64985	6.34304e-06	Serine/threonine-protein kinase LMTK1
Q6ZN17	LIN28B	0.290548	0.00623144	Protein lin-28 homolog B
Q6ZNB6	NFXL1	-0.733958	0.000162301	NF-X1-type zinc finger protein NFXL1
Q6ZRI6	C15orf39	-0.0248964	0.717765	Uncharacterized protein C15orf39
Q6ZRS2	SRCAP	0.396998	0.202428	Helicase SRCAP
Q6ZSZ5	ARHGEF18	0.44806	0.00396926	Rho guanine nucleotide exchange factor 18
Q6ZU35	CRACD	-2.91821	6.8865e-07	Capping protein-inhibiting regulator of actin dynamics
Q6ZU65	UBN2	-0.113635	0.128369	Ubinuclein-2
Q70CQ2	USP34	0.4169	0.000174976	Ubiquitin carboxyl-terminal hydrolase 34
Q70E73	RAPH1	0.432581	0.00111149	Ras-associated and pleckstrin homology domains-containing protein 1
Q75N03	CBLL1	0.412989	0.000697696	E3 ubiquitin-protein ligase Hakai
Q76L83	ASXL2	0.0329049	0.574106	Putative Polycomb group protein ASXL2
Q7KZ85	SUPT6H	-0.500125	0.00216908	Transcription elongation factor SPT6
Q7KZI7	MARK2	0.689454	2.32623e-05	Serine/threonine-protein kinase MARK2
Q7L1W4	LRRC8D	-0.425465	0.000606779	Volume-regulated anion channel subunit LRRC8D
Q7L3V2	RTL10	0.01614	0.850196	Protein Bop
Q7LBC6	KDM3B	-0.0166398	0.866439	Lysine-specific demethylase 3B
Q7RTN6	STRADA	-0.0297156	0.717181	STE20-related kinase adapter protein alpha
Q7Z2K6	ERMP1	0.782881	7.4291e-06	Endoplasmic reticulum metallopeptidase 1
Q7Z2W4	ZC3HAV1	-0.277416	0.00489646	Zinc finger CCCH-type antiviral protein 1
Q7Z3B3	KANSL1	-0.611094	0.000126114	KAT8 regulatory NSL complex subunit 1
Q7Z3J3	RGPD4	-0.245931	0.0580537	RanBP2-like and GRIP domain-containing protein 4
Q7Z3K3	POGZ	-0.196132	0.00703448	Pogo transposable element with ZNF domain
Q7Z3T8	ZFYVE16	-0.598484	8.913e-05	Zinc finger FYVE domain-containing protein 16
Q7Z417	NUFIP2	-0.615362	7.35849e-05	FMR1-interacting protein NUFIP2
Q7Z434	MAVS	-0.989638	2.97703e-05	Mitochondrial antiviral-signaling protein
Q7Z460	CLASP1	-0.365179	0.00110705	CLIP-associating protein 1
Q7Z589	EMSY	-0.262563	0.00276509	BRCA2-interacting transcriptional repressor EMSY
Q7Z5K2	WAPL	0.276623	0.00266889	Wings apart-like protein homolog
Q7Z5L9	IRF2BP2	0.462606	0.000174727	Interferon regulatory factor 2-binding protein 2
Q7Z6E9	RBBP6	0.233613	0.014024	E3 ubiquitin-protein ligase RBBP6
Q7Z6J0	SH3RF1	1.05856	1.90562e-05	E3 ubiquitin-protein ligase SH3RF1
Q7Z6Z7	HUWE1	-0.256289	0.0021278	E3 ubiquitin-protein ligase HUWE1
Q7Z739	YTHDF3	-0.0905584	0.223768	YTH domain-containing family protein 3
Q86T24	ZBTB33	0.526134	6.71245e-05	Transcriptional regulator Kaiso
Q86U70	LDB1	0.240963	0.0141704	LIM domain-binding protein 1
Q86UE4	MTDH	0.0568709	0.402978	Protein LYRIC
Q86V48	LUZP1	-0.067841	0.35894	Leucine zipper protein 1
Q86VR2	RETREG3	-0.347806	0.00248912	Reticulophagy regulator 3
Q86X10	RALGAPB	0.149032	0.0538007	Ral GTPase-activating protein subunit beta
Q86X29	LSR	-0.649489	8.58996e-05	Lipolysis-stimulated lipoprotein receptor
Q86XP3	DDX42	0.194509	0.01843	ATP-dependent RNA helicase DDX42
Q86Y37	CACUL1	-0.649774	2.80663e-05	CDK2-associated and cullin domain-containing protein 1
Q86YP4	GATAD2A	-0.236919	0.00721472	Transcriptional repressor p66-alpha
Q86Z02	HIPK1	-0.104189	0.290423	Homeodomain-interacting protein kinase 1
Q8IU81	IRF2BP1	-0.332565	0.127863	Interferon regulatory factor 2-binding protein 1
Q8IVH2	FOXP4	-0.708484	0.000283274	Forkhead box protein P4
Q8IVL1	NAV2	0.658039	0.000756481	Neuron navigator 2
Q8IVL6	P3H3	-1.69731	7.43276e-06	Prolyl 3-hydroxylase 3
Q8IVW6	ARID3B	0.059736	0.419563	AT-rich interactive domain-containing protein 3B
Q8IWB9	TEX2	-0.190855	0.199627	Testis-expressed protein 2
Q8IWI9	MGA	-0.379115	0.000277104	MAX gene-associated protein
Q8IWP9	CCDC28A	0.422389	0.000233711	Coiled-coil domain-containing protein 28A
Q8IWY9	CDAN1	-0.0976008	0.16642	Codanin-1
Q8IWZ3	ANKHD1	-0.126194	0.192018	Ankyrin repeat and KH domain-containing protein 1
Q8IWZ8	SUGP1	-0.10772	0.106548	SURP and G-patch domain-containing protein 1
Q8IX12	CCAR1	-0.254826	0.199627	Cell division cycle and apoptosis regulator protein 1
Q8IY33	MICALL2	0.146475	0.125207	MICAL-like protein 2
Q8IZ21	PHACTR4	-0.228997	0.0153891	Phosphatase and actin regulator 4
Q8IZH2	XRN1	0.365387	0.00201187	5'-3' exoribonuclease 1
Q8N0X7	SPART	-0.0365668	0.670182	Spartin
Q8N122	RPTOR	-0.0654942	0.552998	Regulatory-associated protein of mTOR
Q8N1F7	NUP93	-0.924309	0.00022512	Nuclear pore complex protein Nup93
Q8N1G0	ZNF687	0.119506	0.0983539	Zinc finger protein 687
Q8N1W1	ARHGEF28	0.608589	0.000121485	Rho guanine nucleotide exchange factor 28
Q8N3V7	SYNPO	0.0878175	0.359395	Synaptopodin
Q8N3X1	FNBP4	-0.309386	0.000758464	Formin-binding protein 4
Q8N5C8	TAB3	0.984028	2.73141e-05	TGF-beta-activated kinase 1 and MAP3K7-binding protein 3
Q8N5I9	NOPCHAP1	0.352804	0.00053751	NOP protein chaperone 1
Q8N684	CPSF7	0.256131	0.0337823	Cleavage and polyadenylation specificity factor subunit 7
Q8N6T3	ARFGAP1	0.816969	0.00160584	ADP-ribosylation factor GTPase-activating protein 1
Q8N8S7	ENAH	-0.121819	0.469749	Protein enabled homolog
Q8NBF6	AVL9	-0.015072	0.831459	Late secretory pathway protein AVL9 homolog
Q8NBS9	TXNDC5	-1.75172	4.1258e-06	Thioredoxin domain-containing protein 5
Q8NC54	KCT2	-0.403825	0.00225296	Keratinocyte-associated transmembrane protein 2
Q8ND83	SLAIN1	0.22607	0.00656652	SLAIN motif-containing protein 1
Q8NDV7	TNRC6A	-0.156261	0.0249865	Trinucleotide repeat-containing gene 6A protein
Q8NDX5	PHC3	-0.254643	0.00241282	Polyhomeotic-like protein 3
Q8NEL9	DDHD1	0.789106	7.76644e-05	Phospholipase DDHD1
Q8NEM7	SUPT20H	-0.346762	0.0285801	Transcription factor SPT20 homolog
Q8NEZ4	KMT2C	-0.0152982	0.872483	Histone-lysine N-methyltransferase 2C
Q8NFC6	BOD1L1	-0.631031	8.25034e-05	Biorientation of chromosomes in cell division protein 1-like 1
Q8NFD5	ARID1B	0.111135	0.0972759	AT-rich interactive domain-containing protein 1B
Q8NFH5	NUP35	0.205807	0.013329	Nucleoporin NUP35
Q8NHV4	NEDD1	-0.405298	0.000864449	Protein NEDD1
Q8NI27	THOC2	0.977313	1.8838e-05	THO complex subunit 2
Q8TCJ2	STT3B	-0.606164	0.00053751	Dolichyl-diphosphooligosaccharide--protein glycosyltransferase subunit STT3B
Q8TCU4	ALMS1	0.062996	0.284698	Centrosome-associated protein ALMS1
Q8TD19	NEK9	0.00202936	0.981462	Serine/threonine-protein kinase Nek9
Q8TDM6	DLG5	0.179327	0.0725407	Disks large homolog 5
Q8TEK3	DOT1L	-0.291043	0.047313	Histone-lysine N-methyltransferase, H3 lysine-79 specific
Q8TEP8	CEP192	0.959891	0.000370435	Centrosomal protein of 192 kDa
Q8TEQ6	GEMIN5	-0.274243	0.00276477	Gem-associated protein 5
Q8TF74	WIPF2	0.239232	0.0183179	WAS/WASL-interacting protein family member 2
Q8WU20	FRS2	-0.633349	0.000219073	Fibroblast growth factor receptor substrate 2
Q8WUH6	TMEM263	-0.149511	0.0899968	Transmembrane protein 263
Q8WV99	ZFAND2B	0.754752	0.000313255	AN1-type zinc finger protein 2B
Q8WW12	PCNP	0.116363	0.0834028	PEST proteolytic signal-containing nuclear protein
Q8WWH5	TRUB1	0.0498581	0.623992	Pseudouridylate synthase TRUB1
Q8WWI1	LMO7	-0.361319	0.000992747	LIM domain only protein 7
Q8WWM7	ATXN2L	-0.241766	0.00358866	Ataxin-2-like protein
Q8WWQ0	PHIP	0.0231329	0.817184	PH-interacting protein
Q8WXI7	MUC16	0.126065	0.622783	Mucin-16
Q8WXI9	GATAD2B	-0.0876257	0.292564	Transcriptional repressor p66-beta
Q8WY36	BBX	0.56883	0.000246176	HMG box transcription factor BBX
Q8WYP5	AHCTF1	-0.115691	0.133075	Protein ELYS
Q8WYQ9	ZCCHC14	-0.168083	0.0236199	Zinc finger CCHC domain-containing protein 14
Q92538	GBF1	-0.0853486	0.202601	Golgi-specific brefeldin A-resistance guanine nucleotide exchange factor 1
Q92540	SMG7	0.0455068	0.567751	Nonsense-mediated mRNA decay factor SMG7
Q92541	RTF1	0.160752	0.157127	RNA polymerase-associated protein RTF1 homolog
Q92567	FAM168A	0.55208	0.00499852	Protein FAM168A
Q92576	PHF3	-0.435308	0.000274439	PHD finger protein 3
Q92610	ZNF592	0.571065	7.43303e-05	Zinc finger protein 592
Q92618	ZNF516	0.74961	0.000697696	Zinc finger protein 516
Q92667	AKAP1	1.13674	4.20083e-06	A-kinase anchor protein 1, mitochondrial
Q92733	PRCC	0.455658	0.00418472	Proline-rich protein PRCC
Q92750	TAF4B	0.43481	0.00602609	Transcription initiation factor TFIID subunit 4B
Q92766	RREB1	-0.0333167	0.668934	Ras-responsive element-binding protein 1
Q92793	CREBBP	-0.0146271	0.806583	CREB-binding protein
Q92835	INPP5D	0.229359	0.0273291	Phosphatidylinositol 3,4,5-trisphosphate 5-phosphatase 1
Q92841	DDX17	0.118101	0.109015	Probable ATP-dependent RNA helicase DDX17
Q92900	UPF1	0.980479	8.43734e-06	Regulator of nonsense transcripts 1
Q92945	KHSRP	0.147747	0.0621944	Far upstream element-binding protein 2
Q93052	LPP	0.0785959	0.351175	Lipoma-preferred partner
Q96AY3	FKBP10	0.0107256	0.883765	Peptidyl-prolyl cis-trans isomerase FKBP10
Q96AY4	TTC28	-0.22624	0.0104341	Tetratricopeptide repeat protein 28
Q96BD5	PHF21A	0.664907	8.25034e-05	PHD finger protein 21A
Q96CB8	INTS12	-0.411939	0.0105568	Integrator complex subunit 12
Q96DF8	ESS2	-0.810854	2.12266e-05	Splicing factor ESS-2 homolog
Q96EV2	RBM33	0.471134	0.00320061	RNA-binding protein 33
Q96GS4	BORCS6	1.01317	3.65074e-05	BLOC-1-related complex subunit 6
Q96HA7	TONSL	-0.527063	7.60077e-05	Tonsoku-like protein
Q96HC4	PDLIM5	-0.0246898	0.784765	PDZ and LIM domain protein 5
Q96I24	FUBP3	-0.272693	0.199417	Far upstream element-binding protein 3
Q96I25	RBM17	-0.367922	0.00163768	Splicing factor 45
Q96IF1	AJUBA	-0.0677141	0.499632	LIM domain-containing protein ajuba
Q96IZ0	PAWR	0.329	0.0280504	PRKC apoptosis WT1 regulator protein
Q96IZ7	RSRC1	-0.198534	0.013329	Serine/Arginine-related protein 53
Q96JN0	LCOR	0.0996629	0.348683	Ligand-dependent corepressor
Q96JY6	PDLIM2	-0.231874	0.0265061	PDZ and LIM domain protein 2
Q96KM6	ZNF512B	-0.628286	0.00566533	Zinc finger protein 512B
Q96KR1	ZFR	-0.242777	0.00396926	Zinc finger RNA-binding protein
Q96KS0	EGLN2	0.887572	7.4291e-06	Prolyl hydroxylase EGLN2
Q96L91	EP400	-0.260805	0.00248912	E1A-binding protein p400
Q96MG7	NSMCE3	0.195849	0.0119637	Non-structural maintenance of chromosomes element 3 homolog
Q96MY1	NOL4L	-1.05499	4.47199e-06	Nucleolar protein 4-like
Q96N67	DOCK7	0.302855	0.00278718	Dedicator of cytokinesis protein 7
Q96P48	ARAP1	0.00790523	0.957483	Arf-GAP with Rho-GAP domain, ANK repeat and PH domain-containing protein 1
Q96PD2	DCBLD2	0.702016	3.88816e-05	Discoidin, CUB and LCCL domain-containing protein 2
Q96PK6	RBM14	-1.10637	4.47199e-06	RNA-binding protein 14
Q96Q06	PLIN4	0.265015	0.0409406	Perilipin-4
Q96R06	SPAG5	-0.710224	6.06073e-05	Sperm-associated antigen 5
Q96RK0	CIC	0.0571237	0.4126	Protein capicua homolog
Q96RN5	MED15	-0.353665	0.0025022	Mediator of RNA polymerase II transcription subunit 15
Q96RT1	ERBIN	-0.431468	0.0104341	Erbin
Q96T37	RBM15	-0.248787	0.0101956	RNA-binding protein 15
Q96T58	SPEN	0.0350971	0.571941	Msx2-interacting protein
Q99504	EYA3	-0.455746	0.00937371	Protein phosphatase EYA3
Q99541	PLIN2	0.742196	2.11819e-05	Perilipin-2
Q99550	MPHOSPH9	0.678327	0.00100715	M-phase phosphoprotein 9
Q99569	PKP4	0.217774	0.0159314	Plakophilin-4
Q99594	TEAD3	-0.184403	0.0516448	Transcriptional enhancer factor TEF-5
Q99674	CGREF1	0.375014	0.00188745	Cell growth regulator with EF hand domain protein 1
Q99700	ATXN2	-0.0633811	0.362825	Ataxin-2
Q99856	ARID3A	0.0994974	0.143716	AT-rich interactive domain-containing protein 3A
Q99959	PKP2	-0.324444	0.00070185	Plakophilin-2
Q9BQ39	DDX50	1.00496	5.52457e-05	ATP-dependent RNA helicase DDX50
Q9BQ67	GRWD1	0.805463	2.0627e-05	Glutamate-rich WD repeat-containing protein 1
Q9BQC3	DPH2	-0.0286505	0.720494	2-(3-amino-3-carboxypropyl)histidine synthase subunit 2
Q9BRR8	GPATCH1	0.370382	0.00353842	G patch domain-containing protein 1
Q9BRX2	PELO	-0.114804	0.187938	Protein pelota homolog
Q9BS26	ERP44	-0.284706	0.0134212	Endoplasmic reticulum resident protein 44
Q9BTC0	DIDO1	-0.502077	0.000606779	Death-inducer obliterator 1
Q9BU23	LMF2	0.625683	4.94775e-05	Lipase maturation factor 2
Q9BUJ2	HNRNPUL1	-0.268613	0.0252686	Heterogeneous nuclear ribonucleoprotein U-like protein 1
Q9BUP0	EFHD1	1.04494	3.0571e-05	EF-hand domain-containing protein D1
Q9BV68	RNF126	-1.13013	6.34304e-06	E3 ubiquitin-protein ligase RNF126
Q9BVA1	TUBB2B	1.31503	6.60799e-06	Tubulin beta-2B chain
Q9BWN1	PRR14	-0.272589	0.00486762	Proline-rich protein 14
Q9BY44	EIF2A	1.21869	7.4291e-06	Eukaryotic translation initiation factor 2A
Q9BYG3	NIFK	1.3816	4.20083e-06	MKI67 FHA domain-interacting nucleolar phosphoprotein
Q9BYJ9	YTHDF1	-0.298858	0.00882796	YTH domain-containing family protein 1
Q9BZ23	PANK2	-0.431925	0.000678496	Pantothenate kinase 2, mitochondrial
Q9BZE9	ASPSCR1	0.134703	0.147349	Tether containing UBX domain for GLUT4
Q9C0B9	ZCCHC2	-0.180192	0.321635	Zinc finger CCHC domain-containing protein 2
Q9C0D5	TANC1	0.15091	0.0548701	Protein TANC1
Q9C0D7	ZC3H12C	0.462611	0.0084656	Probable ribonuclease ZC3H12C
Q9C0F1	CEP44	0.719864	2.15465e-05	Centrosomal protein of 44 kDa
Q9GZM5	YIPF3	-0.514492	0.00239681	Protein YIPF3
Q9GZR7	DDX24	0.25402	0.0043328	ATP-dependent RNA helicase DDX24
Q9GZU2	PEG3	-0.0123437	0.850196	Paternally-expressed gene 3 protein
Q9H0E3	SAP130	0.407801	0.0119076	Histone deacetylase complex subunit SAP130
Q9H1B7	IRF2BPL	0.572872	0.048618	Probable E3 ubiquitin-protein ligase IRF2BPL
Q9H1Z4	WDR13	0.478862	0.000507458	WD repeat-containing protein 13
Q9H2F5	EPC1	0.00744856	0.944086	Enhancer of polycomb homolog 1
Q9H2P0	ADNP	-0.347002	0.00259261	Activity-dependent neuroprotector homeobox protein
Q9H3G5	CPVL	-1.38566	4.32049e-06	Probable serine carboxypeptidase CPVL
Q9H425	C1orf198	-0.0130644	0.915645	Uncharacterized protein C1orf198
Q9H479	FN3K	1.96611	1.91365e-07	Fructosamine-3-kinase
Q9H4A3	WNK1	0.377264	0.000612474	Serine/threonine-protein kinase WNK1
Q9H4I2	ZHX3	0.2523	0.0274568	Zinc fingers and homeoboxes protein 3
Q9H6S3	EPS8L2	0.412981	0.000558007	Epidermal growth factor receptor kinase substrate 8-like protein 2
Q9H6W3	RIOX1	0.302082	0.0158372	Ribosomal oxygenase 1
Q9H792	PEAK1	-0.276607	0.109862	Inactive tyrosine-protein kinase PEAK1
Q9H7D0	DOCK5	-0.0563728	0.348998	Dedicator of cytokinesis protein 5
Q9H7P9	PLEKHG2	0.403361	0.00637965	Pleckstrin homology domain-containing family G member 2
Q9H8Y8	GORASP2	-0.0517612	0.593266	Golgi reassembly-stacking protein 2
Q9H9L4	KANSL2	0.124859	0.117809	KAT8 regulatory NSL complex subunit 2
Q9HAU0	PLEKHA5	0.295363	0.00342834	Pleckstrin homology domain-containing family A member 5
Q9HAV4	XPO5	1.78201	2.3687e-07	Exportin-5
Q9HBD1	RC3H2	0.707027	0.000253072	Roquin-2
Q9HBM6	TAF9B	0.0557514	0.551797	Transcription initiation factor TFIID subunit 9B
Q9HC07	TMEM165	-1.01109	5.24371e-05	Putative divalent cation/proton antiporter TMEM165
Q9HC35	EML4	0.561135	8.7278e-05	Echinoderm microtubule-associated protein-like 4
Q9HC78	ZBTB20	-0.140449	0.109862	Zinc finger and BTB domain-containing protein 20
Q9HCD5	NCOA5	-0.492347	7.85063e-05	Nuclear receptor coactivator 5
Q9HCJ0	TNRC6C	0.510043	0.0004391	Trinucleotide repeat-containing gene 6C protein
Q9HCK8	CHD8	-0.363962	0.000992747	Chromodomain-helicase-DNA-binding protein 8
Q9HCM1	RESF1	-0.699003	7.43414e-05	Retroelement silencing factor 1
Q9NPF5	DMAP1	-0.287854	0.00392193	DNA methyltransferase 1-associated protein 1
Q9NPG3	UBN1	-0.353726	0.0589073	Ubinuclein-1
Q9NQC3	RTN4	-0.293894	0.00158349	Reticulon-4
Q9NQS7	INCENP	-0.341835	0.00341183	Inner centromere protein
Q9NQX3	GPHN	0.275201	0.0444285	Gephyrin
Q9NR12	PDLIM7	-0.000103885	0.999511	PDZ and LIM domain protein 7
Q9NRC1	ST7	0.458264	0.00635324	Suppressor of tumorigenicity 7 protein
Q9NRR5	UBQLN4	-0.148711	0.322672	Ubiquilin-4
Q9NSI2	SLX9	-0.58105	0.000566585	Ribosome biogenesis protein SLX9 homolog
Q9NSY1	BMP2K	-0.349613	0.00471322	BMP-2-inducible protein kinase
Q9NTZ6	RBM12	-0.433233	0.000162301	RNA-binding protein 12
Q9NW64	RBM22	0.686559	8.6762e-05	Pre-mRNA-splicing factor RBM22
Q9NXV6	CDKN2AIP	-0.174211	0.0866065	CDKN2A-interacting protein
Q9NY27	PPP4R2	0.807288	0.000111551	Serine/threonine-protein phosphatase 4 regulatory subunit 2
Q9NY74	ETAA1	-0.0958031	0.46321	Ewing's tumor-associated antigen 1
Q9NYJ8	TAB2	-0.0935722	0.177529	TGF-beta-activated kinase 1 and MAP3K7-binding protein 2
Q9NYK5	MRPL39	1.36228	3.47717e-06	Large ribosomal subunit protein mL39
Q9NYV4	CDK12	0.114548	0.46986	Cyclin-dependent kinase 12
Q9NZM4	BICRA	-0.134266	0.0713005	BRD4-interacting chromatin-remodeling complex-associated protein
Q9NZN5	ARHGEF12	0.463388	0.000992747	Rho guanine nucleotide exchange factor 12
Q9NZN8	CNOT2	0.101447	0.285087	CCR4-NOT transcription complex subunit 2
Q9P1Y5	CAMSAP3	0.122337	0.0877007	Calmodulin-regulated spectrin-associated protein 3
Q9P267	MBD5	0.733304	1.72852e-05	Methyl-CpG-binding domain protein 5
Q9P270	SLAIN2	-0.0860784	0.266891	SLAIN motif-containing protein 2
Q9P2D0	IBTK	0.581561	0.000953769	Inhibitor of Bruton tyrosine kinase
Q9P2D6	FAM135A	0.812628	0.000483874	Protein FAM135A
Q9P2M4	TBC1D14	-0.43978	0.00160584	TBC1 domain family member 14
Q9P2N5	RBM27	-0.316104	0.00506159	RNA-binding protein 27
Q9P2N6	KANSL3	0.174412	0.0169502	KAT8 regulatory NSL complex subunit 3
Q9P2T1	GMPR2	0.618166	0.000121485	GMP reductase 2
Q9P2Y4	ZNF219	-0.42622	0.000411352	Zinc finger protein 219
Q9UBN6	TNFRSF10D	0.401857	0.000212086	Tumor necrosis factor receptor superfamily member 10D
Q9UBP0	SPAST	0.557545	0.000324836	Spastin
Q9UBV2	SEL1L	-0.106409	0.120317	Protein sel-1 homolog 1
Q9UET6	FTSJ1	0.763539	1.72852e-05	tRNA (cytidine(32)/guanosine(34)-2'-O)-methyltransferase
Q9UGU0	TCF20	-0.436667	0.184833	Transcription factor 20
Q9UHB6	LIMA1	0.33825	0.00629127	LIM domain and actin-binding protein 1
Q9UHD8	SEPTIN9	-0.377726	0.00151821	Septin-9
Q9UHD9	UBQLN2	-0.845649	3.1583e-05	Ubiquilin-2
Q9UHG3	PCYOX1	-0.383319	0.00217929	Prenylcysteine oxidase 1
Q9UHR5	SAP30BP	0.0164698	0.806583	SAP30-binding protein
Q9UHY1	NRBP1	-0.608037	0.00092509	Nuclear receptor-binding protein
Q9UI10	EIF2B4	1.04519	3.61789e-05	Translation initiation factor eIF2B subunit delta
Q9UIF9	BAZ2A	0.719453	2.80224e-05	Bromodomain adjacent to zinc finger domain protein 2A
Q9UIU6	SIX4	-0.209953	0.0068612	Homeobox protein SIX4
Q9UJC3	HOOK1	-0.320419	0.00882183	Protein Hook homolog 1
Q9UK61	TASOR	0.114317	0.359818	Protein TASOR
Q9UKA4	AKAP11	-0.0609002	0.38609	A-kinase anchor protein 11
Q9UKD1	GMEB2	0.478413	0.000225321	Glucocorticoid modulatory element-binding protein 2
Q9UKV3	ACIN1	-0.861539	0.000453622	Apoptotic chromatin condensation inducer in the nucleus
Q9UKX7	NUP50	-0.141121	0.119402	Nuclear pore complex protein Nup50
Q9UKY1	ZHX1	-0.311912	0.00210971	Zinc fingers and homeoboxes protein 1
Q9UKY7	CDV3	0.561288	5.23904e-05	Protein CDV3 homolog
Q9ULJ3	ZBTB21	-0.0178282	0.814207	Zinc finger and BTB domain-containing protein 21
Q9ULL5	PRR12	0.0957782	0.164145	Proline-rich protein 12
Q9ULM3	YEATS2	-0.0204234	0.725299	YEATS domain-containing protein 2
Q9ULT8	HECTD1	0.526741	0.000238225	E3 ubiquitin-protein ligase HECTD1
Q9ULU4	ZMYND8	0.246944	0.0175001	MYND-type zinc finger-containing chromatin reader ZMYND8
Q9ULX6	AKAP8L	0.995638	6.27867e-05	A-kinase anchor protein 8-like
Q9UMN6	KMT2B	-0.570459	8.6762e-05	Histone-lysine N-methyltransferase 2B
Q9UN79	SOX13	-0.483663	0.000442708	Transcription factor SOX-13
Q9UPA5	BSN	0.152722	0.0351077	Protein bassoon
Q9UPN6	SCAF8	-0.225986	0.0128743	SR-related and CTD-associated factor 8
Q9UPQ9	TNRC6B	-0.0354724	0.791172	Trinucleotide repeat-containing gene 6B protein
Q9UPS6	SETD1B	-0.143203	0.139415	Histone-lysine N-methyltransferase SETD1B
Q9UPW6	SATB2	-0.70102	2.07147e-05	DNA-binding protein SATB2
Q9UPX8	SHANK2	-0.19287	0.0158855	SH3 and multiple ankyrin repeat domains protein 2
Q9UQ35	SRRM2	-0.132245	0.0734335	Serine/arginine repetitive matrix protein 2
Q9UQN3	CHMP2B	0.309315	0.0223606	Charged multivesicular body protein 2b
Q9UQR0	SCML2	0.429048	0.000467651	Sex comb on midleg-like protein 2
Q9UQR1	ZNF148	-0.0664239	0.329112	Zinc finger protein 148
Q9Y253	POLH	-0.212067	0.00805654	DNA polymerase eta
Q9Y2F5	ICE1	0.285228	0.0678078	Little elongation complex subunit 1
Q9Y2W1	THRAP3	-0.236462	0.00581177	Thyroid hormone receptor-associated protein 3
Q9Y2W2	WBP11	-0.228506	0.0214085	WW domain-binding protein 11
Q9Y2X9	ZNF281	0.116767	0.165141	Zinc finger protein 281
Q9Y3S1	WNK2	0.410447	0.00309063	Serine/threonine-protein kinase WNK2
Q9Y446	PKP3	-0.25443	0.0212886	Plakophilin-3
Q9Y467	SALL2	-1.06349	4.32049e-06	Sal-like protein 2
Q9Y4C1	KDM3A	-0.0318099	0.803916	Lysine-specific demethylase 3A
Q9Y4L1	HYOU1	-0.890343	4.76141e-05	Hypoxia up-regulated protein 1
Q9Y520	PRRC2C	-0.501547	7.87182e-05	Protein PRRC2C
Q9Y580	RBM7	0.224924	0.00573456	RNA-binding protein 7
Q9Y618	NCOR2	-0.438468	0.000229929	Nuclear receptor corepressor 2
Q9Y692	GMEB1	0.248072	0.014156	Glucocorticoid modulatory element-binding protein 1
Q9Y6I3	EPN1	0.150428	0.586515	Epsin-1
Q9Y6Q9	NCOA3	0.0969941	0.123645	Nuclear receptor coactivator 3
Q9Y6R4	MAP3K4	0.193878	0.0516448	Mitogen-activated protein kinase kinase kinase 4
Q9Y6X8	ZHX2	0.127755	0.255008	Zinc fingers and homeoboxes protein 2
Q9Y6Y8	SEC23IP	0.82179	9.48772e-05	SEC23-interacting protein

## Sheet: Sheet3
Table S2C. Abundance changes of O-GlcNAcylated proteins upon tunicamycin treatment in Jurkat cells
UniProt Accession	Gene Symbol	Avg(log2(Tuni/Ctrl))	Adjusted P value	Protein Annotation
A0A0B4J2E0	TRBV12-4	-0.558862	0.00287074	T cell receptor beta variable 12-4
A2RRP1	NBAS	0.299491	0.0796564	NBAS subunit of NRZ tethering complex
A3KN83	SBNO1	-0.724643	0.000903361	Protein strawberry notch homolog 1
A5YKK6	CNOT1	-0.227078	0.10009	CCR4-NOT transcription complex subunit 1
A6NF01	POM121B	0.131409	0.255054	Putative nuclear envelope pore membrane protein POM 121B
A7KAX9	ARHGAP32	0.0621705	0.772562	Rho GTPase-activating protein 32
A8CG34	POM121C	-0.342213	0.0154908	Nuclear envelope pore membrane protein POM 121C
O00151	PDLIM1	-0.306178	0.0314384	PDZ and LIM domain protein 1
O00233	PSMD9	0.941715	0.00113373	26S proteasome non-ATPase regulatory subunit 9
O00268	TAF4	0.0139976	0.89949	Transcription initiation factor TFIID subunit 4
O00512	BCL9	0.119195	0.237307	B-cell CLL/lymphoma 9 protein
O00571	DDX3X	-0.215257	0.0711738	ATP-dependent RNA helicase DDX3X
O14497	ARID1A	-0.505399	0.0434053	AT-rich interactive domain-containing protein 1A
O14639	ABLIM1	0.270889	0.0417307	Actin-binding LIM protein 1
O14672	ADAM10	0.254401	0.14854	Disintegrin and metalloproteinase domain-containing protein 10
O14686	KMT2D	0.00665701	0.97038	Histone-lysine N-methyltransferase 2D
O14974	PPP1R12A	0.114481	0.260775	Protein phosphatase 1 regulatory subunit 12A
O15014	ZNF609	-0.462557	0.00700954	Zinc finger protein 609
O15027	SEC16A	0.0258195	0.89103	Protein transport protein Sec16A
O15047	SETD1A	-0.340813	0.00911768	Histone-lysine N-methyltransferase SETD1A
O15067	PFAS	-0.294756	0.0890263	Phosphoribosylformylglycinamidine synthase
O15117	FYB1	-0.1117	0.342422	FYN-binding protein 1
O15234	CASC3	0.305133	0.0672728	Protein CASC3
O15294	OGT	-0.274767	0.0606357	UDP-N-acetylglucosamine--peptide N-acetylglucosaminyltransferase 110 kDa subunit
O15372	EIF3H	-0.840776	0.000600974	Eukaryotic translation initiation factor 3 subunit H
O15498	YKT6	0.344881	0.0177626	Synaptobrevin homolog YKT6
O15504	NUP42	-0.0940737	0.527942	Nucleoporin NUP42
O15550	KDM6A	-0.309719	0.0615431	Lysine-specific demethylase 6A
O43151	TET3	-0.195553	0.0653958	Methylcytosine dioxygenase TET3
O43166	SIPA1L1	0.355243	0.0242972	Signal-induced proliferation-associated 1-like protein 1
O43314	PPIP5K2	0.213897	0.189792	Inositol hexakisphosphate and diphosphoinositol-pentakisphosphate kinase 2
O43318	MAP3K7	0.188092	0.0847934	Mitogen-activated protein kinase kinase kinase 7
O43379	WDR62	-0.066157	0.819876	WD repeat-containing protein 62
O43395	PRPF3	-0.434063	0.00469559	U4/U6 small nuclear ribonucleoprotein Prp3
O43399	TPD52L2	0.517234	0.00169091	Tumor protein D54
O43426	SYNJ1	-0.309519	0.307575	Synaptojanin-1
O43493	TGOLN2	-0.464244	0.00535638	Trans-Golgi network integral membrane protein 2
O43670	ZNF207	-0.348773	0.0452638	BUB3-interacting and GLEBS motif-containing protein ZNF207
O43683	BUB1	-0.355378	0.263986	Mitotic checkpoint serine/threonine-protein kinase BUB1
O43719	HTATSF1	-0.0469749	0.729506	17S U2 SnRNP complex component HTATSF1
O43847	NRDC	0.212617	0.0958466	Nardilysin
O60243	HS6ST1	-0.0740821	0.634278	Heparan-sulfate 6-O-sulfotransferase 1
O60264	SMARCA5	-0.786182	0.00102801	SWI/SNF-related matrix-associated actin-dependent regulator of chromatin subfamily A member 5
O60313	OPA1	0.648349	0.00585664	Dynamin-like GTPase OPA1, mitochondrial
O60476	MAN1A2	-0.597854	0.00161997	Mannosyl-oligosaccharide 1,2-alpha-mannosidase IB
O60502	OGA	-0.103549	0.695914	Protein O-GlcNAcase
O60513	B4GALT4	-0.223721	0.121749	Beta-1,4-galactosyltransferase 4
O60641	SNAP91	-0.109611	0.605239	Clathrin coat assembly protein AP180
O60664	PLIN3	0.0369416	0.861642	Perilipin-3
O60675	MAFK	-0.852275	0.00806477	Transcription factor MafK
O60885	BRD4	0.161583	0.382794	Bromodomain-containing protein 4
O60888	CUTA	0.146414	0.17376	Protein CutA
O75081	CBFA2T3	0.424416	0.0135607	Protein CBFA2T3
O75113	N4BP1	-0.270744	0.0239965	NEDD4-binding protein 1
O75157	TSC22D2	-0.283516	0.0221988	TSC22 domain family protein 2
O75175	CNOT3	0.196657	0.0862964	CCR4-NOT transcription complex subunit 3
O75179	ANKRD17	-0.581839	0.00144574	Ankyrin repeat domain-containing protein 17
O75362	ZNF217	0.344524	0.0420242	Zinc finger protein 217
O75376	NCOR1	0.134816	0.152481	Nuclear receptor corepressor 1
O75391	SPAG7	-0.393992	0.0110369	Sperm-associated antigen 7
O75420	GIGYF1	0.540595	0.00434956	GRB10-interacting GYF protein 1
O75533	SF3B1	0.70286	0.00113373	Splicing factor 3B subunit 1
O75554	WBP4	0.419224	0.00622253	WW domain-binding protein 4
O75643	SNRNP200	0.23385	0.183829	U5 small nuclear ribonucleoprotein 200 kDa helicase
O75792	RNASEH2A	1.01484	0.00113373	Ribonuclease H2 subunit A
O75808	CAPN15	0.360514	0.0373498	Calpain-15
O75964	ATP5MG	0.966687	0.0275112	ATP synthase F(0) complex subunit g, mitochondrial
O75976	CPD	-1.32734	0.000222452	Carboxypeptidase D
O76080	ZFAND5	0.202649	0.245557	AN1-type zinc finger protein 5
O94842	TOX4	0.260034	0.0329801	TOX high mobility group box family member 4
O94900	TOX	0.460867	0.00774496	Thymocyte selection-associated high mobility group box protein TOX
O94979	SEC31A	0.648092	0.00342474	Protein transport protein Sec31A
O95071	UBR5	0.282668	0.0220658	E3 ubiquitin-protein ligase UBR5
O95081	AGFG2	0.222526	0.095728	Arf-GAP domain and FG repeat-containing protein 2
O95104	SCAF4	0.158903	0.0995661	SR-related and CTD-associated factor 4
O95292	VAPB	0.575789	0.00105482	Vesicle-associated membrane protein-associated protein B/C
O95391	SLU7	0.132634	0.393076	Pre-mRNA-splicing factor SLU7
O95429	BAG4	-0.165009	0.121439	BAG family molecular chaperone regulator 4
O95486	SEC24A	0.146441	0.408246	Protein transport protein Sec24A
O95487	SEC24B	-0.239503	0.0373498	Protein transport protein Sec24B
O95628	CNOT4	0.0197781	0.929196	CCR4-NOT transcription complex subunit 4
O95684	CEP43	-0.138864	0.428529	Centrosomal protein 43
O95721	SNAP29	-0.618373	0.00480218	Synaptosomal-associated protein 29
O95789	ZMYM6	-0.52398	0.00274647	Zinc finger MYM-type protein 6
O95817	BAG3	-0.20159	0.0908513	BAG family molecular chaperone regulator 3
O95948	ONECUT2	0.34815	0.116714	One cut domain family member 2
P00519	ABL1	-0.479424	0.00342474	Tyrosine-protein kinase ABL1
P02786	TFRC	-1.3467	0.000157849	Transferrin receptor protein 1
P03986	TRGC2	-0.281536	0.0452638	T cell receptor gamma constant 2
P04040	CAT	-0.0711929	0.542002	Catalase
P04080	CSTB	0.417417	0.0632327	Cystatin-B
P04150	NR3C1	0.331806	0.0138462	Glucocorticoid receptor
P05107	ITGB2	-2.58507	1.35919e-06	Integrin beta-2
P05387	RPLP2	-0.280659	0.0796564	Large ribosomal subunit protein P2
P06730	EIF4E	0.601766	0.00108011	Eukaryotic translation initiation factor 4E
P07602	PSAP	1.22198	0.000157849	Prosaposin
P07814	EPRS1	0.66521	0.00294811	Bifunctional glutamate/proline--tRNA ligase
P08047	SP1	-0.38462	0.00820936	Transcription factor Sp1
P08235	NR3C2	0.094929	0.416996	Mineralocorticoid receptor
P08575	PTPRC	-1.04108	0.000983663	Receptor-type tyrosine-protein phosphatase C
P08670	VIM	-0.715979	0.000600974	Vimentin
P09012	SNRPA	0.0835005	0.499564	U1 small nuclear ribonucleoprotein A
P09651	HNRNPA1	-0.494037	0.0212641	Heterogeneous nuclear ribonucleoprotein A1
P0C7T5	ATXN1L	-0.0196062	0.861587	Ataxin-1-like
P0CG12	DERPC	-0.582323	0.00165509	Decreased expression in renal and prostate cancer protein
P0CG40	SP9	0.259134	0.04924	Transcription factor Sp9
P0CJ78	ZNF865	-1.95301	0.0413912	Zinc finger protein 865
P10071	GLI3	0.156563	0.316234	Transcriptional activator GLI3
P11274	BCR	0.151347	0.268462	Breakpoint cluster region protein
P11940	PABPC1	-0.571277	0.00274647	Polyadenylate-binding protein 1
P12270	TPR	0.114016	0.213045	Nucleoprotein TPR
P12755	SKI	0.275998	0.149567	Ski oncogene
P12757	SKIL	0.494024	0.0157777	Ski-like protein
P12956	XRCC6	0.0246664	0.885121	X-ray repair cross-complementing protein 6
P13056	NR2C1	-0.130833	0.283689	Nuclear receptor subfamily 2 group C member 1
P13473	LAMP2	0.162129	0.225452	Lysosome-associated membrane glycoprotein 2
P13639	EEF2	0.668481	0.0190296	Elongation factor 2
P13796	LCP1	0.40843	0.145961	Plastin-2
P14314	PRKCSH	-0.0746805	0.605239	Glucosidase 2 subunit beta
P14317	HCLS1	0.102288	0.280429	Hematopoietic lineage cell-specific protein
P14859	POU2F1	-0.165961	0.138737	POU domain, class 2, transcription factor 1
P15153	RAC2	1.3631	0.000903361	Ras-related C3 botulinum toxin substrate 2
P15336	ATF2	0.147555	0.202844	Cyclic AMP-dependent transcription factor ATF-2
P15822	HIVEP1	-0.18839	0.147022	Zinc finger protein 40
P15880	RPS2	-0.436892	0.0107096	Small ribosomal subunit protein uS5
P15923	TCF3	-0.110388	0.25408	Transcription factor E2-alpha
P16220	CREB1	0.180823	0.0916591	Cyclic AMP-responsive element-binding protein 1
P16401	H1-5	0.124703	0.271184	Histone H1.5
P16402	H1-3	0.512028	0.169031	Histone H1.3
P16989	YBX3	-0.316765	0.0259632	Y-box-binding protein 3
P17275	JUNB	0.161529	0.218048	Transcription factor JunB
P17987	TCP1	-0.152921	0.277824	T-complex protein 1 subunit alpha
P18146	EGR1	-0.0447816	0.694622	Early growth response protein 1
P18583	SON	0.0946407	0.588784	Protein SON
P18846	ATF1	0.0763773	0.47852	Cyclic AMP-dependent transcription factor ATF-1
P20774	OGN	0.0810461	0.3836	Mimecan
P20810	CAST	0.596382	0.00113373	Calpastatin
P21333	FLNA	0.922987	0.0029908	Filamin-A
P22670	RFX1	0.0733199	0.574865	MHC class II regulatory factor RFX1
P22681	CBL	0.0511771	0.650942	E3 ubiquitin-protein ligase CBL
P23246	SFPQ	0.514771	0.00154627	Splicing factor, proline- and glutamine-rich
P23528	CFL1	0.112381	0.36728	Cofilin-1
P23588	EIF4B	-0.623632	0.00274647	Eukaryotic translation initiation factor 4B
P23743	DGKA	0.332386	0.0512102	Diacylglycerol kinase alpha
P25054	APC	-0.0746233	0.637132	Adenomatous polyposis coli protein
P27540	ARNT	-0.92887	0.00794813	Aryl hydrocarbon receptor nuclear translocator
P27694	RPA1	0.268553	0.105282	Replication protein A 70 kDa DNA-binding subunit
P27816	MAP4	0.478495	0.0688858	Microtubule-associated protein 4
P27824	CANX	-0.275465	0.132535	Calnexin
P28331	NDUFS1	0.962865	0.0013195	NADH-ubiquinone oxidoreductase 75 kDa subunit, mitochondrial
P29084	GTF2E2	0.0905788	0.472907	Transcription initiation factor IIE subunit beta
P30041	PRDX6	0.784922	0.000843933	Peroxiredoxin-6
P30533	LRPAP1	0.0419633	0.791938	Alpha-2-macroglobulin receptor-associated protein
P30622	CLIP1	0.338234	0.0135607	CAP-Gly domain-containing linker protein 1
P31146	CORO1A	1.02705	0.00151184	Coronin-1A
P31629	HIVEP2	0.491529	0.00806477	Transcription factor HIVEP2
P32942	ICAM3	0.198813	0.502349	Intercellular adhesion molecule 3
P33981	TTK	-0.435837	0.0142523	Dual specificity protein kinase TTK
P33993	MCM7	0.19885	0.0785155	DNA replication licensing factor MCM7
P35453	HOXD13	0.368056	0.0195029	Homeobox protein Hox-D13
P35611	ADD1	0.0110319	0.909531	Alpha-adducin
P35658	NUP214	-0.614901	0.0014701	Nuclear pore complex protein Nup214
P36956	SREBF1	0.034853	0.716404	Sterol regulatory element-binding protein 1
P38606	ATP6V1A	0.192545	0.483896	V-type proton ATPase catalytic subunit A
P38919	EIF4A3	0.307424	0.217488	Eukaryotic initiation factor 4A-III
P39880	CUX1	0.329306	0.0197939	Homeobox protein cut-like 1
P40121	CAPG	0.399074	0.0429741	Macrophage-capping protein
P40692	MLH1	-1.07142	0.00244357	DNA mismatch repair protein Mlh1
P40855	PEX19	-0.929967	0.0104601	Peroxisomal biogenesis factor 19
P42167	TMPO	-0.868701	0.000903361	Lamina-associated polypeptide 2, isoforms beta/gamma
P42566	EPS15	-0.233399	0.0672728	Epidermal growth factor receptor substrate 15
P42694	HELZ	-0.785375	0.00156243	Probable helicase with zinc finger domain
P46013	MKI67	-0.0681204	0.768771	Proliferation marker protein Ki-67
P46100	ATRX	0.583088	0.00920871	Transcriptional regulator ATRX
P46937	YAP1	0.450278	0.00993403	Transcriptional coactivator YAP1
P48382	RFX5	0.0100421	0.929914	DNA-binding protein RFX5
P48634	PRRC2A	-0.161121	0.147488	Protein PRRC2A
P48730	CSNK1D	1.03791	0.000478385	Casein kinase I isoform delta
P49321	NASP	-0.181813	0.157454	Nuclear autoantigenic sperm protein
P49750	YLPM1	-0.522331	0.0105979	YLP motif-containing protein 1
P49790	NUP153	-0.298293	0.0284212	Nuclear pore complex protein Nup153
P49792	RANBP2	-0.0830582	0.434686	E3 SUMO-protein ligase RanBP2
P49840	GSK3A	-0.721192	0.00444711	Glycogen synthase kinase-3 alpha
P49841	GSK3B	-0.00667687	0.949732	Glycogen synthase kinase-3 beta
P49848	TAF6	-1.05081	0.00806477	Transcription initiation factor TFIID subunit 6
P50402	EMD	-1.03673	0.0221988	Emerin
P51003	PAPOLA	-0.325518	0.00806477	Poly(A) polymerase alpha
P51610	HCFC1	-0.905943	0.000478385	Host cell factor 1
P51826	AFF3	0.562587	0.00325747	AF4/FMR2 family member 3
P51858	HDGF	0.40268	0.0192215	Hepatoma-derived growth factor
P52594	AGFG1	-1.0116	0.000569317	Arf-GAP domain and FG repeat-containing protein 1
P52948	NUP98	0.292698	0.0563368	Nuclear pore complex protein Nup98-Nup96
P53814	SMTN	-0.61195	0.00946646	Smoothelin
P54259	ATN1	0.319354	0.0269822	Atrophin-1
P54687	BCAT1	0.648788	0.0157719	Branched-chain-amino-acid aminotransferase, cytosolic
P54725	RAD23A	-0.621915	0.00460483	UV excision repair protein RAD23 homolog A
P54727	RAD23B	-0.0401707	0.89184	UV excision repair protein RAD23 homolog B
P55197	MLLT10	0.116853	0.347516	Protein AF-10
P55198	MLLT6	-0.0307193	0.82346	Protein AF-17
P55265	ADAR	0.986986	0.000303836	Double-stranded RNA-specific adenosine deaminase
P55327	TPD52	0.399446	0.00806477	Tumor protein D52
P55735	SEC13	-0.00971145	0.950452	Protein SEC13 homolog
P56537	EIF6	0.328711	0.0280441	Eukaryotic translation initiation factor 6
P57682	KLF3	-0.0770506	0.417986	Krueppel-like factor 3
P60709	ACTB	1.07565	0.00113373	Actin, cytoplasmic 1
P62805	H4C1	0.748142	0.00274647	Histone H4
P78312	FAM193A	-0.271833	0.034839	Protein FAM193A
P78337	PITX1	0.110925	0.369856	Pituitary homeobox 1
P78344	EIF4G2	0.164257	0.149567	Eukaryotic translation initiation factor 4 gamma 2
P78364	PHC1	0.223076	0.119989	Polyhomeotic-like protein 1
P82979	SARNP	0.432984	0.0132238	SAP domain-containing ribonucleoprotein
P85037	FOXK1	0.0147767	0.901405	Forkhead box protein K1
P98082	DAB2	-0.263877	0.0499601	Disabled homolog 2
P98095	FBLN2	-0.272086	0.0531038	Fibulin-2
P98171	ARHGAP4	0.446194	0.00977889	Rho GTPase-activating protein 4
P98172	EFNB1	-0.987279	0.00077704	Ephrin-B1
P98175	RBM10	-0.0689321	0.556747	RNA-binding protein 10
Q01082	SPTBN1	-0.410054	0.0435447	Spectrin beta chain, non-erythrocytic 1
Q01167	FOXK2	-0.418886	0.0284212	Forkhead box protein K2
Q01196	RUNX1	0.495197	0.00287074	Runt-related transcription factor 1
Q01543	FLI1	0.26862	0.0750575	Friend leukemia integration 1 transcription factor
Q01780	EXOSC10	-0.00782281	0.96484	Exosome complex component 10
Q01826	SATB1	-0.73016	0.000553035	DNA-binding protein SATB1
Q02078	MEF2A	0.511202	0.00302747	Myocyte-specific enhancer factor 2A
Q02086	SP2	0.141037	0.20974	Transcription factor Sp2
Q02446	SP4	0.383378	0.169368	Transcription factor Sp4
Q02818	NUCB1	0.421899	0.0161067	Nucleobindin-1
Q03164	KMT2A	-0.0734957	0.458022	Histone-lysine N-methyltransferase 2A
Q04206	RELA	-0.0588712	0.861642	Transcription factor p65
Q04637	EIF4G1	-0.782459	0.00113874	Eukaryotic translation initiation factor 4 gamma 1
Q04724	TLE1	-0.539932	0.00225728	Transducin-like enhancer protein 1
Q04725	TLE2	-0.407463	0.0179292	Transducin-like enhancer protein 2
Q04726	TLE3	0.0680537	0.498105	Transducin-like enhancer protein 3
Q04727	TLE4	-0.26134	0.225147	Transducin-like enhancer protein 4
Q06210	GFPT1	1.48825	0.000144347	Glutamine--fructose-6-phosphate aminotransferase [isomerizing] 1
Q06330	RBPJ	-0.300978	0.151303	Recombining binding protein suppressor of hairless
Q07912	TNK2	-0.217734	0.217714	Activated CDC42 kinase 1
Q08211	DHX9	0.238652	0.0967269	ATP-dependent RNA helicase A
Q09472	EP300	0.435357	0.00377511	Histone acetyltransferase p300
Q09666	AHNAK	0.270213	0.0232478	Neuroblast differentiation-associated protein AHNAK
Q0D2I5	IFFO1	-0.562543	0.00587485	Non-homologous end joining factor IFFO1
Q10469	MGAT2	-0.186565	0.485073	Alpha-1,6-mannosyl-glycoprotein 2-beta-N-acetylglucosaminyltransferase
Q10471	GALNT2	-0.581935	0.00154627	Polypeptide N-acetylgalactosaminyltransferase 2
Q12772	SREBF2	-0.208528	0.0615431	Sterol regulatory element-binding protein 2
Q12816	TRO	0.105446	0.508033	Trophinin
Q12830	BPTF	-0.334559	0.0110789	Nucleosome-remodeling factor subunit BPTF
Q12857	NFIA	-0.17656	0.347091	Nuclear factor 1 A-type
Q12888	TP53BP1	-0.194949	0.438771	TP53-binding protein 1
Q12906	ILF3	-0.0533138	0.636572	Interleukin enhancer-binding factor 3
Q12968	NFATC3	0.266854	0.0531038	Nuclear factor of activated T-cells, cytoplasmic 3
Q13098	GPS1	0.0682458	0.629579	COP9 signalosome complex subunit 1
Q13126	MTAP	-1.13814	0.178498	S-methyl-5'-thioadenosine phosphorylase
Q13263	TRIM28	0.317927	0.0861689	Transcription intermediary factor 1-beta
Q13283	G3BP1	0.462824	0.005393	Ras GTPase-activating protein-binding protein 1
Q13310	PABPC4	-0.0904159	0.347516	Polyadenylate-binding protein 4
Q13422	IKZF1	-0.049107	0.706316	DNA-binding protein Ikaros
Q13428	TCOF1	0.457257	0.0531038	Treacle protein
Q13469	NFATC2	0.750389	0.00169091	Nuclear factor of activated T-cells, cytoplasmic 2
Q13492	PICALM	0.0814881	0.587159	Phosphatidylinositol-binding clathrin assembly protein
Q13546	RIPK1	0.47219	0.0205923	Receptor-interacting serine/threonine-protein kinase 1
Q13573	SNW1	-0.120219	0.508532	SNW domain-containing protein 1
Q13586	STIM1	-0.0813958	0.616669	Stromal interaction molecule 1
Q13620	CUL4B	-0.225716	0.0716611	Cullin-4B
Q13625	TP53BP2	-0.0943501	0.520263	Apoptosis-stimulating of p53 protein 2
Q13671	RIN1	0.0489406	0.792602	Ras and Rab interactor 1
Q13951	CBFB	0.272335	0.149208	Core-binding factor subunit beta
Q14004	CDK13	-0.054692	0.653938	Cyclin-dependent kinase 13
Q14011	CIRBP	0.593218	0.0154908	Cold-inducible RNA-binding protein
Q14119	VEZF1	-0.19489	0.105282	Vascular endothelial zinc finger 1
Q14157	UBAP2L	-0.250599	0.0536072	Ubiquitin-associated protein 2-like
Q14247	CTTN	0.621478	0.00113373	Src substrate cortactin
Q14444	CAPRIN1	-0.337015	0.177906	Caprin-1
Q14651	PLS1	-0.918052	0.0127079	Plastin-1
Q14657	LAGE3	-0.897144	0.00439116	EKC/KEOPS complex subunit LAGE3
Q14671	PUM1	0.181524	0.114873	Pumilio homolog 1
Q14676	MDC1	0.133507	0.226271	Mediator of DNA damage checkpoint protein 1
Q14677	CLINT1	-0.206367	0.320447	Clathrin interactor 1
Q14679	TTLL4	-0.0238446	0.867756	Tubulin monoglutamylase TTLL4
Q14684	RRP1B	0.376832	0.0130563	Ribosomal RNA processing protein 1 homolog B
Q14686	NCOA6	-0.542032	0.0138917	Nuclear receptor coactivator 6
Q14687	GSE1	0.348987	0.0132238	Genetic suppressor element 1
Q14766	LTBP1	-0.176615	0.36728	Latent-transforming growth factor beta-binding protein 1
Q14814	MEF2D	0.146875	0.52774	Myocyte-specific enhancer factor 2D
Q14847	LASP1	-0.177738	0.147488	LIM and SH3 domain protein 1
Q14938	NFIX	0.232686	0.057418	Nuclear factor 1 X-type
Q14966	ZNF638	0.0074398	0.9574	Zinc finger protein 638
Q14980	NUMA1	0.110348	0.474058	Nuclear mitotic apparatus protein 1
Q15052	ARHGEF6	0.898636	0.00977889	Rho guanine nucleotide exchange factor 6
Q15061	WDR43	0.42534	0.0384233	WD repeat-containing protein 43
Q15233	NONO	-0.337062	0.104325	Non-POU domain-containing octamer-binding protein
Q15365	PCBP1	0.516617	0.00587485	Poly(rC)-binding protein 1
Q15366	PCBP2	-0.5463	0.00170811	Poly(rC)-binding protein 2
Q15459	SF3A1	-0.744867	0.012759	Splicing factor 3A subunit 1
Q15468	STIL	0.479655	0.010358	SCL-interrupting locus protein
Q15528	MED22	0.147445	0.337306	Mediator of RNA polymerase II transcription subunit 22
Q15652	JMJD1C	0.443436	0.00806477	Probable JmjC domain-containing histone demethylation protein 2C
Q15714	TSC22D1	-0.212346	0.095728	TSC22 domain family protein 1
Q15723	ELF2	0.339849	0.00789817	ETS-related transcription factor Elf-2
Q15750	TAB1	-0.484327	0.00587485	TGF-beta-activated kinase 1 and MAP3K7-binding protein 1
Q15813	TBCE	0.415113	0.0042628	Tubulin-specific chaperone E
Q15942	ZYX	0.202829	0.106018	Zyxin
Q16186	ADRM1	-0.642098	0.00272851	Proteasomal ubiquitin receptor ADRM1
Q16555	DPYSL2	0.101425	0.626491	Dihydropyrimidinase-related protein 2
Q16594	TAF9	-0.14474	0.295896	Transcription initiation factor TFIID subunit 9
Q16643	DBN1	0.274275	0.165391	Drebrin
Q17RS7	GEN1	-0.320248	0.0172281	Flap endonuclease GEN homolog 1
Q2KHR2	RFX7	0.365166	0.0461067	DNA-binding protein RFX7
Q2KHR3	QSER1	-0.0295842	0.810214	Glutamine and serine-rich protein 1
Q2M2I8	AAK1	0.284048	0.0329801	AP2-associated protein kinase 1
Q2TAL8	QRICH1	0.233201	0.0818538	Transcriptional regulator QRICH1
Q4G0I0	UQCC4	-0.372685	0.00970932	Ubiquinol-cytochrome c reductase complex assembly factor 4
Q4KMG0	CDON	0.193716	0.151971	Cell adhesion molecule-related/down-regulated by oncogenes
Q4KMP7	TBC1D10B	0.214517	0.0679513	TBC1 domain family member 10B
Q4VCS5	AMOT	0.44958	0.0042628	Angiomotin
Q52LR7	EPC2	0.301789	0.0300972	Enhancer of polycomb homolog 2
Q58A45	PAN3	0.0386853	0.695914	PAN2-PAN3 deadenylation complex subunit PAN3
Q5BJH7	YIF1B	0.762881	0.000714489	Protein YIF1B
Q5H9F3	BCORL1	0.560195	0.0205923	BCL-6 corepressor-like protein 1
Q5HYC2	BRD10	0.412494	0.0228107	Uncharacterized bromodomain-containing protein 10
Q5HYW2	NHSL2	0.235625	0.147606	NHS-like protein 2
Q5JRA6	MIA3	-0.818143	0.00287074	Transport and Golgi organization protein 1 homolog
Q5JSZ5	PRRC2B	-0.287513	0.0130098	Protein PRRC2B
Q5JTW2	CEP78	0.53565	0.00774496	Centrosomal protein of 78 kDa
Q5MIZ7	PPP4R3B	0.463164	0.00480218	Serine/threonine-protein phosphatase 4 regulatory subunit 3B
Q5QP82	DCAF10	-0.36144	0.0290927	DDB1- and CUL4-associated factor 10
Q5SRI9	MANEA	-0.318582	0.0172281	Glycoprotein endo-alpha-1,2-mannosidase
Q5SSJ5	HP1BP3	-0.0235836	0.864599	Heterochromatin protein 1-binding protein 3
Q5T0B9	ZNF362	-0.345092	0.130133	Zinc finger protein 362
Q5T1R4	HIVEP3	-0.282472	0.0274377	Transcription factor HIVEP3
Q5T1V6	DDX59	0.0805347	0.422411	Probable ATP-dependent RNA helicase DDX59
Q5T3J3	LRIF1	0.386127	0.00439116	Ligand-dependent nuclear receptor-interacting factor 1
Q5T6F2	UBAP2	-0.458279	0.00302747	Ubiquitin-associated protein 2
Q5T8P6	RBM26	0.2354	0.0632327	RNA-binding protein 26
Q5TC82	RC3H1	0.0051339	0.968632	Roquin-1
Q5TGY3	AHDC1	-0.0468392	0.609344	Transcription factor Gibbin
Q5U5X8	FAM222A	-0.324149	0.0355165	Protein FAM222A
Q5VT25	CDC42BPA	0.376231	0.0711738	Serine/threonine-protein kinase MRCK alpha
Q5VT52	RPRD2	0.13102	0.317828	Regulation of nuclear pre-mRNA domain-containing protein 2
Q5VWN6	TASOR2	-0.522831	0.00233968	Protein TASOR 2
Q5XG87	TENT4A	0.0102346	0.964867	Terminal nucleotidyltransferase 4A
Q5XPI4	RNF123	0.277634	0.0765028	E3 ubiquitin-protein ligase RNF123
Q63ZY3	KANK2	-0.169151	0.354246	KN motif and ankyrin repeat domain-containing protein 2
Q6AI39	BICRAL	-0.249259	0.132535	BRD4-interacting chromatin-remodeling complex-associated protein-like
Q6JBY9	RCSD1	0.77364	0.00165509	CapZ-interacting protein
Q6KC79	NIPBL	-0.156338	0.130795	Nipped-B-like protein
Q6MZP7	LIN54	-0.189493	0.095728	Protein lin-54 homolog
Q6N021	TET2	-0.104598	0.274527	Methylcytosine dioxygenase TET2
Q6N043	ZNF280D	0.368195	0.0133383	Zinc finger protein 280D
Q6NXT4	SLC30A6	0.612725	0.00266874	Zinc transporter 6
Q6P3W7	SCYL2	0.365161	0.109075	SCY1-like protein 2
Q6P4E1	GOLM2	0.309675	0.0193011	Protein GOLM2
Q6P4R8	NFRKB	-0.0279067	0.772562	Nuclear factor related to kappa-B-binding protein
Q6PCB5	RSBN1L	-0.652627	0.00444711	Lysine-specific demethylase RSBN1L
Q6PJG2	MIDEAS	0.375832	0.049373	Mitotic deacetylase-associated SANT domain protein
Q6PJT7	ZC3H14	-0.132591	0.275612	Zinc finger CCCH domain-containing protein 14
Q6PKG0	LARP1	0.18799	0.0911554	La-related protein 1
Q6UN15	FIP1L1	-0.815533	0.00287074	Pre-mRNA 3'-end-processing factor FIP1
Q6UUV7	CRTC3	-0.541277	0.0211991	CREB-regulated transcription coactivator 3
Q6UVJ0	SASS6	-0.153112	0.57397	Spindle assembly abnormal protein 6 homolog
Q6UXB8	PI16	-2.53905	0.000157849	Peptidase inhibitor 16
Q6VMQ6	ATF7IP	0.0719189	0.588784	Activating transcription factor 7-interacting protein 1
Q6W2J9	BCOR	-0.0679547	0.510641	BCL-6 corepressor
Q6Y7W6	GIGYF2	-0.253296	0.0213988	GRB10-interacting GYF protein 2
Q6ZNB6	NFXL1	-0.0953118	0.452338	NF-X1-type zinc finger protein NFXL1
Q6ZNJ1	NBEAL2	0.0220298	0.864599	Neurobeachin-like protein 2
Q6ZRI6	C15orf39	-0.0444263	0.664887	Uncharacterized protein C15orf39
Q6ZRP7	QSOX2	-0.563193	0.00711039	Sulfhydryl oxidase 2
Q6ZRS2	SRCAP	0.233804	0.512334	Helicase SRCAP
Q6ZSZ6	TSHZ1	0.167408	0.110063	Teashirt homolog 1
Q6ZU65	UBN2	-0.498824	0.0434053	Ubinuclein-2
Q70CQ2	USP34	0.0234688	0.857069	Ubiquitin carboxyl-terminal hydrolase 34
Q75N03	CBLL1	0.355223	0.0485183	E3 ubiquitin-protein ligase Hakai
Q76L83	ASXL2	0.311764	0.013857	Putative Polycomb group protein ASXL2
Q76N32	CEP68	0.424212	0.0123767	Centrosomal protein of 68 kDa
Q7KZ85	SUPT6H	-0.531278	0.0564664	Transcription elongation factor SPT6
Q7L1W4	LRRC8D	-0.696527	0.00105482	Volume-regulated anion channel subunit LRRC8D
Q7L3V2	RTL10	0.101933	0.319448	Protein Bop
Q7LBC6	KDM3B	0.0272042	0.863119	Lysine-specific demethylase 3B
Q7RTN6	STRADA	0.506161	0.0443836	STE20-related kinase adapter protein alpha
Q7Z2W4	ZC3HAV1	-0.306661	0.0344336	Zinc finger CCCH-type antiviral protein 1
Q7Z3B3	KANSL1	-0.367599	0.0122806	KAT8 regulatory NSL complex subunit 1
Q7Z3K3	POGZ	-0.380905	0.0110789	Pogo transposable element with ZNF domain
Q7Z3T8	ZFYVE16	-0.250871	0.151303	Zinc finger FYVE domain-containing protein 16
Q7Z417	NUFIP2	-0.749931	0.00274647	FMR1-interacting protein NUFIP2
Q7Z434	MAVS	-0.373198	0.00965404	Mitochondrial antiviral-signaling protein
Q7Z589	EMSY	0.0761412	0.577456	BRCA2-interacting transcriptional repressor EMSY
Q7Z5L9	IRF2BP2	0.22387	0.0686591	Interferon regulatory factor 2-binding protein 2
Q7Z699	SPRED1	0.537991	0.025801	Sprouty-related, EVH1 domain-containing protein 1
Q7Z6J0	SH3RF1	0.635108	0.00105482	E3 ubiquitin-protein ligase SH3RF1
Q7Z6Z7	HUWE1	-0.306546	0.0182371	E3 ubiquitin-protein ligase HUWE1
Q7Z739	YTHDF3	-0.523497	0.00476535	YTH domain-containing family protein 3
Q86U70	LDB1	-0.536493	0.00139209	LIM domain-binding protein 1
Q86UE4	MTDH	0.615192	0.00199863	Protein LYRIC
Q86VY4	TSPYL5	-0.18463	0.244082	Testis-specific Y-encoded-like protein 5
Q86X10	RALGAPB	-0.286483	0.0721379	Ral GTPase-activating protein subunit beta
Q86XP3	DDX42	0.488576	0.00399105	ATP-dependent RNA helicase DDX42
Q86XT2	VPS37D	0.285153	0.0392713	Vacuolar protein sorting-associated protein 37D
Q86Y37	CACUL1	-0.243269	0.0797843	CDK2-associated and cullin domain-containing protein 1
Q86YP4	GATAD2A	-0.116475	0.382428	Transcriptional repressor p66-alpha
Q86Z02	HIPK1	0.195075	0.122193	Homeodomain-interacting protein kinase 1
Q8IU81	IRF2BP1	0.408163	0.00919188	Interferon regulatory factor 2-binding protein 1
Q8IUX7	AEBP1	-0.242801	0.0725985	Adipocyte enhancer-binding protein 1
Q8IVH2	FOXP4	-0.459179	0.00545424	Forkhead box protein P4
Q8IVW6	ARID3B	-0.542143	0.00211185	AT-rich interactive domain-containing protein 3B
Q8IWB9	TEX2	-0.109744	0.374683	Testis-expressed protein 2
Q8IWI9	MGA	-0.289815	0.0166732	MAX gene-associated protein
Q8IWY9	CDAN1	0.118195	0.44797	Codanin-1
Q8IWZ3	ANKHD1	-0.143727	0.212171	Ankyrin repeat and KH domain-containing protein 1
Q8IWZ8	SUGP1	-0.393244	0.013857	SURP and G-patch domain-containing protein 1
Q8IX12	CCAR1	0.677369	0.00585664	Cell division cycle and apoptosis regulator protein 1
Q8IY33	MICALL2	-0.0458396	0.858692	MICAL-like protein 2
Q8IZA0	KIAA0319L	0.142726	0.153157	Dyslexia-associated protein KIAA0319-like protein
Q8IZH2	XRN1	0.132423	0.175791	5'-3' exoribonuclease 1
Q8N0X7	SPART	-0.749192	0.000553035	Spartin
Q8N0Z3	SPICE1	-0.0528041	0.61823	Spindle and centriole-associated protein 1
Q8N122	RPTOR	0.111703	0.544037	Regulatory-associated protein of mTOR
Q8N1F7	NUP93	0.0514169	0.691098	Nuclear pore complex protein Nup93
Q8N1G0	ZNF687	-0.119974	0.363561	Zinc finger protein 687
Q8N3X1	FNBP4	-0.140393	0.255054	Formin-binding protein 4
Q8N488	RYBP	-1.26443	0.00585664	RING1 and YY1-binding protein
Q8N5I9	NOPCHAP1	-0.838246	0.000672815	NOP protein chaperone 1
Q8N684	CPSF7	0.215505	0.162966	Cleavage and polyadenylation specificity factor subunit 7
Q8N6T3	ARFGAP1	0.53289	0.00274647	ADP-ribosylation factor GTPase-activating protein 1
Q8N865	SPMIP4	0.867331	0.00113373	Sperm-associated microtubule inner protein 4
Q8N8S7	ENAH	-0.485581	0.0110283	Protein enabled homolog
Q8NBF6	AVL9	-0.0304873	0.87451	Late secretory pathway protein AVL9 homolog
Q8NBJ4	GOLM1	0.0562637	0.626882	Golgi membrane protein 1
Q8NBS9	TXNDC5	-0.846555	0.00102801	Thioredoxin domain-containing protein 5
Q8NCL4	GALNT6	-1.27683	0.00138048	Polypeptide N-acetylgalactosaminyltransferase 6
Q8ND83	SLAIN1	-0.144941	0.253425	SLAIN motif-containing protein 1
Q8NDV7	TNRC6A	-0.588851	0.0013195	Trinucleotide repeat-containing gene 6A protein
Q8NDX5	PHC3	0.134374	0.213861	Polyhomeotic-like protein 3
Q8NEL9	DDHD1	0.252274	0.121749	Phospholipase DDHD1
Q8NEM7	SUPT20H	0.0932829	0.508412	Transcription factor SPT20 homolog
Q8NEZ4	KMT2C	0.212466	0.0512956	Histone-lysine N-methyltransferase 2C
Q8NFC6	BOD1L1	-0.612995	0.00226657	Biorientation of chromosomes in cell division protein 1-like 1
Q8NFD5	ARID1B	0.31698	0.0117983	AT-rich interactive domain-containing protein 1B
Q8NFH5	NUP35	-0.284639	0.0232478	Nucleoporin NUP35
Q8NHV4	NEDD1	0.175922	0.139917	Protein NEDD1
Q8TCJ2	STT3B	-3.04961	1.17025e-05	Dolichyl-diphosphooligosaccharide--protein glycosyltransferase subunit STT3B
Q8TCU4	ALMS1	-0.161298	0.121439	Centrosome-associated protein ALMS1
Q8TD19	NEK9	-0.295424	0.11068	Serine/threonine-protein kinase Nek9
Q8TDH9	BLOC1S5	0.855304	0.00142272	Biogenesis of lysosome-related organelles complex 1 subunit 5
Q8TEQ6	GEMIN5	-0.274751	0.0221988	Gem-associated protein 5
Q8TEU7	RAPGEF6	0.049115	0.657085	Rap guanine nucleotide exchange factor 6
Q8WUH6	TMEM263	-0.0413569	0.828314	Transmembrane protein 263
Q8WUI4	HDAC7	0.181272	0.154578	Histone deacetylase 7
Q8WV99	ZFAND2B	0.0387914	0.772562	AN1-type zinc finger protein 2B
Q8WW01	TSEN15	0.480883	0.00794813	tRNA-splicing endonuclease subunit Sen15
Q8WW12	PCNP	0.277513	0.0549338	PEST proteolytic signal-containing nuclear protein
Q8WWH5	TRUB1	0.345514	0.021755	Pseudouridylate synthase TRUB1
Q8WWI1	LMO7	-0.00318885	0.982004	LIM domain only protein 7
Q8WWM7	ATXN2L	0.176613	0.219264	Ataxin-2-like protein
Q8WWQ0	PHIP	-0.13926	0.25851	PH-interacting protein
Q8WXF1	PSPC1	0.0276206	0.845051	Paraspeckle component 1
Q8WXI9	GATAD2B	0.0385614	0.784525	Transcriptional repressor p66-beta
Q8WXX7	AUTS2	0.163087	0.160643	Autism susceptibility gene 2 protein
Q8WYP5	AHCTF1	-0.190309	0.147022	Protein ELYS
Q92538	GBF1	0.405488	0.00594539	Golgi-specific brefeldin A-resistance guanine nucleotide exchange factor 1
Q92540	SMG7	-0.502551	0.00399105	Nonsense-mediated mRNA decay factor SMG7
Q92541	RTF1	0.0701477	0.480977	RNA polymerase-associated protein RTF1 homolog
Q92547	TOPBP1	-0.247686	0.0299817	DNA topoisomerase 2-binding protein 1
Q92576	PHF3	-0.0140921	0.923138	PHD finger protein 3
Q92615	LARP4B	0.0787042	0.661848	La-related protein 4B
Q92733	PRCC	0.270327	0.0908513	Proline-rich protein PRCC
Q92750	TAF4B	0.102585	0.376473	Transcription initiation factor TFIID subunit 4B
Q92766	RREB1	0.447151	0.00629249	Ras-responsive element-binding protein 1
Q92793	CREBBP	-0.0451495	0.659267	CREB-binding protein
Q92841	DDX17	0.273785	0.0166732	Probable ATP-dependent RNA helicase DDX17
Q92854	SEMA4D	-0.00889492	0.933757	Semaphorin-4D
Q92900	UPF1	0.0527445	0.760945	Regulator of nonsense transcripts 1
Q92945	KHSRP	0.122603	0.21628	Far upstream element-binding protein 2
Q93052	LPP	0.446657	0.0042628	Lipoma-preferred partner
Q969P0	IGSF8	-1.33164	0.00102801	Immunoglobulin superfamily member 8
Q969V6	MRTFA	0.291639	0.0256883	Myocardin-related transcription factor A
Q96A37	RNF166	0.342324	0.245329	E3 ubiquitin-protein ligase RNF166
Q96AE4	FUBP1	-0.389638	0.00545424	Far upstream element-binding protein 1
Q96AY4	TTC28	0.337895	0.0150767	Tetratricopeptide repeat protein 28
Q96BD5	PHF21A	0.405177	0.00434956	PHD finger protein 21A
Q96BY6	DOCK10	0.614276	0.00564349	Dedicator of cytokinesis protein 10
Q96CB8	INTS12	0.0528473	0.861642	Integrator complex subunit 12
Q96D71	REPS1	0.707631	0.00434956	RalBP1-associated Eps domain-containing protein 1
Q96DF8	ESS2	-0.89081	0.000222452	Splicing factor ESS-2 homolog
Q96FS4	SIPA1	0.751227	0.0222325	Signal-induced proliferation-associated protein 1
Q96G46	DUS3L	0.360807	0.0181928	tRNA-dihydrouridine(47) synthase [NAD(P)(+)]-like
Q96HA7	TONSL	-0.870487	0.00272851	Tonsoku-like protein
Q96HB5	CCDC120	0.779381	0.000472834	Coiled-coil domain-containing protein 120
Q96HC4	PDLIM5	-0.220688	0.0457015	PDZ and LIM domain protein 5
Q96I25	RBM17	-0.805671	0.00138048	Splicing factor 45
Q96IZ0	PAWR	-0.0678543	0.737273	PRKC apoptosis WT1 regulator protein
Q96IZ7	RSRC1	0.0729	0.47852	Serine/Arginine-related protein 53
Q96JH7	VCPIP1	-0.157365	0.36693	Deubiquitinating protein VCPIP1
Q96JY6	PDLIM2	0.0440512	0.670508	PDZ and LIM domain protein 2
Q96KR1	ZFR	-0.382246	0.0132238	Zinc finger RNA-binding protein
Q96KS0	EGLN2	0.408465	0.0615431	Prolyl hydroxylase EGLN2
Q96L91	EP400	0.0235449	0.819876	E1A-binding protein p400
Q96ME7	ZNF512	0.485874	0.0182131	Zinc finger protein 512
Q96MG7	NSMCE3	0.417277	0.012759	Non-structural maintenance of chromosomes element 3 homolog
Q96MY1	NOL4L	-1.06025	0.00156243	Nucleolar protein 4-like
Q96NW4	ANKRD27	0.304455	0.189792	Ankyrin repeat domain-containing protein 27
Q96PD2	DCBLD2	-0.252529	0.161807	Discoidin, CUB and LCCL domain-containing protein 2
Q96PK6	RBM14	-0.488457	0.00180752	RNA-binding protein 14
Q96R06	SPAG5	-0.108369	0.286046	Sperm-associated antigen 5
Q96RK0	CIC	0.66411	0.00161997	Protein capicua homolog
Q96RL7	VPS13A	-0.143213	0.408246	Intermembrane lipid transfer protein VPS13A
Q96RN5	MED15	-0.17618	0.138737	Mediator of RNA polymerase II transcription subunit 15
Q96RT1	ERBIN	0.117875	0.537662	Erbin
Q96T37	RBM15	-0.0868599	0.422411	RNA-binding protein 15
Q96T58	SPEN	-0.419564	0.00434956	Msx2-interacting protein
Q99081	TCF12	0.0958277	0.508853	Transcription factor 12
Q99439	CNN2	1.20148	0.00717759	Calponin-2
Q99504	EYA3	-1.12315	0.00169091	Protein phosphatase EYA3
Q99550	MPHOSPH9	0.325565	0.021755	M-phase phosphoprotein 9
Q99674	CGREF1	-0.0914189	0.615999	Cell growth regulator with EF hand domain protein 1
Q99700	ATXN2	-0.281117	0.150604	Ataxin-2
Q99808	SLC29A1	-0.0394655	0.861642	Equilibrative nucleoside transporter 1
Q99856	ARID3A	-0.15178	0.138737	AT-rich interactive domain-containing protein 3A
Q9BQ61	TRIR	-0.193888	0.143258	Telomerase RNA component interacting RNase
Q9BQ67	GRWD1	0.191524	0.466397	Glutamate-rich WD repeat-containing protein 1
Q9BQC3	DPH2	-0.383997	0.00920871	2-(3-amino-3-carboxypropyl)histidine synthase subunit 2
Q9BRX2	PELO	-1.1196	0.00279773	Protein pelota homolog
Q9BS26	ERP44	-0.181252	0.271096	Endoplasmic reticulum resident protein 44
Q9BTA9	WAC	0.0551691	0.675633	WW domain-containing adapter protein with coiled-coil
Q9BTC0	DIDO1	-0.379245	0.0110283	Death-inducer obliterator 1
Q9BUJ2	HNRNPUL1	0.232827	0.10009	Heterogeneous nuclear ribonucleoprotein U-like protein 1
Q9BV68	RNF126	-0.642918	0.00170811	E3 ubiquitin-protein ligase RNF126
Q9BVT8	TMUB1	-0.979755	0.000411725	Transmembrane and ubiquitin-like domain-containing protein 1
Q9BWG4	SSBP4	0.166891	0.369132	Single-stranded DNA-binding protein 4
Q9BWU0	SLC4A1AP	0.245753	0.0886238	Kanadaptin
Q9BWW4	SSBP3	0.13259	0.290745	Single-stranded DNA-binding protein 3
Q9BXK1	KLF16	-1.06065	0.000874553	Krueppel-like factor 16
Q9BYJ9	YTHDF1	-0.517804	0.0130113	YTH domain-containing family protein 1
Q9BZ23	PANK2	-0.196631	0.376473	Pantothenate kinase 2, mitochondrial
Q9C0B1	FTO	0.735086	0.00186311	Alpha-ketoglutarate-dependent dioxygenase FTO
Q9C0C7	AMBRA1	-0.0656908	0.696062	Activating molecule in BECN1-regulated autophagy protein 1
Q9C0D5	TANC1	-0.339811	0.0135607	Protein TANC1
Q9C0F1	CEP44	-0.283587	0.135028	Centrosomal protein of 44 kDa
Q9C0K0	BCL11B	0.276111	0.0753898	B-cell lymphoma/leukemia 11B
Q9GZM5	YIPF3	0.900353	0.000600974	Protein YIPF3
Q9GZR7	DDX24	0.289177	0.0600397	ATP-dependent RNA helicase DDX24
Q9H0E3	SAP130	0.337008	0.0110283	Histone deacetylase complex subunit SAP130
Q9H1B7	IRF2BPL	0.282263	0.105282	Probable E3 ubiquitin-protein ligase IRF2BPL
Q9H1Z4	WDR13	0.377935	0.00960319	WD repeat-containing protein 13
Q9H2F5	EPC1	0.210751	0.0564664	Enhancer of polycomb homolog 1
Q9H2G2	SLK	0.637398	0.00183299	STE20-like serine/threonine-protein kinase
Q9H2P0	ADNP	0.109967	0.445391	Activity-dependent neuroprotector homeobox protein
Q9H334	FOXP1	0.0613702	0.592242	Forkhead box protein P1
Q9H425	C1orf198	0.0295327	0.834493	Uncharacterized protein C1orf198
Q9H4A3	WNK1	-0.243871	0.0739319	Serine/threonine-protein kinase WNK1
Q9H4I2	ZHX3	-0.107631	0.44419	Zinc fingers and homeoboxes protein 3
Q9H792	PEAK1	-0.376352	0.0751581	Inactive tyrosine-protein kinase PEAK1
Q9H7D0	DOCK5	0.279292	0.0269822	Dedicator of cytokinesis protein 5
Q9H7P9	PLEKHG2	0.314678	0.0796564	Pleckstrin homology domain-containing family G member 2
Q9H8Y8	GORASP2	0.484653	0.00928996	Golgi reassembly-stacking protein 2
Q9H9L4	KANSL2	-0.191721	0.0603236	KAT8 regulatory NSL complex subunit 2
Q9HAP2	MLXIP	-0.325064	0.0110789	MLX-interacting protein
Q9HAU0	PLEKHA5	0.400935	0.00482364	Pleckstrin homology domain-containing family A member 5
Q9HBD1	RC3H2	-0.0626574	0.63275	Roquin-2
Q9HBG7	LY9	0.259248	0.106018	T-lymphocyte surface antigen Ly-9
Q9HBM6	TAF9B	0.2253	0.146382	Transcription initiation factor TFIID subunit 9B
Q9HC07	TMEM165	-0.0174698	0.949568	Putative divalent cation/proton antiporter TMEM165
Q9HCD5	NCOA5	-0.0285717	0.772562	Nuclear receptor coactivator 5
Q9HCD6	TANC2	-0.00975793	0.92512	Protein TANC2
Q9HCJ0	TNRC6C	0.258075	0.0274377	Trinucleotide repeat-containing gene 6C protein
Q9HCK8	CHD8	-0.339127	0.0105979	Chromodomain-helicase-DNA-binding protein 8
Q9HCM1	RESF1	0.0754719	0.463286	Retroelement silencing factor 1
Q9HCM7	FBRSL1	0.44839	0.00552497	Fibrosin-1-like protein
Q9HCS7	XAB2	-0.447175	0.0309445	Pre-mRNA-splicing factor SYF1
Q9HD15	SRA1	0.416933	0.0221988	Steroid receptor RNA activator 1
Q9NPF5	DMAP1	0.302721	0.0232478	DNA methyltransferase 1-associated protein 1
Q9NPG1	FZD3	0.0693056	0.670508	Frizzled-3
Q9NPG3	UBN1	-0.561162	0.00649942	Ubinuclein-1
Q9NQC3	RTN4	-0.171752	0.204763	Reticulon-4
Q9NQS7	INCENP	-0.265945	0.0559272	Inner centromere protein
Q9NR12	PDLIM7	0.372369	0.147488	PDZ and LIM domain protein 7
Q9NRB3	CHST12	0.034923	0.839149	Carbohydrate sulfotransferase 12
Q9NRJ4	TULP4	0.370557	0.229563	Tubby-related protein 4
Q9NSI2	SLX9	0.157159	0.124716	Ribosome biogenesis protein SLX9 homolog
Q9NSV4	DIAPH3	0.48797	0.249061	Protein diaphanous homolog 3
Q9NSY1	BMP2K	0.0768862	0.604462	BMP-2-inducible protein kinase
Q9NTZ6	RBM12	-0.0270801	0.835944	RNA-binding protein 12
Q9NUL3	STAU2	0.452687	0.00392393	Double-stranded RNA-binding protein Staufen homolog 2
Q9NVZ3	NECAP2	-0.0491868	0.709146	Adaptin ear-binding coat-associated protein 2
Q9NXV6	CDKN2AIP	0.168904	0.127487	CDKN2A-interacting protein
Q9NY43	BARHL2	-0.342602	0.0760577	BarH-like 2 homeobox protein
Q9NY74	ETAA1	0.0375882	0.863119	Ewing's tumor-associated antigen 1
Q9NYD6	HOXC10	0.0254157	0.81945	Homeobox protein Hox-C10
Q9NYJ8	TAB2	-0.187751	0.105282	TGF-beta-activated kinase 1 and MAP3K7-binding protein 2
Q9NYV4	CDK12	-0.204424	0.116855	Cyclin-dependent kinase 12
Q9NZ52	GGA3	-0.0029612	0.987434	ADP-ribosylation factor-binding protein GGA3
Q9NZM4	BICRA	-0.00392991	0.964867	BRD4-interacting chromatin-remodeling complex-associated protein
Q9NZN5	ARHGEF12	0.436032	0.0373498	Rho guanine nucleotide exchange factor 12
Q9NZN8	CNOT2	-0.264126	0.163961	CCR4-NOT transcription complex subunit 2
Q9NZT2	OGFR	-0.237377	0.502684	Opioid growth factor receptor
Q9P0U3	SENP1	0.118556	0.223402	Sentrin-specific protease 1
Q9P1Y5	CAMSAP3	0.00644992	0.964867	Calmodulin-regulated spectrin-associated protein 3
Q9P267	MBD5	0.289532	0.0193011	Methyl-CpG-binding domain protein 5
Q9P270	SLAIN2	0.177846	0.448209	SLAIN motif-containing protein 2
Q9P2D6	FAM135A	-0.170627	0.108238	Protein FAM135A
Q9P2M4	TBC1D14	-0.693829	0.00629249	TBC1 domain family member 14
Q9P2N5	RBM27	-0.283983	0.0461598	RNA-binding protein 27
Q9P2N6	KANSL3	0.0511644	0.626882	KAT8 regulatory NSL complex subunit 3
Q9P2T1	GMPR2	0.542658	0.0119333	GMP reductase 2
Q9P2Y4	ZNF219	0.243519	0.125584	Zinc finger protein 219
Q9UBG0	MRC2	0.0776355	0.566639	C-type mannose receptor 2
Q9UBL0	ARPP21	0.299588	0.0549338	cAMP-regulated phosphoprotein 21
Q9UET6	FTSJ1	0.176543	0.190719	tRNA (cytidine(32)/guanosine(34)-2'-O)-methyltransferase
Q9UEY8	ADD3	0.351037	0.0228107	Gamma-adducin
Q9UGP8	SEC63	1.0859	0.00121817	Translocation protein SEC63 homolog
Q9UGU0	TCF20	-0.282255	0.218048	Transcription factor 20
Q9UHB6	LIMA1	0.366272	0.0222325	LIM domain and actin-binding protein 1
Q9UHD8	SEPTIN9	0.300411	0.0615431	Septin-9
Q9UHD9	UBQLN2	-0.84953	0.0013195	Ubiquilin-2
Q9UHR5	SAP30BP	-0.905726	0.000303836	SAP30-binding protein
Q9UHY1	NRBP1	0.478058	0.0122806	Nuclear receptor-binding protein
Q9UI08	EVL	0.428768	0.0420242	Ena/VASP-like protein
Q9UI10	EIF2B4	0.369123	0.122193	Translation initiation factor eIF2B subunit delta
Q9UJU2	LEF1	-0.0731074	0.502684	Lymphoid enhancer-binding factor 1
Q9UJY4	GGA2	-0.385974	0.00928996	ADP-ribosylation factor-binding protein GGA2
Q9UK61	TASOR	0.359314	0.0104601	Protein TASOR
Q9UKA4	AKAP11	0.276033	0.0944186	A-kinase anchor protein 11
Q9UKD1	GMEB2	0.175171	0.0989194	Glucocorticoid modulatory element-binding protein 2
Q9UKM7	MAN1B1	-0.860429	0.00170811	Endoplasmic reticulum mannosyl-oligosaccharide 1,2-alpha-mannosidase
Q9UKX7	NUP50	-0.246613	0.0995661	Nuclear pore complex protein Nup50
Q9UKY1	ZHX1	-0.600983	0.00272851	Zinc fingers and homeoboxes protein 1
Q9UKY7	CDV3	0.217879	0.0612243	Protein CDV3 homolog
Q9ULH7	MRTFB	0.250781	0.0559313	Myocardin-related transcription factor B
Q9ULJ3	ZBTB21	-0.0598453	0.578647	Zinc finger and BTB domain-containing protein 21
Q9ULL5	PRR12	0.211606	0.117645	Proline-rich protein 12
Q9ULM3	YEATS2	0.123436	0.25851	YEATS domain-containing protein 2
Q9ULT8	HECTD1	-0.368794	0.0288329	E3 ubiquitin-protein ligase HECTD1
Q9UMZ2	SYNRG	0.029325	0.791938	Synergin gamma
Q9UN79	SOX13	0.168907	0.185474	Transcription factor SOX-13
Q9UPN6	SCAF8	0.0572388	0.729183	SR-related and CTD-associated factor 8
Q9UPN7	PPP6R1	-0.196579	0.336823	Serine/threonine-protein phosphatase 6 regulatory subunit 1
Q9UPN9	TRIM33	0.608922	0.00920871	E3 ubiquitin-protein ligase TRIM33
Q9UPQ9	TNRC6B	-0.000116068	0.999119	Trinucleotide repeat-containing gene 6B protein
Q9UPW6	SATB2	-0.487117	0.0108378	DNA-binding protein SATB2
Q9UQ35	SRRM2	0.173095	0.0796564	Serine/arginine repetitive matrix protein 2
Q9UQR0	SCML2	0.487483	0.00484454	Sex comb on midleg-like protein 2
Q9UQR1	ZNF148	-0.0641845	0.554226	Zinc finger protein 148
Q9Y240	CLEC11A	0.0203339	0.901405	C-type lectin domain family 11 member A
Q9Y253	POLH	0.193411	0.11226	DNA polymerase eta
Q9Y263	PLAA	-0.314316	0.0461598	Phospholipase A-2-activating protein
Q9Y282	ERGIC3	-0.0632089	0.709949	Endoplasmic reticulum-Golgi intermediate compartment protein 3
Q9Y2R2	PTPN22	0.636131	0.00806477	Tyrosine-protein phosphatase non-receptor type 22
Q9Y2W1	THRAP3	0.37052	0.0194717	Thyroid hormone receptor-associated protein 3
Q9Y2W2	WBP11	0.111205	0.517204	WW domain-binding protein 11
Q9Y2W6	TDRKH	0.545453	0.0147679	Tudor and KH domain-containing protein
Q9Y2X9	ZNF281	-0.885229	0.0774659	Zinc finger protein 281
Q9Y3S1	WNK2	0.247166	0.139917	Serine/threonine-protein kinase WNK2
Q9Y450	HBS1L	0.469237	0.0202979	HBS1-like protein
Q9Y467	SALL2	-1.00236	0.00666411	Sal-like protein 2
Q9Y490	TLN1	1.10279	0.00171904	Talin-1
Q9Y4B4	RAD54L2	-0.411643	0.00976491	Helicase ARIP4
Q9Y4C1	KDM3A	0.353494	0.0756429	Lysine-specific demethylase 3A
Q9Y4K1	CRYBG1	0.371742	0.0558219	Beta/gamma crystallin domain-containing protein 1
Q9Y4L1	HYOU1	-1.97966	4.31702e-05	Hypoxia up-regulated protein 1
Q9Y4X4	KLF12	-0.962434	0.000753537	Krueppel-like factor 12
Q9Y520	PRRC2C	-0.0600511	0.518099	Protein PRRC2C
Q9Y566	SHANK1	0.310359	0.0815527	SH3 and multiple ankyrin repeat domains protein 1
Q9Y580	RBM7	0.110743	0.2696	RNA-binding protein 7
Q9Y5A9	YTHDF2	0.223911	0.0517315	YTH domain-containing family protein 2
Q9Y5Z0	BACE2	-0.0774863	0.570321	Beta-secretase 2
Q9Y613	FHOD1	-0.218902	0.0613989	FH1/FH2 domain-containing protein 1
Q9Y618	NCOR2	-0.092027	0.401264	Nuclear receptor corepressor 2
Q9Y692	GMEB1	0.179088	0.211672	Glucocorticoid modulatory element-binding protein 1
Q9Y6G9	DYNC1LI1	-0.121061	0.408246	Cytoplasmic dynein 1 light intermediate chain 1
Q9Y6Q9	NCOA3	0.280752	0.025665	Nuclear receptor coactivator 3
Q9Y6R4	MAP3K4	0.280296	0.0384762	Mitogen-activated protein kinase kinase kinase 4
Q9Y6X8	ZHX2	0.208787	0.211438	Zinc fingers and homeoboxes protein 2
