# Supplementary material for: Systematic Quantification of Protein O‑GlcNAcylation Reveals Common and Cell-Type-Specific Responses to N‑Glycosylation Inhibition in Human Cells
Source: Anal Chem. 2026 May 19;98(21):15689–99. doi: 10.1021/acs.analchem.6c00972 (PMC13234820; doi:10.1021/acs.analchem.6c00972)
Supplement: Supplementary file 4 [file ac6c00972_si_004.xlsx]

## Sheet: Sheet1
Table S3A. Identification of total proteins in HEK293T cells
UniProt Accession	Gene Symbol	Total Peptide	Unique Peptide	Length	Coverage	Coverage Percentage	Protein Annotation
A0A024RBG1	NUDT4B	64	5	181	51	0.281768	Diphosphoinositol polyphosphate phosphohydrolase NUDT4B OS=Homo sapiens OX=9606 GN=NUDT4B PE=3 SV=1
A0A096LP01	SMIM26	1	1	95	9	0.0947368	Small integral membrane protein 26 OS=Homo sapiens OX=9606 GN=SMIM26 PE=1 SV=1
A0A0U1RRE5	NBDY	2	2	68	14	0.205882	Negative regulator of P-body association OS=Homo sapiens OX=9606 GN=NBDY PE=1 SV=1
A0A1W2PQ72	MSANTD7	7	4	361	51	0.141274	Myb/SANT-like DNA-binding domain-containing protein 7 OS=Homo sapiens OX=9606 GN=MSANTD7 PE=4 SV=1
A0A1W2PR95	IGBP1C	34	5	340	28	0.0823529	Immunoglobulin-binding protein 1 family member C OS=Homo sapiens OX=9606 GN=IGBP1C PE=3 SV=1
A0A804HLA8	GNG5B	10	2	68	36	0.529412	Guanine nucleotide-binding protein G(I)/G(S)/G(O) subunit gamma-5B OS=Homo sapiens OX=9606 GN=GNG5B PE=3 SV=1
A0AV96	RBM47	9	6	593	56	0.0944351	RNA-binding protein 47 OS=Homo sapiens OX=9606 GN=RBM47 PE=1 SV=2
A0AVF1	IFT56	29	15	554	138	0.249097	Intraflagellar transport protein 56 OS=Homo sapiens OX=9606 GN=IFT56 PE=1 SV=1
A0AVI2	FER1L5	5	2	2057	13	0.00631988	Fer-1-like protein 5 OS=Homo sapiens OX=9606 GN=FER1L5 PE=2 SV=3
A0AVI4	TMEM129	6	2	362	26	0.0718232	E3 ubiquitin-protein ligase TM129 OS=Homo sapiens OX=9606 GN=TMEM129 PE=1 SV=1
A0AVK6	E2F8	6	5	867	67	0.077278	Transcription factor E2F8 OS=Homo sapiens OX=9606 GN=E2F8 PE=1 SV=1
A0AVT1	UBA6	175	46	1052	506	0.480989	Ubiquitin-like modifier-activating enzyme 6 OS=Homo sapiens OX=9606 GN=UBA6 PE=1 SV=1
A0FGR8	ESYT2	54	20	921	198	0.214984	Extended synaptotagmin-2 OS=Homo sapiens OX=9606 GN=ESYT2 PE=1 SV=1
A0JLT2	MED19	2	2	244	33	0.135246	Mediator of RNA polymerase II transcription subunit 19 OS=Homo sapiens OX=9606 GN=MED19 PE=1 SV=2
A0JNW5	BLTP3B	33	21	1464	194	0.132514	Bridge-like lipid transfer protein family member 3B OS=Homo sapiens OX=9606 GN=BLTP3B PE=1 SV=2
A0MZ66	SHTN1	81	31	631	327	0.518225	Shootin-1 OS=Homo sapiens OX=9606 GN=SHTN1 PE=1 SV=4
A0PJW6	TMEM223	8	4	202	33	0.163366	Transmembrane protein 223 OS=Homo sapiens OX=9606 GN=TMEM223 PE=1 SV=1
A0PK00	TMEM120B	4	3	339	35	0.103245	Transmembrane protein 120B OS=Homo sapiens OX=9606 GN=TMEM120B PE=1 SV=1
A1A4S6	ARHGAP10	15	12	786	119	0.151399	Rho GTPase-activating protein 10 OS=Homo sapiens OX=9606 GN=ARHGAP10 PE=1 SV=1
A1A5C7	SLC22A23	6	5	686	39	0.0568513	Solute carrier family 22 member 23 OS=Homo sapiens OX=9606 GN=SLC22A23 PE=1 SV=2
A1L020	MEX3A	12	6	520	85	0.163462	RNA-binding protein MEX3A OS=Homo sapiens OX=9606 GN=MEX3A PE=1 SV=1
A1L0T0	ILVBL	58	15	632	177	0.280063	2-hydroxyacyl-CoA lyase 2 OS=Homo sapiens OX=9606 GN=ILVBL PE=1 SV=2
A1L157	TSPAN11	3	2	253	28	0.110672	Tetraspanin-11 OS=Homo sapiens OX=9606 GN=TSPAN11 PE=2 SV=2
A1L170	C1orf226	5	4	272	26	0.0955882	Uncharacterized protein C1orf226 OS=Homo sapiens OX=9606 GN=C1orf226 PE=1 SV=1
A1L390	PLEKHG3	21	10	1219	117	0.0959803	Pleckstrin homology domain-containing family G member 3 OS=Homo sapiens OX=9606 GN=PLEKHG3 PE=1 SV=1
A1L3X0	ELOVL7	2	2	281	18	0.0640569	Very long chain fatty acid elongase 7 OS=Homo sapiens OX=9606 GN=ELOVL7 PE=1 SV=1
A1X283	SH3PXD2B	71	30	911	350	0.384193	SH3 and PX domain-containing protein 2B OS=Homo sapiens OX=9606 GN=SH3PXD2B PE=1 SV=3
A1XBS5	CIBAR1	3	3	289	24	0.083045	CBY1-interacting BAR domain-containing protein 1 OS=Homo sapiens OX=9606 GN=CIBAR1 PE=1 SV=2
A2A3K4	PTPDC1	6	5	754	77	0.102122	Protein tyrosine phosphatase domain-containing protein 1 OS=Homo sapiens OX=9606 GN=PTPDC1 PE=1 SV=1
A2A3N6	PIPSL	61	13	862	120	0.139211	Putative PIP5K1A and PSMD4-like protein OS=Homo sapiens OX=9606 GN=PIPSL PE=5 SV=1
A2RRP1	NBAS	106	52	2371	513	0.216364	NBAS subunit of NRZ tethering complex OS=Homo sapiens OX=9606 GN=NBAS PE=1 SV=2
A2RTX5	TARS3	46	18	802	196	0.244389	Threonine--tRNA ligase 2, cytoplasmic OS=Homo sapiens OX=9606 GN=TARS3 PE=1 SV=1
A2RU49	HYKK	13	7	373	104	0.27882	Hydroxylysine kinase OS=Homo sapiens OX=9606 GN=HYKK PE=1 SV=2
A2RU67	FAM234B	11	7	622	98	0.157556	Protein FAM234B OS=Homo sapiens OX=9606 GN=FAM234B PE=1 SV=1
A2RUB1	MEIOC	6	5	952	64	0.0672269	Meiosis-specific coiled-coil domain-containing protein MEIOC OS=Homo sapiens OX=9606 GN=MEIOC PE=2 SV=3
A2RUC4	TYW5	15	6	315	64	0.203175	tRNA wybutosine-synthesizing protein 5 OS=Homo sapiens OX=9606 GN=TYW5 PE=1 SV=1
A2RUS2	DENND3	11	7	1198	57	0.0475793	DENN domain-containing protein 3 OS=Homo sapiens OX=9606 GN=DENND3 PE=1 SV=2
A2VDJ0	TMEM131L	13	10	1609	100	0.0621504	Transmembrane protein 131-like OS=Homo sapiens OX=9606 GN=TMEM131L PE=1 SV=2
A3KMH1	VWA8	87	48	1905	549	0.288189	von Willebrand factor A domain-containing protein 8 OS=Homo sapiens OX=9606 GN=VWA8 PE=1 SV=2
A3KN83	SBNO1	58	29	1393	308	0.221106	Protein strawberry notch homolog 1 OS=Homo sapiens OX=9606 GN=SBNO1 PE=1 SV=1
A4D126	CRPPA	2	2	451	21	0.0465632	D-ribitol-5-phosphate cytidylyltransferase OS=Homo sapiens OX=9606 GN=CRPPA PE=1 SV=2
A4D161	FAM221A	3	3	298	32	0.107383	Protein FAM221A OS=Homo sapiens OX=9606 GN=FAM221A PE=1 SV=1
A4D1E9	GTPBP10	27	13	387	125	0.322997	GTP-binding protein 10 OS=Homo sapiens OX=9606 GN=GTPBP10 PE=1 SV=1
A4D1P6	WDR91	50	27	747	265	0.354752	WD repeat-containing protein 91 OS=Homo sapiens OX=9606 GN=WDR91 PE=1 SV=2
A4D1S0	KLRG2	11	6	409	66	0.161369	Killer cell lectin-like receptor subfamily G member 2 OS=Homo sapiens OX=9606 GN=KLRG2 PE=1 SV=3
A4D1U4	DENND11	8	5	455	63	0.138462	DENN domain-containing protein 11 OS=Homo sapiens OX=9606 GN=DENND11 PE=1 SV=1
A4D2B0	MBLAC1	3	2	266	27	0.101504	Metallo-beta-lactamase domain-containing protein 1 OS=Homo sapiens OX=9606 GN=MBLAC1 PE=1 SV=1
A4UGR9	XIRP2	8	3	3374	19	0.0056313	Xin actin-binding repeat-containing protein 2 OS=Homo sapiens OX=9606 GN=XIRP2 PE=1 SV=2
A5A3E0	POTEF	1561	11	1075	89	0.0827907	POTE ankyrin domain family member F OS=Homo sapiens OX=9606 GN=POTEF PE=1 SV=2
A5D8V6	VPS37C	5	2	355	17	0.0478873	Vacuolar protein sorting-associated protein 37C OS=Homo sapiens OX=9606 GN=VPS37C PE=1 SV=2
A5D8V7	ODAD3	12	1	595	6	0.010084	Outer dynein arm-docking complex subunit 3 OS=Homo sapiens OX=9606 GN=ODAD3 PE=1 SV=1
A5PL33	KRBA1	2	2	1030	38	0.0368932	Protein KRBA1 OS=Homo sapiens OX=9606 GN=KRBA1 PE=1 SV=3
A5PLL7	PEDS1	4	2	270	25	0.0925926	Plasmanylethanolamine desaturase 1 OS=Homo sapiens OX=9606 GN=PEDS1 PE=1 SV=3
A5PLN9	TRAPPC13	19	11	417	97	0.232614	Trafficking protein particle complex subunit 13 OS=Homo sapiens OX=9606 GN=TRAPPC13 PE=1 SV=2
A5YKK6	CNOT1	198	78	2376	750	0.315657	CCR4-NOT transcription complex subunit 1 OS=Homo sapiens OX=9606 GN=CNOT1 PE=1 SV=2
A6H8Y1	BDP1	32	25	2624	323	0.123095	Transcription factor TFIIIB component B'' homolog OS=Homo sapiens OX=9606 GN=BDP1 PE=1 SV=3
A6NC05	C5orf63	3	2	138	19	0.137681	Glutaredoxin-like protein C5orf63 OS=Homo sapiens OX=9606 GN=C5orf63 PE=2 SV=3
A6NCE7	MAP1LC3B2	11	2	125	21	0.168	Microtubule-associated proteins 1A/1B light chain 3 beta 2 OS=Homo sapiens OX=9606 GN=MAP1LC3B2 PE=1 SV=1
A6NDB9	PALM3	15	8	673	135	0.200594	Paralemmin-3 OS=Homo sapiens OX=9606 GN=PALM3 PE=1 SV=2
A6NDG6	PGP	37	12	321	115	0.358255	Glycerol-3-phosphate phosphatase OS=Homo sapiens OX=9606 GN=PGP PE=1 SV=1
A6NDU8	RIMOC1	22	9	294	75	0.255102	RAB7A-interacting MON1-CCZ1 complex subunit 1 OS=Homo sapiens OX=9606 GN=RIMOC1 PE=1 SV=1
A6NE01	FAM186A	16	2	2351	12	0.00510421	Protein FAM186A OS=Homo sapiens OX=9606 GN=FAM186A PE=2 SV=3
A6NE52	WDR97	3	3	1622	20	0.0123305	WD repeat-containing protein 97 OS=Homo sapiens OX=9606 GN=WDR97 PE=2 SV=2
A6NED2	RCCD1	21	9	376	126	0.335106	RCC1 domain-containing protein 1 OS=Homo sapiens OX=9606 GN=RCCD1 PE=1 SV=1
A6NFI3	ZNF316	9	7	1004	79	0.0786853	Zinc finger protein 316 OS=Homo sapiens OX=9606 GN=ZNF316 PE=1 SV=1
A6NFQ2	TCAF2	7	4	919	40	0.0435256	TRPM8 channel-associated factor 2 OS=Homo sapiens OX=9606 GN=TCAF2 PE=1 SV=2
A6NFY7	SDHAF1	2	2	115	23	0.2	Succinate dehydrogenase assembly factor 1, mitochondrial OS=Homo sapiens OX=9606 GN=SDHAF1 PE=1 SV=1
A6NGB9	WIPF3	10	5	483	66	0.136646	WAS/WASL-interacting protein family member 3 OS=Homo sapiens OX=9606 GN=WIPF3 PE=1 SV=4
A6NHG4	DDTL	26	4	134	43	0.320896	D-dopachrome decarboxylase-like protein OS=Homo sapiens OX=9606 GN=DDTL PE=2 SV=1
A6NHQ2	FBLL1	70	3	334	23	0.0688623	rRNA/tRNA 2'-O-methyltransferase fibrillarin-like protein 1 OS=Homo sapiens OX=9606 GN=FBLL1 PE=3 SV=2
A6NHR9	SMCHD1	196	76	2005	728	0.363092	Structural maintenance of chromosomes flexible hinge domain-containing protein 1 OS=Homo sapiens OX=9606 GN=SMCHD1 PE=1 SV=2
A6NHX0	CASTOR2	6	3	329	31	0.0942249	Cytosolic arginine sensor for mTORC1 subunit 2 OS=Homo sapiens OX=9606 GN=CASTOR2 PE=1 SV=3
A6NI28	ARHGAP42	4	3	874	32	0.0366133	Rho GTPase-activating protein 42 OS=Homo sapiens OX=9606 GN=ARHGAP42 PE=1 SV=3
A6NIH7	UNC119B	19	7	251	107	0.426295	Protein unc-119 homolog B OS=Homo sapiens OX=9606 GN=UNC119B PE=1 SV=1
A6NIZ1	RAP1BL	82	5	184	35	0.190217	Ras-related protein Rap-1b-like protein OS=Homo sapiens OX=9606 GN=RAP1BL PE=2 SV=1
A6NJ78	METTL15	20	7	407	77	0.189189	12S rRNA N4-methylcytidine (m4C) methyltransferase OS=Homo sapiens OX=9606 GN=METTL15 PE=1 SV=1
A6NK58	LIPT2	7	6	231	76	0.329004	Octanoyl-[acyl-carrier-protein]:protein N-octanoyltransferase LIPT2, mitochondrial OS=Homo sapiens OX=9606 GN=LIPT2 PE=1 SV=1
A6NKD9	CCDC85C	16	8	419	85	0.202864	Coiled-coil domain-containing protein 85C OS=Homo sapiens OX=9606 GN=CCDC85C PE=1 SV=1
A6NKF1	SAC3D1	4	3	404	32	0.0792079	SAC3 domain-containing protein 1 OS=Homo sapiens OX=9606 GN=SAC3D1 PE=1 SV=2
A6NN14	ZNF729	107	2	1252	56	0.0447284	Zinc finger protein 729 OS=Homo sapiens OX=9606 GN=ZNF729 PE=2 SV=4
A6NNL5	C15orf61	4	4	157	46	0.292994	Uncharacterized protein C15orf61 OS=Homo sapiens OX=9606 GN=C15orf61 PE=2 SV=2
A6NNY8	USP27X	2	2	438	29	0.06621	Ubiquitin carboxyl-terminal hydrolase 27 OS=Homo sapiens OX=9606 GN=USP27X PE=1 SV=3
A6QL63	ABTB3	15	9	1104	90	0.0815217	Ankyrin repeat and BTB/POZ domain-containing protein 3 OS=Homo sapiens OX=9606 GN=ABTB3 PE=2 SV=3
A6ZKI3	RTL8C	34	5	113	52	0.460177	Retrotransposon Gag-like protein 8C OS=Homo sapiens OX=9606 GN=RTL8C PE=1 SV=1
A7E2V4	ZSWIM8	13	9	1837	101	0.0549809	Zinc finger SWIM domain-containing protein 8 OS=Homo sapiens OX=9606 GN=ZSWIM8 PE=1 SV=1
A7E2Y1	MYH7B	9	2	1983	14	0.00706001	Myosin-7B OS=Homo sapiens OX=9606 GN=MYH7B PE=1 SV=4
A7KAX9	ARHGAP32	16	11	2087	113	0.0541447	Rho GTPase-activating protein 32 OS=Homo sapiens OX=9606 GN=ARHGAP32 PE=1 SV=1
A7MCY6	TBKBP1	12	9	615	107	0.173984	TANK-binding kinase 1-binding protein 1 OS=Homo sapiens OX=9606 GN=TBKBP1 PE=1 SV=1
A8K0R7	ZNF839	2	2	811	28	0.0345253	Zinc finger protein 839 OS=Homo sapiens OX=9606 GN=ZNF839 PE=2 SV=1
A8K855	EFCAB7	12	8	629	86	0.136725	EF-hand calcium-binding domain-containing protein 7 OS=Homo sapiens OX=9606 GN=EFCAB7 PE=1 SV=1
A8MPS7	YDJC	6	4	323	50	0.154799	Carbohydrate deacetylase OS=Homo sapiens OX=9606 GN=YDJC PE=1 SV=1
A8MQ14	ZNF850	171	2	1090	110	0.100917	Zinc finger protein 850 OS=Homo sapiens OX=9606 GN=ZNF850 PE=3 SV=2
A8MT69	CENPX	7	3	81	27	0.333333	Centromere protein X OS=Homo sapiens OX=9606 GN=CENPX PE=1 SV=1
A8MTT3	CEBPZOS	6	4	80	28	0.35	Protein CEBPZOS OS=Homo sapiens OX=9606 GN=CEBPZOS PE=1 SV=2
A8MTY0	ZNF724	9	5	619	60	0.0969305	Zinc finger protein 724 OS=Homo sapiens OX=9606 GN=ZNF724 PE=2 SV=3
A8MTZ0	BBIP1	2	2	92	17	0.184783	BBSome-interacting protein 1 OS=Homo sapiens OX=9606 GN=BBIP1 PE=1 SV=2
A8MV81	HIGD1C	6	1	97	9	0.0927835	HIG1 domain family member 1C OS=Homo sapiens OX=9606 GN=HIGD1C PE=1 SV=2
A8MVJ9		26	5	347	48	0.138329	Putative histone PARylation factor 1-like OS=Homo sapiens OX=9606 PE=5 SV=1
A8MW92	PHF20L1	14	10	1017	101	0.0993117	PHD finger protein 20-like protein 1 OS=Homo sapiens OX=9606 GN=PHF20L1 PE=1 SV=2
A8MWD9	SNRPGP15	62	3	76	26	0.342105	Putative small nuclear ribonucleoprotein G-like protein 15 OS=Homo sapiens OX=9606 GN=SNRPGP15 PE=5 SV=2
A8MWX3	WASH4P	49	5	477	46	0.0964361	Putative WAS protein family homolog 4 OS=Homo sapiens OX=9606 GN=WASH4P PE=5 SV=1
A8MWY0	ELAPOR2	15	9	1029	113	0.109815	Endosome/lysosome-associated apoptosis and autophagy regulator family member 2 OS=Homo sapiens OX=9606 GN=ELAPOR2 PE=1 SV=2
A8MXV4	NUDT19	29	11	375	120	0.32	Acyl-coenzyme A diphosphatase NUDT19 OS=Homo sapiens OX=9606 GN=NUDT19 PE=1 SV=1
A9UHW6	MIF4GD	21	8	222	78	0.351351	MIF4G domain-containing protein OS=Homo sapiens OX=9606 GN=MIF4GD PE=1 SV=1
A9YTQ3	AHRR	1	1	701	10	0.0142653	Aryl hydrocarbon receptor repressor OS=Homo sapiens OX=9606 GN=AHRR PE=1 SV=3
B1AJZ9	FHAD1	3	2	1412	24	0.0169972	Forkhead-associated domain-containing protein 1 OS=Homo sapiens OX=9606 GN=FHAD1 PE=2 SV=2
B2RTY4	MYO9A	50	34	2548	356	0.139717	Unconventional myosin-IXa OS=Homo sapiens OX=9606 GN=MYO9A PE=1 SV=2
B3KU38	IQCJ-SCHIP1	4	2	563	19	0.0337478	IQCJ-SCHIP1 readthrough transcript protein OS=Homo sapiens OX=9606 GN=IQCJ-SCHIP1 PE=1 SV=2
B5ME19	EIF3CL	332	41	914	362	0.396061	Eukaryotic translation initiation factor 3 subunit C-like protein OS=Homo sapiens OX=9606 GN=EIF3CL PE=1 SV=1
B7ZAP0	RABGAP1L	25	14	253	118	0.466403	Rab GTPase-activating protein 1-like, isoform 10 OS=Homo sapiens OX=9606 GN=RABGAP1L PE=1 SV=1
C9J7I0	UMAD1	8	2	137	39	0.284672	UBAP1-MVB12-associated (UMA)-domain containing protein 1 OS=Homo sapiens OX=9606 GN=UMAD1 PE=1 SV=2
C9JLR9	ZFTA	6	2	678	33	0.0486726	Zinc finger translocation-associated protein OS=Homo sapiens OX=9606 GN=ZFTA PE=1 SV=1
C9JLW8	MCRIP1	19	6	97	63	0.649485	Mapk-regulated corepressor-interacting protein 1 OS=Homo sapiens OX=9606 GN=MCRIP1 PE=1 SV=1
E9PAV3	NACA	109	7	2078	79	0.0380173	Nascent polypeptide-associated complex subunit alpha, muscle-specific form OS=Homo sapiens OX=9606 GN=NACA PE=1 SV=1
E9PRG8	C11orf98	20	5	123	43	0.349593	Uncharacterized protein C11orf98 OS=Homo sapiens OX=9606 GN=C11orf98 PE=1 SV=2
G2XKQ0	SUMO1P1	38	2	101	19	0.188119	Small ubiquitin-related modifier 5 OS=Homo sapiens OX=9606 GN=SUMO1P1 PE=1 SV=2
G9CGD6	CNK3/IPCEF1	2	1	899	10	0.0111235	CNK3/IPCEF1 fusion protein OS=Homo sapiens OX=9606 GN=CNK3/IPCEF1 PE=1 SV=1
L0R6Q1	SLC35A4	14	5	103	49	0.475728	SLC35A4 upstream open reading frame protein OS=Homo sapiens OX=9606 GN=SLC35A4 PE=3 SV=1
L0R819	ASDURF	9	5	96	58	0.604167	ASNSD1 upstream open reading frame protein OS=Homo sapiens OX=9606 GN=ASDURF PE=1 SV=1
L0R8F8	MIEF1	10	5	70	35	0.5	Mitochondrial ribosome and complex I assembly factor AltMIEF1 OS=Homo sapiens OX=9606 GN=MIEF1 PE=1 SV=1
O00115	DNASE2	19	8	360	74	0.205556	Deoxyribonuclease-2-alpha OS=Homo sapiens OX=9606 GN=DNASE2 PE=1 SV=2
O00116	AGPS	75	23	658	255	0.387538	Alkyldihydroxyacetonephosphate synthase, peroxisomal OS=Homo sapiens OX=9606 GN=AGPS PE=1 SV=1
O00139	KIF2A	65	21	706	226	0.320113	Kinesin-like protein KIF2A OS=Homo sapiens OX=9606 GN=KIF2A PE=1 SV=3
O00142	TK2	7	4	265	34	0.128302	Thymidine kinase 2, mitochondrial OS=Homo sapiens OX=9606 GN=TK2 PE=1 SV=4
O00148	DDX39A	37	11	427	105	0.245902	ATP-dependent RNA helicase DDX39A OS=Homo sapiens OX=9606 GN=DDX39A PE=1 SV=2
O00151	PDLIM1	102	16	329	165	0.50152	PDZ and LIM domain protein 1 OS=Homo sapiens OX=9606 GN=PDLIM1 PE=1 SV=4
O00154	ACOT7	83	13	380	127	0.334211	Cytosolic acyl coenzyme A thioester hydrolase OS=Homo sapiens OX=9606 GN=ACOT7 PE=1 SV=3
O00159	MYO1C	77	35	1063	296	0.278457	Unconventional myosin-Ic OS=Homo sapiens OX=9606 GN=MYO1C PE=1 SV=4
O00161	SNAP23	37	12	211	145	0.687204	Synaptosomal-associated protein 23 OS=Homo sapiens OX=9606 GN=SNAP23 PE=1 SV=1
O00165	HAX1	49	15	279	180	0.645161	HCLS1-associated protein X-1 OS=Homo sapiens OX=9606 GN=HAX1 PE=1 SV=2
O00170	AIP	67	16	330	187	0.566667	AH receptor-interacting protein OS=Homo sapiens OX=9606 GN=AIP PE=1 SV=3
O00178	GTPBP1	69	18	669	227	0.339312	GTP-binding protein 1 OS=Homo sapiens OX=9606 GN=GTPBP1 PE=1 SV=3
O00186	STXBP3	64	22	592	223	0.376689	Syntaxin-binding protein 3 OS=Homo sapiens OX=9606 GN=STXBP3 PE=1 SV=2
O00189	AP4M1	10	7	453	58	0.128035	AP-4 complex subunit mu-1 OS=Homo sapiens OX=9606 GN=AP4M1 PE=1 SV=2
O00192	ARVCF	11	8	962	105	0.109148	Splicing regulator ARVCF OS=Homo sapiens OX=9606 GN=ARVCF PE=1 SV=1
O00193	SMAP	43	7	183	67	0.36612	Small acidic protein OS=Homo sapiens OX=9606 GN=SMAP PE=1 SV=1
O00203	AP3B1	143	44	1094	382	0.349177	AP-3 complex subunit beta-1 OS=Homo sapiens OX=9606 GN=AP3B1 PE=1 SV=3
O00213	APBB1	15	6	710	93	0.130986	Amyloid beta precursor protein binding family B member 1 OS=Homo sapiens OX=9606 GN=APBB1 PE=1 SV=2
O00217	NDUFS8	24	6	210	59	0.280952	NADH dehydrogenase [ubiquinone] iron-sulfur protein 8, mitochondrial OS=Homo sapiens OX=9606 GN=NDUFS8 PE=1 SV=1
O00221	NFKBIE	12	5	500	82	0.164	NF-kappa-B inhibitor epsilon OS=Homo sapiens OX=9606 GN=NFKBIE PE=1 SV=3
O00231	PSMD11	133	24	422	195	0.462085	26S proteasome non-ATPase regulatory subunit 11 OS=Homo sapiens OX=9606 GN=PSMD11 PE=1 SV=3
O00232	PSMD12	213	31	456	281	0.616228	26S proteasome non-ATPase regulatory subunit 12 OS=Homo sapiens OX=9606 GN=PSMD12 PE=1 SV=3
O00233	PSMD9	31	12	223	99	0.443946	26S proteasome non-ATPase regulatory subunit 9 OS=Homo sapiens OX=9606 GN=PSMD9 PE=1 SV=3
O00244	ATOX1	18	4	68	34	0.5	Copper transport protein ATOX1 OS=Homo sapiens OX=9606 GN=ATOX1 PE=1 SV=1
O00255	MEN1	30	14	610	137	0.22459	Menin OS=Homo sapiens OX=9606 GN=MEN1 PE=1 SV=5
O00257	CBX4	26	18	560	168	0.3	E3 SUMO-protein ligase CBX4 OS=Homo sapiens OX=9606 GN=CBX4 PE=1 SV=3
O00258	GET1	6	4	174	37	0.212644	Guided entry of tail-anchored proteins factor 1 OS=Homo sapiens OX=9606 GN=GET1 PE=1 SV=2
O00264	PGRMC1	62	15	195	122	0.625641	Membrane-associated progesterone receptor component 1 OS=Homo sapiens OX=9606 GN=PGRMC1 PE=1 SV=3
O00267	SUPT5H	165	42	1087	432	0.397424	Transcription elongation factor SPT5 OS=Homo sapiens OX=9606 GN=SUPT5H PE=1 SV=1
O00268	TAF4	37	14	1085	194	0.178802	Transcription initiation factor TFIID subunit 4 OS=Homo sapiens OX=9606 GN=TAF4 PE=1 SV=2
O00273	DFFA	47	11	331	108	0.326284	DNA fragmentation factor subunit alpha OS=Homo sapiens OX=9606 GN=DFFA PE=1 SV=1
O00287	RFXAP	5	4	272	40	0.147059	Regulatory factor X-associated protein OS=Homo sapiens OX=9606 GN=RFXAP PE=1 SV=1
O00291	HIP1	56	29	1037	268	0.258438	Huntingtin-interacting protein 1 OS=Homo sapiens OX=9606 GN=HIP1 PE=1 SV=5
O00299	CLIC1	47	10	241	132	0.547718	Chloride intracellular channel protein 1 OS=Homo sapiens OX=9606 GN=CLIC1 PE=1 SV=4
O00303	EIF3F	67	10	357	102	0.285714	Eukaryotic translation initiation factor 3 subunit F OS=Homo sapiens OX=9606 GN=EIF3F PE=1 SV=1
O00308	WWP2	20	12	870	125	0.143678	NEDD4-like E3 ubiquitin-protein ligase WWP2 OS=Homo sapiens OX=9606 GN=WWP2 PE=1 SV=2
O00311	CDC7	19	8	574	86	0.149826	Cell division cycle 7-related protein kinase OS=Homo sapiens OX=9606 GN=CDC7 PE=1 SV=1
O00327	BMAL1	3	3	626	27	0.043131	Basic helix-loop-helix ARNT-like protein 1 OS=Homo sapiens OX=9606 GN=BMAL1 PE=1 SV=2
O00329	PIK3CD	8	4	1044	54	0.0517241	Phosphatidylinositol 4,5-bisphosphate 3-kinase catalytic subunit delta isoform OS=Homo sapiens OX=9606 GN=PIK3CD PE=1 SV=2
O00330	PDHX	28	12	501	125	0.249501	Pyruvate dehydrogenase protein X component, mitochondrial OS=Homo sapiens OX=9606 GN=PDHX PE=1 SV=3
O00391	QSOX1	9	8	747	92	0.123159	Sulfhydryl oxidase 1 OS=Homo sapiens OX=9606 GN=QSOX1 PE=1 SV=3
O00399	DCTN6	15	6	190	64	0.336842	Dynactin subunit 6 OS=Homo sapiens OX=9606 GN=DCTN6 PE=1 SV=1
O00400	SLC33A1	29	11	549	111	0.202186	Acetyl-coenzyme A transporter 1 OS=Homo sapiens OX=9606 GN=SLC33A1 PE=1 SV=1
O00401	WASL	29	15	505	190	0.376238	Actin nucleation-promoting factor WASL OS=Homo sapiens OX=9606 GN=WASL PE=1 SV=2
O00409	FOXN3	3	3	490	33	0.0673469	Forkhead box protein N3 OS=Homo sapiens OX=9606 GN=FOXN3 PE=1 SV=1
O00410	IPO5	164	36	1097	409	0.372835	Importin-5 OS=Homo sapiens OX=9606 GN=IPO5 PE=1 SV=4
O00411	POLRMT	72	29	1230	376	0.305691	DNA-directed RNA polymerase, mitochondrial OS=Homo sapiens OX=9606 GN=POLRMT PE=1 SV=2
O00418	EEF2K	41	22	725	214	0.295172	Eukaryotic elongation factor 2 kinase OS=Homo sapiens OX=9606 GN=EEF2K PE=1 SV=2
O00422	SAP18	32	11	153	80	0.522876	Histone deacetylase complex subunit SAP18 OS=Homo sapiens OX=9606 GN=SAP18 PE=1 SV=1
O00423	EML1	42	22	815	212	0.260123	Echinoderm microtubule-associated protein-like 1 OS=Homo sapiens OX=9606 GN=EML1 PE=1 SV=3
O00425	IGF2BP3	67	24	579	213	0.367876	Insulin-like growth factor 2 mRNA-binding protein 3 OS=Homo sapiens OX=9606 GN=IGF2BP3 PE=1 SV=2
O00429	DNM1L	138	40	736	368	0.5	Dynamin-1-like protein OS=Homo sapiens OX=9606 GN=DNM1L PE=1 SV=2
O00442	RTCA	18	8	366	83	0.226776	RNA 3'-terminal phosphate cyclase OS=Homo sapiens OX=9606 GN=RTCA PE=1 SV=1
O00443	PIK3C2A	95	47	1686	416	0.246738	Phosphatidylinositol 4-phosphate 3-kinase C2 domain-containing subunit alpha OS=Homo sapiens OX=9606 GN=PIK3C2A PE=1 SV=2
O00444	PLK4	2	2	970	21	0.0216495	Serine/threonine-protein kinase PLK4 OS=Homo sapiens OX=9606 GN=PLK4 PE=1 SV=3
O00458	IFRD1	29	14	451	131	0.290466	Interferon-related developmental regulator 1 OS=Homo sapiens OX=9606 GN=IFRD1 PE=1 SV=4
O00459	PIK3R2	42	15	728	166	0.228022	Phosphatidylinositol 3-kinase regulatory subunit beta OS=Homo sapiens OX=9606 GN=PIK3R2 PE=1 SV=2
O00461	GOLIM4	58	28	696	297	0.426724	Golgi integral membrane protein 4 OS=Homo sapiens OX=9606 GN=GOLIM4 PE=1 SV=1
O00462	MANBA	6	4	879	37	0.0420933	Beta-mannosidase OS=Homo sapiens OX=9606 GN=MANBA PE=1 SV=3
O00463	TRAF5	5	4	557	52	0.0933573	TNF receptor-associated factor 5 OS=Homo sapiens OX=9606 GN=TRAF5 PE=1 SV=2
O00468	AGRN	53	33	2068	439	0.212282	Agrin OS=Homo sapiens OX=9606 GN=AGRN PE=1 SV=6
O00469	PLOD2	66	24	737	241	0.327001	Procollagen-lysine,2-oxoglutarate 5-dioxygenase 2 OS=Homo sapiens OX=9606 GN=PLOD2 PE=1 SV=2
O00470	MEIS1	4	2	390	22	0.0564103	Homeobox protein Meis1 OS=Homo sapiens OX=9606 GN=MEIS1 PE=1 SV=1
O00471	EXOC5	60	24	708	247	0.34887	Exocyst complex component 5 OS=Homo sapiens OX=9606 GN=EXOC5 PE=1 SV=1
O00472	ELL2	6	4	640	49	0.0765625	RNA polymerase II elongation factor ELL2 OS=Homo sapiens OX=9606 GN=ELL2 PE=1 SV=2
O00479	HMGN4	4	2	90	21	0.233333	High mobility group nucleosome-binding domain-containing protein 4 OS=Homo sapiens OX=9606 GN=HMGN4 PE=1 SV=3
O00483	NDUFA4	45	4	81	33	0.407407	Cytochrome c oxidase subunit NDUFA4 OS=Homo sapiens OX=9606 GN=NDUFA4 PE=1 SV=1
O00487	PSMD14	91	18	310	184	0.593548	26S proteasome non-ATPase regulatory subunit 14 OS=Homo sapiens OX=9606 GN=PSMD14 PE=1 SV=1
O00488	ZNF593	4	3	134	37	0.276119	Zinc finger protein 593 OS=Homo sapiens OX=9606 GN=ZNF593 PE=1 SV=2
O00499	BIN1	48	16	593	160	0.269815	Myc box-dependent-interacting protein 1 OS=Homo sapiens OX=9606 GN=BIN1 PE=1 SV=1
O00505	KPNA3	14	5	521	60	0.115163	Importin subunit alpha-4 OS=Homo sapiens OX=9606 GN=KPNA3 PE=1 SV=2
O00506	STK25	19	8	426	85	0.199531	Serine/threonine-protein kinase 25 OS=Homo sapiens OX=9606 GN=STK25 PE=1 SV=1
O00507	USP9Y	326	44	2555	371	0.145205	Ubiquitin carboxyl-terminal hydrolase 9Y OS=Homo sapiens OX=9606 GN=USP9Y PE=1 SV=2
O00512	BCL9	31	17	1426	248	0.173913	B-cell CLL/lymphoma 9 protein OS=Homo sapiens OX=9606 GN=BCL9 PE=1 SV=4
O00522	KRIT1	16	8	736	84	0.11413	Krev interaction trapped protein 1 OS=Homo sapiens OX=9606 GN=KRIT1 PE=1 SV=2
O00541	PES1	97	29	588	268	0.455782	Pescadillo homolog OS=Homo sapiens OX=9606 GN=PES1 PE=1 SV=1
O00559	EBAG9	2	2	213	25	0.117371	Receptor-binding cancer antigen expressed on SiSo cells OS=Homo sapiens OX=9606 GN=EBAG9 PE=1 SV=1
O00560	SDCBP	15	7	298	62	0.208054	Syntenin-1 OS=Homo sapiens OX=9606 GN=SDCBP PE=1 SV=1
O00562	PITPNM1	14	10	1244	152	0.122186	Membrane-associated phosphatidylinositol transfer protein 1 OS=Homo sapiens OX=9606 GN=PITPNM1 PE=1 SV=4
O00566	MPHOSPH10	76	22	681	196	0.287812	U3 small nucleolar ribonucleoprotein protein MPP10 OS=Homo sapiens OX=9606 GN=MPHOSPH10 PE=1 SV=2
O00567	NOP56	139	30	594	307	0.516835	Nucleolar protein 56 OS=Homo sapiens OX=9606 GN=NOP56 PE=1 SV=4
O00571	DDX3X	476	34	662	333	0.503021	ATP-dependent RNA helicase DDX3X OS=Homo sapiens OX=9606 GN=DDX3X PE=1 SV=3
O00584	RNASET2	28	12	256	156	0.609375	Ribonuclease T2 OS=Homo sapiens OX=9606 GN=RNASET2 PE=1 SV=2
O00592	PODXL	9	6	558	54	0.0967742	Podocalyxin OS=Homo sapiens OX=9606 GN=PODXL PE=1 SV=2
O00622	CCN1	5	4	381	40	0.104987	CCN family member 1 OS=Homo sapiens OX=9606 GN=CCN1 PE=1 SV=1
O00623	PEX12	8	5	359	44	0.122563	Peroxisome assembly protein 12 OS=Homo sapiens OX=9606 GN=PEX12 PE=1 SV=1
O00625	PIR	19	9	290	119	0.410345	Pirin OS=Homo sapiens OX=9606 GN=PIR PE=1 SV=1
O00628	PEX7	2	2	323	23	0.0712074	Peroxisomal targeting signal 2 receptor OS=Homo sapiens OX=9606 GN=PEX7 PE=1 SV=1
O00629	KPNA4	117	18	521	162	0.31094	Importin subunit alpha-3 OS=Homo sapiens OX=9606 GN=KPNA4 PE=1 SV=1
O00635	TRIM38	7	5	465	54	0.116129	E3 ubiquitin-protein ligase TRIM38 OS=Homo sapiens OX=9606 GN=TRIM38 PE=1 SV=1
O00712	NFIB	8	4	420	62	0.147619	Nuclear factor 1 B-type OS=Homo sapiens OX=9606 GN=NFIB PE=1 SV=2
O00716	E2F3	12	7	465	62	0.133333	Transcription factor E2F3 OS=Homo sapiens OX=9606 GN=E2F3 PE=1 SV=1
O00743	PPP6C	18	10	305	98	0.321311	Serine/threonine-protein phosphatase 6 catalytic subunit OS=Homo sapiens OX=9606 GN=PPP6C PE=1 SV=1
O00746	NME4	9	5	187	45	0.240642	Nucleoside diphosphate kinase, mitochondrial OS=Homo sapiens OX=9606 GN=NME4 PE=1 SV=1
O00748	CES2	7	4	559	42	0.0751342	Cocaine esterase OS=Homo sapiens OX=9606 GN=CES2 PE=1 SV=1
O00750	PIK3C2B	22	14	1634	126	0.0771114	Phosphatidylinositol 4-phosphate 3-kinase C2 domain-containing subunit beta OS=Homo sapiens OX=9606 GN=PIK3C2B PE=1 SV=2
O00754	MAN2B1	38	16	1011	166	0.164194	Lysosomal alpha-mannosidase OS=Homo sapiens OX=9606 GN=MAN2B1 PE=1 SV=3
O00762	UBE2C	33	6	179	64	0.357542	Ubiquitin-conjugating enzyme E2 C OS=Homo sapiens OX=9606 GN=UBE2C PE=1 SV=1
O00763	ACACB	91	21	2458	237	0.0964199	Acetyl-CoA carboxylase 2 OS=Homo sapiens OX=9606 GN=ACACB PE=1 SV=3
O00764	PDXK	44	14	312	127	0.407051	Pyridoxal kinase OS=Homo sapiens OX=9606 GN=PDXK PE=1 SV=1
O00767	SCD	29	10	359	73	0.203343	Stearoyl-CoA desaturase OS=Homo sapiens OX=9606 GN=SCD PE=1 SV=2
O14494	PLPP1	5	4	284	38	0.133803	Phospholipid phosphatase 1 OS=Homo sapiens OX=9606 GN=PLPP1 PE=1 SV=1
O14495	PLPP3	6	4	311	62	0.199357	Phospholipid phosphatase 3 OS=Homo sapiens OX=9606 GN=PLPP3 PE=1 SV=1
O14497	ARID1A	119	48	2285	640	0.280088	AT-rich interactive domain-containing protein 1A OS=Homo sapiens OX=9606 GN=ARID1A PE=1 SV=3
O14521	SDHD	8	1	159	7	0.0440252	Succinate dehydrogenase [ubiquinone] cytochrome b small subunit, mitochondrial OS=Homo sapiens OX=9606 GN=SDHD PE=1 SV=1
O14523	C2CD2L	14	8	706	94	0.133144	Phospholipid transfer protein C2CD2L OS=Homo sapiens OX=9606 GN=C2CD2L PE=1 SV=3
O14524	NEMP1	12	6	444	48	0.108108	Nuclear envelope integral membrane protein 1 OS=Homo sapiens OX=9606 GN=NEMP1 PE=1 SV=2
O14526	FCHO1	13	4	889	24	0.0269966	F-BAR domain only protein 1 OS=Homo sapiens OX=9606 GN=FCHO1 PE=1 SV=2
O14530	TXNDC9	21	7	226	54	0.238938	Thioredoxin domain-containing protein 9 OS=Homo sapiens OX=9606 GN=TXNDC9 PE=1 SV=2
O14531	DPYSL4	25	13	572	166	0.29021	Dihydropyrimidinase-related protein 4 OS=Homo sapiens OX=9606 GN=DPYSL4 PE=1 SV=2
O14544	SOCS6	3	2	535	18	0.0336449	Suppressor of cytokine signaling 6 OS=Homo sapiens OX=9606 GN=SOCS6 PE=1 SV=2
O14545	TRAFD1	34	16	582	165	0.283505	TRAF-type zinc finger domain-containing protein 1 OS=Homo sapiens OX=9606 GN=TRAFD1 PE=1 SV=1
O14548	COX7A2L	13	5	114	46	0.403509	Cytochrome c oxidase subunit 7A-related protein, mitochondrial OS=Homo sapiens OX=9606 GN=COX7A2L PE=1 SV=2
O14556	GAPDHS	76	1	408	7	0.0171569	Glyceraldehyde-3-phosphate dehydrogenase, testis-specific OS=Homo sapiens OX=9606 GN=GAPDHS PE=1 SV=2
O14561	NDUFAB1	30	4	156	38	0.24359	Acyl carrier protein, mitochondrial OS=Homo sapiens OX=9606 GN=NDUFAB1 PE=1 SV=3
O14562	UBFD1	41	13	309	136	0.440129	Ubiquitin domain-containing protein UBFD1 OS=Homo sapiens OX=9606 GN=UBFD1 PE=1 SV=2
O14578	CIT	98	56	2027	511	0.252097	Citron Rho-interacting kinase OS=Homo sapiens OX=9606 GN=CIT PE=1 SV=2
O14579	COPE	56	14	308	158	0.512987	Coatomer subunit epsilon OS=Homo sapiens OX=9606 GN=COPE PE=1 SV=3
O14617	AP3D1	86	29	1153	281	0.243712	AP-3 complex subunit delta-1 OS=Homo sapiens OX=9606 GN=AP3D1 PE=1 SV=1
O14618	CCS	27	10	274	78	0.284672	Copper chaperone for superoxide dismutase OS=Homo sapiens OX=9606 GN=CCS PE=1 SV=1
O14639	ABLIM1	24	15	778	149	0.191517	Actin-binding LIM protein 1 OS=Homo sapiens OX=9606 GN=ABLIM1 PE=1 SV=3
O14640	DVL1	30	6	695	82	0.117986	Segment polarity protein dishevelled homolog DVL-1 OS=Homo sapiens OX=9606 GN=DVL1 PE=1 SV=2
O14641	DVL2	59	16	736	223	0.302989	Segment polarity protein dishevelled homolog DVL-2 OS=Homo sapiens OX=9606 GN=DVL2 PE=1 SV=1
O14646	CHD1	77	39	1710	369	0.215789	Chromodomain-helicase-DNA-binding protein 1 OS=Homo sapiens OX=9606 GN=CHD1 PE=1 SV=2
O14647	CHD2	127	48	1828	440	0.2407	Chromodomain-helicase-DNA-binding protein 2 OS=Homo sapiens OX=9606 GN=CHD2 PE=1 SV=2
O14653	GOSR2	7	4	212	37	0.174528	Golgi SNAP receptor complex member 2 OS=Homo sapiens OX=9606 GN=GOSR2 PE=1 SV=2
O14654	IRS4	150	41	1257	478	0.38027	Insulin receptor substrate 4 OS=Homo sapiens OX=9606 GN=IRS4 PE=1 SV=1
O14656	TOR1A	15	6	332	60	0.180723	Torsin-1A OS=Homo sapiens OX=9606 GN=TOR1A PE=1 SV=1
O14657	TOR1B	14	6	336	63	0.1875	Torsin-1B OS=Homo sapiens OX=9606 GN=TOR1B PE=1 SV=2
O14662	STX16	8	5	325	64	0.196923	Syntaxin-16 OS=Homo sapiens OX=9606 GN=STX16 PE=1 SV=3
O14672	ADAM10	37	20	748	254	0.339572	Disintegrin and metalloproteinase domain-containing protein 10 OS=Homo sapiens OX=9606 GN=ADAM10 PE=1 SV=1
O14678	ABCD4	12	9	606	86	0.141914	Lysosomal cobalamin transporter ABCD4 OS=Homo sapiens OX=9606 GN=ABCD4 PE=1 SV=1
O14681	EI24	4	3	340	22	0.0647059	Etoposide-induced protein 2.4 homolog OS=Homo sapiens OX=9606 GN=EI24 PE=1 SV=4
O14683	TP53I11	7	3	189	23	0.121693	Tumor protein p53-inducible protein 11 OS=Homo sapiens OX=9606 GN=TP53I11 PE=1 SV=2
O14686	KMT2D	96	53	5537	678	0.122449	Histone-lysine N-methyltransferase 2D OS=Homo sapiens OX=9606 GN=KMT2D PE=1 SV=2
O14713	ITGB1BP1	3	2	200	26	0.13	Integrin beta-1-binding protein 1 OS=Homo sapiens OX=9606 GN=ITGB1BP1 PE=1 SV=1
O14715	RGPD8	48	11	1765	121	0.0685552	RANBP2-like and GRIP domain-containing protein 8 OS=Homo sapiens OX=9606 GN=RGPD8 PE=1 SV=2
O14717	TRDMT1	12	7	391	64	0.163683	tRNA (cytosine(38)-C(5))-methyltransferase OS=Homo sapiens OX=9606 GN=TRDMT1 PE=1 SV=1
O14727	APAF1	48	24	1248	247	0.197917	Apoptotic protease-activating factor 1 OS=Homo sapiens OX=9606 GN=APAF1 PE=1 SV=2
O14730	RIOK3	31	15	519	133	0.256262	Serine/threonine-protein kinase RIO3 OS=Homo sapiens OX=9606 GN=RIOK3 PE=1 SV=2
O14732	IMPA2	6	3	288	27	0.09375	Inositol monophosphatase 2 OS=Homo sapiens OX=9606 GN=IMPA2 PE=1 SV=1
O14733	MAP2K7	42	14	419	137	0.326969	Dual specificity mitogen-activated protein kinase kinase 7 OS=Homo sapiens OX=9606 GN=MAP2K7 PE=1 SV=2
O14734	ACOT8	27	9	319	88	0.275862	Acyl-coenzyme A thioesterase 8 OS=Homo sapiens OX=9606 GN=ACOT8 PE=1 SV=1
O14735	CDIPT	12	3	213	28	0.131455	CDP-diacylglycerol--inositol 3-phosphatidyltransferase OS=Homo sapiens OX=9606 GN=CDIPT PE=1 SV=1
O14737	PDCD5	55	8	125	80	0.64	Programmed cell death protein 5 OS=Homo sapiens OX=9606 GN=PDCD5 PE=1 SV=3
O14744	PRMT5	100	26	637	300	0.470958	Protein arginine N-methyltransferase 5 OS=Homo sapiens OX=9606 GN=PRMT5 PE=1 SV=4
O14745	NHERF1	42	18	358	186	0.519553	Na(+)/H(+) exchange regulatory cofactor NHE-RF1 OS=Homo sapiens OX=9606 GN=NHERF1 PE=1 SV=4
O14757	CHEK1	31	18	476	158	0.331933	Serine/threonine-protein kinase Chk1 OS=Homo sapiens OX=9606 GN=CHEK1 PE=1 SV=2
O14763	TNFRSF10B	14	9	440	111	0.252273	Tumor necrosis factor receptor superfamily member 10B OS=Homo sapiens OX=9606 GN=TNFRSF10B PE=1 SV=2
O14770	MEIS2	28	6	477	61	0.127883	Homeobox protein Meis2 OS=Homo sapiens OX=9606 GN=MEIS2 PE=1 SV=2
O14772	FPGT	24	14	607	139	0.228995	Fucose-1-phosphate guanylyltransferase OS=Homo sapiens OX=9606 GN=FPGT PE=1 SV=3
O14773	TPP1	23	8	563	113	0.20071	Tripeptidyl-peptidase 1 OS=Homo sapiens OX=9606 GN=TPP1 PE=1 SV=2
O14775	GNB5	2	2	395	21	0.0531646	Guanine nucleotide-binding protein subunit beta-5 OS=Homo sapiens OX=9606 GN=GNB5 PE=1 SV=2
O14776	TCERG1	202	60	1098	430	0.391621	Transcription elongation regulator 1 OS=Homo sapiens OX=9606 GN=TCERG1 PE=1 SV=2
O14777	NDC80	79	33	642	295	0.459502	Kinetochore protein NDC80 homolog OS=Homo sapiens OX=9606 GN=NDC80 PE=1 SV=1
O14782	KIF3C	18	11	793	118	0.148802	Kinesin-like protein KIF3C OS=Homo sapiens OX=9606 GN=KIF3C PE=1 SV=4
O14786	NRP1	13	7	923	76	0.0823402	Neuropilin-1 OS=Homo sapiens OX=9606 GN=NRP1 PE=1 SV=3
O14787	TNPO2	37	11	897	157	0.175028	Transportin-2 OS=Homo sapiens OX=9606 GN=TNPO2 PE=1 SV=3
O14795	UNC13B	36	21	1591	244	0.153363	Protein unc-13 homolog B OS=Homo sapiens OX=9606 GN=UNC13B PE=1 SV=2
O14802	POLR3A	109	46	1390	471	0.338849	DNA-directed RNA polymerase III subunit RPC1 OS=Homo sapiens OX=9606 GN=POLR3A PE=1 SV=2
O14810	CPLX1	4	2	134	22	0.164179	Complexin-1 OS=Homo sapiens OX=9606 GN=CPLX1 PE=1 SV=1
O14818	PSMA7	100	10	248	79	0.318548	Proteasome subunit alpha type-7 OS=Homo sapiens OX=9606 GN=PSMA7 PE=1 SV=1
O14827	RASGRF2	4	3	1237	21	0.0169766	Ras-specific guanine nucleotide-releasing factor 2 OS=Homo sapiens OX=9606 GN=RASGRF2 PE=1 SV=2
O14828	SCAMP3	67	13	347	135	0.389049	Secretory carrier-associated membrane protein 3 OS=Homo sapiens OX=9606 GN=SCAMP3 PE=1 SV=3
O14832	PHYH	17	8	338	72	0.213018	Phytanoyl-CoA dioxygenase, peroxisomal OS=Homo sapiens OX=9606 GN=PHYH PE=1 SV=1
O14867	BACH1	16	11	736	119	0.161685	Transcription regulator protein BACH1 OS=Homo sapiens OX=9606 GN=BACH1 PE=1 SV=2
O14874	BCKDK	28	9	412	131	0.317961	Branched-chain alpha-ketoacid dehydrogenase kinase OS=Homo sapiens OX=9606 GN=BCKDK PE=1 SV=2
O14880	MGST3	34	5	152	47	0.309211	Glutathione S-transferase 3, mitochondrial OS=Homo sapiens OX=9606 GN=MGST3 PE=1 SV=1
O14893	GEMIN2	30	9	280	79	0.282143	Gem-associated protein 2 OS=Homo sapiens OX=9606 GN=GEMIN2 PE=1 SV=1
O14907	TAX1BP3	7	3	124	43	0.346774	Tax1-binding protein 3 OS=Homo sapiens OX=9606 GN=TAX1BP3 PE=1 SV=2
O14908	GIPC1	33	12	333	132	0.396396	PDZ domain-containing protein GIPC1 OS=Homo sapiens OX=9606 GN=GIPC1 PE=1 SV=2
O14910	LIN7A	57	10	233	115	0.493562	Protein lin-7 homolog A OS=Homo sapiens OX=9606 GN=LIN7A PE=1 SV=2
O14917	PCDH17	3	2	1159	25	0.0215703	Protocadherin-17 OS=Homo sapiens OX=9606 GN=PCDH17 PE=1 SV=2
O14920	IKBKB	19	12	756	130	0.171958	Inhibitor of nuclear factor kappa-B kinase subunit beta OS=Homo sapiens OX=9606 GN=IKBKB PE=1 SV=1
O14924	RGS12	4	3	1447	39	0.0269523	Regulator of G-protein signaling 12 OS=Homo sapiens OX=9606 GN=RGS12 PE=1 SV=1
O14925	TIMM23	9	2	209	30	0.143541	Mitochondrial import inner membrane translocase subunit Tim23 OS=Homo sapiens OX=9606 GN=TIMM23 PE=1 SV=1
O14929	HAT1	82	15	419	143	0.341289	Histone acetyltransferase type B catalytic subunit OS=Homo sapiens OX=9606 GN=HAT1 PE=1 SV=2
O14936	CASK	64	28	926	267	0.288337	Peripheral plasma membrane protein CASK OS=Homo sapiens OX=9606 GN=CASK PE=1 SV=3
O14939	PLD2	9	5	933	50	0.0535906	Phospholipase D2 OS=Homo sapiens OX=9606 GN=PLD2 PE=1 SV=2
O14949	UQCRQ	27	8	82	48	0.585366	Cytochrome b-c1 complex subunit 8 OS=Homo sapiens OX=9606 GN=UQCRQ PE=1 SV=4
O14950	MYL12B	42	2	172	21	0.122093	Myosin regulatory light chain 12B OS=Homo sapiens OX=9606 GN=MYL12B PE=1 SV=2
O14964	HGS	72	21	777	191	0.245817	Hepatocyte growth factor-regulated tyrosine kinase substrate OS=Homo sapiens OX=9606 GN=HGS PE=1 SV=1
O14965	AURKA	24	10	403	114	0.282878	Aurora kinase A OS=Homo sapiens OX=9606 GN=AURKA PE=1 SV=3
O14966	RAB29	14	7	203	56	0.275862	Ras-related protein Rab-7L1 OS=Homo sapiens OX=9606 GN=RAB29 PE=1 SV=1
O14967	CLGN	58	20	610	168	0.27541	Calmegin OS=Homo sapiens OX=9606 GN=CLGN PE=1 SV=1
O14972	VPS26C	10	5	297	62	0.208754	Vacuolar protein sorting-associated protein 26C OS=Homo sapiens OX=9606 GN=VPS26C PE=1 SV=1
O14974	PPP1R12A	101	46	1030	385	0.373786	Protein phosphatase 1 regulatory subunit 12A OS=Homo sapiens OX=9606 GN=PPP1R12A PE=1 SV=1
O14975	SLC27A2	17	10	620	96	0.154839	Long-chain fatty acid transport protein 2 OS=Homo sapiens OX=9606 GN=SLC27A2 PE=1 SV=2
O14976	GAK	52	24	1311	285	0.217391	Cyclin-G-associated kinase OS=Homo sapiens OX=9606 GN=GAK PE=1 SV=2
O14979	HNRNPDL	124	19	420	175	0.416667	Heterogeneous nuclear ribonucleoprotein D-like OS=Homo sapiens OX=9606 GN=HNRNPDL PE=1 SV=3
O14980	XPO1	218	42	1071	484	0.451914	Exportin-1 OS=Homo sapiens OX=9606 GN=XPO1 PE=1 SV=1
O14981	BTAF1	100	45	1849	487	0.263386	TATA-binding protein-associated factor 172 OS=Homo sapiens OX=9606 GN=BTAF1 PE=1 SV=2
O15013	ARHGEF10	12	10	1369	120	0.0876552	Rho guanine nucleotide exchange factor 10 OS=Homo sapiens OX=9606 GN=ARHGEF10 PE=1 SV=4
O15014	ZNF609	42	28	1411	282	0.199858	Zinc finger protein 609 OS=Homo sapiens OX=9606 GN=ZNF609 PE=1 SV=2
O15015	ZNF646	11	10	1832	116	0.0633188	Zinc finger protein 646 OS=Homo sapiens OX=9606 GN=ZNF646 PE=1 SV=2
O15020	SPTBN2	219	78	2390	802	0.335565	Spectrin beta chain, non-erythrocytic 2 OS=Homo sapiens OX=9606 GN=SPTBN2 PE=1 SV=3
O15021	MAST4	96	5	2623	49	0.0186809	Microtubule-associated serine/threonine-protein kinase 4 OS=Homo sapiens OX=9606 GN=MAST4 PE=1 SV=4
O15027	SEC16A	137	59	2357	728	0.308867	Protein transport protein Sec16A OS=Homo sapiens OX=9606 GN=SEC16A PE=1 SV=4
O15031	PLXNB2	72	41	1838	473	0.257345	Plexin-B2 OS=Homo sapiens OX=9606 GN=PLXNB2 PE=1 SV=3
O15037	KHNYN	20	13	678	140	0.20649	Protein KHNYN OS=Homo sapiens OX=9606 GN=KHNYN PE=1 SV=3
O15040	TECPR2	10	7	1411	71	0.0503189	Tectonin beta-propeller repeat-containing protein 2 OS=Homo sapiens OX=9606 GN=TECPR2 PE=1 SV=4
O15041	SEMA3E	2	2	775	16	0.0206452	Semaphorin-3E OS=Homo sapiens OX=9606 GN=SEMA3E PE=1 SV=1
O15042	U2SURP	122	36	1029	376	0.365403	U2 snRNP-associated SURP motif-containing protein OS=Homo sapiens OX=9606 GN=U2SURP PE=1 SV=2
O15047	SETD1A	48	21	1707	237	0.13884	Histone-lysine N-methyltransferase SETD1A OS=Homo sapiens OX=9606 GN=SETD1A PE=1 SV=3
O15049	N4BP3	3	3	544	25	0.0459559	NEDD4-binding protein 3 OS=Homo sapiens OX=9606 GN=N4BP3 PE=1 SV=3
O15054	KDM6B	9	5	1643	57	0.0346926	Lysine-specific demethylase 6B OS=Homo sapiens OX=9606 GN=KDM6B PE=1 SV=4
O15056	SYNJ2	37	22	1496	276	0.184492	Synaptojanin-2 OS=Homo sapiens OX=9606 GN=SYNJ2 PE=1 SV=3
O15060	ZBTB39	8	5	712	51	0.0716292	Zinc finger and BTB domain-containing protein 39 OS=Homo sapiens OX=9606 GN=ZBTB39 PE=1 SV=1
O15061	SYNM	10	9	1565	86	0.0549521	Synemin OS=Homo sapiens OX=9606 GN=SYNM PE=1 SV=3
O15062	ZBTB5	11	7	677	75	0.110783	Zinc finger and BTB domain-containing protein 5 OS=Homo sapiens OX=9606 GN=ZBTB5 PE=1 SV=1
O15063	GARRE1	19	9	1070	137	0.128037	Granule associated Rac and RHOG effector protein 1 OS=Homo sapiens OX=9606 GN=GARRE1 PE=1 SV=2
O15066	KIF3B	20	16	747	186	0.248996	Kinesin-like protein KIF3B OS=Homo sapiens OX=9606 GN=KIF3B PE=1 SV=1
O15067	PFAS	158	41	1338	475	0.355007	Phosphoribosylformylglycinamidine synthase OS=Homo sapiens OX=9606 GN=PFAS PE=1 SV=4
O15068	MCF2L	2	2	1137	13	0.0114336	Guanine nucleotide exchange factor DBS OS=Homo sapiens OX=9606 GN=MCF2L PE=1 SV=2
O15075	DCLK1	16	9	740	92	0.124324	Serine/threonine-protein kinase DCLK1 OS=Homo sapiens OX=9606 GN=DCLK1 PE=1 SV=2
O15078	CEP290	241	79	2479	698	0.281565	Centrosomal protein of 290 kDa OS=Homo sapiens OX=9606 GN=CEP290 PE=1 SV=2
O15084	ANKRD28	40	16	1053	226	0.214625	Serine/threonine-protein phosphatase 6 regulatory ankyrin repeat subunit A OS=Homo sapiens OX=9606 GN=ANKRD28 PE=1 SV=5
O15085	ARHGEF11	27	18	1522	224	0.147175	Rho guanine nucleotide exchange factor 11 OS=Homo sapiens OX=9606 GN=ARHGEF11 PE=1 SV=1
O15090	ZNF536	10	8	1300	85	0.0653846	Zinc finger protein 536 OS=Homo sapiens OX=9606 GN=ZNF536 PE=1 SV=3
O15091	PRORP	30	14	583	139	0.238422	Mitochondrial ribonuclease P catalytic subunit OS=Homo sapiens OX=9606 GN=PRORP PE=1 SV=2
O15111	CHUK	46	22	745	229	0.307383	Inhibitor of nuclear factor kappa-B kinase subunit alpha OS=Homo sapiens OX=9606 GN=CHUK PE=1 SV=2
O15116	LSM1	15	6	133	33	0.24812	U6 snRNA-associated Sm-like protein LSm1 OS=Homo sapiens OX=9606 GN=LSM1 PE=1 SV=1
O15118	NPC1	26	13	1278	126	0.0985915	NPC intracellular cholesterol transporter 1 OS=Homo sapiens OX=9606 GN=NPC1 PE=1 SV=2
O15119	TBX3	13	7	743	70	0.0942127	T-box transcription factor TBX3 OS=Homo sapiens OX=9606 GN=TBX3 PE=1 SV=4
O15120	AGPAT2	11	6	278	46	0.165468	1-acyl-sn-glycerol-3-phosphate acyltransferase beta OS=Homo sapiens OX=9606 GN=AGPAT2 PE=1 SV=1
O15121	DEGS1	2	2	323	16	0.0495356	Sphingolipid delta(4)-desaturase DES1 OS=Homo sapiens OX=9606 GN=DEGS1 PE=1 SV=1
O15126	SCAMP1	32	10	338	123	0.363905	Secretory carrier-associated membrane protein 1 OS=Homo sapiens OX=9606 GN=SCAMP1 PE=1 SV=2
O15127	SCAMP2	18	7	329	47	0.142857	Secretory carrier-associated membrane protein 2 OS=Homo sapiens OX=9606 GN=SCAMP2 PE=1 SV=2
O15131	KPNA5	128	15	539	156	0.289425	Importin subunit alpha-6 OS=Homo sapiens OX=9606 GN=KPNA5 PE=1 SV=3
O15143	ARPC1B	34	14	372	153	0.41129	Actin-related protein 2/3 complex subunit 1B OS=Homo sapiens OX=9606 GN=ARPC1B PE=1 SV=3
O15144	ARPC2	97	18	300	145	0.483333	Actin-related protein 2/3 complex subunit 2 OS=Homo sapiens OX=9606 GN=ARPC2 PE=1 SV=1
O15145	ARPC3	21	8	178	68	0.382022	Actin-related protein 2/3 complex subunit 3 OS=Homo sapiens OX=9606 GN=ARPC3 PE=1 SV=3
O15151	MDM4	4	3	490	37	0.0755102	Protein Mdm4 OS=Homo sapiens OX=9606 GN=MDM4 PE=1 SV=2
O15155	BET1	22	2	118	37	0.313559	BET1 homolog OS=Homo sapiens OX=9606 GN=BET1 PE=1 SV=1
O15156	ZBTB7B	7	6	539	56	0.103896	Zinc finger and BTB domain-containing protein 7B OS=Homo sapiens OX=9606 GN=ZBTB7B PE=1 SV=2
O15160	POLR1C	50	10	346	134	0.387283	DNA-directed RNA polymerases I and III subunit RPAC1 OS=Homo sapiens OX=9606 GN=POLR1C PE=1 SV=1
O15162	PLSCR1	5	2	318	13	0.0408805	Phospholipid scramblase 1 OS=Homo sapiens OX=9606 GN=PLSCR1 PE=1 SV=1
O15164	TRIM24	53	25	1050	292	0.278095	Transcription intermediary factor 1-alpha OS=Homo sapiens OX=9606 GN=TRIM24 PE=1 SV=3
O15169	AXIN1	14	11	862	114	0.132251	Axin-1 OS=Homo sapiens OX=9606 GN=AXIN1 PE=1 SV=2
O15173	PGRMC2	88	14	223	104	0.466368	Membrane-associated progesterone receptor component 2 OS=Homo sapiens OX=9606 GN=PGRMC2 PE=1 SV=1
O15182	CETN3	22	5	167	43	0.257485	Centrin-3 OS=Homo sapiens OX=9606 GN=CETN3 PE=1 SV=2
O15194	CTDSPL	3	2	276	21	0.076087	CTD small phosphatase-like protein OS=Homo sapiens OX=9606 GN=CTDSPL PE=1 SV=2
O15198	SMAD9	48	8	467	79	0.169165	Mothers against decapentaplegic homolog 9 OS=Homo sapiens OX=9606 GN=SMAD9 PE=1 SV=1
O15211	RGL2	3	3	777	33	0.042471	Ral guanine nucleotide dissociation stimulator-like 2 OS=Homo sapiens OX=9606 GN=RGL2 PE=1 SV=1
O15212	PFDN6	40	10	129	71	0.550388	Prefoldin subunit 6 OS=Homo sapiens OX=9606 GN=PFDN6 PE=1 SV=1
O15213	WDR46	45	22	610	190	0.311475	WD repeat-containing protein 46 OS=Homo sapiens OX=9606 GN=WDR46 PE=1 SV=3
O15217	GSTA4	9	6	222	51	0.22973	Glutathione S-transferase A4 OS=Homo sapiens OX=9606 GN=GSTA4 PE=1 SV=1
O15226	NKRF	125	42	690	314	0.455072	NF-kappa-B-repressing factor OS=Homo sapiens OX=9606 GN=NKRF PE=1 SV=2
O15228	GNPAT	48	20	680	220	0.323529	Dihydroxyacetone phosphate acyltransferase OS=Homo sapiens OX=9606 GN=GNPAT PE=1 SV=1
O15230	LAMA5	51	31	3695	331	0.0895805	Laminin subunit alpha-5 OS=Homo sapiens OX=9606 GN=LAMA5 PE=1 SV=8
O15231	ZNF185	6	3	689	36	0.0522496	Zinc finger protein 185 OS=Homo sapiens OX=9606 GN=ZNF185 PE=1 SV=3
O15234	CASC3	25	17	703	150	0.213371	Protein CASC3 OS=Homo sapiens OX=9606 GN=CASC3 PE=1 SV=2
O15235	MRPS12	20	6	138	55	0.398551	Small ribosomal subunit protein uS12m OS=Homo sapiens OX=9606 GN=MRPS12 PE=1 SV=1
O15239	NDUFA1	2	1	70	6	0.0857143	NADH dehydrogenase [ubiquinone] 1 alpha subcomplex subunit 1 OS=Homo sapiens OX=9606 GN=NDUFA1 PE=1 SV=1
O15243	LEPROT	4	1	131	13	0.0992366	Leptin receptor gene-related protein OS=Homo sapiens OX=9606 GN=LEPROT PE=1 SV=1
O15254	ACOX3	7	5	700	76	0.108571	Peroxisomal acyl-coenzyme A oxidase 3 OS=Homo sapiens OX=9606 GN=ACOX3 PE=1 SV=2
O15258	RER1	11	5	196	51	0.260204	Protein RER1 OS=Homo sapiens OX=9606 GN=RER1 PE=1 SV=1
O15259	NPHP1	7	5	732	51	0.0696721	Nephrocystin-1 OS=Homo sapiens OX=9606 GN=NPHP1 PE=1 SV=1
O15260	SURF4	17	4	269	35	0.130112	Surfeit locus protein 4 OS=Homo sapiens OX=9606 GN=SURF4 PE=1 SV=3
O15264	MAPK13	11	5	365	46	0.126027	Mitogen-activated protein kinase 13 OS=Homo sapiens OX=9606 GN=MAPK13 PE=1 SV=1
O15265	ATXN7	3	2	892	23	0.0257848	Ataxin-7 OS=Homo sapiens OX=9606 GN=ATXN7 PE=1 SV=1
O15269	SPTLC1	38	16	473	145	0.306554	Serine palmitoyltransferase 1 OS=Homo sapiens OX=9606 GN=SPTLC1 PE=1 SV=1
O15270	SPTLC2	42	17	562	157	0.279359	Serine palmitoyltransferase 2 OS=Homo sapiens OX=9606 GN=SPTLC2 PE=1 SV=1
O15287	FANCG	21	9	622	79	0.12701	Fanconi anemia group G protein OS=Homo sapiens OX=9606 GN=FANCG PE=1 SV=1
O15294	OGT	60	27	1046	325	0.310707	UDP-N-acetylglucosamine--peptide N-acetylglucosaminyltransferase 110 kDa subunit OS=Homo sapiens OX=9606 GN=OGT PE=1 SV=3
O15297	PPM1D	4	3	605	44	0.0727273	Protein phosphatase 1D OS=Homo sapiens OX=9606 GN=PPM1D PE=1 SV=1
O15304	SIVA1	6	4	175	39	0.222857	Apoptosis regulatory protein Siva OS=Homo sapiens OX=9606 GN=SIVA1 PE=1 SV=2
O15305	PMM2	37	11	246	101	0.410569	Phosphomannomutase 2 OS=Homo sapiens OX=9606 GN=PMM2 PE=1 SV=1
O15315	RAD51B	6	6	384	58	0.151042	DNA repair protein RAD51 homolog 2 OS=Homo sapiens OX=9606 GN=RAD51B PE=1 SV=2
O15318	POLR3G	12	5	223	50	0.224215	DNA-directed RNA polymerase III subunit RPC7 OS=Homo sapiens OX=9606 GN=POLR3G PE=1 SV=2
O15321	TM9SF1	26	13	606	169	0.278878	Transmembrane 9 superfamily member 1 OS=Homo sapiens OX=9606 GN=TM9SF1 PE=2 SV=2
O15344	MID1	72	25	667	253	0.37931	E3 ubiquitin-protein ligase Midline-1 OS=Homo sapiens OX=9606 GN=MID1 PE=1 SV=1
O15347	HMGB3	85	14	200	113	0.565	High mobility group protein B3 OS=Homo sapiens OX=9606 GN=HMGB3 PE=1 SV=4
O15350	TP73	5	2	636	17	0.0267296	Tumor protein p73 OS=Homo sapiens OX=9606 GN=TP73 PE=1 SV=1
O15355	PPM1G	90	23	546	297	0.543956	Protein phosphatase 1G OS=Homo sapiens OX=9606 GN=PPM1G PE=1 SV=1
O15357	INPPL1	78	31	1258	336	0.267091	Phosphatidylinositol 3,4,5-trisphosphate 5-phosphatase 2 OS=Homo sapiens OX=9606 GN=INPPL1 PE=1 SV=2
O15360	FANCA	20	15	1455	165	0.113402	Fanconi anemia group A protein OS=Homo sapiens OX=9606 GN=FANCA PE=1 SV=2
O15371	EIF3D	148	22	548	257	0.468978	Eukaryotic translation initiation factor 3 subunit D OS=Homo sapiens OX=9606 GN=EIF3D PE=1 SV=1
O15372	EIF3H	75	19	352	177	0.502841	Eukaryotic translation initiation factor 3 subunit H OS=Homo sapiens OX=9606 GN=EIF3H PE=1 SV=1
O15379	HDAC3	25	13	428	162	0.378505	Histone deacetylase 3 OS=Homo sapiens OX=9606 GN=HDAC3 PE=1 SV=2
O15381	NVL	87	31	856	293	0.34229	Nuclear valosin-containing protein-like OS=Homo sapiens OX=9606 GN=NVL PE=1 SV=1
O15382	BCAT2	41	15	392	153	0.390306	Branched-chain-amino-acid aminotransferase, mitochondrial OS=Homo sapiens OX=9606 GN=BCAT2 PE=1 SV=2
O15392	BIRC5	8	6	142	70	0.492958	Baculoviral IAP repeat-containing protein 5 OS=Homo sapiens OX=9606 GN=BIRC5 PE=1 SV=3
O15397	IPO8	52	18	1037	212	0.204436	Importin-8 OS=Homo sapiens OX=9606 GN=IPO8 PE=1 SV=2
O15400	STX7	25	9	261	92	0.35249	Syntaxin-7 OS=Homo sapiens OX=9606 GN=STX7 PE=1 SV=4
O15409	FOXP2	11	7	715	98	0.137063	Forkhead box protein P2 OS=Homo sapiens OX=9606 GN=FOXP2 PE=1 SV=2
O15417	TNRC18	21	12	2968	130	0.0438005	Trinucleotide repeat-containing gene 18 protein OS=Homo sapiens OX=9606 GN=TNRC18 PE=1 SV=3
O15431	SLC31A1	7	2	190	30	0.157895	High affinity copper uptake protein 1 OS=Homo sapiens OX=9606 GN=SLC31A1 PE=1 SV=1
O15439	ABCC4	43	21	1325	194	0.146415	ATP-binding cassette sub-family C member 4 OS=Homo sapiens OX=9606 GN=ABCC4 PE=1 SV=3
O15440	ABCC5	22	16	1437	183	0.127349	ATP-binding cassette sub-family C member 5 OS=Homo sapiens OX=9606 GN=ABCC5 PE=1 SV=2
O15446	POLR1G	41	13	510	169	0.331373	DNA-directed RNA polymerase I subunit RPA34 OS=Homo sapiens OX=9606 GN=POLR1G PE=1 SV=1
O15460	P4HA2	42	19	535	189	0.353271	Prolyl 4-hydroxylase subunit alpha-2 OS=Homo sapiens OX=9606 GN=P4HA2 PE=1 SV=1
O15479	MAGEB2	9	5	319	46	0.144201	Melanoma-associated antigen B2 OS=Homo sapiens OX=9606 GN=MAGEB2 PE=1 SV=3
O15484	CAPN5	4	3	640	31	0.0484375	Calpain-5 OS=Homo sapiens OX=9606 GN=CAPN5 PE=1 SV=2
O15488	GYG2	7	5	501	58	0.115768	Glycogenin-2 OS=Homo sapiens OX=9606 GN=GYG2 PE=1 SV=2
O15498	YKT6	50	9	198	93	0.469697	Synaptobrevin homolog YKT6 OS=Homo sapiens OX=9606 GN=YKT6 PE=1 SV=1
O15504	NUP42	28	9	423	77	0.182033	Nucleoporin NUP42 OS=Homo sapiens OX=9606 GN=NUP42 PE=1 SV=1
O15511	ARPC5	59	10	151	106	0.701987	Actin-related protein 2/3 complex subunit 5 OS=Homo sapiens OX=9606 GN=ARPC5 PE=1 SV=3
O15514	POLR2D	12	3	142	35	0.246479	DNA-directed RNA polymerase II subunit RPB4 OS=Homo sapiens OX=9606 GN=POLR2D PE=1 SV=1
O15516	CLOCK	7	6	846	57	0.0673759	Circadian locomoter output cycles protein kaput OS=Homo sapiens OX=9606 GN=CLOCK PE=1 SV=1
O15525	MAFG	4	3	162	27	0.166667	Transcription factor MafG OS=Homo sapiens OX=9606 GN=MAFG PE=1 SV=1
O15527	OGG1	3	3	345	21	0.0608696	N-glycosylase/DNA lyase OS=Homo sapiens OX=9606 GN=OGG1 PE=1 SV=2
O15530	PDPK1	70	19	556	194	0.348921	3-phosphoinositide-dependent protein kinase 1 OS=Homo sapiens OX=9606 GN=PDPK1 PE=1 SV=1
O15533	TAPBP	4	4	448	38	0.0848214	Tapasin OS=Homo sapiens OX=9606 GN=TAPBP PE=1 SV=2
O15534	PER1	10	6	1290	69	0.0534884	Period circadian protein homolog 1 OS=Homo sapiens OX=9606 GN=PER1 PE=1 SV=2
O15541	RNF113A	46	13	343	135	0.393586	E3 ubiquitin-protein ligase RNF113A OS=Homo sapiens OX=9606 GN=RNF113A PE=1 SV=1
O15550	KDM6A	53	23	1401	270	0.192719	Lysine-specific demethylase 6A OS=Homo sapiens OX=9606 GN=KDM6A PE=1 SV=2
O43143	DHX15	211	40	795	361	0.454088	ATP-dependent RNA helicase DHX15 OS=Homo sapiens OX=9606 GN=DHX15 PE=1 SV=2
O43148	RNMT	50	19	476	192	0.403361	mRNA cap guanine-N7 methyltransferase OS=Homo sapiens OX=9606 GN=RNMT PE=1 SV=1
O43149	ZZEF1	81	49	2961	501	0.1692	Zinc finger ZZ-type and EF-hand domain-containing protein 1 OS=Homo sapiens OX=9606 GN=ZZEF1 PE=1 SV=6
O43150	ASAP2	16	9	1006	123	0.122266	Arf-GAP with SH3 domain, ANK repeat and PH domain-containing protein 2 OS=Homo sapiens OX=9606 GN=ASAP2 PE=1 SV=3
O43151	TET3	13	2	1795	20	0.0111421	Methylcytosine dioxygenase TET3 OS=Homo sapiens OX=9606 GN=TET3 PE=1 SV=4
O43156	TTI1	28	15	1089	145	0.13315	TELO2-interacting protein 1 homolog OS=Homo sapiens OX=9606 GN=TTI1 PE=1 SV=3
O43159	RRP8	55	18	456	197	0.432018	Ribosomal RNA-processing protein 8 OS=Homo sapiens OX=9606 GN=RRP8 PE=1 SV=2
O43164	PJA2	14	7	708	101	0.142655	E3 ubiquitin-protein ligase Praja-2 OS=Homo sapiens OX=9606 GN=PJA2 PE=1 SV=4
O43166	SIPA1L1	24	16	1804	180	0.0997783	Signal-induced proliferation-associated 1-like protein 1 OS=Homo sapiens OX=9606 GN=SIPA1L1 PE=1 SV=4
O43167	ZBTB24	17	10	697	89	0.12769	Zinc finger and BTB domain-containing protein 24 OS=Homo sapiens OX=9606 GN=ZBTB24 PE=1 SV=2
O43169	CYB5B	88	7	150	68	0.453333	Cytochrome b5 type B OS=Homo sapiens OX=9606 GN=CYB5B PE=1 SV=3
O43172	PRPF4	70	25	522	296	0.56705	U4/U6 small nuclear ribonucleoprotein Prp4 OS=Homo sapiens OX=9606 GN=PRPF4 PE=1 SV=2
O43175	PHGDH	314	26	533	253	0.474672	D-3-phosphoglycerate dehydrogenase OS=Homo sapiens OX=9606 GN=PHGDH PE=1 SV=4
O43181	NDUFS4	24	6	175	56	0.32	NADH dehydrogenase [ubiquinone] iron-sulfur protein 4, mitochondrial OS=Homo sapiens OX=9606 GN=NDUFS4 PE=1 SV=1
O43189	PHF1	2	2	567	26	0.0458554	PHD finger protein 1 OS=Homo sapiens OX=9606 GN=PHF1 PE=1 SV=3
O43236	SEPTIN4	19	5	478	30	0.0627615	Septin-4 OS=Homo sapiens OX=9606 GN=SEPTIN4 PE=1 SV=1
O43237	DYNC1LI2	56	18	492	194	0.394309	Cytoplasmic dynein 1 light intermediate chain 2 OS=Homo sapiens OX=9606 GN=DYNC1LI2 PE=1 SV=1
O43242	PSMD3	178	36	534	317	0.593633	26S proteasome non-ATPase regulatory subunit 3 OS=Homo sapiens OX=9606 GN=PSMD3 PE=1 SV=2
O43248	HOXC11	3	2	304	35	0.115132	Homeobox protein Hox-C11 OS=Homo sapiens OX=9606 GN=HOXC11 PE=1 SV=1
O43252	PAPSS1	96	23	624	238	0.38141	Bifunctional 3'-phosphoadenosine 5'-phosphosulfate synthase 1 OS=Homo sapiens OX=9606 GN=PAPSS1 PE=1 SV=2
O43255	SIAH2	2	1	324	6	0.0185185	E3 ubiquitin-protein ligase SIAH2 OS=Homo sapiens OX=9606 GN=SIAH2 PE=1 SV=1
O43257	ZNHIT1	5	3	154	36	0.233766	Zinc finger HIT domain-containing protein 1 OS=Homo sapiens OX=9606 GN=ZNHIT1 PE=1 SV=1
O43264	ZW10	100	32	779	351	0.450578	Centromere/kinetochore protein zw10 homolog OS=Homo sapiens OX=9606 GN=ZW10 PE=1 SV=3
O43272	PRODH	2	2	600	32	0.0533333	Proline dehydrogenase 1, mitochondrial OS=Homo sapiens OX=9606 GN=PRODH PE=1 SV=4
O43290	SART1	113	41	800	418	0.5225	U4/U6.U5 tri-snRNP-associated protein 1 OS=Homo sapiens OX=9606 GN=SART1 PE=1 SV=1
O43291	SPINT2	5	4	252	42	0.166667	Kunitz-type protease inhibitor 2 OS=Homo sapiens OX=9606 GN=SPINT2 PE=1 SV=2
O43292	GPAA1	19	10	621	72	0.115942	Glycosylphosphatidylinositol anchor attachment 1 protein OS=Homo sapiens OX=9606 GN=GPAA1 PE=1 SV=3
O43293	DAPK3	18	11	454	127	0.279736	Death-associated protein kinase 3 OS=Homo sapiens OX=9606 GN=DAPK3 PE=1 SV=1
O43294	TGFB1I1	2	2	461	23	0.0498915	Transforming growth factor beta-1-induced transcript 1 protein OS=Homo sapiens OX=9606 GN=TGFB1I1 PE=1 SV=2
O43295	SRGAP3	21	13	1099	149	0.135578	SLIT-ROBO Rho GTPase-activating protein 3 OS=Homo sapiens OX=9606 GN=SRGAP3 PE=1 SV=3
O43298	ZBTB43	2	2	467	17	0.0364026	Zinc finger and BTB domain-containing protein 43 OS=Homo sapiens OX=9606 GN=ZBTB43 PE=1 SV=1
O43299	AP5Z1	11	10	807	103	0.127633	AP-5 complex subunit zeta-1 OS=Homo sapiens OX=9606 GN=AP5Z1 PE=1 SV=2
O43301	HSPA12A	22	12	675	135	0.2	Heat shock 70 kDa protein 12A OS=Homo sapiens OX=9606 GN=HSPA12A PE=1 SV=2
O43303	CCP110	24	16	1012	162	0.160079	Centriolar coiled-coil protein of 110 kDa OS=Homo sapiens OX=9606 GN=CCP110 PE=1 SV=3
O43306	ADCY6	10	7	1168	77	0.0659247	Adenylate cyclase type 6 OS=Homo sapiens OX=9606 GN=ADCY6 PE=1 SV=2
O43310	CTIF	24	13	598	150	0.250836	CBP80/20-dependent translation initiation factor OS=Homo sapiens OX=9606 GN=CTIF PE=1 SV=1
O43312	MTSS1	4	2	755	15	0.0198675	Protein MTSS 1 OS=Homo sapiens OX=9606 GN=MTSS1 PE=1 SV=2
O43314	PPIP5K2	47	22	1243	204	0.164119	Inositol hexakisphosphate and diphosphoinositol-pentakisphosphate kinase 2 OS=Homo sapiens OX=9606 GN=PPIP5K2 PE=1 SV=3
O43318	MAP3K7	43	20	606	211	0.348185	Mitogen-activated protein kinase kinase kinase 7 OS=Homo sapiens OX=9606 GN=MAP3K7 PE=1 SV=1
O43324	EEF1E1	36	9	174	78	0.448276	Eukaryotic translation elongation factor 1 epsilon-1 OS=Homo sapiens OX=9606 GN=EEF1E1 PE=1 SV=1
O43325	LYRM1	3	3	122	31	0.254098	LYR motif-containing protein 1 OS=Homo sapiens OX=9606 GN=LYRM1 PE=2 SV=1
O43345	ZNF208	152	2	1280	138	0.107813	Zinc finger protein 208 OS=Homo sapiens OX=9606 GN=ZNF208 PE=2 SV=2
O43347	MSI1	27	9	362	87	0.240331	RNA-binding protein Musashi homolog 1 OS=Homo sapiens OX=9606 GN=MSI1 PE=1 SV=1
O43353	RIPK2	15	10	540	105	0.194444	Receptor-interacting serine/threonine-protein kinase 2 OS=Homo sapiens OX=9606 GN=RIPK2 PE=1 SV=2
O43374	RASA4	16	5	803	44	0.0547945	Ras GTPase-activating protein 4 OS=Homo sapiens OX=9606 GN=RASA4 PE=2 SV=2
O43379	WDR62	34	21	1518	215	0.141634	WD repeat-containing protein 62 OS=Homo sapiens OX=9606 GN=WDR62 PE=1 SV=4
O43390	HNRNPR	403	34	633	338	0.533965	Heterogeneous nuclear ribonucleoprotein R OS=Homo sapiens OX=9606 GN=HNRNPR PE=1 SV=1
O43395	PRPF3	94	29	683	261	0.382138	U4/U6 small nuclear ribonucleoprotein Prp3 OS=Homo sapiens OX=9606 GN=PRPF3 PE=1 SV=2
O43396	TXNL1	35	11	289	123	0.425606	Thioredoxin-like protein 1 OS=Homo sapiens OX=9606 GN=TXNL1 PE=1 SV=3
O43399	TPD52L2	45	15	206	137	0.665049	Tumor protein D54 OS=Homo sapiens OX=9606 GN=TPD52L2 PE=1 SV=2
O43402	EMC8	22	10	210	108	0.514286	ER membrane protein complex subunit 8 OS=Homo sapiens OX=9606 GN=EMC8 PE=1 SV=1
O43405	COCH	11	6	550	49	0.0890909	Cochlin OS=Homo sapiens OX=9606 GN=COCH PE=1 SV=1
O43414	ERI3	20	8	337	88	0.261128	ERI1 exoribonuclease 3 OS=Homo sapiens OX=9606 GN=ERI3 PE=1 SV=2
O43422	THAP12	20	13	761	144	0.189225	52 kDa repressor of the inhibitor of the protein kinase OS=Homo sapiens OX=9606 GN=THAP12 PE=1 SV=2
O43426	SYNJ1	42	26	1573	284	0.180547	Synaptojanin-1 OS=Homo sapiens OX=9606 GN=SYNJ1 PE=1 SV=2
O43427	FIBP	34	10	364	98	0.269231	Acidic fibroblast growth factor intracellular-binding protein OS=Homo sapiens OX=9606 GN=FIBP PE=1 SV=3
O43432	EIF4G3	116	51	1585	472	0.297792	Eukaryotic translation initiation factor 4 gamma 3 OS=Homo sapiens OX=9606 GN=EIF4G3 PE=1 SV=2
O43435	TBX1	4	3	398	32	0.080402	T-box transcription factor TBX1 OS=Homo sapiens OX=9606 GN=TBX1 PE=1 SV=1
O43439	CBFA2T2	2	2	604	23	0.0380795	Protein CBFA2T2 OS=Homo sapiens OX=9606 GN=CBFA2T2 PE=1 SV=1
O43447	PPIH	48	11	177	116	0.655367	Peptidyl-prolyl cis-trans isomerase H OS=Homo sapiens OX=9606 GN=PPIH PE=1 SV=1
O43462	MBTPS2	5	4	519	32	0.061657	Membrane-bound transcription factor site-2 protease OS=Homo sapiens OX=9606 GN=MBTPS2 PE=1 SV=1
O43463	SUV39H1	11	6	412	61	0.148058	Histone-lysine N-methyltransferase SUV39H1 OS=Homo sapiens OX=9606 GN=SUV39H1 PE=1 SV=1
O43464	HTRA2	19	7	458	79	0.172489	Serine protease HTRA2, mitochondrial OS=Homo sapiens OX=9606 GN=HTRA2 PE=1 SV=2
O43482	OIP5	7	4	229	48	0.209607	Protein Mis18-beta OS=Homo sapiens OX=9606 GN=OIP5 PE=1 SV=2
O43488	AKR7A2	85	11	359	96	0.267409	Aflatoxin B1 aldehyde reductase member 2 OS=Homo sapiens OX=9606 GN=AKR7A2 PE=1 SV=3
O43491	EPB41L2	198	48	1005	492	0.489552	Band 4.1-like protein 2 OS=Homo sapiens OX=9606 GN=EPB41L2 PE=1 SV=1
O43493	TGOLN2	23	10	437	113	0.258581	Trans-Golgi network integral membrane protein 2 OS=Homo sapiens OX=9606 GN=TGOLN2 PE=1 SV=4
O43502	RAD51C	10	5	376	47	0.125	DNA repair protein RAD51 homolog 3 OS=Homo sapiens OX=9606 GN=RAD51C PE=1 SV=1
O43505	B4GAT1	17	9	415	62	0.149398	Beta-1,4-glucuronyltransferase 1 OS=Homo sapiens OX=9606 GN=B4GAT1 PE=1 SV=1
O43513	MED7	11	6	233	68	0.291845	Mediator of RNA polymerase II transcription subunit 7 OS=Homo sapiens OX=9606 GN=MED7 PE=1 SV=1
O43516	WIPF1	9	5	503	51	0.101392	WAS/WASL-interacting protein family member 1 OS=Homo sapiens OX=9606 GN=WIPF1 PE=1 SV=3
O43521	BCL2L11	2	2	198	27	0.136364	Bcl-2-like protein 11 OS=Homo sapiens OX=9606 GN=BCL2L11 PE=1 SV=1
O43524	FOXO3	28	8	673	122	0.181278	Forkhead box protein O3 OS=Homo sapiens OX=9606 GN=FOXO3 PE=1 SV=1
O43542	XRCC3	20	5	346	73	0.210983	DNA repair protein XRCC3 OS=Homo sapiens OX=9606 GN=XRCC3 PE=1 SV=1
O43543	XRCC2	5	4	280	39	0.139286	DNA repair protein XRCC2 OS=Homo sapiens OX=9606 GN=XRCC2 PE=1 SV=1
O43556	SGCE	2	2	437	29	0.0663616	Epsilon-sarcoglycan OS=Homo sapiens OX=9606 GN=SGCE PE=1 SV=6
O43567	RNF13	5	3	381	24	0.0629921	E3 ubiquitin-protein ligase RNF13 OS=Homo sapiens OX=9606 GN=RNF13 PE=1 SV=1
O43570	CA12	4	3	354	31	0.0875706	Carbonic anhydrase 12 OS=Homo sapiens OX=9606 GN=CA12 PE=1 SV=1
O43572	AKAP10	19	12	662	143	0.216012	A-kinase anchor protein 10, mitochondrial OS=Homo sapiens OX=9606 GN=AKAP10 PE=1 SV=2
O43581	SYT7	3	3	403	32	0.0794045	Synaptotagmin-7 OS=Homo sapiens OX=9606 GN=SYT7 PE=1 SV=3
O43583	DENR	30	6	198	81	0.409091	Density-regulated protein OS=Homo sapiens OX=9606 GN=DENR PE=1 SV=2
O43592	XPOT	87	22	962	275	0.285863	Exportin-T OS=Homo sapiens OX=9606 GN=XPOT PE=1 SV=2
O43598	DNPH1	139	9	174	99	0.568966	5-hydroxymethyl-dUMP N-hydrolase OS=Homo sapiens OX=9606 GN=DNPH1 PE=1 SV=1
O43609	SPRY1	2	2	319	21	0.0658307	Protein sprouty homolog 1 OS=Homo sapiens OX=9606 GN=SPRY1 PE=1 SV=2
O43615	TIMM44	80	27	452	193	0.426991	Mitochondrial import inner membrane translocase subunit TIM44 OS=Homo sapiens OX=9606 GN=TIMM44 PE=1 SV=2
O43617	TRAPPC3	28	10	180	73	0.405556	Trafficking protein particle complex subunit 3 OS=Homo sapiens OX=9606 GN=TRAPPC3 PE=1 SV=1
O43633	CHMP2A	30	10	222	88	0.396396	Charged multivesicular body protein 2a OS=Homo sapiens OX=9606 GN=CHMP2A PE=1 SV=1
O43639	NCK2	42	16	380	170	0.447368	Cytoplasmic protein NCK2 OS=Homo sapiens OX=9606 GN=NCK2 PE=1 SV=2
O43657	TSPAN6	24	8	245	72	0.293878	Tetraspanin-6 OS=Homo sapiens OX=9606 GN=TSPAN6 PE=1 SV=1
O43660	PLRG1	74	22	514	273	0.531128	Pleiotropic regulator 1 OS=Homo sapiens OX=9606 GN=PLRG1 PE=1 SV=1
O43663	PRC1	64	25	620	200	0.322581	Protein regulator of cytokinesis 1 OS=Homo sapiens OX=9606 GN=PRC1 PE=1 SV=2
O43665	RGS10	23	7	181	69	0.381215	Regulator of G-protein signaling 10 OS=Homo sapiens OX=9606 GN=RGS10 PE=1 SV=3
O43670	ZNF207	22	9	478	94	0.196653	BUB3-interacting and GLEBS motif-containing protein ZNF207 OS=Homo sapiens OX=9606 GN=ZNF207 PE=1 SV=1
O43674	NDUFB5	12	5	189	46	0.243386	NADH dehydrogenase [ubiquinone] 1 beta subcomplex subunit 5, mitochondrial OS=Homo sapiens OX=9606 GN=NDUFB5 PE=1 SV=1
O43676	NDUFB3	6	2	98	14	0.142857	NADH dehydrogenase [ubiquinone] 1 beta subcomplex subunit 3 OS=Homo sapiens OX=9606 GN=NDUFB3 PE=1 SV=3
O43677	NDUFC1	7	2	76	21	0.276316	NADH dehydrogenase [ubiquinone] 1 subunit C1, mitochondrial OS=Homo sapiens OX=9606 GN=NDUFC1 PE=1 SV=1
O43678	NDUFA2	25	6	99	55	0.555556	NADH dehydrogenase [ubiquinone] 1 alpha subcomplex subunit 2 OS=Homo sapiens OX=9606 GN=NDUFA2 PE=1 SV=3
O43681	GET3	21	8	348	97	0.278736	ATPase GET3 OS=Homo sapiens OX=9606 GN=GET3 PE=1 SV=2
O43683	BUB1	23	16	1085	192	0.176959	Mitotic checkpoint serine/threonine-protein kinase BUB1 OS=Homo sapiens OX=9606 GN=BUB1 PE=1 SV=1
O43684	BUB3	89	15	328	167	0.509146	Mitotic checkpoint protein BUB3 OS=Homo sapiens OX=9606 GN=BUB3 PE=1 SV=1
O43707	ACTN4	638	58	911	553	0.607025	Alpha-actinin-4 OS=Homo sapiens OX=9606 GN=ACTN4 PE=1 SV=2
O43708	GSTZ1	17	9	216	49	0.226852	Maleylacetoacetate isomerase OS=Homo sapiens OX=9606 GN=GSTZ1 PE=1 SV=3
O43709	BUD23	15	5	281	55	0.19573	Probable 18S rRNA (guanine-N(7))-methyltransferase OS=Homo sapiens OX=9606 GN=BUD23 PE=1 SV=2
O43715	TRIAP1	3	2	76	20	0.263158	TP53-regulated inhibitor of apoptosis 1 OS=Homo sapiens OX=9606 GN=TRIAP1 PE=1 SV=1
O43716	GATC	12	5	136	66	0.485294	Glutamyl-tRNA(Gln) amidotransferase subunit C, mitochondrial OS=Homo sapiens OX=9606 GN=GATC PE=1 SV=1
O43719	HTATSF1	163	48	755	422	0.55894	17S U2 SnRNP complex component HTATSF1 OS=Homo sapiens OX=9606 GN=HTATSF1 PE=1 SV=1
O43731	KDELR3	2	2	214	18	0.0841121	ER lumen protein-retaining receptor 3 OS=Homo sapiens OX=9606 GN=KDELR3 PE=1 SV=1
O43739	CYTH3	21	7	400	65	0.1625	Cytohesin-3 OS=Homo sapiens OX=9606 GN=CYTH3 PE=1 SV=2
O43741	PRKAB2	22	7	272	88	0.323529	5'-AMP-activated protein kinase subunit beta-2 OS=Homo sapiens OX=9606 GN=PRKAB2 PE=1 SV=1
O43747	AP1G1	108	29	822	262	0.318735	AP-1 complex subunit gamma-1 OS=Homo sapiens OX=9606 GN=AP1G1 PE=1 SV=5
O43752	STX6	16	7	255	61	0.239216	Syntaxin-6 OS=Homo sapiens OX=9606 GN=STX6 PE=1 SV=1
O43759	SYNGR1	7	2	233	24	0.103004	Synaptogyrin-1 OS=Homo sapiens OX=9606 GN=SYNGR1 PE=1 SV=2
O43760	SYNGR2	13	4	224	29	0.129464	Synaptogyrin-2 OS=Homo sapiens OX=9606 GN=SYNGR2 PE=1 SV=1
O43765	SGTA	62	12	313	124	0.396166	Small glutamine-rich tetratricopeptide repeat-containing protein alpha OS=Homo sapiens OX=9606 GN=SGTA PE=1 SV=1
O43766	LIAS	7	6	372	73	0.196237	Lipoyl synthase, mitochondrial OS=Homo sapiens OX=9606 GN=LIAS PE=1 SV=3
O43768	ENSA	47	10	121	96	0.793388	Alpha-endosulfine OS=Homo sapiens OX=9606 GN=ENSA PE=1 SV=1
O43772	SLC25A20	22	8	301	80	0.265781	Mitochondrial carnitine/acylcarnitine carrier protein OS=Homo sapiens OX=9606 GN=SLC25A20 PE=1 SV=1
O43776	NARS1	105	29	548	246	0.448905	Asparagine--tRNA ligase, cytoplasmic OS=Homo sapiens OX=9606 GN=NARS1 PE=1 SV=1
O43791	SPOP	5	2	374	28	0.0748663	Speckle-type POZ protein OS=Homo sapiens OX=9606 GN=SPOP PE=1 SV=1
O43795	MYO1B	112	41	1136	380	0.334507	Unconventional myosin-Ib OS=Homo sapiens OX=9606 GN=MYO1B PE=1 SV=3
O43805	SSNA1	6	5	119	44	0.369748	Microtubule nucleation factor SSNA1 OS=Homo sapiens OX=9606 GN=SSNA1 PE=1 SV=2
O43808	SLC25A17	21	9	307	67	0.218241	Peroxisomal membrane protein PMP34 OS=Homo sapiens OX=9606 GN=SLC25A17 PE=1 SV=1
O43809	NUDT21	49	13	227	123	0.54185	Cleavage and polyadenylation specificity factor subunit 5 OS=Homo sapiens OX=9606 GN=NUDT21 PE=1 SV=1
O43813	LANCL1	45	12	399	116	0.290727	Glutathione S-transferase LANCL1 OS=Homo sapiens OX=9606 GN=LANCL1 PE=1 SV=1
O43815	STRN	52	19	780	263	0.337179	Striatin OS=Homo sapiens OX=9606 GN=STRN PE=1 SV=4
O43818	RRP9	47	19	475	204	0.429474	U3 small nucleolar RNA-interacting protein 2 OS=Homo sapiens OX=9606 GN=RRP9 PE=1 SV=1
O43819	SCO2	13	8	266	84	0.315789	Protein SCO2 homolog, mitochondrial OS=Homo sapiens OX=9606 GN=SCO2 PE=1 SV=3
O43822	CFAP410	14	5	256	50	0.195312	Cilia- and flagella-associated protein 410 OS=Homo sapiens OX=9606 GN=CFAP410 PE=1 SV=1
O43823	AKAP8	45	19	692	230	0.33237	A-kinase anchor protein 8 OS=Homo sapiens OX=9606 GN=AKAP8 PE=1 SV=1
O43824	GTPBP6	21	12	516	126	0.244186	Putative GTP-binding protein 6 OS=Homo sapiens OX=9606 GN=GTPBP6 PE=1 SV=4
O43826	SLC37A4	15	4	429	34	0.0792541	Glucose-6-phosphate exchanger SLC37A4 OS=Homo sapiens OX=9606 GN=SLC37A4 PE=1 SV=1
O43829	ZBTB14	18	9	449	103	0.229399	Zinc finger and BTB domain-containing protein 14 OS=Homo sapiens OX=9606 GN=ZBTB14 PE=1 SV=2
O43837	IDH3B	65	16	385	161	0.418182	Isocitrate dehydrogenase [NAD] subunit beta, mitochondrial OS=Homo sapiens OX=9606 GN=IDH3B PE=1 SV=2
O43847	NRDC	70	23	1151	244	0.21199	Nardilysin OS=Homo sapiens OX=9606 GN=NRDC PE=1 SV=3
O43852	CALU	85	17	315	153	0.485714	Calumenin OS=Homo sapiens OX=9606 GN=CALU PE=1 SV=2
O43854	EDIL3	3	3	480	30	0.0625	EGF-like repeat and discoidin I-like domain-containing protein 3 OS=Homo sapiens OX=9606 GN=EDIL3 PE=1 SV=1
O43861	ATP9B	13	9	1147	115	0.100262	Probable phospholipid-transporting ATPase IIB OS=Homo sapiens OX=9606 GN=ATP9B PE=2 SV=4
O43865	AHCYL1	42	10	530	83	0.156604	S-adenosylhomocysteine hydrolase-like protein 1 OS=Homo sapiens OX=9606 GN=AHCYL1 PE=1 SV=2
O43896	KIF1C	36	18	1103	224	0.203083	Kinesin-like protein KIF1C OS=Homo sapiens OX=9606 GN=KIF1C PE=1 SV=3
O43900	PRICKLE3	7	4	615	37	0.0601626	Prickle planar cell polarity protein 3 OS=Homo sapiens OX=9606 GN=PRICKLE3 PE=1 SV=2
O43909	EXTL3	12	10	919	104	0.113166	Exostosin-like 3 OS=Homo sapiens OX=9606 GN=EXTL3 PE=1 SV=1
O43913	ORC5	43	14	435	141	0.324138	Origin recognition complex subunit 5 OS=Homo sapiens OX=9606 GN=ORC5 PE=1 SV=1
O43920	NDUFS5	17	5	106	48	0.45283	NADH dehydrogenase [ubiquinone] iron-sulfur protein 5 OS=Homo sapiens OX=9606 GN=NDUFS5 PE=1 SV=3
O43929	ORC4	45	13	436	138	0.316514	Origin recognition complex subunit 4 OS=Homo sapiens OX=9606 GN=ORC4 PE=1 SV=2
O43933	PEX1	46	19	1283	194	0.151208	Peroxisomal ATPase PEX1 OS=Homo sapiens OX=9606 GN=PEX1 PE=1 SV=1
O43934	MFSD11	5	3	449	21	0.0467706	UNC93-like protein MFSD11 OS=Homo sapiens OX=9606 GN=MFSD11 PE=1 SV=2
O60216	RAD21	81	23	631	265	0.419968	Double-strand-break repair protein rad21 homolog OS=Homo sapiens OX=9606 GN=RAD21 PE=1 SV=2
O60218	AKR1B10	6	2	316	22	0.0696203	Aldo-keto reductase family 1 member B10 OS=Homo sapiens OX=9606 GN=AKR1B10 PE=1 SV=2
O60220	TIMM8A	17	5	97	51	0.525773	Mitochondrial import inner membrane translocase subunit Tim8 A OS=Homo sapiens OX=9606 GN=TIMM8A PE=1 SV=1
O60231	DHX16	86	34	1041	283	0.271854	Pre-mRNA-splicing factor ATP-dependent RNA helicase DHX16 OS=Homo sapiens OX=9606 GN=DHX16 PE=1 SV=2
O60232	ZNRD2	26	5	199	90	0.452261	Protein ZNRD2 OS=Homo sapiens OX=9606 GN=ZNRD2 PE=1 SV=1
O60237	PPP1R12B	7	7	982	72	0.0733198	Protein phosphatase 1 regulatory subunit 12B OS=Homo sapiens OX=9606 GN=PPP1R12B PE=1 SV=2
O60238	BNIP3L	2	2	219	30	0.136986	BCL2/adenovirus E1B 19 kDa protein-interacting protein 3-like OS=Homo sapiens OX=9606 GN=BNIP3L PE=1 SV=1
O60239	SH3BP5	11	7	455	69	0.151648	SH3 domain-binding protein 5 OS=Homo sapiens OX=9606 GN=SH3BP5 PE=1 SV=2
O60244	MED14	34	19	1454	205	0.14099	Mediator of RNA polymerase II transcription subunit 14 OS=Homo sapiens OX=9606 GN=MED14 PE=1 SV=2
O60245	PCDH7	20	13	1069	151	0.141254	Protocadherin-7 OS=Homo sapiens OX=9606 GN=PCDH7 PE=1 SV=2
O60256	PRPSAP2	76	15	369	177	0.479675	Phosphoribosyl pyrophosphate synthase-associated protein 2 OS=Homo sapiens OX=9606 GN=PRPSAP2 PE=1 SV=1
O60262	GNG7	2	2	68	7	0.102941	Guanine nucleotide-binding protein G(I)/G(S)/G(O) subunit gamma-7 OS=Homo sapiens OX=9606 GN=GNG7 PE=1 SV=1
O60264	SMARCA5	149	53	1052	440	0.418251	SWI/SNF-related matrix-associated actin-dependent regulator of chromatin subfamily A member 5 OS=Homo sapiens OX=9606 GN=SMARCA5 PE=1 SV=1
O60266	ADCY3	12	10	1144	113	0.0987762	Adenylate cyclase type 3 OS=Homo sapiens OX=9606 GN=ADCY3 PE=1 SV=3
O60268	KIAA0513	2	2	411	23	0.0559611	Uncharacterized protein KIAA0513 OS=Homo sapiens OX=9606 GN=KIAA0513 PE=1 SV=1
O60271	SPAG9	108	39	1321	394	0.298259	C-Jun-amino-terminal kinase-interacting protein 4 OS=Homo sapiens OX=9606 GN=SPAG9 PE=1 SV=4
O60279	SUSD5	33	14	629	170	0.27027	Sushi domain-containing protein 5 OS=Homo sapiens OX=9606 GN=SUSD5 PE=1 SV=3
O60281	ZNF292	31	22	2723	271	0.0995226	Zinc finger protein 292 OS=Homo sapiens OX=9606 GN=ZNF292 PE=1 SV=3
O60282	KIF5C	39	25	957	248	0.259143	Kinesin heavy chain isoform 5C OS=Homo sapiens OX=9606 GN=KIF5C PE=1 SV=1
O60287	URB1	93	47	2271	516	0.227213	Nucleolar pre-ribosomal-associated protein 1 OS=Homo sapiens OX=9606 GN=URB1 PE=1 SV=4
O60290	ZNF862	7	2	1169	13	0.0111206	Zinc finger protein 862 OS=Homo sapiens OX=9606 GN=ZNF862 PE=2 SV=2
O60291	MGRN1	6	6	552	72	0.130435	E3 ubiquitin-protein ligase MGRN1 OS=Homo sapiens OX=9606 GN=MGRN1 PE=1 SV=2
O60292	SIPA1L3	35	22	1781	281	0.157777	Signal-induced proliferation-associated 1-like protein 3 OS=Homo sapiens OX=9606 GN=SIPA1L3 PE=1 SV=3
O60293	ZFC3H1	78	43	1989	423	0.21267	Zinc finger C3H1 domain-containing protein OS=Homo sapiens OX=9606 GN=ZFC3H1 PE=1 SV=3
O60294	LCMT2	14	10	686	126	0.183673	tRNA wybutosine-synthesizing protein 4 OS=Homo sapiens OX=9606 GN=LCMT2 PE=1 SV=3
O60299	LZTS3	7	5	673	55	0.0817236	Leucine zipper putative tumor suppressor 3 OS=Homo sapiens OX=9606 GN=LZTS3 PE=2 SV=1
O60303	KATNIP	6	5	1618	51	0.0315204	Katanin-interacting protein OS=Homo sapiens OX=9606 GN=KATNIP PE=1 SV=4
O60306	AQR	163	43	1485	419	0.282155	RNA helicase aquarius OS=Homo sapiens OX=9606 GN=AQR PE=1 SV=4
O60307	MAST3	3	3	1309	34	0.025974	Microtubule-associated serine/threonine-protein kinase 3 OS=Homo sapiens OX=9606 GN=MAST3 PE=1 SV=2
O60308	CEP104	7	6	925	59	0.0637838	Centrosomal protein of 104 kDa OS=Homo sapiens OX=9606 GN=CEP104 PE=1 SV=1
O60313	OPA1	114	44	960	401	0.417708	Dynamin-like GTPase OPA1, mitochondrial OS=Homo sapiens OX=9606 GN=OPA1 PE=1 SV=3
O60315	ZEB2	28	11	1214	116	0.0955519	Zinc finger E-box-binding homeobox 2 OS=Homo sapiens OX=9606 GN=ZEB2 PE=1 SV=1
O60318	MCM3AP	68	35	1980	425	0.214646	Germinal-center associated nuclear protein OS=Homo sapiens OX=9606 GN=MCM3AP PE=1 SV=2
O60331	PIP5K1C	17	7	668	103	0.154192	Phosphatidylinositol 4-phosphate 5-kinase type-1 gamma OS=Homo sapiens OX=9606 GN=PIP5K1C PE=1 SV=2
O60333	KIF1B	143	41	1816	370	0.203744	Kinesin-like protein KIF1B OS=Homo sapiens OX=9606 GN=KIF1B PE=1 SV=5
O60336	MAPKBP1	2	2	1514	16	0.010568	Mitogen-activated protein kinase-binding protein 1 OS=Homo sapiens OX=9606 GN=MAPKBP1 PE=1 SV=4
O60337	MARCHF6	14	7	910	72	0.0791209	E3 ubiquitin-protein ligase MARCHF6 OS=Homo sapiens OX=9606 GN=MARCHF6 PE=1 SV=2
O60341	KDM1A	74	26	852	234	0.274648	Lysine-specific histone demethylase 1A OS=Homo sapiens OX=9606 GN=KDM1A PE=1 SV=2
O60343	TBC1D4	139	49	1298	443	0.341294	TBC1 domain family member 4 OS=Homo sapiens OX=9606 GN=TBC1D4 PE=1 SV=2
O60346	PHLPP1	5	5	1717	64	0.0372743	PH domain leucine-rich repeat-containing protein phosphatase 1 OS=Homo sapiens OX=9606 GN=PHLPP1 PE=1 SV=3
O60347	TBC1D12	14	7	775	77	0.0993548	TBC1 domain family member 12 OS=Homo sapiens OX=9606 GN=TBC1D12 PE=1 SV=3
O60353	FZD6	5	5	706	44	0.0623229	Frizzled-6 OS=Homo sapiens OX=9606 GN=FZD6 PE=1 SV=2
O60381	HBP1	2	2	514	14	0.0272374	HMG box-containing protein 1 OS=Homo sapiens OX=9606 GN=HBP1 PE=1 SV=2
O60427	FADS1	15	5	444	62	0.13964	Acyl-CoA (8-3)-desaturase OS=Homo sapiens OX=9606 GN=FADS1 PE=1 SV=3
O60437	PPL	20	6	1756	40	0.022779	Periplakin OS=Homo sapiens OX=9606 GN=PPL PE=1 SV=4
O60443	GSDME	8	5	496	51	0.102823	Gasdermin-E OS=Homo sapiens OX=9606 GN=GSDME PE=1 SV=2
O60447	EVI5	46	26	810	238	0.293827	Ecotropic viral integration site 5 protein homolog OS=Homo sapiens OX=9606 GN=EVI5 PE=1 SV=3
O60462	NRP2	13	10	931	108	0.116004	Neuropilin-2 OS=Homo sapiens OX=9606 GN=NRP2 PE=1 SV=3
O60476	MAN1A2	16	11	641	108	0.168487	Mannosyl-oligosaccharide 1,2-alpha-mannosidase IB OS=Homo sapiens OX=9606 GN=MAN1A2 PE=1 SV=1
O60481	ZIC3	4	2	467	19	0.0406852	Zinc finger protein ZIC 3 OS=Homo sapiens OX=9606 GN=ZIC3 PE=1 SV=1
O60488	ACSL4	58	24	711	246	0.345992	Long-chain-fatty-acid--CoA ligase 4 OS=Homo sapiens OX=9606 GN=ACSL4 PE=1 SV=2
O60493	SNX3	54	9	162	79	0.487654	Sorting nexin-3 OS=Homo sapiens OX=9606 GN=SNX3 PE=1 SV=3
O60499	STX10	9	6	249	48	0.192771	Syntaxin-10 OS=Homo sapiens OX=9606 GN=STX10 PE=1 SV=1
O60502	OGA	105	35	916	311	0.33952	Protein O-GlcNAcase OS=Homo sapiens OX=9606 GN=OGA PE=1 SV=2
O60503	ADCY9	14	11	1353	129	0.0953437	Adenylate cyclase type 9 OS=Homo sapiens OX=9606 GN=ADCY9 PE=1 SV=4
O60504	SORBS3	16	8	671	79	0.117735	Vinexin OS=Homo sapiens OX=9606 GN=SORBS3 PE=1 SV=2
O60506	SYNCRIP	196	22	623	251	0.402889	Heterogeneous nuclear ribonucleoprotein Q OS=Homo sapiens OX=9606 GN=SYNCRIP PE=1 SV=2
O60507	TPST1	3	3	370	29	0.0783784	Protein-tyrosine sulfotransferase 1 OS=Homo sapiens OX=9606 GN=TPST1 PE=1 SV=1
O60508	CDC40	67	26	579	296	0.511226	Pre-mRNA-processing factor 17 OS=Homo sapiens OX=9606 GN=CDC40 PE=1 SV=1
O60512	B4GALT3	9	5	393	44	0.111959	Beta-1,4-galactosyltransferase 3 OS=Homo sapiens OX=9606 GN=B4GALT3 PE=1 SV=2
O60513	B4GALT4	13	6	344	58	0.168605	Beta-1,4-galactosyltransferase 4 OS=Homo sapiens OX=9606 GN=B4GALT4 PE=1 SV=1
O60518	RANBP6	79	23	1105	230	0.208145	Ran-binding protein 6 OS=Homo sapiens OX=9606 GN=RANBP6 PE=1 SV=2
O60524	NEMF	101	39	1076	337	0.313197	Ribosome quality control complex subunit NEMF OS=Homo sapiens OX=9606 GN=NEMF PE=1 SV=4
O60547	GMDS	36	16	372	153	0.41129	GDP-mannose 4,6 dehydratase OS=Homo sapiens OX=9606 GN=GMDS PE=1 SV=1
O60551	NMT2	33	15	498	144	0.289157	Glycylpeptide N-tetradecanoyltransferase 2 OS=Homo sapiens OX=9606 GN=NMT2 PE=1 SV=1
O60563	CCNT1	30	14	726	156	0.214876	Cyclin-T1 OS=Homo sapiens OX=9606 GN=CCNT1 PE=1 SV=1
O60566	BUB1B	72	34	1050	324	0.308571	Mitotic checkpoint serine/threonine-protein kinase BUB1 beta OS=Homo sapiens OX=9606 GN=BUB1B PE=1 SV=3
O60568	PLOD3	64	23	738	228	0.308943	Multifunctional procollagen lysine hydroxylase and glycosyltransferase LH3 OS=Homo sapiens OX=9606 GN=PLOD3 PE=1 SV=1
O60573	EIF4E2	22	10	245	109	0.444898	Eukaryotic translation initiation factor 4E type 2 OS=Homo sapiens OX=9606 GN=EIF4E2 PE=1 SV=1
O60583	CCNT2	16	10	730	89	0.121918	Cyclin-T2 OS=Homo sapiens OX=9606 GN=CCNT2 PE=1 SV=2
O60610	DIAPH1	164	49	1272	429	0.337264	Protein diaphanous homolog 1 OS=Homo sapiens OX=9606 GN=DIAPH1 PE=1 SV=2
O60613	SELENOF	6	3	165	35	0.212121	Selenoprotein F OS=Homo sapiens OX=9606 GN=SELENOF PE=1 SV=4
O60637	TSPAN3	13	5	253	73	0.288538	Tetraspanin-3 OS=Homo sapiens OX=9606 GN=TSPAN3 PE=2 SV=1
O60641	SNAP91	13	3	907	27	0.0297685	Clathrin coat assembly protein AP180 OS=Homo sapiens OX=9606 GN=SNAP91 PE=1 SV=2
O60645	EXOC3	50	25	745	227	0.304698	Exocyst complex component 3 OS=Homo sapiens OX=9606 GN=EXOC3 PE=1 SV=3
O60658	PDE8A	22	12	829	152	0.183353	High affinity cAMP-specific and IBMX-insensitive 3',5'-cyclic phosphodiesterase 8A OS=Homo sapiens OX=9606 GN=PDE8A PE=1 SV=2
O60662	KLHL41	10	10	606	84	0.138614	Kelch-like protein 41 OS=Homo sapiens OX=9606 GN=KLHL41 PE=1 SV=2
O60664	PLIN3	80	17	434	183	0.421659	Perilipin-3 OS=Homo sapiens OX=9606 GN=PLIN3 PE=1 SV=3
O60671	RAD1	17	7	282	67	0.237589	Cell cycle checkpoint protein RAD1 OS=Homo sapiens OX=9606 GN=RAD1 PE=1 SV=1
O60673	REV3L	13	6	3130	50	0.0159744	DNA polymerase zeta catalytic subunit OS=Homo sapiens OX=9606 GN=REV3L PE=1 SV=2
O60674	JAK2	8	4	1132	37	0.0326855	Tyrosine-protein kinase JAK2 OS=Homo sapiens OX=9606 GN=JAK2 PE=1 SV=2
O60678	PRMT3	64	16	531	164	0.308851	Protein arginine N-methyltransferase 3 OS=Homo sapiens OX=9606 GN=PRMT3 PE=1 SV=4
O60683	PEX10	8	6	326	55	0.168712	Peroxisome biogenesis factor 10 OS=Homo sapiens OX=9606 GN=PEX10 PE=1 SV=1
O60684	KPNA6	26	8	536	75	0.139925	Importin subunit alpha-7 OS=Homo sapiens OX=9606 GN=KPNA6 PE=1 SV=1
O60701	UGDH	65	20	494	200	0.404858	UDP-glucose 6-dehydrogenase OS=Homo sapiens OX=9606 GN=UGDH PE=1 SV=1
O60704	TPST2	5	4	377	50	0.132626	Protein-tyrosine sulfotransferase 2 OS=Homo sapiens OX=9606 GN=TPST2 PE=1 SV=1
O60716	CTNND1	121	41	968	405	0.418388	Catenin delta-1 OS=Homo sapiens OX=9606 GN=CTNND1 PE=1 SV=1
O60725	ICMT	3	2	284	14	0.0492958	Protein-S-isoprenylcysteine O-methyltransferase OS=Homo sapiens OX=9606 GN=ICMT PE=1 SV=1
O60733	PLA2G6	3	3	806	31	0.0384615	85/88 kDa calcium-independent phospholipase A2 OS=Homo sapiens OX=9606 GN=PLA2G6 PE=1 SV=2
O60749	SNX2	98	22	519	211	0.406551	Sorting nexin-2 OS=Homo sapiens OX=9606 GN=SNX2 PE=1 SV=2
O60762	DPM1	26	10	260	71	0.273077	Dolichol-phosphate mannosyltransferase subunit 1 OS=Homo sapiens OX=9606 GN=DPM1 PE=1 SV=1
O60763	USO1	159	38	962	414	0.430353	General vesicular transport factor p115 OS=Homo sapiens OX=9606 GN=USO1 PE=1 SV=2
O60765	ZNF354A	5	4	605	43	0.0710744	Zinc finger protein 354A OS=Homo sapiens OX=9606 GN=ZNF354A PE=1 SV=2
O60779	SLC19A2	9	3	497	57	0.114688	Thiamine transporter 1 OS=Homo sapiens OX=9606 GN=SLC19A2 PE=1 SV=2
O60783	MRPS14	11	5	128	36	0.28125	Small ribosomal subunit protein uS14m OS=Homo sapiens OX=9606 GN=MRPS14 PE=1 SV=1
O60784	TOM1	24	8	492	99	0.20122	Target of Myb1 membrane trafficking protein OS=Homo sapiens OX=9606 GN=TOM1 PE=1 SV=2
O60825	PFKFB2	32	16	505	147	0.291089	6-phosphofructo-2-kinase/fructose-2,6-bisphosphatase 2 OS=Homo sapiens OX=9606 GN=PFKFB2 PE=1 SV=2
O60826	CCDC22	44	20	627	218	0.347687	Coiled-coil domain-containing protein 22 OS=Homo sapiens OX=9606 GN=CCDC22 PE=1 SV=1
O60828	PQBP1	46	10	265	116	0.437736	Polyglutamine-binding protein 1 OS=Homo sapiens OX=9606 GN=PQBP1 PE=1 SV=1
O60830	TIMM17B	8	3	172	37	0.215116	Mitochondrial import inner membrane translocase subunit Tim17-B OS=Homo sapiens OX=9606 GN=TIMM17B PE=1 SV=1
O60831	PRAF2	8	3	178	40	0.224719	PRA1 family protein 2 OS=Homo sapiens OX=9606 GN=PRAF2 PE=1 SV=1
O60832	DKC1	143	31	514	258	0.501946	H/ACA ribonucleoprotein complex subunit DKC1 OS=Homo sapiens OX=9606 GN=DKC1 PE=1 SV=3
O60841	EIF5B	225	61	1220	523	0.428689	Eukaryotic translation initiation factor 5B OS=Homo sapiens OX=9606 GN=EIF5B PE=1 SV=4
O60858	TRIM13	3	2	407	22	0.0540541	E3 ubiquitin-protein ligase TRIM13 OS=Homo sapiens OX=9606 GN=TRIM13 PE=1 SV=2
O60861	GAS7	6	2	476	7	0.0147059	Growth arrest-specific protein 7 OS=Homo sapiens OX=9606 GN=GAS7 PE=1 SV=3
O60869	EDF1	47	14	148	93	0.628378	Endothelial differentiation-related factor 1 OS=Homo sapiens OX=9606 GN=EDF1 PE=1 SV=1
O60870	KIN	42	19	393	163	0.414758	DNA/RNA-binding protein KIN17 OS=Homo sapiens OX=9606 GN=KIN PE=1 SV=2
O60879	DIAPH2	65	32	1101	296	0.268847	Protein diaphanous homolog 2 OS=Homo sapiens OX=9606 GN=DIAPH2 PE=1 SV=1
O60884	DNAJA2	80	20	412	224	0.543689	DnaJ homolog subfamily A member 2 OS=Homo sapiens OX=9606 GN=DNAJA2 PE=1 SV=1
O60885	BRD4	141	35	1362	314	0.230543	Bromodomain-containing protein 4 OS=Homo sapiens OX=9606 GN=BRD4 PE=1 SV=2
O60888	CUTA	8	4	179	46	0.256983	Protein CutA OS=Homo sapiens OX=9606 GN=CUTA PE=1 SV=2
O60890	OPHN1	22	13	802	124	0.154613	Oligophrenin-1 OS=Homo sapiens OX=9606 GN=OPHN1 PE=1 SV=1
O60906	SMPD2	7	5	423	55	0.130024	Sphingomyelin phosphodiesterase 2 OS=Homo sapiens OX=9606 GN=SMPD2 PE=1 SV=2
O60907	TBL1X	81	15	577	172	0.298094	F-box-like/WD repeat-containing protein TBL1X OS=Homo sapiens OX=9606 GN=TBL1X PE=1 SV=3
O60911	CTSV	13	6	334	89	0.266467	Cathepsin L2 OS=Homo sapiens OX=9606 GN=CTSV PE=1 SV=2
O60921	HUS1	9	4	280	37	0.132143	Checkpoint protein HUS1 OS=Homo sapiens OX=9606 GN=HUS1 PE=1 SV=1
O60925	PFDN1	27	7	122	74	0.606557	Prefoldin subunit 1 OS=Homo sapiens OX=9606 GN=PFDN1 PE=1 SV=2
O60927	PPP1R11	32	4	126	43	0.34127	E3 ubiquitin-protein ligase PPP1R11 OS=Homo sapiens OX=9606 GN=PPP1R11 PE=1 SV=1
O60930	RNASEH1	10	9	286	124	0.433566	Ribonuclease H1 OS=Homo sapiens OX=9606 GN=RNASEH1 PE=1 SV=2
O60934	NBN	90	35	754	365	0.484085	Nibrin OS=Homo sapiens OX=9606 GN=NBN PE=1 SV=1
O60941	DTNB	10	5	627	59	0.0940989	Dystrobrevin beta OS=Homo sapiens OX=9606 GN=DTNB PE=1 SV=1
O60942	RNGTT	40	22	597	223	0.373534	mRNA-capping enzyme OS=Homo sapiens OX=9606 GN=RNGTT PE=1 SV=1
O75027	ABCB7	35	18	752	148	0.196809	Iron-sulfur clusters transporter ABCB7, mitochondrial OS=Homo sapiens OX=9606 GN=ABCB7 PE=1 SV=2
O75037	KIF21B	3	3	1637	43	0.0262676	Kinesin-like protein KIF21B OS=Homo sapiens OX=9606 GN=KIF21B PE=1 SV=2
O75044	SRGAP2	61	25	1071	321	0.29972	SLIT-ROBO Rho GTPase-activating protein 2 OS=Homo sapiens OX=9606 GN=SRGAP2 PE=1 SV=3
O75051	PLXNA2	6	4	1894	52	0.0274551	Plexin-A2 OS=Homo sapiens OX=9606 GN=PLXNA2 PE=1 SV=4
O75052	NOS1AP	19	12	506	138	0.272727	Carboxyl-terminal PDZ ligand of neuronal nitric oxide synthase protein OS=Homo sapiens OX=9606 GN=NOS1AP PE=1 SV=3
O75054	IGSF3	21	13	1194	143	0.119765	Immunoglobulin superfamily member 3 OS=Homo sapiens OX=9606 GN=IGSF3 PE=2 SV=3
O75056	SDC3	6	3	442	29	0.0656109	Syndecan-3 OS=Homo sapiens OX=9606 GN=SDC3 PE=1 SV=2
O75061	DNAJC6	18	12	913	135	0.147864	Auxilin OS=Homo sapiens OX=9606 GN=DNAJC6 PE=1 SV=3
O75063	FAM20B	15	10	409	93	0.227384	Glycosaminoglycan xylosylkinase OS=Homo sapiens OX=9606 GN=FAM20B PE=1 SV=1
O75064	DENND4B	7	6	1496	55	0.0367647	DENN domain-containing protein 4B OS=Homo sapiens OX=9606 GN=DENND4B PE=1 SV=4
O75069	TMCC2	7	2	709	17	0.0239774	Transmembrane and coiled-coil domains protein 2 OS=Homo sapiens OX=9606 GN=TMCC2 PE=1 SV=3
O75072	FKTN	2	2	461	26	0.0563991	Ribitol-5-phosphate transferase FKTN OS=Homo sapiens OX=9606 GN=FKTN PE=1 SV=2
O75083	WDR1	111	29	606	338	0.557756	WD repeat-containing protein 1 OS=Homo sapiens OX=9606 GN=WDR1 PE=1 SV=4
O75084	FZD7	4	2	574	18	0.0313589	Frizzled-7 OS=Homo sapiens OX=9606 GN=FZD7 PE=1 SV=2
O75093	SLIT1	12	3	1534	23	0.0149935	Slit homolog 1 protein OS=Homo sapiens OX=9606 GN=SLIT1 PE=1 SV=4
O75094	SLIT3	5	4	1523	48	0.0315167	Slit homolog 3 protein OS=Homo sapiens OX=9606 GN=SLIT3 PE=2 SV=3
O75096	LRP4	19	15	1905	151	0.0792651	Low-density lipoprotein receptor-related protein 4 OS=Homo sapiens OX=9606 GN=LRP4 PE=1 SV=4
O75110	ATP9A	20	15	1047	143	0.136581	Probable phospholipid-transporting ATPase IIA OS=Homo sapiens OX=9606 GN=ATP9A PE=1 SV=3
O75113	N4BP1	34	19	896	184	0.205357	NEDD4-binding protein 1 OS=Homo sapiens OX=9606 GN=N4BP1 PE=1 SV=4
O75116	ROCK2	175	67	1388	625	0.450288	Rho-associated protein kinase 2 OS=Homo sapiens OX=9606 GN=ROCK2 PE=1 SV=4
O75121	MFAP3L	4	2	409	12	0.0293399	Microfibrillar-associated protein 3-like OS=Homo sapiens OX=9606 GN=MFAP3L PE=1 SV=3
O75122	CLASP2	105	39	1294	441	0.340804	CLIP-associating protein 2 OS=Homo sapiens OX=9606 GN=CLASP2 PE=1 SV=3
O75123	ZNF623	4	4	536	40	0.0746269	Zinc finger protein 623 OS=Homo sapiens OX=9606 GN=ZNF623 PE=1 SV=3
O75127	PTCD1	27	18	700	220	0.314286	Pentatricopeptide repeat-containing protein 1, mitochondrial OS=Homo sapiens OX=9606 GN=PTCD1 PE=1 SV=2
O75128	COBL	19	13	1261	153	0.121332	Protein cordon-bleu OS=Homo sapiens OX=9606 GN=COBL PE=1 SV=2
O75131	CPNE3	91	19	537	215	0.400372	Copine-3 OS=Homo sapiens OX=9606 GN=CPNE3 PE=1 SV=1
O75132	ZBED4	17	13	1171	130	0.111016	Zinc finger BED domain-containing protein 4 OS=Homo sapiens OX=9606 GN=ZBED4 PE=1 SV=2
O75140	DEPDC5	17	11	1603	134	0.0835933	GATOR1 complex protein DEPDC5 OS=Homo sapiens OX=9606 GN=DEPDC5 PE=1 SV=2
O75143	ATG13	13	8	517	96	0.185687	Autophagy-related protein 13 OS=Homo sapiens OX=9606 GN=ATG13 PE=1 SV=1
O75145	PPFIA3	37	25	1194	281	0.235343	Liprin-alpha-3 OS=Homo sapiens OX=9606 GN=PPFIA3 PE=1 SV=3
O75146	HIP1R	77	41	1068	432	0.404494	Huntingtin-interacting protein 1-related protein OS=Homo sapiens OX=9606 GN=HIP1R PE=1 SV=2
O75147	OBSL1	41	21	1896	226	0.119198	Obscurin-like protein 1 OS=Homo sapiens OX=9606 GN=OBSL1 PE=1 SV=4
O75150	RNF40	115	46	1001	399	0.398601	E3 ubiquitin-protein ligase BRE1B OS=Homo sapiens OX=9606 GN=RNF40 PE=1 SV=5
O75151	PHF2	42	21	1096	252	0.229927	Lysine-specific demethylase PHF2 OS=Homo sapiens OX=9606 GN=PHF2 PE=1 SV=4
O75152	ZC3H11A	189	41	810	413	0.509877	Zinc finger CCCH domain-containing protein 11A OS=Homo sapiens OX=9606 GN=ZC3H11A PE=1 SV=3
O75153	CLUH	143	45	1309	510	0.38961	Clustered mitochondria protein homolog OS=Homo sapiens OX=9606 GN=CLUH PE=1 SV=2
O75154	RAB11FIP3	4	3	756	28	0.037037	Rab11 family-interacting protein 3 OS=Homo sapiens OX=9606 GN=RAB11FIP3 PE=1 SV=1
O75155	CAND2	76	21	1236	228	0.184466	Cullin-associated NEDD8-dissociated protein 2 OS=Homo sapiens OX=9606 GN=CAND2 PE=1 SV=3
O75157	TSC22D2	12	5	780	88	0.112821	TSC22 domain family protein 2 OS=Homo sapiens OX=9606 GN=TSC22D2 PE=1 SV=3
O75161	NPHP4	10	5	1426	45	0.0315568	Nephrocystin-4 OS=Homo sapiens OX=9606 GN=NPHP4 PE=1 SV=2
O75164	KDM4A	32	15	1064	146	0.137218	Lysine-specific demethylase 4A OS=Homo sapiens OX=9606 GN=KDM4A PE=1 SV=2
O75165	DNAJC13	116	61	2243	605	0.269728	DnaJ homolog subfamily C member 13 OS=Homo sapiens OX=9606 GN=DNAJC13 PE=1 SV=5
O75167	PHACTR2	16	11	634	110	0.173502	Phosphatase and actin regulator 2 OS=Homo sapiens OX=9606 GN=PHACTR2 PE=1 SV=2
O75170	PPP6R2	36	20	966	216	0.223602	Serine/threonine-protein phosphatase 6 regulatory subunit 2 OS=Homo sapiens OX=9606 GN=PPP6R2 PE=1 SV=2
O75175	CNOT3	56	21	753	193	0.256308	CCR4-NOT transcription complex subunit 3 OS=Homo sapiens OX=9606 GN=CNOT3 PE=1 SV=1
O75177	SS18L1	11	4	396	51	0.128788	Calcium-responsive transactivator OS=Homo sapiens OX=9606 GN=SS18L1 PE=1 SV=2
O75179	ANKRD17	142	42	2603	486	0.186708	Ankyrin repeat domain-containing protein 17 OS=Homo sapiens OX=9606 GN=ANKRD17 PE=1 SV=3
O75182	SIN3B	28	16	1162	154	0.13253	Paired amphipathic helix protein Sin3b OS=Homo sapiens OX=9606 GN=SIN3B PE=1 SV=2
O75190	DNAJB6	25	8	326	72	0.220859	DnaJ homolog subfamily B member 6 OS=Homo sapiens OX=9606 GN=DNAJB6 PE=1 SV=2
O75191	XYLB	16	9	536	113	0.210821	Xylulose kinase OS=Homo sapiens OX=9606 GN=XYLB PE=1 SV=3
O75192	PEX11A	2	2	247	16	0.0647773	Peroxisomal membrane protein 11A OS=Homo sapiens OX=9606 GN=PEX11A PE=1 SV=1
O75197	LRP5	7	3	1615	28	0.0173375	Low-density lipoprotein receptor-related protein 5 OS=Homo sapiens OX=9606 GN=LRP5 PE=1 SV=2
O75204	TMEM127	2	2	238	10	0.0420168	Transmembrane protein 127 OS=Homo sapiens OX=9606 GN=TMEM127 PE=1 SV=1
O75208	COQ9	26	8	318	81	0.254717	Ubiquinone biosynthesis protein COQ9, mitochondrial OS=Homo sapiens OX=9606 GN=COQ9 PE=1 SV=1
O75223	GGCT	30	11	188	112	0.595745	Gamma-glutamylcyclotransferase OS=Homo sapiens OX=9606 GN=GGCT PE=1 SV=1
O75251	NDUFS7	44	5	213	37	0.173709	NADH dehydrogenase [ubiquinone] iron-sulfur protein 7, mitochondrial OS=Homo sapiens OX=9606 GN=NDUFS7 PE=1 SV=3
O75290	ZNF780A	2	2	641	15	0.0234009	Zinc finger protein 780A OS=Homo sapiens OX=9606 GN=ZNF780A PE=1 SV=3
O75306	NDUFS2	84	15	463	162	0.349892	NADH dehydrogenase [ubiquinone] iron-sulfur protein 2, mitochondrial OS=Homo sapiens OX=9606 GN=NDUFS2 PE=1 SV=2
O75312	ZPR1	52	18	459	209	0.455338	Zinc finger protein ZPR1 OS=Homo sapiens OX=9606 GN=ZPR1 PE=1 SV=1
O75317	USP12	4	1	370	11	0.0297297	Ubiquitin carboxyl-terminal hydrolase 12 OS=Homo sapiens OX=9606 GN=USP12 PE=1 SV=2
O75319	DUSP11	15	7	330	87	0.263636	RNA/RNP complex-1-interacting phosphatase OS=Homo sapiens OX=9606 GN=DUSP11 PE=1 SV=3
O75323	NIPSNAP2	61	12	286	107	0.374126	Protein NipSnap homolog 2 OS=Homo sapiens OX=9606 GN=NIPSNAP2 PE=1 SV=1
O75330	HMMR	114	51	724	444	0.61326	Hyaluronan mediated motility receptor OS=Homo sapiens OX=9606 GN=HMMR PE=1 SV=2
O75334	PPFIA2	108	16	1257	118	0.0938743	Liprin-alpha-2 OS=Homo sapiens OX=9606 GN=PPFIA2 PE=1 SV=2
O75340	PDCD6	23	9	191	90	0.471204	Programmed cell death protein 6 OS=Homo sapiens OX=9606 GN=PDCD6 PE=1 SV=1
O75347	TBCA	55	13	108	72	0.666667	Tubulin-specific chaperone A OS=Homo sapiens OX=9606 GN=TBCA PE=1 SV=3
O75348	ATP6V1G1	18	6	118	45	0.381356	V-type proton ATPase subunit G 1 OS=Homo sapiens OX=9606 GN=ATP6V1G1 PE=1 SV=3
O75351	VPS4B	53	19	444	170	0.382883	Vacuolar protein sorting-associated protein 4B OS=Homo sapiens OX=9606 GN=VPS4B PE=1 SV=2
O75352	MPDU1	2	2	247	17	0.0688259	Mannose-P-dolichol utilization defect 1 protein OS=Homo sapiens OX=9606 GN=MPDU1 PE=1 SV=2
O75356	ENTPD5	4	4	428	48	0.11215	Nucleoside diphosphate phosphatase ENTPD5 OS=Homo sapiens OX=9606 GN=ENTPD5 PE=1 SV=1
O75362	ZNF217	75	11	1048	113	0.107824	Zinc finger protein 217 OS=Homo sapiens OX=9606 GN=ZNF217 PE=1 SV=1
O75367	MACROH2A1	115	17	369	165	0.447154	Core histone macro-H2A.1 OS=Homo sapiens OX=9606 GN=MACROH2A1 PE=1 SV=5
O75368	SH3BGRL	70	6	114	72	0.631579	Adapter SH3BGRL OS=Homo sapiens OX=9606 GN=SH3BGRL PE=1 SV=1
O75369	FLNB	397	107	2602	1332	0.511914	Filamin-B OS=Homo sapiens OX=9606 GN=FLNB PE=1 SV=2
O75376	NCOR1	73	40	2440	487	0.19959	Nuclear receptor corepressor 1 OS=Homo sapiens OX=9606 GN=NCOR1 PE=1 SV=2
O75379	VAMP4	6	3	141	33	0.234043	Vesicle-associated membrane protein 4 OS=Homo sapiens OX=9606 GN=VAMP4 PE=1 SV=2
O75380	NDUFS6	11	4	124	37	0.298387	NADH dehydrogenase [ubiquinone] iron-sulfur protein 6, mitochondrial OS=Homo sapiens OX=9606 GN=NDUFS6 PE=1 SV=1
O75381	PEX14	28	13	377	177	0.469496	Peroxisomal membrane protein PEX14 OS=Homo sapiens OX=9606 GN=PEX14 PE=1 SV=1
O75382	TRIM3	16	9	744	102	0.137097	Tripartite motif-containing protein 3 OS=Homo sapiens OX=9606 GN=TRIM3 PE=1 SV=2
O75385	ULK1	2	2	1050	20	0.0190476	Serine/threonine-protein kinase ULK1 OS=Homo sapiens OX=9606 GN=ULK1 PE=1 SV=2
O75386	TULP3	3	2	442	23	0.0520362	Tubby-related protein 3 OS=Homo sapiens OX=9606 GN=TULP3 PE=1 SV=2
O75387	SLC43A1	9	3	559	41	0.0733453	Large neutral amino acids transporter small subunit 3 OS=Homo sapiens OX=9606 GN=SLC43A1 PE=1 SV=1
O75390	CS	97	15	466	123	0.263948	Citrate synthase, mitochondrial OS=Homo sapiens OX=9606 GN=CS PE=1 SV=2
O75391	SPAG7	24	11	227	98	0.431718	Sperm-associated antigen 7 OS=Homo sapiens OX=9606 GN=SPAG7 PE=1 SV=2
O75394	MRPL33	6	2	65	25	0.384615	Large ribosomal subunit protein bL33m OS=Homo sapiens OX=9606 GN=MRPL33 PE=1 SV=1
O75396	SEC22B	38	10	215	91	0.423256	Vesicle-trafficking protein SEC22b OS=Homo sapiens OX=9606 GN=SEC22B PE=1 SV=5
O75398	DEAF1	5	5	565	44	0.0778761	Deformed epidermal autoregulatory factor 1 homolog OS=Homo sapiens OX=9606 GN=DEAF1 PE=1 SV=1
O75400	PRPF40A	108	32	957	267	0.278997	Pre-mRNA-processing factor 40 homolog A OS=Homo sapiens OX=9606 GN=PRPF40A PE=1 SV=2
O75410	TACC1	49	27	805	295	0.36646	Transforming acidic coiled-coil-containing protein 1 OS=Homo sapiens OX=9606 GN=TACC1 PE=1 SV=2
O75414	NME6	5	3	186	27	0.145161	Nucleoside diphosphate kinase 6 OS=Homo sapiens OX=9606 GN=NME6 PE=1 SV=3
O75417	POLQ	12	10	2590	133	0.0513514	DNA polymerase theta OS=Homo sapiens OX=9606 GN=POLQ PE=1 SV=2
O75419	CDC45	27	14	566	115	0.20318	Cell division control protein 45 homolog OS=Homo sapiens OX=9606 GN=CDC45 PE=1 SV=1
O75420	GIGYF1	18	13	1035	140	0.135266	GRB10-interacting GYF protein 1 OS=Homo sapiens OX=9606 GN=GIGYF1 PE=1 SV=2
O75427	LRCH4	15	10	683	142	0.207906	Leucine-rich repeat and calponin homology domain-containing protein 4 OS=Homo sapiens OX=9606 GN=LRCH4 PE=1 SV=2
O75431	MTX2	21	6	263	66	0.250951	Metaxin-2 OS=Homo sapiens OX=9606 GN=MTX2 PE=1 SV=1
O75436	VPS26A	49	14	327	135	0.412844	Vacuolar protein sorting-associated protein 26A OS=Homo sapiens OX=9606 GN=VPS26A PE=1 SV=2
O75438	NDUFB1	4	2	58	12	0.206897	NADH dehydrogenase [ubiquinone] 1 beta subcomplex subunit 1 OS=Homo sapiens OX=9606 GN=NDUFB1 PE=1 SV=1
O75439	PMPCB	48	17	489	182	0.372188	Mitochondrial-processing peptidase subunit beta OS=Homo sapiens OX=9606 GN=PMPCB PE=1 SV=2
O75444	MAF	5	2	373	19	0.0509383	Transcription factor Maf OS=Homo sapiens OX=9606 GN=MAF PE=1 SV=2
O75446	SAP30	12	5	220	38	0.172727	Histone deacetylase complex subunit SAP30 OS=Homo sapiens OX=9606 GN=SAP30 PE=1 SV=1
O75448	MED24	22	16	989	157	0.158746	Mediator of RNA polymerase II transcription subunit 24 OS=Homo sapiens OX=9606 GN=MED24 PE=1 SV=1
O75449	KATNA1	59	19	491	162	0.329939	Katanin p60 ATPase-containing subunit A1 OS=Homo sapiens OX=9606 GN=KATNA1 PE=1 SV=1
O75460	ERN1	9	7	977	67	0.0685773	Serine/threonine-protein kinase/endoribonuclease IRE1 OS=Homo sapiens OX=9606 GN=ERN1 PE=1 SV=2
O75461	E2F6	9	5	281	57	0.202847	Transcription factor E2F6 OS=Homo sapiens OX=9606 GN=E2F6 PE=1 SV=1
O75467	ZNF324	6	3	553	43	0.0777577	Zinc finger protein 324A OS=Homo sapiens OX=9606 GN=ZNF324 PE=2 SV=1
O75475	PSIP1	150	34	530	268	0.50566	PC4 and SFRS1-interacting protein OS=Homo sapiens OX=9606 GN=PSIP1 PE=1 SV=1
O75477	ERLIN1	51	13	348	100	0.287356	Erlin-1 OS=Homo sapiens OX=9606 GN=ERLIN1 PE=1 SV=2
O75478	TADA2A	10	7	443	86	0.194131	Transcriptional adapter 2-alpha OS=Homo sapiens OX=9606 GN=TADA2A PE=1 SV=3
O75486	SUPT3H	4	3	317	29	0.0914826	Transcription initiation protein SPT3 homolog OS=Homo sapiens OX=9606 GN=SUPT3H PE=1 SV=3
O75487	GPC4	45	18	556	210	0.377698	Glypican-4 OS=Homo sapiens OX=9606 GN=GPC4 PE=1 SV=4
O75489	NDUFS3	42	14	264	137	0.518939	NADH dehydrogenase [ubiquinone] iron-sulfur protein 3, mitochondrial OS=Homo sapiens OX=9606 GN=NDUFS3 PE=1 SV=1
O75494	SRSF10	158	12	262	80	0.305344	Serine/arginine-rich splicing factor 10 OS=Homo sapiens OX=9606 GN=SRSF10 PE=1 SV=1
O75496	GMNN	23	8	209	86	0.411483	Geminin OS=Homo sapiens OX=9606 GN=GMNN PE=1 SV=1
O75503	CLN5	18	8	358	85	0.23743	Bis(monoacylglycero)phosphate synthase CLN5 OS=Homo sapiens OX=9606 GN=CLN5 PE=1 SV=2
O75506	HSBP1	14	4	76	43	0.565789	Heat shock factor-binding protein 1 OS=Homo sapiens OX=9606 GN=HSBP1 PE=1 SV=1
O75521	ECI2	50	13	394	135	0.34264	Enoyl-CoA delta isomerase 2 OS=Homo sapiens OX=9606 GN=ECI2 PE=1 SV=4
O75525	KHDRBS3	38	9	346	64	0.184971	KH domain-containing, RNA-binding, signal transduction-associated protein 3 OS=Homo sapiens OX=9606 GN=KHDRBS3 PE=1 SV=1
O75526	RBMXL2	15	2	392	17	0.0433673	RNA-binding motif protein, X-linked-like-2 OS=Homo sapiens OX=9606 GN=RBMXL2 PE=1 SV=3
O75528	TADA3	22	10	432	117	0.270833	Transcriptional adapter 3 OS=Homo sapiens OX=9606 GN=TADA3 PE=1 SV=1
O75529	TAF5L	22	12	589	148	0.251273	TAF5-like RNA polymerase II p300/CBP-associated factor-associated factor 65 kDa subunit 5L OS=Homo sapiens OX=9606 GN=TAF5L PE=1 SV=1
O75530	EED	26	14	441	135	0.306122	Polycomb protein EED OS=Homo sapiens OX=9606 GN=EED PE=1 SV=2
O75531	BANF1	20	5	89	48	0.539326	Barrier-to-autointegration factor OS=Homo sapiens OX=9606 GN=BANF1 PE=1 SV=1
O75533	SF3B1	285	59	1304	599	0.459356	Splicing factor 3B subunit 1 OS=Homo sapiens OX=9606 GN=SF3B1 PE=1 SV=3
O75534	CSDE1	239	46	798	400	0.501253	Cold shock domain-containing protein E1 OS=Homo sapiens OX=9606 GN=CSDE1 PE=1 SV=2
O75541	ZNF821	2	2	412	16	0.038835	Zinc finger protein 821 OS=Homo sapiens OX=9606 GN=ZNF821 PE=1 SV=3
O75554	WBP4	12	7	376	63	0.167553	WW domain-binding protein 4 OS=Homo sapiens OX=9606 GN=WBP4 PE=1 SV=1
O75564	JRK	5	5	556	63	0.113309	Jerky protein homolog OS=Homo sapiens OX=9606 GN=JRK PE=1 SV=3
O75569	PRKRA	55	12	313	146	0.466454	Interferon-inducible double-stranded RNA-dependent protein kinase activator A OS=Homo sapiens OX=9606 GN=PRKRA PE=1 SV=1
O75570	MTRF1	4	3	445	23	0.0516854	Peptide chain release factor 1, mitochondrial OS=Homo sapiens OX=9606 GN=MTRF1 PE=1 SV=2
O75575	CRCP	7	4	148	47	0.317568	DNA-directed RNA polymerase III subunit RPC9 OS=Homo sapiens OX=9606 GN=CRCP PE=1 SV=1
O75581	LRP6	5	5	1613	47	0.0291383	Low-density lipoprotein receptor-related protein 6 OS=Homo sapiens OX=9606 GN=LRP6 PE=1 SV=2
O75582	RPS6KA5	35	18	802	170	0.21197	Ribosomal protein S6 kinase alpha-5 OS=Homo sapiens OX=9606 GN=RPS6KA5 PE=1 SV=1
O75586	MED6	9	4	246	46	0.186992	Mediator of RNA polymerase II transcription subunit 6 OS=Homo sapiens OX=9606 GN=MED6 PE=1 SV=2
O75592	MYCBP2	222	116	4678	1188	0.253955	E3 ubiquitin-protein ligase MYCBP2 OS=Homo sapiens OX=9606 GN=MYCBP2 PE=1 SV=4
O75600	GCAT	13	7	419	64	0.152745	2-amino-3-ketobutyrate coenzyme A ligase, mitochondrial OS=Homo sapiens OX=9606 GN=GCAT PE=1 SV=1
O75604	USP2	6	4	605	55	0.0909091	Ubiquitin carboxyl-terminal hydrolase 2 OS=Homo sapiens OX=9606 GN=USP2 PE=1 SV=2
O75607	NPM3	20	4	178	70	0.393258	Nucleoplasmin-3 OS=Homo sapiens OX=9606 GN=NPM3 PE=1 SV=3
O75608	LYPLA1	37	4	230	65	0.282609	Acyl-protein thioesterase 1 OS=Homo sapiens OX=9606 GN=LYPLA1 PE=1 SV=1
O75616	ERAL1	27	10	437	106	0.242563	GTPase Era, mitochondrial OS=Homo sapiens OX=9606 GN=ERAL1 PE=1 SV=2
O75629	CREG1	9	5	220	50	0.227273	Protein CREG1 OS=Homo sapiens OX=9606 GN=CREG1 PE=1 SV=1
O75643	SNRNP200	411	88	2136	895	0.419007	U5 small nuclear ribonucleoprotein 200 kDa helicase OS=Homo sapiens OX=9606 GN=SNRNP200 PE=1 SV=2
O75648	TRMU	17	9	421	94	0.223278	Mitochondrial tRNA-specific 2-thiouridylase 1 OS=Homo sapiens OX=9606 GN=TRMU PE=1 SV=2
O75663	TIPRL	71	15	272	170	0.625	TIP41-like protein OS=Homo sapiens OX=9606 GN=TIPRL PE=1 SV=2
O75665	OFD1	30	14	1012	129	0.12747	Centriole and centriolar satellite protein OFD1 OS=Homo sapiens OX=9606 GN=OFD1 PE=1 SV=1
O75674	TOM1L1	20	6	476	91	0.191176	TOM1-like protein 1 OS=Homo sapiens OX=9606 GN=TOM1L1 PE=1 SV=2
O75676	RPS6KA4	12	9	772	109	0.141192	Ribosomal protein S6 kinase alpha-4 OS=Homo sapiens OX=9606 GN=RPS6KA4 PE=1 SV=1
O75683	SURF6	40	19	361	153	0.423823	Surfeit locus protein 6 OS=Homo sapiens OX=9606 GN=SURF6 PE=1 SV=3
O75688	PPM1B	109	15	479	171	0.356994	Protein phosphatase 1B OS=Homo sapiens OX=9606 GN=PPM1B PE=1 SV=1
O75689	ADAP1	5	2	374	23	0.0614973	Arf-GAP with dual PH domain-containing protein 1 OS=Homo sapiens OX=9606 GN=ADAP1 PE=1 SV=2
O75691	UTP20	186	70	2785	733	0.263196	Small subunit processome component 20 homolog OS=Homo sapiens OX=9606 GN=UTP20 PE=1 SV=3
O75694	NUP155	136	39	1391	435	0.312725	Nuclear pore complex protein Nup155 OS=Homo sapiens OX=9606 GN=NUP155 PE=1 SV=1
O75695	RP2	33	12	350	105	0.3	Protein XRP2 OS=Homo sapiens OX=9606 GN=RP2 PE=1 SV=4
O75716	STK16	2	2	305	15	0.0491803	Serine/threonine-protein kinase 16 OS=Homo sapiens OX=9606 GN=STK16 PE=1 SV=4
O75717	WDHD1	157	49	1129	490	0.434012	WD repeat and HMG-box DNA-binding protein 1 OS=Homo sapiens OX=9606 GN=WDHD1 PE=1 SV=1
O75718	CRTAP	39	13	401	118	0.294264	Cartilage-associated protein OS=Homo sapiens OX=9606 GN=CRTAP PE=1 SV=1
O75746	SLC25A12	110	20	678	189	0.278761	Electrogenic aspartate/glutamate antiporter SLC25A12, mitochondrial OS=Homo sapiens OX=9606 GN=SLC25A12 PE=1 SV=2
O75771	RAD51D	4	3	328	28	0.0853659	DNA repair protein RAD51 homolog 4 OS=Homo sapiens OX=9606 GN=RAD51D PE=1 SV=1
O75781	PALM	26	10	387	93	0.24031	Paralemmin-1 OS=Homo sapiens OX=9606 GN=PALM PE=1 SV=2
O75787	ATP6AP2	11	6	350	57	0.162857	Renin receptor OS=Homo sapiens OX=9606 GN=ATP6AP2 PE=1 SV=2
O75792	RNASEH2A	45	12	299	125	0.41806	Ribonuclease H2 subunit A OS=Homo sapiens OX=9606 GN=RNASEH2A PE=1 SV=2
O75794	CDC123	33	12	336	124	0.369048	Translation initiation factor eIF2 assembly protein OS=Homo sapiens OX=9606 GN=CDC123 PE=1 SV=1
O75808	CAPN15	14	9	1086	110	0.101289	Calpain-15 OS=Homo sapiens OX=9606 GN=CAPN15 PE=1 SV=1
O75815	BCAR3	10	7	825	69	0.0836364	Breast cancer anti-estrogen resistance protein 3 OS=Homo sapiens OX=9606 GN=BCAR3 PE=1 SV=1
O75817	POP7	6	4	140	49	0.35	Ribonuclease P protein subunit p20 OS=Homo sapiens OX=9606 GN=POP7 PE=1 SV=2
O75818	RPP40	26	11	363	138	0.380165	Ribonuclease P protein subunit p40 OS=Homo sapiens OX=9606 GN=RPP40 PE=1 SV=3
O75820	ZNF189	5	4	626	35	0.0559105	Zinc finger protein 189 OS=Homo sapiens OX=9606 GN=ZNF189 PE=1 SV=2
O75821	EIF3G	70	14	320	117	0.365625	Eukaryotic translation initiation factor 3 subunit G OS=Homo sapiens OX=9606 GN=EIF3G PE=1 SV=2
O75822	EIF3J	40	14	258	117	0.453488	Eukaryotic translation initiation factor 3 subunit J OS=Homo sapiens OX=9606 GN=EIF3J PE=1 SV=2
O75828	CBR3	17	6	277	61	0.220217	Carbonyl reductase [NADPH] 3 OS=Homo sapiens OX=9606 GN=CBR3 PE=1 SV=3
O75832	PSMD10	48	10	226	115	0.50885	26S proteasome non-ATPase regulatory subunit 10 OS=Homo sapiens OX=9606 GN=PSMD10 PE=1 SV=1
O75843	AP1G2	19	10	785	107	0.136306	AP-1 complex subunit gamma-like 2 OS=Homo sapiens OX=9606 GN=AP1G2 PE=1 SV=1
O75844	ZMPSTE24	68	14	475	135	0.284211	CAAX prenyl protease 1 homolog OS=Homo sapiens OX=9606 GN=ZMPSTE24 PE=1 SV=2
O75845	SC5D	6	3	299	21	0.0702341	Lathosterol oxidase OS=Homo sapiens OX=9606 GN=SC5D PE=1 SV=2
O75864	PPP1R37	5	4	691	32	0.0463097	Protein phosphatase 1 regulatory subunit 37 OS=Homo sapiens OX=9606 GN=PPP1R37 PE=1 SV=4
O75865	TRAPPC6A	5	3	159	21	0.132075	Trafficking protein particle complex subunit 6A OS=Homo sapiens OX=9606 GN=TRAPPC6A PE=1 SV=2
O75874	IDH1	87	20	414	168	0.405797	Isocitrate dehydrogenase [NADP] cytoplasmic OS=Homo sapiens OX=9606 GN=IDH1 PE=1 SV=2
O75879	GATB	23	12	557	103	0.184919	Glutamyl-tRNA(Gln) amidotransferase subunit B, mitochondrial OS=Homo sapiens OX=9606 GN=GATB PE=1 SV=1
O75880	SCO1	19	8	301	71	0.23588	Protein SCO1 homolog, mitochondrial OS=Homo sapiens OX=9606 GN=SCO1 PE=1 SV=1
O75882	ATRN	18	14	1429	140	0.0979706	Attractin OS=Homo sapiens OX=9606 GN=ATRN PE=1 SV=2
O75884	RBBP9	9	6	186	76	0.408602	Serine hydrolase RBBP9 OS=Homo sapiens OX=9606 GN=RBBP9 PE=1 SV=2
O75886	STAM2	20	8	525	82	0.15619	Signal transducing adapter molecule 2 OS=Homo sapiens OX=9606 GN=STAM2 PE=1 SV=1
O75897	SULT1C4	4	3	302	27	0.089404	Sulfotransferase 1C4 OS=Homo sapiens OX=9606 GN=SULT1C4 PE=1 SV=2
O75907	DGAT1	6	6	488	84	0.172131	Diacylglycerol O-acyltransferase 1 OS=Homo sapiens OX=9606 GN=DGAT1 PE=1 SV=2
O75909	CCNK	45	13	580	161	0.277586	Cyclin-K OS=Homo sapiens OX=9606 GN=CCNK PE=1 SV=2
O75911	DHRS3	19	8	302	87	0.288079	Short-chain dehydrogenase/reductase 3 OS=Homo sapiens OX=9606 GN=DHRS3 PE=1 SV=2
O75914	PAK3	57	11	559	93	0.166369	Serine/threonine-protein kinase PAK 3 OS=Homo sapiens OX=9606 GN=PAK3 PE=1 SV=2
O75915	ARL6IP5	11	4	188	40	0.212766	PRA1 family protein 3 OS=Homo sapiens OX=9606 GN=ARL6IP5 PE=1 SV=1
O75925	PIAS1	22	9	651	99	0.152074	E3 SUMO-protein ligase PIAS1 OS=Homo sapiens OX=9606 GN=PIAS1 PE=1 SV=2
O75928	PIAS2	13	9	621	104	0.167472	E3 SUMO-protein ligase PIAS2 OS=Homo sapiens OX=9606 GN=PIAS2 PE=1 SV=3
O75934	BCAS2	51	14	225	138	0.613333	Pre-mRNA-splicing factor SPF27 OS=Homo sapiens OX=9606 GN=BCAS2 PE=1 SV=1
O75935	DCTN3	50	10	186	83	0.446237	Dynactin subunit 3 OS=Homo sapiens OX=9606 GN=DCTN3 PE=1 SV=1
O75937	DNAJC8	68	17	253	140	0.55336	DnaJ homolog subfamily C member 8 OS=Homo sapiens OX=9606 GN=DNAJC8 PE=1 SV=2
O75940	SMNDC1	37	9	238	104	0.436975	Survival of motor neuron-related-splicing factor 30 OS=Homo sapiens OX=9606 GN=SMNDC1 PE=1 SV=1
O75943	RAD17	17	12	681	113	0.165932	Cell cycle checkpoint protein RAD17 OS=Homo sapiens OX=9606 GN=RAD17 PE=1 SV=2
O75947	ATP5PD	69	14	161	101	0.627329	ATP synthase subunit d, mitochondrial OS=Homo sapiens OX=9606 GN=ATP5PD PE=1 SV=3
O75954	TSPAN9	4	3	239	32	0.133891	Tetraspanin-9 OS=Homo sapiens OX=9606 GN=TSPAN9 PE=1 SV=1
O75955	FLOT1	46	19	427	224	0.52459	Flotillin-1 OS=Homo sapiens OX=9606 GN=FLOT1 PE=1 SV=3
O75962	TRIO	38	23	3097	269	0.0868582	Triple functional domain protein OS=Homo sapiens OX=9606 GN=TRIO PE=1 SV=2
O75964	ATP5MG	35	6	103	56	0.543689	ATP synthase subunit g, mitochondrial OS=Homo sapiens OX=9606 GN=ATP5MG PE=1 SV=3
O75970	MPDZ	78	37	2070	429	0.207246	Multiple PDZ domain protein OS=Homo sapiens OX=9606 GN=MPDZ PE=1 SV=2
O75976	CPD	100	42	1380	460	0.333333	Carboxypeptidase D OS=Homo sapiens OX=9606 GN=CPD PE=1 SV=2
O76003	GLRX3	99	12	335	111	0.331343	Glutaredoxin-3 OS=Homo sapiens OX=9606 GN=GLRX3 PE=1 SV=2
O76021	RSL1D1	130	32	490	238	0.485714	Ribosomal L1 domain-containing protein 1 OS=Homo sapiens OX=9606 GN=RSL1D1 PE=1 SV=3
O76024	WFS1	27	14	890	148	0.166292	Wolframin OS=Homo sapiens OX=9606 GN=WFS1 PE=1 SV=2
O76031	CLPX	44	21	633	223	0.352291	ATP-dependent Clp protease ATP-binding subunit clpX-like, mitochondrial OS=Homo sapiens OX=9606 GN=CLPX PE=1 SV=2
O76039	CDKL5	10	2	960	15	0.015625	Cyclin-dependent kinase-like 5 OS=Homo sapiens OX=9606 GN=CDKL5 PE=1 SV=2
O76041	NEBL	3	2	1014	23	0.0226824	Nebulette OS=Homo sapiens OX=9606 GN=NEBL PE=1 SV=1
O76054	SEC14L2	18	9	403	111	0.275434	SEC14-like protein 2 OS=Homo sapiens OX=9606 GN=SEC14L2 PE=1 SV=1
O76061	STC2	12	8	302	83	0.274834	Stanniocalcin-2 OS=Homo sapiens OX=9606 GN=STC2 PE=1 SV=1
O76062	TM7SF2	7	3	418	31	0.0741627	Delta(14)-sterol reductase TM7SF2 OS=Homo sapiens OX=9606 GN=TM7SF2 PE=1 SV=3
O76064	RNF8	14	9	485	108	0.22268	E3 ubiquitin-protein ligase RNF8 OS=Homo sapiens OX=9606 GN=RNF8 PE=1 SV=1
O76070	SNCG	7	3	127	34	0.267717	Gamma-synuclein OS=Homo sapiens OX=9606 GN=SNCG PE=1 SV=2
O76071	CIAO1	21	7	339	84	0.247788	Probable cytosolic iron-sulfur protein assembly protein CIAO1 OS=Homo sapiens OX=9606 GN=CIAO1 PE=1 SV=1
O76074	PDE5A	19	14	875	146	0.166857	cGMP-specific 3',5'-cyclic phosphodiesterase OS=Homo sapiens OX=9606 GN=PDE5A PE=1 SV=2
O76075	DFFB	15	8	338	60	0.177515	DNA fragmentation factor subunit beta OS=Homo sapiens OX=9606 GN=DFFB PE=1 SV=1
O76080	ZFAND5	7	5	213	52	0.244131	AN1-type zinc finger protein 5 OS=Homo sapiens OX=9606 GN=ZFAND5 PE=1 SV=1
O76094	SRP72	76	31	671	286	0.42623	Signal recognition particle subunit SRP72 OS=Homo sapiens OX=9606 GN=SRP72 PE=1 SV=3
O77932	DXO	15	12	396	107	0.270202	Decapping and exoribonuclease protein OS=Homo sapiens OX=9606 GN=DXO PE=1 SV=2
O94759	TRPM2	5	3	1503	14	0.0093147	Transient receptor potential cation channel subfamily M member 2 OS=Homo sapiens OX=9606 GN=TRPM2 PE=1 SV=2
O94760	DDAH1	91	17	285	161	0.564912	N(G),N(G)-dimethylarginine dimethylaminohydrolase 1 OS=Homo sapiens OX=9606 GN=DDAH1 PE=1 SV=3
O94761	RECQL4	40	20	1208	284	0.235099	ATP-dependent DNA helicase Q4 OS=Homo sapiens OX=9606 GN=RECQL4 PE=1 SV=2
O94762	RECQL5	41	27	991	300	0.302725	ATP-dependent DNA helicase Q5 OS=Homo sapiens OX=9606 GN=RECQL5 PE=1 SV=2
O94763	URI1	31	17	535	146	0.272897	Unconventional prefoldin RPB5 interactor 1 OS=Homo sapiens OX=9606 GN=URI1 PE=1 SV=3
O94766	B3GAT3	25	10	335	123	0.367164	Galactosylgalactosylxylosylprotein 3-beta-glucuronosyltransferase 3 OS=Homo sapiens OX=9606 GN=B3GAT3 PE=1 SV=2
O94776	MTA2	115	36	668	374	0.55988	Metastasis-associated protein MTA2 OS=Homo sapiens OX=9606 GN=MTA2 PE=1 SV=1
O94782	USP1	24	15	785	149	0.189809	Ubiquitin carboxyl-terminal hydrolase 1 OS=Homo sapiens OX=9606 GN=USP1 PE=1 SV=1
O94788	ALDH1A2	105	22	518	186	0.359073	Retinal dehydrogenase 2 OS=Homo sapiens OX=9606 GN=ALDH1A2 PE=1 SV=3
O94804	STK10	56	32	968	319	0.329545	Serine/threonine-protein kinase 10 OS=Homo sapiens OX=9606 GN=STK10 PE=1 SV=1
O94806	PRKD3	20	8	890	89	0.1	Serine/threonine-protein kinase D3 OS=Homo sapiens OX=9606 GN=PRKD3 PE=1 SV=1
O94808	GFPT2	34	21	682	194	0.284457	Glutamine--fructose-6-phosphate aminotransferase [isomerizing] 2 OS=Homo sapiens OX=9606 GN=GFPT2 PE=1 SV=3
O94811	TPPP	7	5	219	54	0.246575	Tubulin polymerization-promoting protein OS=Homo sapiens OX=9606 GN=TPPP PE=1 SV=1
O94813	SLIT2	51	27	1529	320	0.209287	Slit homolog 2 protein OS=Homo sapiens OX=9606 GN=SLIT2 PE=1 SV=1
O94817	ATG12	9	3	140	14	0.1	Ubiquitin-like protein ATG12 OS=Homo sapiens OX=9606 GN=ATG12 PE=1 SV=1
O94818	NOL4	3	2	638	20	0.031348	Nucleolar protein 4 OS=Homo sapiens OX=9606 GN=NOL4 PE=1 SV=2
O94819	KBTBD11	7	6	623	79	0.126806	Kelch repeat and BTB domain-containing protein 11 OS=Homo sapiens OX=9606 GN=KBTBD11 PE=1 SV=1
O94822	LTN1	134	54	1766	482	0.272933	E3 ubiquitin-protein ligase listerin OS=Homo sapiens OX=9606 GN=LTN1 PE=1 SV=6
O94826	TOMM70	131	34	608	287	0.472039	Mitochondrial import receptor subunit TOM70 OS=Homo sapiens OX=9606 GN=TOMM70 PE=1 SV=1
O94829	IPO13	26	12	963	144	0.149533	Importin-13 OS=Homo sapiens OX=9606 GN=IPO13 PE=1 SV=3
O94830	DDHD2	23	17	711	175	0.246132	Phospholipase DDHD2 OS=Homo sapiens OX=9606 GN=DDHD2 PE=1 SV=2
O94832	MYO1D	84	36	1006	346	0.343936	Unconventional myosin-Id OS=Homo sapiens OX=9606 GN=MYO1D PE=1 SV=2
O94842	TOX4	45	11	621	123	0.198068	TOX high mobility group box family member 4 OS=Homo sapiens OX=9606 GN=TOX4 PE=1 SV=1
O94851	MICAL2	7	5	1957	55	0.0281042	[F-actin]-monooxygenase MICAL2 OS=Homo sapiens OX=9606 GN=MICAL2 PE=1 SV=2
O94854	MACF1	18	12	3515	149	0.0423898	Microtubule-actin cross-linking factor 1, isoforms 6/7 OS=Homo sapiens OX=9606 GN=MACF1 PE=2 SV=5
O94855	SEC24D	47	21	1032	198	0.19186	Protein transport protein Sec24D OS=Homo sapiens OX=9606 GN=SEC24D PE=1 SV=2
O94864	SUPT7L	14	7	414	61	0.147343	STAGA complex 65 subunit gamma OS=Homo sapiens OX=9606 GN=SUPT7L PE=1 SV=1
O94868	FCHSD2	15	9	740	92	0.124324	F-BAR and double SH3 domains protein 2 OS=Homo sapiens OX=9606 GN=FCHSD2 PE=1 SV=3
O94874	UFL1	108	34	794	295	0.371537	E3 UFM1-protein ligase 1 OS=Homo sapiens OX=9606 GN=UFL1 PE=1 SV=2
O94875	SORBS2	4	4	1100	68	0.0618182	Sorbin and SH3 domain-containing protein 2 OS=Homo sapiens OX=9606 GN=SORBS2 PE=1 SV=3
O94876	TMCC1	3	2	653	22	0.0336907	Transmembrane and coiled-coil domains protein 1 OS=Homo sapiens OX=9606 GN=TMCC1 PE=1 SV=3
O94880	PHF14	36	18	948	205	0.216245	PHD finger protein 14 OS=Homo sapiens OX=9606 GN=PHF14 PE=1 SV=3
O94885	SASH1	25	18	1247	208	0.1668	SAM and SH3 domain-containing protein 1 OS=Homo sapiens OX=9606 GN=SASH1 PE=1 SV=3
O94886	TMEM63A	7	3	807	24	0.0297398	CSC1-like protein 1 OS=Homo sapiens OX=9606 GN=TMEM63A PE=1 SV=3
O94887	FARP2	24	16	1054	184	0.174573	FERM, ARHGEF and pleckstrin domain-containing protein 2 OS=Homo sapiens OX=9606 GN=FARP2 PE=1 SV=3
O94888	UBXN7	70	13	489	140	0.286299	UBX domain-containing protein 7 OS=Homo sapiens OX=9606 GN=UBXN7 PE=1 SV=2
O94889	KLHL18	4	3	574	24	0.0418118	Kelch-like protein 18 OS=Homo sapiens OX=9606 GN=KLHL18 PE=1 SV=3
O94898	LRIG2	20	11	1065	120	0.112676	Leucine-rich repeats and immunoglobulin-like domains protein 2 OS=Homo sapiens OX=9606 GN=LRIG2 PE=1 SV=3
O94901	SUN1	62	21	785	252	0.321019	SUN domain-containing protein 1 OS=Homo sapiens OX=9606 GN=SUN1 PE=1 SV=4
O94903	PLPBP	25	8	275	87	0.316364	Pyridoxal phosphate homeostasis protein OS=Homo sapiens OX=9606 GN=PLPBP PE=1 SV=1
O94905	ERLIN2	52	15	339	146	0.430678	Erlin-2 OS=Homo sapiens OX=9606 GN=ERLIN2 PE=1 SV=1
O94906	PRPF6	154	52	941	467	0.496281	Pre-mRNA-processing factor 6 OS=Homo sapiens OX=9606 GN=PRPF6 PE=1 SV=1
O94910	ADGRL1	9	4	1474	44	0.0298507	Adhesion G protein-coupled receptor L1 OS=Homo sapiens OX=9606 GN=ADGRL1 PE=1 SV=1
O94913	PCF11	69	37	1555	393	0.252733	Pre-mRNA cleavage complex 2 protein Pcf11 OS=Homo sapiens OX=9606 GN=PCF11 PE=1 SV=3
O94915	FRYL	40	23	3013	229	0.076004	Protein furry homolog-like OS=Homo sapiens OX=9606 GN=FRYL PE=1 SV=2
O94916	NFAT5	8	7	1531	92	0.0600914	Nuclear factor of activated T-cells 5 OS=Homo sapiens OX=9606 GN=NFAT5 PE=1 SV=1
O94919	ENDOD1	8	5	500	54	0.108	Endonuclease domain-containing 1 protein OS=Homo sapiens OX=9606 GN=ENDOD1 PE=1 SV=2
O94921	CDK14	2	2	469	23	0.0490405	Cyclin-dependent kinase 14 OS=Homo sapiens OX=9606 GN=CDK14 PE=1 SV=3
O94923	GLCE	21	13	617	129	0.209076	D-glucuronyl C5-epimerase OS=Homo sapiens OX=9606 GN=GLCE PE=1 SV=3
O94925	GLS	46	18	669	209	0.312407	Glutaminase kidney isoform, mitochondrial OS=Homo sapiens OX=9606 GN=GLS PE=1 SV=1
O94927	HAUS5	28	10	633	110	0.173776	HAUS augmin-like complex subunit 5 OS=Homo sapiens OX=9606 GN=HAUS5 PE=1 SV=2
O94933	SLITRK3	3	2	977	23	0.0235415	SLIT and NTRK-like protein 3 OS=Homo sapiens OX=9606 GN=SLITRK3 PE=1 SV=2
O94952	FBXO21	11	8	628	77	0.122611	F-box only protein 21 OS=Homo sapiens OX=9606 GN=FBXO21 PE=1 SV=2
O94953	KDM4B	20	14	1096	198	0.180657	Lysine-specific demethylase 4B OS=Homo sapiens OX=9606 GN=KDM4B PE=1 SV=4
O94955	RHOBTB3	14	6	611	70	0.114566	Rho-related BTB domain-containing protein 3 OS=Homo sapiens OX=9606 GN=RHOBTB3 PE=1 SV=2
O94964	MTCL2	28	18	1661	193	0.116195	Microtubule cross-linking factor 2 OS=Homo sapiens OX=9606 GN=MTCL2 PE=1 SV=3
O94966	USP19	62	25	1318	321	0.243551	Ubiquitin carboxyl-terminal hydrolase 19 OS=Homo sapiens OX=9606 GN=USP19 PE=1 SV=2
O94967	WDR47	18	10	919	141	0.153428	WD repeat-containing protein 47 OS=Homo sapiens OX=9606 GN=WDR47 PE=1 SV=1
O94972	TRIM37	5	4	964	46	0.0477178	E3 ubiquitin-protein ligase TRIM37 OS=Homo sapiens OX=9606 GN=TRIM37 PE=1 SV=2
O94973	AP2A2	82	25	939	266	0.28328	AP-2 complex subunit alpha-2 OS=Homo sapiens OX=9606 GN=AP2A2 PE=1 SV=2
O94979	SEC31A	148	36	1220	331	0.271311	Protein transport protein Sec31A OS=Homo sapiens OX=9606 GN=SEC31A PE=1 SV=3
O94983	CAMTA2	2	2	1202	19	0.015807	Calmodulin-binding transcription activator 2 OS=Homo sapiens OX=9606 GN=CAMTA2 PE=1 SV=3
O94985	CLSTN1	21	12	981	130	0.132518	Calsyntenin-1 OS=Homo sapiens OX=9606 GN=CLSTN1 PE=1 SV=1
O94986	CEP152	23	19	1710	201	0.117544	Centrosomal protein of 152 kDa OS=Homo sapiens OX=9606 GN=CEP152 PE=1 SV=4
O94988	FAM13A	15	7	1023	66	0.0645161	Protein FAM13A OS=Homo sapiens OX=9606 GN=FAM13A PE=1 SV=2
O94991	SLITRK5	24	12	958	114	0.118998	SLIT and NTRK-like protein 5 OS=Homo sapiens OX=9606 GN=SLITRK5 PE=1 SV=2
O94992	HEXIM1	30	11	359	106	0.295265	Protein HEXIM1 OS=Homo sapiens OX=9606 GN=HEXIM1 PE=1 SV=1
O95025	SEMA3D	2	2	777	19	0.024453	Semaphorin-3D OS=Homo sapiens OX=9606 GN=SEMA3D PE=2 SV=2
O95059	RPP14	7	3	124	25	0.201613	Ribonuclease P protein subunit p14 OS=Homo sapiens OX=9606 GN=RPP14 PE=1 SV=3
O95067	CCNB2	23	11	398	114	0.286432	G2/mitotic-specific cyclin-B2 OS=Homo sapiens OX=9606 GN=CCNB2 PE=1 SV=1
O95070	YIF1A	14	3	293	34	0.116041	Protein YIF1A OS=Homo sapiens OX=9606 GN=YIF1A PE=1 SV=2
O95071	UBR5	138	61	2799	654	0.233655	E3 ubiquitin-protein ligase UBR5 OS=Homo sapiens OX=9606 GN=UBR5 PE=1 SV=2
O95081	AGFG2	8	5	481	53	0.110187	Arf-GAP domain and FG repeat-containing protein 2 OS=Homo sapiens OX=9606 GN=AGFG2 PE=1 SV=2
O95084	PRSS23	3	2	383	24	0.0626632	Serine protease 23 OS=Homo sapiens OX=9606 GN=PRSS23 PE=1 SV=1
O95104	SCAF4	63	17	1147	168	0.146469	SR-related and CTD-associated factor 4 OS=Homo sapiens OX=9606 GN=SCAF4 PE=1 SV=3
O95125	ZNF202	2	2	648	34	0.0524691	Zinc finger protein 202 OS=Homo sapiens OX=9606 GN=ZNF202 PE=1 SV=4
O95139	NDUFB6	23	6	128	53	0.414062	NADH dehydrogenase [ubiquinone] 1 beta subcomplex subunit 6 OS=Homo sapiens OX=9606 GN=NDUFB6 PE=1 SV=3
O95140	MFN2	66	22	757	214	0.282695	Mitofusin-2 OS=Homo sapiens OX=9606 GN=MFN2 PE=1 SV=3
O95147	DUSP14	3	3	198	21	0.106061	Dual specificity protein phosphatase 14 OS=Homo sapiens OX=9606 GN=DUSP14 PE=1 SV=1
O95149	SNUPN	10	6	360	54	0.15	Snurportin-1 OS=Homo sapiens OX=9606 GN=SNUPN PE=1 SV=1
O95155	UBE4B	71	29	1302	311	0.238863	Ubiquitin conjugation factor E4 B OS=Homo sapiens OX=9606 GN=UBE4B PE=1 SV=1
O95158	NXPH4	2	2	308	17	0.0551948	Neurexophilin-4 OS=Homo sapiens OX=9606 GN=NXPH4 PE=2 SV=3
O95159	ZFPL1	14	8	310	76	0.245161	Zinc finger protein-like 1 OS=Homo sapiens OX=9606 GN=ZFPL1 PE=1 SV=2
O95163	ELP1	74	28	1332	288	0.216216	Elongator complex protein 1 OS=Homo sapiens OX=9606 GN=ELP1 PE=1 SV=3
O95164	UBL3	6	3	117	34	0.290598	Ubiquitin-like protein 3 OS=Homo sapiens OX=9606 GN=UBL3 PE=1 SV=1
O95166	GABARAP	20	5	117	30	0.25641	Gamma-aminobutyric acid receptor-associated protein OS=Homo sapiens OX=9606 GN=GABARAP PE=1 SV=1
O95167	NDUFA3	25	4	84	48	0.571429	NADH dehydrogenase [ubiquinone] 1 alpha subcomplex subunit 3 OS=Homo sapiens OX=9606 GN=NDUFA3 PE=1 SV=1
O95168	NDUFB4	18	8	129	66	0.511628	NADH dehydrogenase [ubiquinone] 1 beta subcomplex subunit 4 OS=Homo sapiens OX=9606 GN=NDUFB4 PE=1 SV=3
O95169	NDUFB8	34	8	186	88	0.473118	NADH dehydrogenase [ubiquinone] 1 beta subcomplex subunit 8, mitochondrial OS=Homo sapiens OX=9606 GN=NDUFB8 PE=1 SV=1
O95182	NDUFA7	41	12	113	84	0.743363	NADH dehydrogenase [ubiquinone] 1 alpha subcomplex subunit 7 OS=Homo sapiens OX=9606 GN=NDUFA7 PE=1 SV=3
O95185	UNC5C	2	2	931	18	0.019334	Netrin receptor UNC5C OS=Homo sapiens OX=9606 GN=UNC5C PE=1 SV=2
O95197	RTN3	35	5	1032	40	0.0387597	Reticulon-3 OS=Homo sapiens OX=9606 GN=RTN3 PE=1 SV=2
O95202	LETM1	136	33	739	305	0.41272	Mitochondrial proton/calcium exchanger protein OS=Homo sapiens OX=9606 GN=LETM1 PE=1 SV=1
O95208	EPN2	14	9	641	108	0.168487	Epsin-2 OS=Homo sapiens OX=9606 GN=EPN2 PE=1 SV=3
O95210	STBD1	9	6	358	74	0.206704	Starch-binding domain-containing protein 1 OS=Homo sapiens OX=9606 GN=STBD1 PE=1 SV=1
O95218	ZRANB2	62	16	330	140	0.424242	Zinc finger Ran-binding domain-containing protein 2 OS=Homo sapiens OX=9606 GN=ZRANB2 PE=1 SV=2
O95219	SNX4	28	14	450	173	0.384444	Sorting nexin-4 OS=Homo sapiens OX=9606 GN=SNX4 PE=1 SV=1
O95229	ZWINT	20	9	277	111	0.400722	ZW10 interactor OS=Homo sapiens OX=9606 GN=ZWINT PE=1 SV=2
O95232	LUC7L3	62	18	432	169	0.391204	Luc7-like protein 3 OS=Homo sapiens OX=9606 GN=LUC7L3 PE=1 SV=2
O95235	KIF20A	30	21	890	255	0.286517	Kinesin-like protein KIF20A OS=Homo sapiens OX=9606 GN=KIF20A PE=1 SV=1
O95239	KIF4A	56	24	1232	269	0.218344	Chromosome-associated kinesin KIF4A OS=Homo sapiens OX=9606 GN=KIF4A PE=1 SV=3
O95243	MBD4	12	7	580	83	0.143103	Methyl-CpG-binding domain protein 4 OS=Homo sapiens OX=9606 GN=MBD4 PE=1 SV=1
O95248	SBF1	69	35	1868	429	0.229657	Myotubularin-related protein 5 OS=Homo sapiens OX=9606 GN=SBF1 PE=1 SV=4
O95249	GOSR1	25	13	250	99	0.396	Golgi SNAP receptor complex member 1 OS=Homo sapiens OX=9606 GN=GOSR1 PE=1 SV=1
O95251	KAT7	44	21	611	255	0.417349	Histone acetyltransferase KAT7 OS=Homo sapiens OX=9606 GN=KAT7 PE=1 SV=1
O95258	SLC25A14	8	6	325	52	0.16	Brain mitochondrial carrier protein 1 OS=Homo sapiens OX=9606 GN=SLC25A14 PE=1 SV=1
O95260	ATE1	35	14	518	134	0.258687	Arginyl-tRNA--protein transferase 1 OS=Homo sapiens OX=9606 GN=ATE1 PE=1 SV=2
O95271	TNKS	19	10	1327	107	0.080633	Poly [ADP-ribose] polymerase tankyrase-1 OS=Homo sapiens OX=9606 GN=TNKS PE=1 SV=2
O95273	CCNDBP1	11	5	360	48	0.133333	Cyclin-D1-binding protein 1 OS=Homo sapiens OX=9606 GN=CCNDBP1 PE=1 SV=2
O95292	VAPB	56	14	243	122	0.502058	Vesicle-associated membrane protein-associated protein B/C OS=Homo sapiens OX=9606 GN=VAPB PE=1 SV=3
O95294	RASAL1	9	5	804	44	0.0547264	RasGAP-activating-like protein 1 OS=Homo sapiens OX=9606 GN=RASAL1 PE=1 SV=3
O95295	SNAPIN	16	7	136	58	0.426471	SNARE-associated protein Snapin OS=Homo sapiens OX=9606 GN=SNAPIN PE=1 SV=1
O95297	MPZL1	24	5	269	58	0.215613	Myelin protein zero-like protein 1 OS=Homo sapiens OX=9606 GN=MPZL1 PE=1 SV=1
O95298	NDUFC2	58	10	119	58	0.487395	NADH dehydrogenase [ubiquinone] 1 subunit C2 OS=Homo sapiens OX=9606 GN=NDUFC2 PE=1 SV=1
O95299	NDUFA10	44	15	355	128	0.360563	NADH dehydrogenase [ubiquinone] 1 alpha subcomplex subunit 10, mitochondrial OS=Homo sapiens OX=9606 GN=NDUFA10 PE=1 SV=1
O95302	FKBP9	43	10	570	91	0.159649	Peptidyl-prolyl cis-trans isomerase FKBP9 OS=Homo sapiens OX=9606 GN=FKBP9 PE=1 SV=2
O95319	CELF2	51	16	508	139	0.273622	CUGBP Elav-like family member 2 OS=Homo sapiens OX=9606 GN=CELF2 PE=1 SV=1
O95336	PGLS	55	10	258	132	0.511628	6-phosphogluconolactonase OS=Homo sapiens OX=9606 GN=PGLS PE=1 SV=2
O95340	PAPSS2	46	19	614	208	0.338762	Bifunctional 3'-phosphoadenosine 5'-phosphosulfate synthase 2 OS=Homo sapiens OX=9606 GN=PAPSS2 PE=1 SV=2
O95347	SMC2	247	74	1197	531	0.443609	Structural maintenance of chromosomes protein 2 OS=Homo sapiens OX=9606 GN=SMC2 PE=1 SV=2
O95352	ATG7	33	16	703	173	0.246088	Ubiquitin-like modifier-activating enzyme ATG7 OS=Homo sapiens OX=9606 GN=ATG7 PE=1 SV=1
O95359	TACC2	62	31	2948	363	0.123134	Transforming acidic coiled-coil-containing protein 2 OS=Homo sapiens OX=9606 GN=TACC2 PE=1 SV=3
O95363	FARS2	17	11	451	106	0.235033	Phenylalanine--tRNA ligase, mitochondrial OS=Homo sapiens OX=9606 GN=FARS2 PE=1 SV=1
O95365	ZBTB7A	5	3	584	43	0.0736301	Zinc finger and BTB domain-containing protein 7A OS=Homo sapiens OX=9606 GN=ZBTB7A PE=1 SV=1
O95372	LYPLA2	33	10	231	128	0.554113	Acyl-protein thioesterase 2 OS=Homo sapiens OX=9606 GN=LYPLA2 PE=1 SV=1
O95373	IPO7	131	28	1038	283	0.27264	Importin-7 OS=Homo sapiens OX=9606 GN=IPO7 PE=1 SV=1
O95376	ARIH2	49	17	493	185	0.375254	E3 ubiquitin-protein ligase ARIH2 OS=Homo sapiens OX=9606 GN=ARIH2 PE=1 SV=1
O95379	TNFAIP8	7	5	198	42	0.212121	Tumor necrosis factor alpha-induced protein 8 OS=Homo sapiens OX=9606 GN=TNFAIP8 PE=1 SV=1
O95382	MAP3K6	19	14	1288	118	0.0916149	Mitogen-activated protein kinase kinase kinase 6 OS=Homo sapiens OX=9606 GN=MAP3K6 PE=1 SV=3
O95391	SLU7	54	27	586	241	0.411263	Pre-mRNA-splicing factor SLU7 OS=Homo sapiens OX=9606 GN=SLU7 PE=1 SV=2
O95394	PGM3	60	15	542	137	0.252768	Phosphoacetylglucosamine mutase OS=Homo sapiens OX=9606 GN=PGM3 PE=1 SV=1
O95396	MOCS3	25	15	460	179	0.38913	Adenylyltransferase and sulfurtransferase MOCS3 OS=Homo sapiens OX=9606 GN=MOCS3 PE=1 SV=1
O95400	CD2BP2	33	9	341	119	0.348974	CD2 antigen cytoplasmic tail-binding protein 2 OS=Homo sapiens OX=9606 GN=CD2BP2 PE=1 SV=1
O95402	MED26	10	7	600	77	0.128333	Mediator of RNA polymerase II transcription subunit 26 OS=Homo sapiens OX=9606 GN=MED26 PE=1 SV=2
O95405	ZFYVE9	30	20	1425	218	0.152982	Zinc finger FYVE domain-containing protein 9 OS=Homo sapiens OX=9606 GN=ZFYVE9 PE=1 SV=2
O95409	ZIC2	2	2	532	21	0.0394737	Zinc finger protein ZIC 2 OS=Homo sapiens OX=9606 GN=ZIC2 PE=1 SV=2
O95425	SVIL	49	36	2214	434	0.196025	Supervillin OS=Homo sapiens OX=9606 GN=SVIL PE=1 SV=2
O95427	PIGN	3	2	931	23	0.0247046	GPI ethanolamine phosphate transferase 1 OS=Homo sapiens OX=9606 GN=PIGN PE=1 SV=1
O95429	BAG4	21	8	457	144	0.315098	BAG family molecular chaperone regulator 4 OS=Homo sapiens OX=9606 GN=BAG4 PE=1 SV=1
O95433	AHSA1	112	19	338	200	0.591716	Activator of 90 kDa heat shock protein ATPase homolog 1 OS=Homo sapiens OX=9606 GN=AHSA1 PE=1 SV=1
O95445	APOM	3	2	188	15	0.0797872	Apolipoprotein M OS=Homo sapiens OX=9606 GN=APOM PE=1 SV=2
O95450	ADAMTS2	1	1	1211	11	0.0090834	A disintegrin and metalloproteinase with thrombospondin motifs 2 OS=Homo sapiens OX=9606 GN=ADAMTS2 PE=2 SV=2
O95453	PARN	55	21	639	183	0.286385	Poly(A)-specific ribonuclease PARN OS=Homo sapiens OX=9606 GN=PARN PE=1 SV=1
O95455	TGDS	9	7	350	84	0.24	dTDP-D-glucose 4,6-dehydratase OS=Homo sapiens OX=9606 GN=TGDS PE=1 SV=1
O95456	PSMG1	28	11	288	98	0.340278	Proteasome assembly chaperone 1 OS=Homo sapiens OX=9606 GN=PSMG1 PE=1 SV=1
O95461	LARGE1	4	4	756	40	0.0529101	Xylosyl- and glucuronyltransferase LARGE1 OS=Homo sapiens OX=9606 GN=LARGE1 PE=1 SV=1
O95466	FMNL1	6	3	1100	19	0.0172727	Formin-like protein 1 OS=Homo sapiens OX=9606 GN=FMNL1 PE=1 SV=3
O95470	SGPL1	38	17	568	127	0.223592	Sphingosine-1-phosphate lyase 1 OS=Homo sapiens OX=9606 GN=SGPL1 PE=1 SV=3
O95476	CTDNEP1	5	2	244	20	0.0819672	CTD nuclear envelope phosphatase 1 OS=Homo sapiens OX=9606 GN=CTDNEP1 PE=1 SV=2
O95478	NSA2	31	10	260	81	0.311538	Ribosome biogenesis protein NSA2 homolog OS=Homo sapiens OX=9606 GN=NSA2 PE=1 SV=1
O95479	H6PD	35	19	791	202	0.255373	GDH/6PGL endoplasmic bifunctional protein OS=Homo sapiens OX=9606 GN=H6PD PE=1 SV=2
O95486	SEC24A	26	11	1093	109	0.0997255	Protein transport protein Sec24A OS=Homo sapiens OX=9606 GN=SEC24A PE=1 SV=2
O95487	SEC24B	50	17	1268	202	0.159306	Protein transport protein Sec24B OS=Homo sapiens OX=9606 GN=SEC24B PE=1 SV=2
O95490	ADGRL2	24	16	1459	160	0.109664	Adhesion G protein-coupled receptor L2 OS=Homo sapiens OX=9606 GN=ADGRL2 PE=1 SV=2
O95502	NPTXR	3	2	500	17	0.034	Neuronal pentraxin receptor OS=Homo sapiens OX=9606 GN=NPTXR PE=3 SV=2
O95503	CBX6	5	5	412	46	0.11165	Chromobox protein homolog 6 OS=Homo sapiens OX=9606 GN=CBX6 PE=1 SV=1
O95544	NADK	10	6	446	63	0.141256	NAD kinase OS=Homo sapiens OX=9606 GN=NADK PE=1 SV=1
O95551	TDP2	14	6	362	67	0.185083	Tyrosyl-DNA phosphodiesterase 2 OS=Homo sapiens OX=9606 GN=TDP2 PE=1 SV=1
O95562	SFT2D2	3	1	160	10	0.0625	Vesicle transport protein SFT2B OS=Homo sapiens OX=9606 GN=SFT2D2 PE=1 SV=1
O95563	MPC2	12	4	127	34	0.267717	Mitochondrial pyruvate carrier 2 OS=Homo sapiens OX=9606 GN=MPC2 PE=1 SV=1
O95568	METTL18	5	3	372	37	0.0994624	Histidine protein methyltransferase 1 homolog OS=Homo sapiens OX=9606 GN=METTL18 PE=1 SV=1
O95571	ETHE1	16	7	254	88	0.346457	Persulfide dioxygenase ETHE1, mitochondrial OS=Homo sapiens OX=9606 GN=ETHE1 PE=1 SV=2
O95573	ACSL3	106	23	720	267	0.370833	Fatty acid CoA ligase Acsl3 OS=Homo sapiens OX=9606 GN=ACSL3 PE=1 SV=3
O95602	POLR1A	132	53	1720	612	0.355814	DNA-directed RNA polymerase I subunit RPA1 OS=Homo sapiens OX=9606 GN=POLR1A PE=1 SV=2
O95613	PCNT	132	78	3336	772	0.231415	Pericentrin OS=Homo sapiens OX=9606 GN=PCNT PE=1 SV=4
O95619	YEATS4	24	9	227	91	0.400881	YEATS domain-containing protein 4 OS=Homo sapiens OX=9606 GN=YEATS4 PE=1 SV=1
O95620	DUS4L	5	3	317	33	0.104101	tRNA-dihydrouridine(20a/20b) synthase [NAD(P)+]-like OS=Homo sapiens OX=9606 GN=DUS4L PE=1 SV=2
O95622	ADCY5	12	4	1261	40	0.0317209	Adenylate cyclase type 5 OS=Homo sapiens OX=9606 GN=ADCY5 PE=1 SV=3
O95625	ZBTB11	35	23	1053	197	0.187085	Zinc finger and BTB domain-containing protein 11 OS=Homo sapiens OX=9606 GN=ZBTB11 PE=1 SV=2
O95628	CNOT4	24	14	575	154	0.267826	CCR4-NOT transcription complex subunit 4 OS=Homo sapiens OX=9606 GN=CNOT4 PE=1 SV=3
O95630	STAMBP	39	15	424	159	0.375	STAM-binding protein OS=Homo sapiens OX=9606 GN=STAMBP PE=1 SV=1
O95631	NTN1	6	5	604	63	0.104305	Netrin-1 OS=Homo sapiens OX=9606 GN=NTN1 PE=1 SV=2
O95639	CPSF4	43	11	269	103	0.3829	Cleavage and polyadenylation specificity factor subunit 4 OS=Homo sapiens OX=9606 GN=CPSF4 PE=1 SV=1
O95644	NFATC1	16	6	943	63	0.0668081	Nuclear factor of activated T-cells, cytoplasmic 1 OS=Homo sapiens OX=9606 GN=NFATC1 PE=1 SV=3
O95670	ATP6V1G2	2	2	118	22	0.186441	V-type proton ATPase subunit G 2 OS=Homo sapiens OX=9606 GN=ATP6V1G2 PE=1 SV=1
O95671	ASMTL	49	18	621	189	0.304348	Probable bifunctional dTTP/UTP pyrophosphatase/methyltransferase protein OS=Homo sapiens OX=9606 GN=ASMTL PE=1 SV=3
O95674	CDS2	13	6	445	70	0.157303	Phosphatidate cytidylyltransferase 2 OS=Homo sapiens OX=9606 GN=CDS2 PE=1 SV=1
O95677	EYA4	21	5	639	56	0.0876369	Eyes absent homolog 4 OS=Homo sapiens OX=9606 GN=EYA4 PE=1 SV=2
O95684	CEP43	24	9	399	105	0.263158	Centrosomal protein 43 OS=Homo sapiens OX=9606 GN=CEP43 PE=1 SV=1
O95685	PPP1R3D	10	7	299	83	0.277592	Protein phosphatase 1 regulatory subunit 3D OS=Homo sapiens OX=9606 GN=PPP1R3D PE=1 SV=1
O95696	BRD1	60	24	1058	244	0.230624	Bromodomain-containing protein 1 OS=Homo sapiens OX=9606 GN=BRD1 PE=1 SV=1
O95707	POP4	10	5	220	54	0.245455	Ribonuclease P protein subunit p29 OS=Homo sapiens OX=9606 GN=POP4 PE=1 SV=2
O95714	HERC2	208	82	4834	869	0.179768	E3 ubiquitin-protein ligase HERC2 OS=Homo sapiens OX=9606 GN=HERC2 PE=1 SV=2
O95716	RAB3D	15	4	219	41	0.187215	Ras-related protein Rab-3D OS=Homo sapiens OX=9606 GN=RAB3D PE=1 SV=1
O95721	SNAP29	24	10	258	111	0.430233	Synaptosomal-associated protein 29 OS=Homo sapiens OX=9606 GN=SNAP29 PE=1 SV=1
O95747	OXSR1	24	8	527	83	0.157495	Serine/threonine-protein kinase OSR1 OS=Homo sapiens OX=9606 GN=OXSR1 PE=1 SV=1
O95749	GGPS1	27	10	300	97	0.323333	Geranylgeranyl pyrophosphate synthase OS=Homo sapiens OX=9606 GN=GGPS1 PE=1 SV=1
O95757	HSPA4L	166	41	839	361	0.430274	Heat shock 70 kDa protein 4L OS=Homo sapiens OX=9606 GN=HSPA4L PE=1 SV=3
O95758	PTBP3	9	6	552	60	0.108696	Polypyrimidine tract-binding protein 3 OS=Homo sapiens OX=9606 GN=PTBP3 PE=1 SV=2
O95759	TBC1D8	6	4	1140	41	0.0359649	TBC1 domain family member 8 OS=Homo sapiens OX=9606 GN=TBC1D8 PE=1 SV=3
O95772	STARD3NL	5	3	234	27	0.115385	STARD3 N-terminal-like protein OS=Homo sapiens OX=9606 GN=STARD3NL PE=1 SV=1
O95777	LSM8	11	3	96	32	0.333333	U6 snRNA-associated Sm-like protein LSm8 OS=Homo sapiens OX=9606 GN=LSM8 PE=1 SV=3
O95782	AP2A1	160	35	977	381	0.389969	AP-2 complex subunit alpha-1 OS=Homo sapiens OX=9606 GN=AP2A1 PE=1 SV=3
O95785	WIZ	54	24	1651	324	0.196245	Protein Wiz OS=Homo sapiens OX=9606 GN=WIZ PE=1 SV=2
O95786	RIGI	2	2	925	18	0.0194595	Antiviral innate immune response receptor RIG-I OS=Homo sapiens OX=9606 GN=RIGI PE=1 SV=2
O95789	ZMYM6	10	6	1325	73	0.0550943	Zinc finger MYM-type protein 6 OS=Homo sapiens OX=9606 GN=ZMYM6 PE=1 SV=2
O95793	STAU1	98	28	577	277	0.480069	Double-stranded RNA-binding protein Staufen homolog 1 OS=Homo sapiens OX=9606 GN=STAU1 PE=1 SV=2
O95801	TTC4	40	14	387	118	0.30491	Tetratricopeptide repeat protein 4 OS=Homo sapiens OX=9606 GN=TTC4 PE=1 SV=3
O95807	TMEM50A	6	2	157	21	0.133758	Transmembrane protein 50A OS=Homo sapiens OX=9606 GN=TMEM50A PE=1 SV=1
O95816	BAG2	31	12	211	117	0.554502	BAG family molecular chaperone regulator 2 OS=Homo sapiens OX=9606 GN=BAG2 PE=1 SV=1
O95817	BAG3	52	23	575	322	0.56	BAG family molecular chaperone regulator 3 OS=Homo sapiens OX=9606 GN=BAG3 PE=1 SV=3
O95819	MAP4K4	54	17	1239	208	0.167877	Mitogen-activated protein kinase kinase kinase kinase 4 OS=Homo sapiens OX=9606 GN=MAP4K4 PE=1 SV=2
O95822	MLYCD	16	9	493	84	0.170385	Malonyl-CoA decarboxylase, mitochondrial OS=Homo sapiens OX=9606 GN=MLYCD PE=1 SV=3
O95825	CRYZL1	12	10	349	103	0.295129	Quinone oxidoreductase-like protein 1 OS=Homo sapiens OX=9606 GN=CRYZL1 PE=1 SV=2
O95831	AIFM1	130	21	613	259	0.422512	Apoptosis-inducing factor 1, mitochondrial OS=Homo sapiens OX=9606 GN=AIFM1 PE=1 SV=1
O95834	EML2	31	14	649	183	0.281972	Echinoderm microtubule-associated protein-like 2 OS=Homo sapiens OX=9606 GN=EML2 PE=1 SV=1
O95835	LATS1	48	18	1130	210	0.185841	Serine/threonine-protein kinase LATS1 OS=Homo sapiens OX=9606 GN=LATS1 PE=1 SV=1
O95848	NUDT14	2	2	222	22	0.0990991	Uridine diphosphate glucose pyrophosphatase NUDT14 OS=Homo sapiens OX=9606 GN=NUDT14 PE=1 SV=2
O95857	TSPAN13	12	3	204	43	0.210784	Tetraspanin-13 OS=Homo sapiens OX=9606 GN=TSPAN13 PE=2 SV=1
O95858	TSPAN15	6	4	294	51	0.173469	Tetraspanin-15 OS=Homo sapiens OX=9606 GN=TSPAN15 PE=1 SV=1
O95861	BPNT1	87	13	308	143	0.464286	3'(2'),5'-bisphosphate nucleotidase 1 OS=Homo sapiens OX=9606 GN=BPNT1 PE=1 SV=1
O95864	FADS2	12	7	444	80	0.18018	Acyl-CoA 6-desaturase OS=Homo sapiens OX=9606 GN=FADS2 PE=1 SV=1
O95865	DDAH2	12	5	285	47	0.164912	Putative hydrolase DDAH2 OS=Homo sapiens OX=9606 GN=DDAH2 PE=1 SV=1
O95870	ABHD16A	16	10	558	118	0.21147	Phosphatidylserine lipase ABHD16A OS=Homo sapiens OX=9606 GN=ABHD16A PE=1 SV=3
O95872	GPANK1	2	2	356	29	0.0814607	G patch domain and ankyrin repeat-containing protein 1 OS=Homo sapiens OX=9606 GN=GPANK1 PE=1 SV=1
O95873	C6orf47	14	7	294	97	0.329932	Uncharacterized protein C6orf47 OS=Homo sapiens OX=9606 GN=C6orf47 PE=1 SV=2
O95881	TXNDC12	26	8	172	74	0.430233	Thioredoxin domain-containing protein 12 OS=Homo sapiens OX=9606 GN=TXNDC12 PE=1 SV=1
O95897	OLFM2	2	2	454	15	0.0330396	Noelin-2 OS=Homo sapiens OX=9606 GN=OLFM2 PE=1 SV=2
O95900	TRUB2	12	7	331	72	0.217523	Pseudouridylate synthase TRUB2, mitochondrial OS=Homo sapiens OX=9606 GN=TRUB2 PE=1 SV=1
O95905	ECD	20	12	644	110	0.170807	Protein ecdysoneless homolog OS=Homo sapiens OX=9606 GN=ECD PE=1 SV=1
O95922	TTLL1	5	3	423	39	0.0921986	Polyglutamylase complex subunit TTLL1 OS=Homo sapiens OX=9606 GN=TTLL1 PE=1 SV=1
O95926	SYF2	21	8	243	75	0.308642	Pre-mRNA-splicing factor SYF2 OS=Homo sapiens OX=9606 GN=SYF2 PE=1 SV=1
O95935	TBX18	10	6	607	80	0.131796	T-box transcription factor TBX18 OS=Homo sapiens OX=9606 GN=TBX18 PE=1 SV=3
O95948	ONECUT2	4	2	504	48	0.0952381	One cut domain family member 2 OS=Homo sapiens OX=9606 GN=ONECUT2 PE=2 SV=2
O95980	RECK	5	4	971	39	0.0401648	Reversion-inducing cysteine-rich protein with Kazal motifs OS=Homo sapiens OX=9606 GN=RECK PE=1 SV=1
O95983	MBD3	19	7	291	70	0.24055	Methyl-CpG-binding domain protein 3 OS=Homo sapiens OX=9606 GN=MBD3 PE=1 SV=1
O95985	TOP3B	25	14	862	181	0.209977	DNA topoisomerase 3-beta-1 OS=Homo sapiens OX=9606 GN=TOP3B PE=1 SV=1
O95989	NUDT3	18	7	172	84	0.488372	Diphosphoinositol polyphosphate phosphohydrolase 1 OS=Homo sapiens OX=9606 GN=NUDT3 PE=1 SV=1
O95997	PTTG1	3	2	202	25	0.123762	Securin OS=Homo sapiens OX=9606 GN=PTTG1 PE=1 SV=1
O95999	BCL10	24	11	233	94	0.403433	B-cell lymphoma/leukemia 10 OS=Homo sapiens OX=9606 GN=BCL10 PE=1 SV=1
O96000	NDUFB10	21	6	172	57	0.331395	NADH dehydrogenase [ubiquinone] 1 beta subcomplex subunit 10 OS=Homo sapiens OX=9606 GN=NDUFB10 PE=1 SV=3
O96005	CLPTM1	24	13	669	151	0.22571	Putative lipid scramblase CLPTM1 OS=Homo sapiens OX=9606 GN=CLPTM1 PE=1 SV=1
O96006	ZBED1	10	7	694	79	0.113833	E3 SUMO-protein ligase ZBED1 OS=Homo sapiens OX=9606 GN=ZBED1 PE=1 SV=1
O96007	MOCS2	10	6	188	42	0.223404	Molybdopterin synthase catalytic subunit OS=Homo sapiens OX=9606 GN=MOCS2 PE=1 SV=1
O96008	TOMM40	95	7	361	85	0.235457	Mitochondrial import receptor subunit TOM40 homolog OS=Homo sapiens OX=9606 GN=TOMM40 PE=1 SV=1
O96011	PEX11B	6	5	259	76	0.293436	Peroxisomal membrane protein 11B OS=Homo sapiens OX=9606 GN=PEX11B PE=1 SV=1
O96013	PAK4	36	16	591	208	0.351946	Serine/threonine-protein kinase PAK 4 OS=Homo sapiens OX=9606 GN=PAK4 PE=1 SV=1
O96014	WNT11	5	4	354	34	0.0960452	Protein Wnt-11 OS=Homo sapiens OX=9606 GN=WNT11 PE=1 SV=2
O96015	DNAL4	3	2	105	18	0.171429	Dynein axonemal light chain 4 OS=Homo sapiens OX=9606 GN=DNAL4 PE=1 SV=1
O96017	CHEK2	29	16	543	149	0.274401	Serine/threonine-protein kinase Chk2 OS=Homo sapiens OX=9606 GN=CHEK2 PE=1 SV=1
O96018	APBA3	3	2	575	25	0.0434783	Amyloid-beta A4 precursor protein-binding family A member 3 OS=Homo sapiens OX=9606 GN=APBA3 PE=1 SV=1
O96019	ACTL6A	103	18	429	204	0.475524	Actin-like protein 6A OS=Homo sapiens OX=9606 GN=ACTL6A PE=1 SV=1
O96028	NSD2	58	34	1365	345	0.252747	Histone-lysine N-methyltransferase NSD2 OS=Homo sapiens OX=9606 GN=NSD2 PE=1 SV=1
O96033	MOCS2	7	3	88	25	0.284091	Molybdopterin synthase sulfur carrier subunit OS=Homo sapiens OX=9606 GN=MOCS2 PE=1 SV=1
P00167	CYB5A	23	5	134	59	0.440299	Cytochrome b5 OS=Homo sapiens OX=9606 GN=CYB5A PE=1 SV=2
P00338	LDHA	429	26	332	217	0.653614	L-lactate dehydrogenase A chain OS=Homo sapiens OX=9606 GN=LDHA PE=1 SV=2
P00352	ALDH1A1	12	7	501	76	0.151697	Aldehyde dehydrogenase 1A1 OS=Homo sapiens OX=9606 GN=ALDH1A1 PE=1 SV=2
P00367	GLUD1	98	8	558	90	0.16129	Glutamate dehydrogenase 1, mitochondrial OS=Homo sapiens OX=9606 GN=GLUD1 PE=1 SV=2
P00374	DHFR	76	13	187	110	0.588235	Dihydrofolate reductase OS=Homo sapiens OX=9606 GN=DHFR PE=1 SV=2
P00387	CYB5R3	53	17	301	150	0.498339	NADH-cytochrome b5 reductase 3 OS=Homo sapiens OX=9606 GN=CYB5R3 PE=1 SV=3
P00390	GSR	138	20	522	239	0.457854	Glutathione reductase, mitochondrial OS=Homo sapiens OX=9606 GN=GSR PE=1 SV=2
P00395	MT-CO1	5	2	513	39	0.0760234	Cytochrome c oxidase subunit 1 OS=Homo sapiens OX=9606 GN=MT-CO1 PE=1 SV=1
P00403	MT-CO2	20	6	227	70	0.30837	Cytochrome c oxidase subunit 2 OS=Homo sapiens OX=9606 GN=MT-CO2 PE=1 SV=1
P00414	MT-CO3	4	1	261	14	0.0536398	Cytochrome c oxidase subunit 3 OS=Homo sapiens OX=9606 GN=MT-CO3 PE=1 SV=2
P00441	SOD1	62	11	154	134	0.87013	Superoxide dismutase [Cu-Zn] OS=Homo sapiens OX=9606 GN=SOD1 PE=1 SV=2
P00488	F13A1	2	2	732	19	0.0259563	Coagulation factor XIII A chain OS=Homo sapiens OX=9606 GN=F13A1 PE=1 SV=5
P00491	PNP	69	13	289	168	0.581315	Purine nucleoside phosphorylase OS=Homo sapiens OX=9606 GN=PNP PE=1 SV=2
P00492	HPRT1	66	11	218	153	0.701835	Hypoxanthine-guanine phosphoribosyltransferase OS=Homo sapiens OX=9606 GN=HPRT1 PE=1 SV=2
P00505	GOT2	305	27	430	267	0.62093	Aspartate aminotransferase, mitochondrial OS=Homo sapiens OX=9606 GN=GOT2 PE=1 SV=3
P00519	ABL1	30	20	1130	250	0.221239	Tyrosine-protein kinase ABL1 OS=Homo sapiens OX=9606 GN=ABL1 PE=1 SV=4
P00533	EGFR	32	19	1210	229	0.189256	Epidermal growth factor receptor OS=Homo sapiens OX=9606 GN=EGFR PE=1 SV=2
P00558	PGK1	151	28	417	253	0.606715	Phosphoglycerate kinase 1 OS=Homo sapiens OX=9606 GN=PGK1 PE=1 SV=3
P00568	AK1	37	11	194	87	0.448454	Adenylate kinase isoenzyme 1 OS=Homo sapiens OX=9606 GN=AK1 PE=1 SV=3
P00734	F2	16	5	622	47	0.0755627	Prothrombin OS=Homo sapiens OX=9606 GN=F2 PE=1 SV=2
P00747	PLG	17	5	810	48	0.0592593	Plasminogen OS=Homo sapiens OX=9606 GN=PLG PE=1 SV=2
P00750	PLAT	14	10	562	128	0.227758	Tissue-type plasminogen activator OS=Homo sapiens OX=9606 GN=PLAT PE=1 SV=1
P00813	ADA	30	13	363	156	0.429752	Adenosine deaminase OS=Homo sapiens OX=9606 GN=ADA PE=1 SV=3
P00846	MT-ATP6	6	2	226	15	0.0663717	ATP synthase subunit a OS=Homo sapiens OX=9606 GN=MT-ATP6 PE=1 SV=1
P00918	CA2	43	11	260	137	0.526923	Carbonic anhydrase 2 OS=Homo sapiens OX=9606 GN=CA2 PE=1 SV=2
P00966	ASS1	52	17	412	139	0.337379	Argininosuccinate synthase OS=Homo sapiens OX=9606 GN=ASS1 PE=1 SV=2
P01008	SERPINC1	7	5	464	35	0.075431	Antithrombin-III OS=Homo sapiens OX=9606 GN=SERPINC1 PE=1 SV=1
P01023	A2M	19	6	1474	49	0.0332429	Alpha-2-macroglobulin OS=Homo sapiens OX=9606 GN=A2M PE=1 SV=3
P01024	C3	20	11	1663	86	0.0517138	Complement C3 OS=Homo sapiens OX=9606 GN=C3 PE=1 SV=2
P01031	C5	4	3	1676	21	0.0125298	Complement C5 OS=Homo sapiens OX=9606 GN=C5 PE=1 SV=4
P01033	TIMP1	11	6	207	73	0.352657	Metalloproteinase inhibitor 1 OS=Homo sapiens OX=9606 GN=TIMP1 PE=1 SV=1
P01034	CST3	5	4	146	43	0.294521	Cystatin-C OS=Homo sapiens OX=9606 GN=CST3 PE=1 SV=1
P01106	MYC	6	4	454	31	0.0682819	Myc proto-oncogene protein OS=Homo sapiens OX=9606 GN=MYC PE=1 SV=2
P01111	NRAS	8	3	189	22	0.116402	GTPase NRas OS=Homo sapiens OX=9606 GN=NRAS PE=1 SV=1
P01112	HRAS	84	5	189	58	0.306878	GTPase HRas OS=Homo sapiens OX=9606 GN=HRAS PE=1 SV=1
P01116	KRAS	18	4	189	30	0.15873	GTPase KRas OS=Homo sapiens OX=9606 GN=KRAS PE=1 SV=1
P01130	LDLR	16	9	860	95	0.110465	Low-density lipoprotein receptor OS=Homo sapiens OX=9606 GN=LDLR PE=1 SV=1
P01137	TGFB1	9	6	390	65	0.166667	Transforming growth factor beta-1 proprotein OS=Homo sapiens OX=9606 GN=TGFB1 PE=1 SV=3
P01344	IGF2	2	2	180	25	0.138889	Insulin-like growth factor II OS=Homo sapiens OX=9606 GN=IGF2 PE=1 SV=1
P01889	HLA-B	18	7	362	120	0.331492	HLA class I histocompatibility antigen, B alpha chain OS=Homo sapiens OX=9606 GN=HLA-B PE=1 SV=3
P01911	HLA-DRB1	4	3	266	22	0.0827068	HLA class II histocompatibility antigen, DRB1 beta chain OS=Homo sapiens OX=9606 GN=HLA-DRB1 PE=1 SV=2
P02458	COL2A1	3	3	1487	39	0.0262273	Collagen alpha-1(II) chain OS=Homo sapiens OX=9606 GN=COL2A1 PE=1 SV=3
P02461	COL3A1	2	2	1466	22	0.0150068	Collagen alpha-1(III) chain OS=Homo sapiens OX=9606 GN=COL3A1 PE=1 SV=4
P02545	LMNA	162	44	664	380	0.572289	Prelamin-A/C OS=Homo sapiens OX=9606 GN=LMNA PE=1 SV=1
P02585	TNNC2	15	1	160	7	0.04375	Troponin C, skeletal muscle OS=Homo sapiens OX=9606 GN=TNNC2 PE=1 SV=2
P02649	APOE	16	9	317	91	0.287066	Apolipoprotein E OS=Homo sapiens OX=9606 GN=APOE PE=1 SV=1
P02654	APOC1	4	2	83	11	0.13253	Apolipoprotein C-I OS=Homo sapiens OX=9606 GN=APOC1 PE=1 SV=1
P02655	APOC2	3	2	101	16	0.158416	Apolipoprotein C-II OS=Homo sapiens OX=9606 GN=APOC2 PE=1 SV=1
P02675	FGB	2	2	491	17	0.0346232	Fibrinogen beta chain OS=Homo sapiens OX=9606 GN=FGB PE=1 SV=2
P02679	FGG	5	2	453	15	0.0331126	Fibrinogen gamma chain OS=Homo sapiens OX=9606 GN=FGG PE=1 SV=3
P02749	APOH	3	2	345	18	0.0521739	Beta-2-glycoprotein 1 OS=Homo sapiens OX=9606 GN=APOH PE=1 SV=3
P02751	FN1	18	13	2477	171	0.0690351	Fibronectin OS=Homo sapiens OX=9606 GN=FN1 PE=1 SV=5
P02766	TTR	5	2	147	12	0.0816327	Transthyretin OS=Homo sapiens OX=9606 GN=TTR PE=1 SV=1
P02771	AFP	3	2	609	15	0.0246305	Alpha-fetoprotein OS=Homo sapiens OX=9606 GN=AFP PE=1 SV=1
P02774	GC	10	4	474	55	0.116034	Vitamin D-binding protein OS=Homo sapiens OX=9606 GN=GC PE=1 SV=2
P02786	TFRC	135	32	760	331	0.435526	Transferrin receptor protein 1 OS=Homo sapiens OX=9606 GN=TFRC PE=1 SV=2
P02788	LTF	9	2	710	18	0.0253521	Lactotransferrin OS=Homo sapiens OX=9606 GN=LTF PE=1 SV=6
P02792	FTL	20	10	175	62	0.354286	Ferritin light chain OS=Homo sapiens OX=9606 GN=FTL PE=1 SV=2
P02794	FTH1	21	7	183	80	0.437158	Ferritin heavy chain OS=Homo sapiens OX=9606 GN=FTH1 PE=1 SV=2
P03886	MT-ND1	9	3	318	29	0.091195	NADH-ubiquinone oxidoreductase chain 1 OS=Homo sapiens OX=9606 GN=MT-ND1 PE=1 SV=1
P03905	MT-ND4	7	3	459	24	0.0522876	NADH-ubiquinone oxidoreductase chain 4 OS=Homo sapiens OX=9606 GN=MT-ND4 PE=1 SV=1
P03915	MT-ND5	13	5	603	46	0.0762852	NADH-ubiquinone oxidoreductase chain 5 OS=Homo sapiens OX=9606 GN=MT-ND5 PE=1 SV=2
P03928	MT-ATP8	22	2	68	20	0.294118	ATP synthase protein 8 OS=Homo sapiens OX=9606 GN=MT-ATP8 PE=1 SV=1
P04004	VTN	4	2	478	14	0.0292887	Vitronectin OS=Homo sapiens OX=9606 GN=VTN PE=1 SV=1
P04035	HMGCR	7	6	888	76	0.0855856	3-hydroxy-3-methylglutaryl-coenzyme A reductase OS=Homo sapiens OX=9606 GN=HMGCR PE=1 SV=1
P04040	CAT	71	27	527	271	0.514231	Catalase OS=Homo sapiens OX=9606 GN=CAT PE=1 SV=3
P04049	RAF1	29	12	648	152	0.234568	RAF proto-oncogene serine/threonine-protein kinase OS=Homo sapiens OX=9606 GN=RAF1 PE=1 SV=1
P04062	GBA1	33	10	536	88	0.164179	Lysosomal acid glucosylceramidase OS=Homo sapiens OX=9606 GN=GBA1 PE=1 SV=3
P04066	FUCA1	14	6	466	66	0.141631	Tissue alpha-L-fucosidase OS=Homo sapiens OX=9606 GN=FUCA1 PE=1 SV=4
P04075	ALDOA	310	23	364	217	0.596154	Fructose-bisphosphate aldolase A OS=Homo sapiens OX=9606 GN=ALDOA PE=1 SV=2
P04080	CSTB	48	7	98	66	0.673469	Cystatin-B OS=Homo sapiens OX=9606 GN=CSTB PE=1 SV=2
P04083	ANXA1	22	11	346	125	0.361272	Annexin A1 OS=Homo sapiens OX=9606 GN=ANXA1 PE=1 SV=2
P04114	APOB	38	13	4563	96	0.0210388	Apolipoprotein B-100 OS=Homo sapiens OX=9606 GN=APOB PE=1 SV=3
P04150	NR3C1	36	18	777	217	0.279279	Glucocorticoid receptor OS=Homo sapiens OX=9606 GN=NR3C1 PE=1 SV=1
P04156	PRNP	8	4	253	39	0.15415	Major prion protein OS=Homo sapiens OX=9606 GN=PRNP PE=1 SV=1
P04179	SOD2	77	8	222	85	0.382883	Superoxide dismutase [Mn], mitochondrial OS=Homo sapiens OX=9606 GN=SOD2 PE=1 SV=3
P04181	OAT	92	22	439	223	0.507973	Ornithine aminotransferase, mitochondrial OS=Homo sapiens OX=9606 GN=OAT PE=1 SV=1
P04183	TK1	41	12	234	122	0.521368	Thymidine kinase, cytosolic OS=Homo sapiens OX=9606 GN=TK1 PE=1 SV=2
P04350	TUBB4A	7	2	444	28	0.0630631	Tubulin beta-4A chain OS=Homo sapiens OX=9606 GN=TUBB4A PE=1 SV=2
P04406	GAPDH	336	24	335	235	0.701493	Glyceraldehyde-3-phosphate dehydrogenase OS=Homo sapiens OX=9606 GN=GAPDH PE=1 SV=3
P04424	ASL	19	11	464	104	0.224138	Argininosuccinate lyase OS=Homo sapiens OX=9606 GN=ASL PE=1 SV=4
P04439	HLA-A	40	4	365	46	0.126027	HLA class I histocompatibility antigen, A alpha chain OS=Homo sapiens OX=9606 GN=HLA-A PE=1 SV=2
P04626	ERBB2	11	7	1255	75	0.059761	Receptor tyrosine-protein kinase erbB-2 OS=Homo sapiens OX=9606 GN=ERBB2 PE=1 SV=1
P04632	CAPNS1	74	9	268	94	0.350746	Calpain small subunit 1 OS=Homo sapiens OX=9606 GN=CAPNS1 PE=1 SV=1
P04637	TP53	53	18	393	202	0.513995	Cellular tumor antigen p53 OS=Homo sapiens OX=9606 GN=TP53 PE=1 SV=4
P04792	HSPB1	43	10	205	98	0.478049	Heat shock protein beta-1 OS=Homo sapiens OX=9606 GN=HSPB1 PE=1 SV=2
P04818	TYMS	26	10	313	108	0.345048	Thymidylate synthase OS=Homo sapiens OX=9606 GN=TYMS PE=1 SV=3
P04843	RPN1	212	39	607	378	0.622735	Dolichyl-diphosphooligosaccharide--protein glycosyltransferase subunit 1 OS=Homo sapiens OX=9606 GN=RPN1 PE=1 SV=1
P04844	RPN2	92	16	631	180	0.285261	Dolichyl-diphosphooligosaccharide--protein glycosyltransferase subunit 2 OS=Homo sapiens OX=9606 GN=RPN2 PE=1 SV=3
P04899	GNAI2	104	13	355	129	0.36338	Guanine nucleotide-binding protein G(i) subunit alpha-2 OS=Homo sapiens OX=9606 GN=GNAI2 PE=1 SV=3
P04920	SLC4A2	22	10	1241	101	0.081386	Anion exchange protein 2 OS=Homo sapiens OX=9606 GN=SLC4A2 PE=1 SV=4
P05023	ATP1A1	354	44	1023	399	0.390029	Sodium/potassium-transporting ATPase subunit alpha-1 OS=Homo sapiens OX=9606 GN=ATP1A1 PE=1 SV=1
P05026	ATP1B1	36	15	303	130	0.429043	Sodium/potassium-transporting ATPase subunit beta-1 OS=Homo sapiens OX=9606 GN=ATP1B1 PE=1 SV=1
P05067	APP	57	22	770	227	0.294805	Amyloid-beta precursor protein OS=Homo sapiens OX=9606 GN=APP PE=1 SV=3
P05090	APOD	12	1	189	6	0.031746	Apolipoprotein D OS=Homo sapiens OX=9606 GN=APOD PE=1 SV=1
P05091	ALDH2	106	14	517	173	0.334623	Aldehyde dehydrogenase, mitochondrial OS=Homo sapiens OX=9606 GN=ALDH2 PE=1 SV=2
P05114	HMGN1	30	10	100	59	0.59	Non-histone chromosomal protein HMG-14 OS=Homo sapiens OX=9606 GN=HMGN1 PE=1 SV=3
P05141	SLC25A5	101	6	298	51	0.171141	ADP/ATP translocase 2 OS=Homo sapiens OX=9606 GN=SLC25A5 PE=1 SV=7
P05165	PCCA	29	15	728	146	0.200549	Propionyl-CoA carboxylase alpha chain, mitochondrial OS=Homo sapiens OX=9606 GN=PCCA PE=1 SV=4
P05166	PCCB	22	11	539	109	0.202226	Propionyl-CoA carboxylase beta chain, mitochondrial OS=Homo sapiens OX=9606 GN=PCCB PE=1 SV=3
P05186	ALPL	6	5	524	49	0.0935115	Alkaline phosphatase, tissue-nonspecific isozyme OS=Homo sapiens OX=9606 GN=ALPL PE=1 SV=4
P05198	EIF2S1	154	26	315	229	0.726984	Eukaryotic translation initiation factor 2 subunit 1 OS=Homo sapiens OX=9606 GN=EIF2S1 PE=1 SV=3
P05204	HMGN2	23	5	90	32	0.355556	Non-histone chromosomal protein HMG-17 OS=Homo sapiens OX=9606 GN=HMGN2 PE=1 SV=3
P05386	RPLP1	12	2	114	49	0.429825	Large ribosomal subunit protein P1 OS=Homo sapiens OX=9606 GN=RPLP1 PE=1 SV=1
P05387	RPLP2	121	9	115	88	0.765217	Large ribosomal subunit protein P2 OS=Homo sapiens OX=9606 GN=RPLP2 PE=1 SV=1
P05388	RPLP0	64	6	317	75	0.236593	Large ribosomal subunit protein uL10 OS=Homo sapiens OX=9606 GN=RPLP0 PE=1 SV=1
P05412	JUN	14	5	331	102	0.308157	Transcription factor Jun OS=Homo sapiens OX=9606 GN=JUN PE=1 SV=2
P05423	POLR3D	22	11	398	136	0.341709	DNA-directed RNA polymerase III subunit RPC4 OS=Homo sapiens OX=9606 GN=POLR3D PE=1 SV=2
P05455	SSB	280	43	408	295	0.723039	Lupus La protein OS=Homo sapiens OX=9606 GN=SSB PE=1 SV=2
P05543	SERPINA7	3	2	415	18	0.0433735	Thyroxine-binding globulin OS=Homo sapiens OX=9606 GN=SERPINA7 PE=1 SV=2
P05549	TFAP2A	2	2	437	19	0.0434783	Transcription factor AP-2-alpha OS=Homo sapiens OX=9606 GN=TFAP2A PE=1 SV=1
P05556	ITGB1	97	21	798	204	0.255639	Integrin beta-1 OS=Homo sapiens OX=9606 GN=ITGB1 PE=1 SV=2
P05771	PRKCB	7	3	671	34	0.0506706	Protein kinase C beta type OS=Homo sapiens OX=9606 GN=PRKCB PE=1 SV=4
P05997	COL5A2	2	2	1499	34	0.0226818	Collagen alpha-2(V) chain OS=Homo sapiens OX=9606 GN=COL5A2 PE=1 SV=3
P06132	UROD	29	9	367	78	0.212534	Uroporphyrinogen decarboxylase OS=Homo sapiens OX=9606 GN=UROD PE=1 SV=2
P06213	INSR	34	22	1382	219	0.158466	Insulin receptor OS=Homo sapiens OX=9606 GN=INSR PE=1 SV=4
P06241	FYN	17	9	537	69	0.128492	Tyrosine-protein kinase Fyn OS=Homo sapiens OX=9606 GN=FYN PE=1 SV=3
P06276	BCHE	13	7	602	62	0.10299	Cholinesterase OS=Homo sapiens OX=9606 GN=BCHE PE=1 SV=1
P06280	GLA	72	17	429	161	0.375291	Alpha-galactosidase A OS=Homo sapiens OX=9606 GN=GLA PE=1 SV=1
P06396	GSN	35	18	782	185	0.236573	Gelsolin OS=Homo sapiens OX=9606 GN=GSN PE=1 SV=1
P06400	RB1	38	25	928	199	0.21444	Retinoblastoma-associated protein OS=Homo sapiens OX=9606 GN=RB1 PE=1 SV=2
P06454	PTMA	29	6	111	26	0.234234	Prothymosin alpha OS=Homo sapiens OX=9606 GN=PTMA PE=1 SV=2
P06493	CDK1	74	14	297	153	0.515152	Cyclin-dependent kinase 1 OS=Homo sapiens OX=9606 GN=CDK1 PE=1 SV=3
P06576	ATP5F1B	323	26	529	360	0.680529	ATP synthase subunit beta, mitochondrial OS=Homo sapiens OX=9606 GN=ATP5F1B PE=1 SV=3
P06730	EIF4E	47	7	217	75	0.345622	Eukaryotic translation initiation factor 4E OS=Homo sapiens OX=9606 GN=EIF4E PE=1 SV=2
P06732	CKM	18	3	381	28	0.0734908	Creatine kinase M-type OS=Homo sapiens OX=9606 GN=CKM PE=1 SV=2
P06733	ENO1	539	29	434	279	0.642857	Alpha-enolase OS=Homo sapiens OX=9606 GN=ENO1 PE=1 SV=2
P06737	PYGL	374	53	847	515	0.608028	Glycogen phosphorylase, liver form OS=Homo sapiens OX=9606 GN=PYGL PE=1 SV=4
P06744	GPI	245	30	558	297	0.532258	Glucose-6-phosphate isomerase OS=Homo sapiens OX=9606 GN=GPI PE=1 SV=4
P06746	POLB	22	11	335	99	0.295522	DNA polymerase beta OS=Homo sapiens OX=9606 GN=POLB PE=1 SV=3
P06748	NPM1	438	21	294	169	0.57483	Nucleophosmin OS=Homo sapiens OX=9606 GN=NPM1 PE=1 SV=2
P06753	TPM3	305	22	285	122	0.42807	Tropomyosin alpha-3 chain OS=Homo sapiens OX=9606 GN=TPM3 PE=1 SV=2
P06756	ITGAV	40	24	1048	219	0.208969	Integrin alpha-V OS=Homo sapiens OX=9606 GN=ITGAV PE=1 SV=2
P06858	LPL	2	2	475	15	0.0315789	Lipoprotein lipase OS=Homo sapiens OX=9606 GN=LPL PE=1 SV=1
P06865	HEXA	53	12	529	104	0.196597	Beta-hexosaminidase subunit alpha OS=Homo sapiens OX=9606 GN=HEXA PE=1 SV=2
P07093	SERPINE2	8	6	398	46	0.115578	Glia-derived nexin OS=Homo sapiens OX=9606 GN=SERPINE2 PE=1 SV=1
P07099	EPHX1	67	18	455	177	0.389011	Epoxide hydrolase 1 OS=Homo sapiens OX=9606 GN=EPHX1 PE=1 SV=1
P07108	DBI	33	6	87	62	0.712644	Acyl-CoA-binding protein OS=Homo sapiens OX=9606 GN=DBI PE=1 SV=2
P07195	LDHB	532	23	334	163	0.488024	L-lactate dehydrogenase B chain OS=Homo sapiens OX=9606 GN=LDHB PE=1 SV=2
P07196	NEFL	43	18	543	140	0.257827	Neurofilament light polypeptide OS=Homo sapiens OX=9606 GN=NEFL PE=1 SV=3
P07197	NEFM	166	53	916	536	0.585153	Neurofilament medium polypeptide OS=Homo sapiens OX=9606 GN=NEFM PE=1 SV=3
P07199	CENPB	26	11	599	114	0.190317	Major centromere autoantigen B OS=Homo sapiens OX=9606 GN=CENPB PE=1 SV=2
P07203	GPX1	15	7	203	94	0.463054	Glutathione peroxidase 1 OS=Homo sapiens OX=9606 GN=GPX1 PE=1 SV=4
P07205	PGK2	257	9	417	76	0.182254	Phosphoglycerate kinase 2 OS=Homo sapiens OX=9606 GN=PGK2 PE=1 SV=3
P07225	PROS1	4	3	676	32	0.0473373	Vitamin K-dependent protein S OS=Homo sapiens OX=9606 GN=PROS1 PE=1 SV=1
P07237	P4HB	239	39	508	321	0.63189	Protein disulfide-isomerase OS=Homo sapiens OX=9606 GN=P4HB PE=1 SV=3
P07305	H1-0	40	11	194	68	0.350515	Histone H1.0 OS=Homo sapiens OX=9606 GN=H1-0 PE=1 SV=3
P07311	ACYP1	20	8	99	61	0.616162	Acylphosphatase-1 OS=Homo sapiens OX=9606 GN=ACYP1 PE=1 SV=2
P07320	CRYGD	11	6	174	67	0.385057	Gamma-crystallin D OS=Homo sapiens OX=9606 GN=CRYGD PE=1 SV=3
P07332	FES	10	2	822	17	0.0206813	Tyrosine-protein kinase Fes/Fps OS=Homo sapiens OX=9606 GN=FES PE=1 SV=3
P07355	ANXA2	34	6	339	55	0.162242	Annexin A2 OS=Homo sapiens OX=9606 GN=ANXA2 PE=1 SV=2
P07384	CAPN1	111	29	714	282	0.394958	Calpain-1 catalytic subunit OS=Homo sapiens OX=9606 GN=CAPN1 PE=1 SV=1
P07437	TUBB	24	3	444	56	0.126126	Tubulin beta chain OS=Homo sapiens OX=9606 GN=TUBB PE=1 SV=2
P07602	PSAP	40	14	524	151	0.288168	Prosaposin OS=Homo sapiens OX=9606 GN=PSAP PE=1 SV=2
P07686	HEXB	61	16	556	155	0.278777	Beta-hexosaminidase subunit beta OS=Homo sapiens OX=9606 GN=HEXB PE=1 SV=4
P07711	CTSL	12	5	333	65	0.195195	Procathepsin L OS=Homo sapiens OX=9606 GN=CTSL PE=1 SV=2
P07737	PFN1	144	10	140	85	0.607143	Profilin-1 OS=Homo sapiens OX=9606 GN=PFN1 PE=1 SV=2
P07738	BPGM	27	11	259	123	0.474903	Bisphosphoglycerate mutase OS=Homo sapiens OX=9606 GN=BPGM PE=1 SV=2
P07741	APRT	54	8	180	76	0.422222	Adenine phosphoribosyltransferase OS=Homo sapiens OX=9606 GN=APRT PE=1 SV=2
P07814	EPRS1	616	90	1512	880	0.582011	Bifunctional glutamate/proline--tRNA ligase OS=Homo sapiens OX=9606 GN=EPRS1 PE=1 SV=5
P07858	CTSB	20	8	339	95	0.280236	Cathepsin B OS=Homo sapiens OX=9606 GN=CTSB PE=1 SV=3
P07864	LDHC	9	3	332	24	0.0722892	L-lactate dehydrogenase C chain OS=Homo sapiens OX=9606 GN=LDHC PE=1 SV=4
P07900	HSP90AA1	2144	55	732	471	0.643443	Heat shock protein HSP 90-alpha OS=Homo sapiens OX=9606 GN=HSP90AA1 PE=1 SV=5
P07902	GALT	6	4	379	45	0.118734	Galactose-1-phosphate uridylyltransferase OS=Homo sapiens OX=9606 GN=GALT PE=1 SV=3
P07910	HNRNPC	543	24	306	158	0.51634	Heterogeneous nuclear ribonucleoproteins C1/C2 OS=Homo sapiens OX=9606 GN=HNRNPC PE=1 SV=4
P07919	UQCRH	19	6	91	48	0.527473	Cytochrome b-c1 complex subunit 6, mitochondrial OS=Homo sapiens OX=9606 GN=UQCRH PE=1 SV=2
P07942	LAMB1	88	40	1786	372	0.208287	Laminin subunit beta-1 OS=Homo sapiens OX=9606 GN=LAMB1 PE=1 SV=2
P07947	YES1	44	13	543	147	0.270718	Tyrosine-protein kinase Yes OS=Homo sapiens OX=9606 GN=YES1 PE=1 SV=3
P07948	LYN	23	12	512	137	0.267578	Tyrosine-protein kinase Lyn OS=Homo sapiens OX=9606 GN=LYN PE=1 SV=3
P07951	TPM2	109	9	284	69	0.242958	Tropomyosin beta chain OS=Homo sapiens OX=9606 GN=TPM2 PE=1 SV=1
P07954	FH	70	20	510	178	0.34902	Fumarate hydratase, mitochondrial OS=Homo sapiens OX=9606 GN=FH PE=1 SV=3
P07992	ERCC1	18	8	297	86	0.289562	DNA excision repair protein ERCC-1 OS=Homo sapiens OX=9606 GN=ERCC1 PE=1 SV=1
P07996	THBS1	10	5	1170	47	0.0401709	Thrombospondin-1 OS=Homo sapiens OX=9606 GN=THBS1 PE=1 SV=2
P08047	SP1	20	8	785	106	0.135032	Transcription factor Sp1 OS=Homo sapiens OX=9606 GN=SP1 PE=1 SV=3
P08069	IGF1R	36	21	1367	207	0.151426	Insulin-like growth factor 1 receptor OS=Homo sapiens OX=9606 GN=IGF1R PE=1 SV=1
P08133	ANXA6	322	49	673	439	0.652303	Annexin A6 OS=Homo sapiens OX=9606 GN=ANXA6 PE=1 SV=3
P08151	GLI1	7	2	1106	20	0.0180832	Zinc finger protein GLI1 OS=Homo sapiens OX=9606 GN=GLI1 PE=1 SV=1
P08174	CD55	22	12	381	128	0.335958	Complement decay-accelerating factor OS=Homo sapiens OX=9606 GN=CD55 PE=1 SV=4
P08183	ABCB1	42	21	1280	227	0.177344	ATP-dependent translocase ABCB1 OS=Homo sapiens OX=9606 GN=ABCB1 PE=1 SV=3
P08195	SLC3A2	90	25	630	261	0.414286	Amino acid transporter heavy chain SLC3A2 OS=Homo sapiens OX=9606 GN=SLC3A2 PE=1 SV=3
P08235	NR3C2	12	6	984	56	0.0569106	Mineralocorticoid receptor OS=Homo sapiens OX=9606 GN=NR3C2 PE=1 SV=2
P08236	GUSB	21	10	651	99	0.152074	Beta-glucuronidase OS=Homo sapiens OX=9606 GN=GUSB PE=1 SV=2
P08237	PFKM	94	24	780	264	0.338462	ATP-dependent 6-phosphofructokinase, muscle type OS=Homo sapiens OX=9606 GN=PFKM PE=1 SV=2
P08238	HSP90AB1	663	36	724	323	0.446133	Heat shock protein HSP 90-beta OS=Homo sapiens OX=9606 GN=HSP90AB1 PE=1 SV=4
P08240	SRPRA	70	23	638	210	0.329154	Signal recognition particle receptor subunit alpha OS=Homo sapiens OX=9606 GN=SRPRA PE=1 SV=2
P08243	ASNS	234	31	561	334	0.595365	Asparagine synthetase [glutamine-hydrolyzing] OS=Homo sapiens OX=9606 GN=ASNS PE=1 SV=4
P08247	SYP	6	4	313	35	0.111821	Synaptophysin OS=Homo sapiens OX=9606 GN=SYP PE=1 SV=3
P08397	HMBS	45	11	361	108	0.299169	Porphobilinogen deaminase OS=Homo sapiens OX=9606 GN=HMBS PE=1 SV=2
P08473	MME	4	3	750	27	0.036	Neprilysin OS=Homo sapiens OX=9606 GN=MME PE=1 SV=2
P08559	PDHA1	198	28	390	237	0.607692	Pyruvate dehydrogenase E1 component subunit alpha, somatic form, mitochondrial OS=Homo sapiens OX=9606 GN=PDHA1 PE=1 SV=3
P08572	COL4A2	6	4	1712	43	0.0251168	Collagen alpha-2(IV) chain OS=Homo sapiens OX=9606 GN=COL4A2 PE=1 SV=4
P08574	CYC1	114	10	325	114	0.350769	Cytochrome c1, heme protein, mitochondrial OS=Homo sapiens OX=9606 GN=CYC1 PE=1 SV=3
P08579	SNRPB2	22	7	225	63	0.28	U2 small nuclear ribonucleoprotein B'' OS=Homo sapiens OX=9606 GN=SNRPB2 PE=1 SV=1
P08581	MET	17	11	1390	122	0.0877698	Hepatocyte growth factor receptor OS=Homo sapiens OX=9606 GN=MET PE=1 SV=4
P08582	MELTF	33	15	738	185	0.250678	Melanotransferrin OS=Homo sapiens OX=9606 GN=MELTF PE=1 SV=2
P08590	MYL3	42	2	195	16	0.0820513	Myosin light chain 3 OS=Homo sapiens OX=9606 GN=MYL3 PE=1 SV=3
P08621	SNRNP70	131	19	437	189	0.432494	U1 small nuclear ribonucleoprotein 70 kDa OS=Homo sapiens OX=9606 GN=SNRNP70 PE=1 SV=2
P08631	HCK	4	1	526	10	0.0190114	Tyrosine-protein kinase HCK OS=Homo sapiens OX=9606 GN=HCK PE=1 SV=5
P08648	ITGA5	26	14	1049	171	0.163012	Integrin alpha-5 OS=Homo sapiens OX=9606 GN=ITGA5 PE=1 SV=2
P08651	NFIC	12	5	508	38	0.0748031	Nuclear factor 1 C-type OS=Homo sapiens OX=9606 GN=NFIC PE=1 SV=2
P08670	VIM	245	32	466	316	0.678112	Vimentin OS=Homo sapiens OX=9606 GN=VIM PE=1 SV=4
P08708	RPS17	63	10	135	85	0.62963	Small ribosomal subunit protein eS17 OS=Homo sapiens OX=9606 GN=RPS17 PE=1 SV=2
P08754	GNAI3	23	7	354	90	0.254237	Guanine nucleotide-binding protein G(i) subunit alpha-3 OS=Homo sapiens OX=9606 GN=GNAI3 PE=1 SV=3
P08758	ANXA5	149	23	320	208	0.65	Annexin A5 OS=Homo sapiens OX=9606 GN=ANXA5 PE=1 SV=2
P08865	RPSA	187	12	295	126	0.427119	Small ribosomal subunit protein uS2 OS=Homo sapiens OX=9606 GN=RPSA PE=1 SV=4
P08922	ROS1	16	2	2347	12	0.00511291	Proto-oncogene tyrosine-protein kinase ROS OS=Homo sapiens OX=9606 GN=ROS1 PE=1 SV=3
P08962	CD63	20	5	238	36	0.151261	CD63 antigen OS=Homo sapiens OX=9606 GN=CD63 PE=1 SV=2
P09001	MRPL3	35	14	348	175	0.502874	Large ribosomal subunit protein uL3m OS=Homo sapiens OX=9606 GN=MRPL3 PE=1 SV=1
P09012	SNRPA	128	12	282	122	0.432624	U1 small nuclear ribonucleoprotein A OS=Homo sapiens OX=9606 GN=SNRPA PE=1 SV=3
P09038	FGF2	4	3	288	31	0.107639	Fibroblast growth factor 2 OS=Homo sapiens OX=9606 GN=FGF2 PE=1 SV=3
P09104	ENO2	21	7	434	104	0.239631	Gamma-enolase OS=Homo sapiens OX=9606 GN=ENO2 PE=1 SV=3
P09110	ACAA1	33	9	424	132	0.311321	3-ketoacyl-CoA thiolase, peroxisomal OS=Homo sapiens OX=9606 GN=ACAA1 PE=1 SV=2
P09132	SRP19	14	9	144	68	0.472222	Signal recognition particle 19 kDa protein OS=Homo sapiens OX=9606 GN=SRP19 PE=1 SV=3
P09211	GSTP1	54	7	210	91	0.433333	Glutathione S-transferase P OS=Homo sapiens OX=9606 GN=GSTP1 PE=1 SV=2
P09234	SNRPC	26	5	159	50	0.314465	U1 small nuclear ribonucleoprotein C OS=Homo sapiens OX=9606 GN=SNRPC PE=1 SV=1
P09382	LGALS1	9	5	135	46	0.340741	Galectin-1 OS=Homo sapiens OX=9606 GN=LGALS1 PE=1 SV=2
P09417	QDPR	33	10	244	109	0.446721	Dihydropteridine reductase OS=Homo sapiens OX=9606 GN=QDPR PE=1 SV=2
P09429	HMGB1	208	14	215	95	0.44186	High mobility group protein B1 OS=Homo sapiens OX=9606 GN=HMGB1 PE=1 SV=3
P09455	RBP1	27	5	135	54	0.4	Retinol-binding protein 1 OS=Homo sapiens OX=9606 GN=RBP1 PE=1 SV=2
P09471	GNAO1	9	7	354	80	0.225989	Guanine nucleotide-binding protein G(o) subunit alpha OS=Homo sapiens OX=9606 GN=GNAO1 PE=1 SV=4
P09486	SPARC	9	3	303	29	0.0957096	SPARC OS=Homo sapiens OX=9606 GN=SPARC PE=1 SV=1
P09493	TPM1	25	8	284	57	0.200704	Tropomyosin alpha-1 chain OS=Homo sapiens OX=9606 GN=TPM1 PE=1 SV=2
P09496	CLTA	35	8	248	49	0.197581	Clathrin light chain A OS=Homo sapiens OX=9606 GN=CLTA PE=1 SV=1
P09497	CLTB	41	12	229	78	0.340611	Clathrin light chain B OS=Homo sapiens OX=9606 GN=CLTB PE=1 SV=1
P09525	ANXA4	52	19	319	153	0.479624	Annexin A4 OS=Homo sapiens OX=9606 GN=ANXA4 PE=1 SV=4
P09543	CNP	75	23	421	199	0.472684	2',3'-cyclic-nucleotide 3'-phosphodiesterase OS=Homo sapiens OX=9606 GN=CNP PE=1 SV=2
P09601	HMOX1	27	10	288	109	0.378472	Heme oxygenase 1 OS=Homo sapiens OX=9606 GN=HMOX1 PE=1 SV=1
P09622	DLD	101	18	509	177	0.347741	Dihydrolipoyl dehydrogenase, mitochondrial OS=Homo sapiens OX=9606 GN=DLD PE=1 SV=2
P09651	HNRNPA1	891	22	372	227	0.610215	Heterogeneous nuclear ribonucleoprotein A1 OS=Homo sapiens OX=9606 GN=HNRNPA1 PE=1 SV=5
P09661	SNRPA1	65	19	255	136	0.533333	U2 small nuclear ribonucleoprotein A' OS=Homo sapiens OX=9606 GN=SNRPA1 PE=1 SV=2
P09668	CTSH	10	6	335	68	0.202985	Pro-cathepsin H OS=Homo sapiens OX=9606 GN=CTSH PE=1 SV=4
P09669	COX6C	45	9	75	39	0.52	Cytochrome c oxidase subunit 6C OS=Homo sapiens OX=9606 GN=COX6C PE=1 SV=2
P09874	PARP1	608	77	1014	605	0.596647	Poly [ADP-ribose] polymerase 1 OS=Homo sapiens OX=9606 GN=PARP1 PE=1 SV=4
P09884	POLA1	90	40	1462	406	0.277702	DNA polymerase alpha catalytic subunit OS=Homo sapiens OX=9606 GN=POLA1 PE=1 SV=2
P09936	UCHL1	129	11	223	131	0.587444	Ubiquitin carboxyl-terminal hydrolase isozyme L1 OS=Homo sapiens OX=9606 GN=UCHL1 PE=1 SV=2
P09958	FURIN	4	3	794	44	0.0554156	Furin OS=Homo sapiens OX=9606 GN=FURIN PE=1 SV=2
P09960	LTA4H	149	33	611	372	0.608838	Leukotriene A-4 hydrolase OS=Homo sapiens OX=9606 GN=LTA4H PE=1 SV=2
P09972	ALDOC	155	19	364	169	0.464286	Fructose-bisphosphate aldolase C OS=Homo sapiens OX=9606 GN=ALDOC PE=1 SV=2
P0C0L4	C4A	20	6	1744	44	0.0252294	Complement C4-A OS=Homo sapiens OX=9606 GN=C4A PE=1 SV=2
P0C0S5	H2AZ1	62	2	128	24	0.1875	Histone H2A.Z OS=Homo sapiens OX=9606 GN=H2AZ1 PE=1 SV=2
P0C1Z6	TFPT	9	3	253	33	0.130435	TCF3 fusion partner OS=Homo sapiens OX=9606 GN=TFPT PE=1 SV=1
P0C2W1	FBXO45	10	5	286	45	0.157343	F-box/SPRY domain-containing protein 1 OS=Homo sapiens OX=9606 GN=FBXO45 PE=1 SV=1
P0C7P0	CISD3	21	9	127	65	0.511811	CDGSH iron-sulfur domain-containing protein 3, mitochondrial OS=Homo sapiens OX=9606 GN=CISD3 PE=1 SV=1
P0C7P3	SLFN14	8	1	912	9	0.00986842	Protein SLFN14 OS=Homo sapiens OX=9606 GN=SLFN14 PE=1 SV=2
P0C7P4	UQCRFS1P1	50	8	283	62	0.219081	Putative cytochrome b-c1 complex subunit Rieske-like protein 1 OS=Homo sapiens OX=9606 GN=UQCRFS1P1 PE=5 SV=1
P0C7T5	ATXN1L	8	6	689	66	0.095791	Ataxin-1-like OS=Homo sapiens OX=9606 GN=ATXN1L PE=1 SV=1
P0C7X2	ZNF688	7	4	276	33	0.119565	Zinc finger protein 688 OS=Homo sapiens OX=9606 GN=ZNF688 PE=1 SV=1
P0C870	JMJD7	2	2	316	20	0.0632911	Bifunctional peptidase and (3S)-lysyl hydroxylase JMJD7 OS=Homo sapiens OX=9606 GN=JMJD7 PE=1 SV=1
P0CAP2	POLR2M	17	11	368	131	0.355978	DNA-directed RNA polymerase II subunit GRINL1A OS=Homo sapiens OX=9606 GN=POLR2M PE=1 SV=1
P0CB38	PABPC4L	6	5	370	59	0.159459	Polyadenylate-binding protein 4-like OS=Homo sapiens OX=9606 GN=PABPC4L PE=2 SV=1
P0CG08	GPR89B	20	4	455	42	0.0923077	Golgi pH regulator B OS=Homo sapiens OX=9606 GN=GPR89B PE=1 SV=1
P0CG12	DERPC	5	3	524	40	0.0763359	Decreased expression in renal and prostate cancer protein OS=Homo sapiens OX=9606 GN=DERPC PE=1 SV=1
P0CG13	CHTF8	6	3	121	33	0.272727	Chromosome transmission fidelity protein 8 homolog OS=Homo sapiens OX=9606 GN=CHTF8 PE=1 SV=1
P0CG22	DHRS4L1	18	2	281	19	0.0676157	Putative dehydrogenase/reductase SDR family member 4-like 1 OS=Homo sapiens OX=9606 GN=DHRS4L1 PE=5 SV=1
P0CG48	UBC	3058	13	685	664	0.969343	Polyubiquitin-C OS=Homo sapiens OX=9606 GN=UBC PE=1 SV=3
P0CJ78	ZNF865	26	3	1059	28	0.02644	Zinc finger protein 865 OS=Homo sapiens OX=9606 GN=ZNF865 PE=1 SV=1
P0CJ79	ZNF888	7	3	718	39	0.0543175	Zinc finger protein 888 OS=Homo sapiens OX=9606 GN=ZNF888 PE=3 SV=2
P0DI81	TRAPPC2	20	3	140	20	0.142857	Trafficking protein particle complex subunit 2 OS=Homo sapiens OX=9606 GN=TRAPPC2 PE=1 SV=1
P0DJ07	PET100	4	2	73	10	0.136986	Protein PET100 homolog, mitochondrial OS=Homo sapiens OX=9606 GN=PET100 PE=1 SV=1
P0DJ93	SMIM13	4	3	91	42	0.461538	Small integral membrane protein 13 OS=Homo sapiens OX=9606 GN=SMIM13 PE=3 SV=1
P0DJD3	RBMY1A1	62	2	496	15	0.0302419	RNA-binding motif protein, Y chromosome, family 1 member A1 OS=Homo sapiens OX=9606 GN=RBMY1A1 PE=1 SV=1
P0DME0	SETSIP	188	8	292	77	0.263699	Protein SETSIP OS=Homo sapiens OX=9606 GN=SETSIP PE=1 SV=2
P0DMV2	CT45A9	27	3	189	26	0.137566	Cancer/testis antigen family 45 member A9 OS=Homo sapiens OX=9606 GN=CT45A9 PE=3 SV=1
P0DMV9	HSPA1B	984	28	641	305	0.475819	Heat shock 70 kDa protein 1B OS=Homo sapiens OX=9606 GN=HSPA1B PE=1 SV=1
P0DP25	CALM3	108	9	149	70	0.469799	Calmodulin-3 OS=Homo sapiens OX=9606 GN=CALM3 PE=1 SV=1
P0DP91	ERCC6	4	2	1061	18	0.0169651	Chimeric ERCC6-PGBD3 protein OS=Homo sapiens OX=9606 GN=ERCC6 PE=1 SV=1
P0DPB5	POLR1D	4	3	122	21	0.172131	Protein POLR1D, isoform 2 OS=Homo sapiens OX=9606 GN=POLR1D PE=1 SV=1
P0DPB6	POLR1D	17	5	133	55	0.413534	DNA-directed RNA polymerases I and III subunit RPAC2 OS=Homo sapiens OX=9606 GN=POLR1D PE=1 SV=1
P0DPD8	EEF1AKMT4-ECE2	14	4	883	38	0.0430351	EEF1AKMT4-ECE2 readthrough transcript protein OS=Homo sapiens OX=9606 GN=EEF1AKMT4-ECE2 PE=1 SV=1
P0DPI2	GATD3	128	13	268	164	0.61194	Glutamine amidotransferase-like class 1 domain-containing protein 3, mitochondrial OS=Homo sapiens OX=9606 GN=GATD3 PE=1 SV=1
P0DTL6	ZFTRAF1	6	4	404	34	0.0841584	Zinc finger TRAF-type-containing protein 1 OS=Homo sapiens OX=9606 GN=ZFTRAF1 PE=2 SV=1
P10070	GLI2	14	9	1586	138	0.0870113	Zinc finger protein GLI2 OS=Homo sapiens OX=9606 GN=GLI2 PE=1 SV=4
P10071	GLI3	6	4	1580	32	0.0202532	Transcriptional activator GLI3 OS=Homo sapiens OX=9606 GN=GLI3 PE=1 SV=6
P10074	ZBTB48	15	9	688	83	0.12064	Telomere zinc finger-associated protein OS=Homo sapiens OX=9606 GN=ZBTB48 PE=1 SV=2
P10109	FDX1	16	6	184	62	0.336957	Adrenodoxin, mitochondrial OS=Homo sapiens OX=9606 GN=FDX1 PE=1 SV=1
P10114	RAP2A	3	2	183	21	0.114754	Ras-related protein Rap-2a OS=Homo sapiens OX=9606 GN=RAP2A PE=1 SV=1
P10155	RO60	135	25	538	220	0.408922	RNA-binding protein RO60 OS=Homo sapiens OX=9606 GN=RO60 PE=1 SV=2
P10176	COX8A	25	2	69	15	0.217391	Cytochrome c oxidase subunit 8A, mitochondrial OS=Homo sapiens OX=9606 GN=COX8A PE=1 SV=2
P10243	MYBL1	19	4	752	31	0.0412234	Myb-related protein A OS=Homo sapiens OX=9606 GN=MYBL1 PE=1 SV=2
P10244	MYBL2	36	22	700	250	0.357143	Myb-related protein B OS=Homo sapiens OX=9606 GN=MYBL2 PE=1 SV=1
P10253	GAA	55	17	952	206	0.216387	Lysosomal alpha-glucosidase OS=Homo sapiens OX=9606 GN=GAA PE=1 SV=4
P10275	AR	2	2	920	27	0.0293478	Androgen receptor OS=Homo sapiens OX=9606 GN=AR PE=1 SV=3
P10276	RARA	4	3	462	41	0.0887446	Retinoic acid receptor alpha OS=Homo sapiens OX=9606 GN=RARA PE=1 SV=2
P10301	RRAS	35	3	218	37	0.169725	Ras-related protein R-Ras OS=Homo sapiens OX=9606 GN=RRAS PE=1 SV=1
P10321	HLA-C	77	14	366	159	0.434426	HLA class I histocompatibility antigen, C alpha chain OS=Homo sapiens OX=9606 GN=HLA-C PE=1 SV=3
P10398	ARAF	30	15	606	173	0.285479	Serine/threonine-protein kinase A-Raf OS=Homo sapiens OX=9606 GN=ARAF PE=1 SV=2
P10412	H1-4	10	5	219	21	0.0958904	Histone H1.4 OS=Homo sapiens OX=9606 GN=H1-4 PE=1 SV=2
P10515	DLAT	52	12	647	125	0.193199	Dihydrolipoyllysine-residue acetyltransferase component of pyruvate dehydrogenase complex, mitochondrial OS=Homo sapiens OX=9606 GN=DLAT PE=1 SV=3
P10586	PTPRF	67	36	1907	483	0.253277	Receptor-type tyrosine-protein phosphatase F OS=Homo sapiens OX=9606 GN=PTPRF PE=1 SV=2
P10588	NR2F6	5	4	404	36	0.0891089	Nuclear receptor subfamily 2 group F member 6 OS=Homo sapiens OX=9606 GN=NR2F6 PE=1 SV=2
P10589	NR2F1	29	8	423	95	0.224586	COUP transcription factor 1 OS=Homo sapiens OX=9606 GN=NR2F1 PE=1 SV=1
P10599	TXN	67	6	105	60	0.571429	Thioredoxin OS=Homo sapiens OX=9606 GN=TXN PE=1 SV=3
P10606	COX5B	38	7	129	46	0.356589	Cytochrome c oxidase subunit 5B, mitochondrial OS=Homo sapiens OX=9606 GN=COX5B PE=1 SV=2
P10619	CTSA	26	11	480	127	0.264583	Lysosomal protective protein OS=Homo sapiens OX=9606 GN=CTSA PE=1 SV=2
P10620	MGST1	14	4	155	32	0.206452	Microsomal glutathione S-transferase 1 OS=Homo sapiens OX=9606 GN=MGST1 PE=1 SV=1
P10636	MAPT	22	14	758	152	0.200528	Microtubule-associated protein tau OS=Homo sapiens OX=9606 GN=MAPT PE=1 SV=5
P10644	PRKAR1A	58	14	381	119	0.312336	cAMP-dependent protein kinase type I-alpha regulatory subunit OS=Homo sapiens OX=9606 GN=PRKAR1A PE=1 SV=1
P10646	TFPI	3	2	304	39	0.128289	Tissue factor pathway inhibitor OS=Homo sapiens OX=9606 GN=TFPI PE=1 SV=1
P10721	KIT	6	5	976	46	0.0471311	Mast/stem cell growth factor receptor Kit OS=Homo sapiens OX=9606 GN=KIT PE=1 SV=1
P10746	UROS	13	5	265	63	0.237736	Uroporphyrinogen-III synthase OS=Homo sapiens OX=9606 GN=UROS PE=1 SV=1
P10768	ESD	41	10	282	125	0.443262	S-formylglutathione hydrolase OS=Homo sapiens OX=9606 GN=ESD PE=1 SV=2
P10809	HSPD1	959	46	573	446	0.77836	60 kDa heat shock protein, mitochondrial OS=Homo sapiens OX=9606 GN=HSPD1 PE=1 SV=2
P10909	CLU	6	4	449	58	0.129176	Clusterin OS=Homo sapiens OX=9606 GN=CLU PE=1 SV=1
P11021	HSPA5	1522	49	654	389	0.594801	Endoplasmic reticulum chaperone BiP OS=Homo sapiens OX=9606 GN=HSPA5 PE=1 SV=2
P11047	LAMC1	111	48	1609	563	0.349907	Laminin subunit gamma-1 OS=Homo sapiens OX=9606 GN=LAMC1 PE=1 SV=3
P11117	ACP2	38	12	423	135	0.319149	Lysosomal acid phosphatase OS=Homo sapiens OX=9606 GN=ACP2 PE=1 SV=3
P11142	HSPA8	913	36	646	368	0.569659	Heat shock cognate 71 kDa protein OS=Homo sapiens OX=9606 GN=HSPA8 PE=1 SV=1
P11166	SLC2A1	24	7	492	73	0.148374	Solute carrier family 2, facilitated glucose transporter member 1 OS=Homo sapiens OX=9606 GN=SLC2A1 PE=1 SV=2
P11171	EPB41	95	28	864	312	0.361111	Protein 4.1 OS=Homo sapiens OX=9606 GN=EPB41 PE=1 SV=4
P11172	UMPS	62	20	480	166	0.345833	Uridine 5'-monophosphate synthase OS=Homo sapiens OX=9606 GN=UMPS PE=1 SV=1
P11177	PDHB	95	13	359	174	0.48468	Pyruvate dehydrogenase E1 component subunit beta, mitochondrial OS=Homo sapiens OX=9606 GN=PDHB PE=1 SV=3
P11182	DBT	52	16	482	155	0.321577	Lipoamide acyltransferase component of branched-chain alpha-keto acid dehydrogenase complex, mitochondrial OS=Homo sapiens OX=9606 GN=DBT PE=1 SV=4
P11216	PYGB	95	29	843	327	0.3879	Glycogen phosphorylase, brain form OS=Homo sapiens OX=9606 GN=PYGB PE=1 SV=5
P11233	RALA	12	4	206	46	0.223301	Ras-related protein Ral-A OS=Homo sapiens OX=9606 GN=RALA PE=1 SV=1
P11234	RALB	64	11	206	74	0.359223	Ras-related protein Ral-B OS=Homo sapiens OX=9606 GN=RALB PE=1 SV=1
P11274	BCR	42	22	1271	205	0.16129	Breakpoint cluster region protein OS=Homo sapiens OX=9606 GN=BCR PE=1 SV=2
P11277	SPTB	18	8	2137	74	0.034628	Spectrin beta chain, erythrocytic OS=Homo sapiens OX=9606 GN=SPTB PE=1 SV=5
P11279	LAMP1	25	7	417	62	0.148681	Lysosome-associated membrane glycoprotein 1 OS=Homo sapiens OX=9606 GN=LAMP1 PE=1 SV=3
P11310	ACADM	112	18	421	150	0.356295	Medium-chain specific acyl-CoA dehydrogenase, mitochondrial OS=Homo sapiens OX=9606 GN=ACADM PE=1 SV=1
P11362	FGFR1	15	4	822	56	0.0681265	Fibroblast growth factor receptor 1 OS=Homo sapiens OX=9606 GN=FGFR1 PE=1 SV=3
P11387	TOP1	233	46	765	366	0.478431	DNA topoisomerase 1 OS=Homo sapiens OX=9606 GN=TOP1 PE=1 SV=2
P11388	TOP2A	231	65	1531	572	0.373612	DNA topoisomerase 2-alpha OS=Homo sapiens OX=9606 GN=TOP2A PE=1 SV=3
P11413	G6PD	109	29	515	285	0.553398	Glucose-6-phosphate 1-dehydrogenase OS=Homo sapiens OX=9606 GN=G6PD PE=1 SV=4
P11441	UBL4A	19	11	157	92	0.585987	Ubiquitin-like protein 4A OS=Homo sapiens OX=9606 GN=UBL4A PE=1 SV=1
P11473	VDR	2	2	427	19	0.0444965	Vitamin D3 receptor OS=Homo sapiens OX=9606 GN=VDR PE=1 SV=1
P11474	ESRRA	8	6	423	69	0.163121	Steroid hormone receptor ERR1 OS=Homo sapiens OX=9606 GN=ESRRA PE=1 SV=3
P11498	PC	79	31	1178	337	0.286078	Pyruvate carboxylase, mitochondrial OS=Homo sapiens OX=9606 GN=PC PE=1 SV=2
P11532	DMD	61	16	3685	151	0.0409769	Dystrophin OS=Homo sapiens OX=9606 GN=DMD PE=1 SV=3
P11586	MTHFD1	299	47	935	454	0.485561	C-1-tetrahydrofolate synthase, cytoplasmic OS=Homo sapiens OX=9606 GN=MTHFD1 PE=1 SV=4
P11717	IGF2R	218	76	2491	823	0.330389	Cation-independent mannose-6-phosphate receptor OS=Homo sapiens OX=9606 GN=IGF2R PE=1 SV=3
P11766	ADH5	58	15	374	155	0.414439	Alcohol dehydrogenase class-3 OS=Homo sapiens OX=9606 GN=ADH5 PE=1 SV=4
P11802	CDK4	54	14	303	151	0.49835	Cyclin-dependent kinase 4 OS=Homo sapiens OX=9606 GN=CDK4 PE=1 SV=2
P11908	PRPS2	64	6	318	54	0.169811	Ribose-phosphate pyrophosphokinase 2 OS=Homo sapiens OX=9606 GN=PRPS2 PE=1 SV=2
P11940	PABPC1	514	31	636	278	0.437107	Polyadenylate-binding protein 1 OS=Homo sapiens OX=9606 GN=PABPC1 PE=1 SV=2
P12004	PCNA	147	16	261	203	0.777778	Proliferating cell nuclear antigen OS=Homo sapiens OX=9606 GN=PCNA PE=1 SV=1
P12081	HARS1	135	32	509	276	0.54224	Histidine--tRNA ligase, cytoplasmic OS=Homo sapiens OX=9606 GN=HARS1 PE=1 SV=2
P12107	COL11A1	4	3	1806	23	0.0127353	Collagen alpha-1(XI) chain OS=Homo sapiens OX=9606 GN=COL11A1 PE=1 SV=4
P12109	COL6A1	16	11	1028	127	0.123541	Collagen alpha-1(VI) chain OS=Homo sapiens OX=9606 GN=COL6A1 PE=1 SV=3
P12110	COL6A2	2	2	1019	17	0.016683	Collagen alpha-2(VI) chain OS=Homo sapiens OX=9606 GN=COL6A2 PE=1 SV=4
P12235	SLC25A4	12	4	298	41	0.137584	ADP/ATP translocase 1 OS=Homo sapiens OX=9606 GN=SLC25A4 PE=1 SV=4
P12236	SLC25A6	296	18	298	134	0.449664	ADP/ATP translocase 3 OS=Homo sapiens OX=9606 GN=SLC25A6 PE=1 SV=4
P12259	F5	13	7	2224	64	0.028777	Coagulation factor V OS=Homo sapiens OX=9606 GN=F5 PE=1 SV=4
P12268	IMPDH2	166	26	514	256	0.498054	Inosine-5'-monophosphate dehydrogenase 2 OS=Homo sapiens OX=9606 GN=IMPDH2 PE=1 SV=2
P12270	TPR	506	135	2363	1168	0.494287	Nucleoprotein TPR OS=Homo sapiens OX=9606 GN=TPR PE=1 SV=3
P12277	CKB	491	21	381	252	0.661417	Creatine kinase B-type OS=Homo sapiens OX=9606 GN=CKB PE=1 SV=1
P12429	ANXA3	27	12	323	115	0.356037	Annexin A3 OS=Homo sapiens OX=9606 GN=ANXA3 PE=1 SV=3
P12532	CKMT1A	94	16	417	175	0.419664	Creatine kinase U-type, mitochondrial OS=Homo sapiens OX=9606 GN=CKMT1A PE=1 SV=1
P12694	BCKDHA	40	13	445	132	0.296629	2-oxoisovalerate dehydrogenase subunit alpha, mitochondrial OS=Homo sapiens OX=9606 GN=BCKDHA PE=1 SV=2
P12755	SKI	8	7	728	70	0.0961538	Ski oncogene OS=Homo sapiens OX=9606 GN=SKI PE=1 SV=1
P12757	SKIL	6	4	684	43	0.0628655	Ski-like protein OS=Homo sapiens OX=9606 GN=SKIL PE=1 SV=2
P12814	ACTN1	171	32	892	367	0.411435	Alpha-actinin-1 OS=Homo sapiens OX=9606 GN=ACTN1 PE=1 SV=2
P12830	CDH1	3	3	882	35	0.0396825	Cadherin-1 OS=Homo sapiens OX=9606 GN=CDH1 PE=1 SV=3
P12931	SRC	13	8	536	84	0.156716	Proto-oncogene tyrosine-protein kinase Src OS=Homo sapiens OX=9606 GN=SRC PE=1 SV=3
P12955	PEPD	60	15	493	187	0.37931	Xaa-Pro dipeptidase OS=Homo sapiens OX=9606 GN=PEPD PE=1 SV=3
P12956	XRCC6	261	46	609	349	0.573071	X-ray repair cross-complementing protein 6 OS=Homo sapiens OX=9606 GN=XRCC6 PE=1 SV=2
P13010	XRCC5	334	50	732	467	0.637978	X-ray repair cross-complementing protein 5 OS=Homo sapiens OX=9606 GN=XRCC5 PE=1 SV=3
P13051	UNG	25	8	313	139	0.444089	Uracil-DNA glycosylase OS=Homo sapiens OX=9606 GN=UNG PE=1 SV=2
P13056	NR2C1	9	5	603	52	0.0862355	Nuclear receptor subfamily 2 group C member 1 OS=Homo sapiens OX=9606 GN=NR2C1 PE=1 SV=2
P13073	COX4I1	42	10	169	77	0.455621	Cytochrome c oxidase subunit 4 isoform 1, mitochondrial OS=Homo sapiens OX=9606 GN=COX4I1 PE=1 SV=1
P13196	ALAS1	19	11	640	118	0.184375	5-aminolevulinate synthase, non-specific, mitochondrial OS=Homo sapiens OX=9606 GN=ALAS1 PE=1 SV=2
P13224	GP1BB	2	2	206	21	0.101942	Platelet glycoprotein Ib beta chain OS=Homo sapiens OX=9606 GN=GP1BB PE=1 SV=1
P13378	HOXD8	8	3	290	34	0.117241	Homeobox protein Hox-D8 OS=Homo sapiens OX=9606 GN=HOXD8 PE=1 SV=2
P13473	LAMP2	9	7	410	69	0.168293	Lysosome-associated membrane glycoprotein 2 OS=Homo sapiens OX=9606 GN=LAMP2 PE=1 SV=2
P13489	RNH1	75	18	461	234	0.507592	Ribonuclease inhibitor OS=Homo sapiens OX=9606 GN=RNH1 PE=1 SV=2
P13497	BMP1	8	3	986	39	0.0395538	Bone morphogenetic protein 1 OS=Homo sapiens OX=9606 GN=BMP1 PE=1 SV=2
P13498	CYBA	6	3	195	28	0.14359	Cytochrome b-245 light chain OS=Homo sapiens OX=9606 GN=CYBA PE=1 SV=3
P13591	NCAM1	42	21	858	210	0.244755	Neural cell adhesion molecule 1 OS=Homo sapiens OX=9606 GN=NCAM1 PE=1 SV=3
P13611	VCAN	33	21	3396	224	0.06596	Versican core protein OS=Homo sapiens OX=9606 GN=VCAN PE=1 SV=3
P13612	ITGA4	25	13	1032	126	0.122093	Integrin alpha-4 OS=Homo sapiens OX=9606 GN=ITGA4 PE=1 SV=3
P13637	ATP1A3	33	15	1013	161	0.158934	Sodium/potassium-transporting ATPase subunit alpha-3 OS=Homo sapiens OX=9606 GN=ATP1A3 PE=1 SV=3
P13639	EEF2	794	55	858	537	0.625874	Elongation factor 2 OS=Homo sapiens OX=9606 GN=EEF2 PE=1 SV=4
P13640	MT1G	20	2	62	21	0.33871	Metallothionein-1G OS=Homo sapiens OX=9606 GN=MT1G PE=1 SV=2
P13667	PDIA4	511	52	645	457	0.708527	Protein disulfide-isomerase A4 OS=Homo sapiens OX=9606 GN=PDIA4 PE=1 SV=2
P13674	P4HA1	58	22	534	210	0.393258	Prolyl 4-hydroxylase subunit alpha-1 OS=Homo sapiens OX=9606 GN=P4HA1 PE=1 SV=2
P13693	TPT1	84	7	172	64	0.372093	Translationally-controlled tumor protein OS=Homo sapiens OX=9606 GN=TPT1 PE=1 SV=1
P13716	ALAD	15	7	330	76	0.230303	Delta-aminolevulinic acid dehydratase OS=Homo sapiens OX=9606 GN=ALAD PE=1 SV=1
P13747	HLA-E	2	2	358	27	0.075419	HLA class I histocompatibility antigen, alpha chain E OS=Homo sapiens OX=9606 GN=HLA-E PE=1 SV=4
P13796	LCP1	49	17	627	228	0.363636	Plastin-2 OS=Homo sapiens OX=9606 GN=LCP1 PE=1 SV=6
P13797	PLS3	529	40	630	411	0.652381	Plastin-3 OS=Homo sapiens OX=9606 GN=PLS3 PE=1 SV=4
P13798	APEH	100	22	732	245	0.334699	Acylamino-acid-releasing enzyme OS=Homo sapiens OX=9606 GN=APEH PE=1 SV=4
P13804	ETFA	82	17	333	181	0.543544	Electron transfer flavoprotein subunit alpha, mitochondrial OS=Homo sapiens OX=9606 GN=ETFA PE=1 SV=1
P13807	GYS1	85	27	737	297	0.402985	Glycogen [starch] synthase, muscle OS=Homo sapiens OX=9606 GN=GYS1 PE=1 SV=2
P13861	PRKAR2A	105	17	404	170	0.420792	cAMP-dependent protein kinase type II-alpha regulatory subunit OS=Homo sapiens OX=9606 GN=PRKAR2A PE=1 SV=2
P13929	ENO3	15	3	434	22	0.0506912	Beta-enolase OS=Homo sapiens OX=9606 GN=ENO3 PE=1 SV=5
P13984	GTF2F2	53	14	249	153	0.614458	General transcription factor IIF subunit 2 OS=Homo sapiens OX=9606 GN=GTF2F2 PE=1 SV=2
P13987	CD59	8	3	128	20	0.15625	CD59 glycoprotein OS=Homo sapiens OX=9606 GN=CD59 PE=1 SV=1
P13994	YJU2B	7	5	396	63	0.159091	Probable splicing factor YJU2B OS=Homo sapiens OX=9606 GN=YJU2B PE=1 SV=2
P13995	MTHFD2	60	15	350	134	0.382857	Bifunctional methylenetetrahydrofolate dehydrogenase/cyclohydrolase, mitochondrial OS=Homo sapiens OX=9606 GN=MTHFD2 PE=1 SV=2
P14174	MIF	57	4	115	49	0.426087	Macrophage migration inhibitory factor OS=Homo sapiens OX=9606 GN=MIF PE=1 SV=4
P14209	CD99	7	3	185	31	0.167568	CD99 antigen OS=Homo sapiens OX=9606 GN=CD99 PE=1 SV=1
P14314	PRKCSH	162	24	528	256	0.484848	Glucosidase 2 subunit beta OS=Homo sapiens OX=9606 GN=PRKCSH PE=1 SV=2
P14316	IRF2	6	3	349	35	0.100287	Interferon regulatory factor 2 OS=Homo sapiens OX=9606 GN=IRF2 PE=1 SV=2
P14317	HCLS1	5	5	486	54	0.111111	Hematopoietic lineage cell-specific protein OS=Homo sapiens OX=9606 GN=HCLS1 PE=1 SV=3
P14324	FDPS	37	10	419	116	0.27685	Farnesyl pyrophosphate synthase OS=Homo sapiens OX=9606 GN=FDPS PE=1 SV=4
P14373	TRIM27	20	9	513	102	0.19883	Zinc finger protein RFP OS=Homo sapiens OX=9606 GN=TRIM27 PE=1 SV=1
P14406	COX7A2	7	2	83	23	0.277108	Cytochrome c oxidase subunit 7A2, mitochondrial OS=Homo sapiens OX=9606 GN=COX7A2 PE=1 SV=1
P14415	ATP1B2	7	5	290	57	0.196552	Sodium/potassium-transporting ATPase subunit beta-2 OS=Homo sapiens OX=9606 GN=ATP1B2 PE=1 SV=3
P14543	NID1	33	23	1247	235	0.188452	Nidogen-1 OS=Homo sapiens OX=9606 GN=NID1 PE=1 SV=3
P14550	AKR1A1	61	15	325	165	0.507692	Aldo-keto reductase family 1 member A1 OS=Homo sapiens OX=9606 GN=AKR1A1 PE=1 SV=3
P14618	PKM	527	38	531	376	0.708098	Pyruvate kinase PKM OS=Homo sapiens OX=9606 GN=PKM PE=1 SV=4
P14621	ACYP2	5	3	99	30	0.30303	Acylphosphatase-2 OS=Homo sapiens OX=9606 GN=ACYP2 PE=1 SV=2
P14625	HSP90B1	947	71	803	566	0.704857	Endoplasmin OS=Homo sapiens OX=9606 GN=HSP90B1 PE=1 SV=1
P14635	CCNB1	16	7	433	68	0.157044	G2/mitotic-specific cyclin-B1 OS=Homo sapiens OX=9606 GN=CCNB1 PE=1 SV=1
P14649	MYL6B	85	10	208	90	0.432692	Myosin light chain 6B OS=Homo sapiens OX=9606 GN=MYL6B PE=1 SV=1
P14678	SNRPB	256	10	240	94	0.391667	Small nuclear ribonucleoprotein-associated proteins B and B' OS=Homo sapiens OX=9606 GN=SNRPB PE=1 SV=2
P14735	IDE	105	44	1019	373	0.366045	Insulin-degrading enzyme OS=Homo sapiens OX=9606 GN=IDE PE=1 SV=4
P14854	COX6B1	81	7	86	65	0.755814	Cytochrome c oxidase subunit 6B1 OS=Homo sapiens OX=9606 GN=COX6B1 PE=1 SV=2
P14859	POU2F1	76	7	743	82	0.110363	POU domain, class 2, transcription factor 1 OS=Homo sapiens OX=9606 GN=POU2F1 PE=1 SV=2
P14866	HNRNPL	318	26	589	325	0.551783	Heterogeneous nuclear ribonucleoprotein L OS=Homo sapiens OX=9606 GN=HNRNPL PE=1 SV=2
P14868	DARS1	231	33	501	345	0.688623	Aspartate--tRNA ligase, cytoplasmic OS=Homo sapiens OX=9606 GN=DARS1 PE=1 SV=2
P14927	UQCRB	32	12	111	71	0.63964	Cytochrome b-c1 complex subunit 7 OS=Homo sapiens OX=9606 GN=UQCRB PE=1 SV=2
P15056	BRAF	70	17	766	186	0.24282	Serine/threonine-protein kinase B-raf OS=Homo sapiens OX=9606 GN=BRAF PE=1 SV=4
P15104	GLUL	56	14	373	125	0.335121	Glutamine synthetase OS=Homo sapiens OX=9606 GN=GLUL PE=1 SV=4
P15121	AKR1B1	114	17	316	201	0.636076	Aldo-keto reductase family 1 member B1 OS=Homo sapiens OX=9606 GN=AKR1B1 PE=1 SV=3
P15151	PVR	13	6	417	75	0.179856	Poliovirus receptor OS=Homo sapiens OX=9606 GN=PVR PE=1 SV=2
P15153	RAC2	40	5	192	36	0.1875	Ras-related C3 botulinum toxin substrate 2 OS=Homo sapiens OX=9606 GN=RAC2 PE=1 SV=1
P15170	GSPT1	87	10	499	120	0.240481	Eukaryotic peptide chain release factor GTP-binding subunit ERF3A OS=Homo sapiens OX=9606 GN=GSPT1 PE=1 SV=1
P15260	IFNGR1	22	8	489	101	0.206544	Interferon gamma receptor 1 OS=Homo sapiens OX=9606 GN=IFNGR1 PE=1 SV=1
P15289	ARSA	6	5	507	48	0.0946746	Arylsulfatase A OS=Homo sapiens OX=9606 GN=ARSA PE=1 SV=3
P15291	B4GALT1	9	4	398	38	0.0954774	Beta-1,4-galactosyltransferase 1 OS=Homo sapiens OX=9606 GN=B4GALT1 PE=1 SV=5
P15311	EZR	321	47	586	337	0.575085	Ezrin OS=Homo sapiens OX=9606 GN=EZR PE=1 SV=4
P15313	ATP6V1B1	28	6	513	58	0.11306	V-type proton ATPase subunit B, kidney isoform OS=Homo sapiens OX=9606 GN=ATP6V1B1 PE=1 SV=3
P15336	ATF2	7	5	505	40	0.0792079	Cyclic AMP-dependent transcription factor ATF-2 OS=Homo sapiens OX=9606 GN=ATF2 PE=1 SV=4
P15374	UCHL3	79	12	230	124	0.53913	Ubiquitin carboxyl-terminal hydrolase isozyme L3 OS=Homo sapiens OX=9606 GN=UCHL3 PE=1 SV=1
P15529	CD46	23	10	392	94	0.239796	Membrane cofactor protein OS=Homo sapiens OX=9606 GN=CD46 PE=1 SV=3
P15531	NME1	46	5	152	60	0.394737	Nucleoside diphosphate kinase A OS=Homo sapiens OX=9606 GN=NME1 PE=1 SV=1
P15559	NQO1	12	5	274	60	0.218978	NAD(P)H dehydrogenase [quinone] 1 OS=Homo sapiens OX=9606 GN=NQO1 PE=1 SV=1
P15586	GNS	37	9	552	86	0.155797	N-acetylglucosamine-6-sulfatase OS=Homo sapiens OX=9606 GN=GNS PE=1 SV=3
P15622	ZNF250	5	3	560	40	0.0714286	Zinc finger protein 250 OS=Homo sapiens OX=9606 GN=ZNF250 PE=1 SV=3
P15692	VEGFA	2	2	395	14	0.035443	Vascular endothelial growth factor A, long form OS=Homo sapiens OX=9606 GN=VEGFA PE=1 SV=3
P15735	PHKG2	28	11	406	117	0.288177	Phosphorylase b kinase gamma catalytic chain, liver/testis isoform OS=Homo sapiens OX=9606 GN=PHKG2 PE=1 SV=1
P15822	HIVEP1	16	7	2718	66	0.0242826	Zinc finger protein 40 OS=Homo sapiens OX=9606 GN=HIVEP1 PE=1 SV=4
P15848	ARSB	7	4	533	47	0.0881801	Arylsulfatase B OS=Homo sapiens OX=9606 GN=ARSB PE=1 SV=1
P15880	RPS2	130	20	293	154	0.525597	Small ribosomal subunit protein uS5 OS=Homo sapiens OX=9606 GN=RPS2 PE=1 SV=2
P15882	CHN1	16	11	459	84	0.183007	N-chimaerin OS=Homo sapiens OX=9606 GN=CHN1 PE=1 SV=3
P15884	TCF4	3	3	667	50	0.0749625	Transcription factor 4 OS=Homo sapiens OX=9606 GN=TCF4 PE=1 SV=3
P15907	ST6GAL1	4	2	406	27	0.0665025	Beta-galactoside alpha-2,6-sialyltransferase 1 OS=Homo sapiens OX=9606 GN=ST6GAL1 PE=1 SV=1
P15923	TCF3	8	5	654	58	0.088685	Transcription factor E2-alpha OS=Homo sapiens OX=9606 GN=TCF3 PE=1 SV=1
P15927	RPA2	54	7	270	95	0.351852	Replication protein A 32 kDa subunit OS=Homo sapiens OX=9606 GN=RPA2 PE=1 SV=1
P15954	COX7C	5	2	63	18	0.285714	Cytochrome c oxidase subunit 7C, mitochondrial OS=Homo sapiens OX=9606 GN=COX7C PE=1 SV=1
P16035	TIMP2	8	6	220	46	0.209091	Metalloproteinase inhibitor 2 OS=Homo sapiens OX=9606 GN=TIMP2 PE=1 SV=2
P16070	CD44	10	5	742	53	0.0714286	CD44 antigen OS=Homo sapiens OX=9606 GN=CD44 PE=1 SV=3
P16083	NQO2	33	10	231	95	0.411255	Ribosyldihydronicotinamide dehydrogenase [quinone] OS=Homo sapiens OX=9606 GN=NQO2 PE=1 SV=5
P16104	H2AX	1945	10	143	71	0.496503	Histone H2AX OS=Homo sapiens OX=9606 GN=H2AX PE=1 SV=2
P16118	PFKFB1	4	2	471	16	0.0339703	6-phosphofructo-2-kinase/fructose-2,6-bisphosphatase 1 OS=Homo sapiens OX=9606 GN=PFKFB1 PE=1 SV=3
P16152	CBR1	218	12	277	129	0.465704	Carbonyl reductase [NADPH] 1 OS=Homo sapiens OX=9606 GN=CBR1 PE=1 SV=3
P16157	ANK1	4	2	1881	18	0.00956938	Ankyrin-1 OS=Homo sapiens OX=9606 GN=ANK1 PE=1 SV=3
P16219	ACADS	24	8	412	96	0.23301	Short-chain specific acyl-CoA dehydrogenase, mitochondrial OS=Homo sapiens OX=9606 GN=ACADS PE=1 SV=1
P16220	CREB1	16	5	327	37	0.11315	Cyclic AMP-responsive element-binding protein 1 OS=Homo sapiens OX=9606 GN=CREB1 PE=1 SV=3
P16278	GLB1	38	10	677	117	0.172821	Beta-galactosidase OS=Homo sapiens OX=9606 GN=GLB1 PE=1 SV=2
P16298	PPP3CB	45	7	524	67	0.127863	Serine/threonine-protein phosphatase 2B catalytic subunit beta isoform OS=Homo sapiens OX=9606 GN=PPP3CB PE=1 SV=2
P16333	NCK1	30	16	377	151	0.400531	SH2/SH3 adapter protein NCK1 OS=Homo sapiens OX=9606 GN=NCK1 PE=1 SV=1
P16383	GCFC2	52	21	781	210	0.268886	Intron Large complex component GCFC2 OS=Homo sapiens OX=9606 GN=GCFC2 PE=1 SV=2
P16401	H1-5	388	9	226	48	0.212389	Histone H1.5 OS=Homo sapiens OX=9606 GN=H1-5 PE=1 SV=3
P16402	H1-3	1430	11	221	70	0.316742	Histone H1.3 OS=Homo sapiens OX=9606 GN=H1-3 PE=1 SV=2
P16403	H1-2	12	4	213	27	0.126761	Histone H1.2 OS=Homo sapiens OX=9606 GN=H1-2 PE=1 SV=2
P16435	POR	78	29	677	251	0.370753	NADPH--cytochrome P450 reductase OS=Homo sapiens OX=9606 GN=POR PE=1 SV=2
P16591	FER	39	19	822	185	0.225061	Tyrosine-protein kinase Fer OS=Homo sapiens OX=9606 GN=FER PE=1 SV=2
P16615	ATP2A2	378	40	1042	342	0.328215	Sarcoplasmic/endoplasmic reticulum calcium ATPase 2 OS=Homo sapiens OX=9606 GN=ATP2A2 PE=1 SV=1
P16870	CPE	29	16	476	164	0.344538	Carboxypeptidase E OS=Homo sapiens OX=9606 GN=CPE PE=1 SV=1
P16885	PLCG2	44	24	1265	267	0.211067	1-phosphatidylinositol 4,5-bisphosphate phosphodiesterase gamma-2 OS=Homo sapiens OX=9606 GN=PLCG2 PE=1 SV=4
P16930	FAH	27	9	419	92	0.21957	Fumarylacetoacetase OS=Homo sapiens OX=9606 GN=FAH PE=1 SV=2
P16949	STMN1	124	12	149	73	0.489933	Stathmin OS=Homo sapiens OX=9606 GN=STMN1 PE=1 SV=3
P16989	YBX3	200	20	372	190	0.510753	Y-box-binding protein 3 OS=Homo sapiens OX=9606 GN=YBX3 PE=1 SV=4
P17010	ZFX	14	7	805	64	0.0795031	Zinc finger X-chromosomal protein OS=Homo sapiens OX=9606 GN=ZFX PE=2 SV=2
P17020	ZNF16	4	3	682	32	0.0469208	Zinc finger protein 16 OS=Homo sapiens OX=9606 GN=ZNF16 PE=1 SV=3
P17026	ZNF22	16	8	224	73	0.325893	Zinc finger protein 22 OS=Homo sapiens OX=9606 GN=ZNF22 PE=1 SV=3
P17028	ZNF24	31	13	368	131	0.355978	Zinc finger protein 24 OS=Homo sapiens OX=9606 GN=ZNF24 PE=1 SV=4
P17029	ZKSCAN1	15	9	563	117	0.207815	Zinc finger protein with KRAB and SCAN domains 1 OS=Homo sapiens OX=9606 GN=ZKSCAN1 PE=1 SV=3
P17036	ZNF3	3	2	446	19	0.0426009	Zinc finger protein 3 OS=Homo sapiens OX=9606 GN=ZNF3 PE=1 SV=3
P17040	ZSCAN20	83	3	1043	56	0.0536913	Zinc finger and SCAN domain-containing protein 20 OS=Homo sapiens OX=9606 GN=ZSCAN20 PE=1 SV=3
P17050	NAGA	6	5	411	47	0.114355	Alpha-N-acetylgalactosaminidase OS=Homo sapiens OX=9606 GN=NAGA PE=1 SV=2
P17066	HSPA6	186	7	643	63	0.0979782	Heat shock 70 kDa protein 6 OS=Homo sapiens OX=9606 GN=HSPA6 PE=1 SV=2
P17096	HMGA1	38	7	107	60	0.560748	High mobility group protein HMG-I/HMG-Y OS=Homo sapiens OX=9606 GN=HMGA1 PE=1 SV=3
P17097	ZNF7	2	2	686	31	0.0451895	Zinc finger protein 7 OS=Homo sapiens OX=9606 GN=ZNF7 PE=1 SV=1
P17098	ZNF8	10	7	575	79	0.137391	Zinc finger protein 8 OS=Homo sapiens OX=9606 GN=ZNF8 PE=1 SV=2
P17152	TMEM11	16	6	192	61	0.317708	Transmembrane protein 11, mitochondrial OS=Homo sapiens OX=9606 GN=TMEM11 PE=1 SV=1
P17174	GOT1	101	24	413	246	0.595642	Aspartate aminotransferase, cytoplasmic OS=Homo sapiens OX=9606 GN=GOT1 PE=1 SV=3
P17181	IFNAR1	7	4	557	39	0.070018	Interferon alpha/beta receptor 1 OS=Homo sapiens OX=9606 GN=IFNAR1 PE=1 SV=3
P17252	PRKCA	78	22	672	230	0.342262	Protein kinase C alpha type OS=Homo sapiens OX=9606 GN=PRKCA PE=1 SV=4
P17275	JUNB	4	2	347	29	0.0835735	Transcription factor JunB OS=Homo sapiens OX=9606 GN=JUNB PE=1 SV=1
P17301	ITGA2	30	17	1181	177	0.149873	Integrin alpha-2 OS=Homo sapiens OX=9606 GN=ITGA2 PE=1 SV=2
P17302	GJA1	18	7	382	103	0.269634	Gap junction alpha-1 protein OS=Homo sapiens OX=9606 GN=GJA1 PE=1 SV=2
P17405	SMPD1	9	3	631	22	0.0348653	Sphingomyelin phosphodiesterase OS=Homo sapiens OX=9606 GN=SMPD1 PE=1 SV=5
P17480	UBTF	109	42	764	345	0.451571	Nucleolar transcription factor 1 OS=Homo sapiens OX=9606 GN=UBTF PE=1 SV=1
P17482	HOXB9	15	8	250	96	0.384	Homeobox protein Hox-B9 OS=Homo sapiens OX=9606 GN=HOXB9 PE=1 SV=2
P17535	JUND	14	3	347	41	0.118156	Transcription factor JunD OS=Homo sapiens OX=9606 GN=JUND PE=1 SV=3
P17540	CKMT2	156	9	419	75	0.178998	Creatine kinase S-type, mitochondrial OS=Homo sapiens OX=9606 GN=CKMT2 PE=1 SV=2
P17544	ATF7	12	6	483	78	0.161491	Cyclic AMP-dependent transcription factor ATF-7 OS=Homo sapiens OX=9606 GN=ATF7 PE=1 SV=3
P17568	NDUFB7	35	7	137	80	0.583942	NADH dehydrogenase [ubiquinone] 1 beta subcomplex subunit 7 OS=Homo sapiens OX=9606 GN=NDUFB7 PE=1 SV=4
P17612	PRKACA	76	18	351	144	0.410256	cAMP-dependent protein kinase catalytic subunit alpha OS=Homo sapiens OX=9606 GN=PRKACA PE=1 SV=2
P17655	CAPN2	61	21	700	262	0.374286	Calpain-2 catalytic subunit OS=Homo sapiens OX=9606 GN=CAPN2 PE=1 SV=6
P17661	DES	15	4	470	27	0.0574468	Desmin OS=Homo sapiens OX=9606 GN=DES PE=1 SV=3
P17676	CEBPB	11	4	345	64	0.185507	CCAAT/enhancer-binding protein beta OS=Homo sapiens OX=9606 GN=CEBPB PE=1 SV=2
P17677	GAP43	23	11	238	161	0.676471	Neuromodulin OS=Homo sapiens OX=9606 GN=GAP43 PE=1 SV=1
P17706	PTPN2	24	15	415	137	0.33012	Tyrosine-protein phosphatase non-receptor type 2 OS=Homo sapiens OX=9606 GN=PTPN2 PE=1 SV=2
P17707	AMD1	8	5	334	49	0.146707	S-adenosylmethionine decarboxylase proenzyme OS=Homo sapiens OX=9606 GN=AMD1 PE=1 SV=2
P17812	CTPS1	122	30	591	294	0.497462	CTP synthase 1 OS=Homo sapiens OX=9606 GN=CTPS1 PE=1 SV=2
P17844	DDX5	144	35	614	299	0.486971	Probable ATP-dependent RNA helicase DDX5 OS=Homo sapiens OX=9606 GN=DDX5 PE=1 SV=1
P17858	PFKL	75	27	780	245	0.314103	ATP-dependent 6-phosphofructokinase, liver type OS=Homo sapiens OX=9606 GN=PFKL PE=1 SV=6
P17861	XBP1	6	3	261	36	0.137931	X-box-binding protein 1 OS=Homo sapiens OX=9606 GN=XBP1 PE=1 SV=2
P17900	GM2A	22	6	193	67	0.34715	Ganglioside GM2 activator OS=Homo sapiens OX=9606 GN=GM2A PE=1 SV=4
P17931	LGALS3	17	8	250	72	0.288	Galectin-3 OS=Homo sapiens OX=9606 GN=LGALS3 PE=1 SV=5
P17948	FLT1	12	7	1338	73	0.054559	Vascular endothelial growth factor receptor 1 OS=Homo sapiens OX=9606 GN=FLT1 PE=1 SV=2
P17980	PSMC3	119	21	439	214	0.487472	26S proteasome regulatory subunit 6A OS=Homo sapiens OX=9606 GN=PSMC3 PE=1 SV=3
P17987	TCP1	368	30	556	340	0.611511	T-complex protein 1 subunit alpha OS=Homo sapiens OX=9606 GN=TCP1 PE=1 SV=1
P18031	PTPN1	80	27	435	254	0.583908	Tyrosine-protein phosphatase non-receptor type 1 OS=Homo sapiens OX=9606 GN=PTPN1 PE=1 SV=1
P18065	IGFBP2	8	7	325	77	0.236923	Insulin-like growth factor-binding protein 2 OS=Homo sapiens OX=9606 GN=IGFBP2 PE=1 SV=2
P18074	ERCC2	60	24	760	224	0.294737	General transcription and DNA repair factor IIH helicase subunit XPD OS=Homo sapiens OX=9606 GN=ERCC2 PE=1 SV=1
P18075	BMP7	10	4	431	43	0.099768	Bone morphogenetic protein 7 OS=Homo sapiens OX=9606 GN=BMP7 PE=1 SV=1
P18077	RPL35A	52	10	110	72	0.654545	Large ribosomal subunit protein eL33 OS=Homo sapiens OX=9606 GN=RPL35A PE=1 SV=2
P18084	ITGB5	9	8	799	67	0.0838548	Integrin beta-5 OS=Homo sapiens OX=9606 GN=ITGB5 PE=1 SV=1
P18085	ARF4	32	4	180	40	0.222222	ADP-ribosylation factor 4 OS=Homo sapiens OX=9606 GN=ARF4 PE=1 SV=3
P18124	RPL7	140	22	248	138	0.556452	Large ribosomal subunit protein uL30 OS=Homo sapiens OX=9606 GN=RPL7 PE=1 SV=1
P18206	VCL	343	71	1134	663	0.584656	Vinculin OS=Homo sapiens OX=9606 GN=VCL PE=1 SV=4
P18433	PTPRA	35	9	802	107	0.133416	Receptor-type tyrosine-protein phosphatase alpha OS=Homo sapiens OX=9606 GN=PTPRA PE=1 SV=3
P18440	NAT1	8	5	290	47	0.162069	Arylamine N-acetyltransferase 1 OS=Homo sapiens OX=9606 GN=NAT1 PE=1 SV=2
P18583	SON	162	49	2426	611	0.251855	Protein SON OS=Homo sapiens OX=9606 GN=SON PE=1 SV=4
P18615	NELFE	51	14	380	157	0.413158	Negative elongation factor E OS=Homo sapiens OX=9606 GN=NELFE PE=1 SV=3
P18621	RPL17	119	10	184	99	0.538043	Large ribosomal subunit protein uL22 OS=Homo sapiens OX=9606 GN=RPL17 PE=1 SV=3
P18669	PGAM1	138	10	254	81	0.318898	Phosphoglycerate mutase 1 OS=Homo sapiens OX=9606 GN=PGAM1 PE=1 SV=2
P18754	RCC1	100	15	421	196	0.465558	Regulator of chromosome condensation OS=Homo sapiens OX=9606 GN=RCC1 PE=1 SV=1
P18827	SDC1	7	3	310	41	0.132258	Syndecan-1 OS=Homo sapiens OX=9606 GN=SDC1 PE=1 SV=3
P18846	ATF1	4	3	271	39	0.143911	Cyclic AMP-dependent transcription factor ATF-1 OS=Homo sapiens OX=9606 GN=ATF1 PE=1 SV=2
P18847	ATF3	9	6	181	47	0.259669	Cyclic AMP-dependent transcription factor ATF-3 OS=Homo sapiens OX=9606 GN=ATF3 PE=1 SV=2
P18850	ATF6	12	8	670	83	0.123881	Cyclic AMP-dependent transcription factor ATF-6 alpha OS=Homo sapiens OX=9606 GN=ATF6 PE=1 SV=3
P18858	LIG1	76	33	919	353	0.384113	DNA ligase 1 OS=Homo sapiens OX=9606 GN=LIG1 PE=1 SV=1
P18859	ATP5PF	20	5	108	55	0.509259	ATP synthase-coupling factor 6, mitochondrial OS=Homo sapiens OX=9606 GN=ATP5PF PE=1 SV=1
P18887	XRCC1	62	25	633	233	0.368088	DNA repair protein XRCC1 OS=Homo sapiens OX=9606 GN=XRCC1 PE=1 SV=3
P19021	PAM	13	11	973	133	0.136691	Peptidyl-glycine alpha-amidating monooxygenase OS=Homo sapiens OX=9606 GN=PAM PE=1 SV=2
P19022	CDH2	42	17	906	184	0.203091	Cadherin-2 OS=Homo sapiens OX=9606 GN=CDH2 PE=1 SV=4
P19086	GNAZ	5	4	355	38	0.107042	Guanine nucleotide-binding protein G(z) subunit alpha OS=Homo sapiens OX=9606 GN=GNAZ PE=1 SV=3
P19174	PLCG1	92	37	1290	393	0.304651	1-phosphatidylinositol 4,5-bisphosphate phosphodiesterase gamma-1 OS=Homo sapiens OX=9606 GN=PLCG1 PE=1 SV=1
P19256	CD58	3	2	250	12	0.048	Lymphocyte function-associated antigen 3 OS=Homo sapiens OX=9606 GN=CD58 PE=1 SV=1
P19338	NCL	640	57	710	421	0.592958	Nucleolin OS=Homo sapiens OX=9606 GN=NCL PE=1 SV=3
P19367	HK1	214	36	917	335	0.365322	Hexokinase-1 OS=Homo sapiens OX=9606 GN=HK1 PE=1 SV=3
P19387	POLR2C	33	6	275	72	0.261818	DNA-directed RNA polymerase II subunit RPB3 OS=Homo sapiens OX=9606 GN=POLR2C PE=1 SV=2
P19388	POLR2E	26	9	210	108	0.514286	DNA-directed RNA polymerases I, II, and III subunit RPABC1 OS=Homo sapiens OX=9606 GN=POLR2E PE=1 SV=4
P19404	NDUFV2	49	10	249	109	0.437751	NADH dehydrogenase [ubiquinone] flavoprotein 2, mitochondrial OS=Homo sapiens OX=9606 GN=NDUFV2 PE=1 SV=2
P19419	ELK1	5	4	428	43	0.100467	ETS domain-containing protein Elk-1 OS=Homo sapiens OX=9606 GN=ELK1 PE=1 SV=2
P19440	GGT1	16	5	569	48	0.0843585	Glutathione hydrolase 1 proenzyme OS=Homo sapiens OX=9606 GN=GGT1 PE=1 SV=2
P19447	ERCC3	41	19	782	201	0.257033	General transcription and DNA repair factor IIH helicase/translocase subunit XPB OS=Homo sapiens OX=9606 GN=ERCC3 PE=1 SV=1
P19474	TRIM21	7	6	475	53	0.111579	E3 ubiquitin-protein ligase TRIM21 OS=Homo sapiens OX=9606 GN=TRIM21 PE=1 SV=1
P19484	TFEB	4	3	476	24	0.0504202	Transcription factor EB OS=Homo sapiens OX=9606 GN=TFEB PE=1 SV=3
P19525	EIF2AK2	53	14	551	139	0.252269	Interferon-induced, double-stranded RNA-activated protein kinase OS=Homo sapiens OX=9606 GN=EIF2AK2 PE=1 SV=2
P19532	TFE3	28	8	575	74	0.128696	Transcription factor E3 OS=Homo sapiens OX=9606 GN=TFE3 PE=1 SV=4
P19544	WT1	4	2	449	17	0.0378619	Wilms tumor protein OS=Homo sapiens OX=9606 GN=WT1 PE=1 SV=2
P19622	EN2	5	3	333	36	0.108108	Homeobox protein engrailed-2 OS=Homo sapiens OX=9606 GN=EN2 PE=2 SV=3
P19623	SRM	104	15	302	190	0.629139	Spermidine synthase OS=Homo sapiens OX=9606 GN=SRM PE=1 SV=1
P19634	SLC9A1	4	2	815	33	0.0404908	Sodium/hydrogen exchanger 1 OS=Homo sapiens OX=9606 GN=SLC9A1 PE=1 SV=2
P19784	CSNK2A2	58	14	350	173	0.494286	Casein kinase II subunit alpha' OS=Homo sapiens OX=9606 GN=CSNK2A2 PE=1 SV=1
P19793	RXRA	4	2	462	22	0.047619	Retinoic acid receptor RXR-alpha OS=Homo sapiens OX=9606 GN=RXRA PE=1 SV=1
P19823	ITIH2	12	6	946	51	0.0539112	Inter-alpha-trypsin inhibitor heavy chain H2 OS=Homo sapiens OX=9606 GN=ITIH2 PE=1 SV=2
P19838	NFKB1	44	22	968	249	0.257231	Nuclear factor NF-kappa-B p105 subunit OS=Homo sapiens OX=9606 GN=NFKB1 PE=1 SV=2
P19878	NCF2	2	2	526	13	0.0247148	Neutrophil cytosol factor 2 OS=Homo sapiens OX=9606 GN=NCF2 PE=1 SV=2
P20020	ATP2B1	66	24	1220	256	0.209836	Plasma membrane calcium-transporting ATPase 1 OS=Homo sapiens OX=9606 GN=ATP2B1 PE=1 SV=4
P20036	HLA-DPA1	4	2	260	29	0.111538	HLA class II histocompatibility antigen, DP alpha 1 chain OS=Homo sapiens OX=9606 GN=HLA-DPA1 PE=1 SV=1
P20042	EIF2S2	133	29	333	237	0.711712	Eukaryotic translation initiation factor 2 subunit 2 OS=Homo sapiens OX=9606 GN=EIF2S2 PE=1 SV=2
P20073	ANXA7	80	18	488	171	0.35041	Annexin A7 OS=Homo sapiens OX=9606 GN=ANXA7 PE=1 SV=3
P20226	TBP	3	2	339	21	0.0619469	TATA-box-binding protein OS=Homo sapiens OX=9606 GN=TBP PE=1 SV=2
P20248	CCNA2	14	6	432	69	0.159722	Cyclin-A2 OS=Homo sapiens OX=9606 GN=CCNA2 PE=1 SV=2
P20264	POU3F3	19	3	500	33	0.066	POU domain, class 3, transcription factor 3 OS=Homo sapiens OX=9606 GN=POU3F3 PE=1 SV=2
P20265	POU3F2	5	2	443	30	0.0677201	POU domain, class 3, transcription factor 2 OS=Homo sapiens OX=9606 GN=POU3F2 PE=1 SV=4
P20290	BTF3	44	13	206	111	0.538835	Transcription factor BTF3 OS=Homo sapiens OX=9606 GN=BTF3 PE=1 SV=1
P20336	RAB3A	6	3	220	36	0.163636	Ras-related protein Rab-3A OS=Homo sapiens OX=9606 GN=RAB3A PE=1 SV=1
P20337	RAB3B	7	5	219	45	0.205479	Ras-related protein Rab-3B OS=Homo sapiens OX=9606 GN=RAB3B PE=1 SV=2
P20338	RAB4A	27	9	218	86	0.394495	Ras-related protein Rab-4A OS=Homo sapiens OX=9606 GN=RAB4A PE=1 SV=3
P20339	RAB5A	17	6	215	77	0.35814	Ras-related protein Rab-5A OS=Homo sapiens OX=9606 GN=RAB5A PE=1 SV=2
P20340	RAB6A	22	5	208	36	0.173077	Ras-related protein Rab-6A OS=Homo sapiens OX=9606 GN=RAB6A PE=1 SV=3
P20585	MSH3	75	40	1137	353	0.310466	DNA mismatch repair protein Msh3 OS=Homo sapiens OX=9606 GN=MSH3 PE=1 SV=4
P20618	PSMB1	78	11	241	133	0.551867	Proteasome subunit beta type-1 OS=Homo sapiens OX=9606 GN=PSMB1 PE=1 SV=2
P20645	M6PR	36	7	277	57	0.205776	Cation-dependent mannose-6-phosphate receptor OS=Homo sapiens OX=9606 GN=M6PR PE=1 SV=1
P20671	H2AC7	31	4	130	25	0.192308	Histone H2A type 1-D OS=Homo sapiens OX=9606 GN=H2AC7 PE=1 SV=2
P20674	COX5A	33	7	150	86	0.573333	Cytochrome c oxidase subunit 5A, mitochondrial OS=Homo sapiens OX=9606 GN=COX5A PE=1 SV=2
P20700	LMNB1	267	39	586	338	0.576792	Lamin-B1 OS=Homo sapiens OX=9606 GN=LMNB1 PE=1 SV=2
P20719	HOXA5	2	2	270	37	0.137037	Homeobox protein Hox-A5 OS=Homo sapiens OX=9606 GN=HOXA5 PE=1 SV=2
P20742	PZP	23	3	1482	29	0.0195682	Pregnancy zone protein OS=Homo sapiens OX=9606 GN=PZP PE=1 SV=4
P20810	CAST	89	31	708	340	0.480226	Calpastatin OS=Homo sapiens OX=9606 GN=CAST PE=1 SV=4
P20827	EFNA1	2	2	205	17	0.0829268	Ephrin-A1 OS=Homo sapiens OX=9606 GN=EFNA1 PE=1 SV=2
P20839	IMPDH1	69	16	514	178	0.346304	Inosine-5'-monophosphate dehydrogenase 1 OS=Homo sapiens OX=9606 GN=IMPDH1 PE=1 SV=2
P20908	COL5A1	5	3	1838	29	0.015778	Collagen alpha-1(V) chain OS=Homo sapiens OX=9606 GN=COL5A1 PE=1 SV=3
P20929	NEB	4	2	8525	14	0.00164223	Nebulin OS=Homo sapiens OX=9606 GN=NEB PE=1 SV=6
P20936	RASA1	41	20	1047	194	0.185291	Ras GTPase-activating protein 1 OS=Homo sapiens OX=9606 GN=RASA1 PE=1 SV=1
P20962	PTMS	14	3	102	23	0.22549	Parathymosin OS=Homo sapiens OX=9606 GN=PTMS PE=1 SV=2
P21127	CDK11B	175	26	795	263	0.330818	Cyclin-dependent kinase 11B OS=Homo sapiens OX=9606 GN=CDK11B PE=1 SV=4
P21266	GSTM3	88	17	225	154	0.684444	Glutathione S-transferase Mu 3 OS=Homo sapiens OX=9606 GN=GSTM3 PE=1 SV=3
P21281	ATP6V1B2	60	15	511	174	0.340509	V-type proton ATPase subunit B, brain isoform OS=Homo sapiens OX=9606 GN=ATP6V1B2 PE=1 SV=3
P21283	ATP6V1C1	35	18	382	148	0.387435	V-type proton ATPase subunit C 1 OS=Homo sapiens OX=9606 GN=ATP6V1C1 PE=1 SV=4
P21333	FLNA	602	107	2647	1271	0.480166	Filamin-A OS=Homo sapiens OX=9606 GN=FLNA PE=1 SV=4
P21359	NF1	98	52	2839	471	0.165903	Neurofibromin OS=Homo sapiens OX=9606 GN=NF1 PE=1 SV=2
P21397	MAOA	33	14	527	141	0.267552	Amine oxidase [flavin-containing] A OS=Homo sapiens OX=9606 GN=MAOA PE=1 SV=1
P21399	ACO1	99	37	889	322	0.362205	Cytoplasmic aconitate hydratase OS=Homo sapiens OX=9606 GN=ACO1 PE=1 SV=3
P21439	ABCB4	31	9	1286	79	0.0614308	Phosphatidylcholine translocator ABCB4 OS=Homo sapiens OX=9606 GN=ABCB4 PE=1 SV=2
P21579	SYT1	19	8	422	83	0.196682	Synaptotagmin-1 OS=Homo sapiens OX=9606 GN=SYT1 PE=1 SV=1
P21580	TNFAIP3	3	2	790	33	0.0417722	Tumor necrosis factor alpha-induced protein 3 OS=Homo sapiens OX=9606 GN=TNFAIP3 PE=1 SV=1
P21675	TAF1	58	24	1893	270	0.142631	Transcription initiation factor TFIID subunit 1 OS=Homo sapiens OX=9606 GN=TAF1 PE=1 SV=3
P21741	MDK	30	9	143	77	0.538462	Midkine OS=Homo sapiens OX=9606 GN=MDK PE=1 SV=1
P21796	VDAC1	329	16	283	201	0.710247	Voltage-dependent anion-selective channel protein 1 OS=Homo sapiens OX=9606 GN=VDAC1 PE=1 SV=2
P21802	FGFR2	10	4	821	45	0.0548112	Fibroblast growth factor receptor 2 OS=Homo sapiens OX=9606 GN=FGFR2 PE=1 SV=1
P21912	SDHB	92	18	280	152	0.542857	Succinate dehydrogenase [ubiquinone] iron-sulfur subunit, mitochondrial OS=Homo sapiens OX=9606 GN=SDHB PE=1 SV=3
P21926	CD9	12	8	228	72	0.315789	CD9 antigen OS=Homo sapiens OX=9606 GN=CD9 PE=1 SV=4
P21953	BCKDHB	16	7	392	73	0.186224	2-oxoisovalerate dehydrogenase subunit beta, mitochondrial OS=Homo sapiens OX=9606 GN=BCKDHB PE=1 SV=2
P21964	COMT	38	8	271	92	0.339483	Catechol O-methyltransferase OS=Homo sapiens OX=9606 GN=COMT PE=1 SV=2
P21980	TGM2	8	5	687	70	0.101892	Protein-glutamine gamma-glutamyltransferase 2 OS=Homo sapiens OX=9606 GN=TGM2 PE=1 SV=2
P22033	MMUT	37	19	750	232	0.309333	Methylmalonyl-CoA mutase, mitochondrial OS=Homo sapiens OX=9606 GN=MMUT PE=1 SV=4
P22059	OSBP	75	31	807	292	0.361834	Oxysterol-binding protein 1 OS=Homo sapiens OX=9606 GN=OSBP PE=1 SV=1
P22061	PCMT1	110	9	227	82	0.361233	Protein-L-isoaspartate(D-aspartate) O-methyltransferase OS=Homo sapiens OX=9606 GN=PCMT1 PE=1 SV=4
P22083	FUT4	2	2	530	25	0.0471698	Alpha-(1,3)-fucosyltransferase 4 OS=Homo sapiens OX=9606 GN=FUT4 PE=1 SV=3
P22087	FBL	84	15	321	115	0.358255	rRNA 2'-O-methyltransferase fibrillarin OS=Homo sapiens OX=9606 GN=FBL PE=1 SV=2
P22102	GART	231	43	1010	485	0.480198	Trifunctional purine biosynthetic protein adenosine-3 OS=Homo sapiens OX=9606 GN=GART PE=1 SV=1
P22234	PAICS	193	29	425	262	0.616471	Bifunctional phosphoribosylaminoimidazole carboxylase/phosphoribosylaminoimidazole succinocarboxamide synthetase OS=Homo sapiens OX=9606 GN=PAICS PE=1 SV=3
P22307	SCP2	105	24	547	218	0.398537	Sterol carrier protein 2 OS=Homo sapiens OX=9606 GN=SCP2 PE=1 SV=2
P22314	UBA1	472	48	1058	583	0.55104	Ubiquitin-like modifier-activating enzyme 1 OS=Homo sapiens OX=9606 GN=UBA1 PE=1 SV=3
P22392	NME2	769	11	152	123	0.809211	Nucleoside diphosphate kinase B OS=Homo sapiens OX=9606 GN=NME2 PE=1 SV=1
P22413	ENPP1	45	26	925	300	0.324324	Ectonucleotide pyrophosphatase/phosphodiesterase family member 1 OS=Homo sapiens OX=9606 GN=ENPP1 PE=1 SV=2
P22415	USF1	6	3	310	27	0.0870968	Upstream stimulatory factor 1 OS=Homo sapiens OX=9606 GN=USF1 PE=1 SV=1
P22466	GAL	4	2	123	22	0.178862	Galanin peptides OS=Homo sapiens OX=9606 GN=GAL PE=1 SV=3
P22492	H1-6	5	3	207	30	0.144928	Histone H1t OS=Homo sapiens OX=9606 GN=H1-6 PE=2 SV=4
P22570	FDXR	49	20	491	209	0.425662	NADPH:adrenodoxin oxidoreductase, mitochondrial OS=Homo sapiens OX=9606 GN=FDXR PE=1 SV=3
P22607	FGFR3	6	2	806	36	0.044665	Fibroblast growth factor receptor 3 OS=Homo sapiens OX=9606 GN=FGFR3 PE=1 SV=1
P22626	HNRNPA2B1	326	25	353	284	0.804533	Heterogeneous nuclear ribonucleoproteins A2/B1 OS=Homo sapiens OX=9606 GN=HNRNPA2B1 PE=1 SV=2
P22670	RFX1	46	17	979	188	0.192033	MHC class II regulatory factor RFX1 OS=Homo sapiens OX=9606 GN=RFX1 PE=1 SV=2
P22681	CBL	47	16	906	230	0.253863	E3 ubiquitin-protein ligase CBL OS=Homo sapiens OX=9606 GN=CBL PE=1 SV=2
P22694	PRKACB	16	6	351	56	0.159544	cAMP-dependent protein kinase catalytic subunit beta OS=Homo sapiens OX=9606 GN=PRKACB PE=1 SV=2
P22695	UQCRC2	142	19	453	215	0.474614	Cytochrome b-c1 complex subunit 2, mitochondrial OS=Homo sapiens OX=9606 GN=UQCRC2 PE=1 SV=3
P22830	FECH	53	20	423	219	0.51773	Ferrochelatase, mitochondrial OS=Homo sapiens OX=9606 GN=FECH PE=1 SV=2
P23025	XPA	7	5	273	47	0.172161	DNA repair protein complementing XP-A cells OS=Homo sapiens OX=9606 GN=XPA PE=1 SV=1
P23142	FBLN1	33	15	703	198	0.28165	Fibulin-1 OS=Homo sapiens OX=9606 GN=FBLN1 PE=1 SV=4
P23193	TCEA1	72	18	301	179	0.594684	Transcription elongation factor A protein 1 OS=Homo sapiens OX=9606 GN=TCEA1 PE=1 SV=2
P23229	ITGA6	19	10	1130	115	0.10177	Integrin alpha-6 OS=Homo sapiens OX=9606 GN=ITGA6 PE=1 SV=5
P23246	SFPQ	364	37	707	334	0.472419	Splicing factor, proline- and glutamine-rich OS=Homo sapiens OX=9606 GN=SFPQ PE=1 SV=2
P23258	TUBG1	65	14	451	173	0.383592	Tubulin gamma-1 chain OS=Homo sapiens OX=9606 GN=TUBG1 PE=1 SV=2
P23284	PPIB	189	17	216	133	0.615741	Peptidyl-prolyl cis-trans isomerase B OS=Homo sapiens OX=9606 GN=PPIB PE=1 SV=2
P23368	ME2	58	21	584	219	0.375	NAD-dependent malic enzyme, mitochondrial OS=Homo sapiens OX=9606 GN=ME2 PE=1 SV=1
P23378	GLDC	66	29	1020	321	0.314706	Glycine dehydrogenase (decarboxylating), mitochondrial OS=Homo sapiens OX=9606 GN=GLDC PE=1 SV=2
P23381	WARS1	105	24	471	215	0.456476	Tryptophan--tRNA ligase, cytoplasmic OS=Homo sapiens OX=9606 GN=WARS1 PE=1 SV=2
P23396	RPS3	342	20	243	197	0.8107	Small ribosomal subunit protein uS3 OS=Homo sapiens OX=9606 GN=RPS3 PE=1 SV=2
P23434	GCSH	5	2	173	30	0.17341	Glycine cleavage system H protein, mitochondrial OS=Homo sapiens OX=9606 GN=GCSH PE=1 SV=2
P23443	RPS6KB1	50	13	525	138	0.262857	Ribosomal protein S6 kinase beta-1 OS=Homo sapiens OX=9606 GN=RPS6KB1 PE=1 SV=2
P23458	JAK1	26	18	1154	221	0.191508	Tyrosine-protein kinase JAK1 OS=Homo sapiens OX=9606 GN=JAK1 PE=1 SV=2
P23468	PTPRD	13	10	1912	109	0.0570084	Receptor-type tyrosine-protein phosphatase delta OS=Homo sapiens OX=9606 GN=PTPRD PE=1 SV=2
P23470	PTPRG	32	18	1445	206	0.142561	Receptor-type tyrosine-protein phosphatase gamma OS=Homo sapiens OX=9606 GN=PTPRG PE=1 SV=4
P23497	SP100	127	8	879	39	0.0443686	Nuclear autoantigen Sp-100 OS=Homo sapiens OX=9606 GN=SP100 PE=1 SV=3
P23508	MCC	25	15	829	140	0.168878	Colorectal mutant cancer protein OS=Homo sapiens OX=9606 GN=MCC PE=1 SV=2
P23511	NFYA	10	3	347	48	0.138329	Nuclear transcription factor Y subunit alpha OS=Homo sapiens OX=9606 GN=NFYA PE=1 SV=2
P23526	AHCY	210	25	432	222	0.513889	Adenosylhomocysteinase OS=Homo sapiens OX=9606 GN=AHCY PE=1 SV=4
P23528	CFL1	208	19	166	98	0.590361	Cofilin-1 OS=Homo sapiens OX=9606 GN=CFL1 PE=1 SV=3
P23588	EIF4B	124	41	611	286	0.468085	Eukaryotic translation initiation factor 4B OS=Homo sapiens OX=9606 GN=EIF4B PE=1 SV=2
P23610	F8A1	19	5	371	64	0.172507	40-kDa huntingtin-associated protein OS=Homo sapiens OX=9606 GN=F8A1 PE=1 SV=2
P23634	ATP2B4	86	26	1241	265	0.213537	Plasma membrane calcium-transporting ATPase 4 OS=Homo sapiens OX=9606 GN=ATP2B4 PE=1 SV=2
P23677	ITPKA	3	2	461	19	0.0412148	Inositol-trisphosphate 3-kinase A OS=Homo sapiens OX=9606 GN=ITPKA PE=1 SV=1
P23743	DGKA	37	13	735	140	0.190476	Diacylglycerol kinase alpha OS=Homo sapiens OX=9606 GN=DGKA PE=1 SV=3
P23759	PAX7	13	3	505	18	0.0356436	Paired box protein Pax-7 OS=Homo sapiens OX=9606 GN=PAX7 PE=1 SV=4
P23760	PAX3	2	2	479	22	0.045929	Paired box protein Pax-3 OS=Homo sapiens OX=9606 GN=PAX3 PE=1 SV=2
P23769	GATA2	7	3	480	42	0.0875	Endothelial transcription factor GATA-2 OS=Homo sapiens OX=9606 GN=GATA2 PE=1 SV=3
P23786	CPT2	77	25	658	213	0.323708	Carnitine O-palmitoyltransferase 2, mitochondrial OS=Homo sapiens OX=9606 GN=CPT2 PE=1 SV=2
P23919	DTYMK	85	17	212	137	0.646226	Thymidylate kinase OS=Homo sapiens OX=9606 GN=DTYMK PE=1 SV=4
P23921	RRM1	132	31	792	323	0.407828	Ribonucleoside-diphosphate reductase large subunit OS=Homo sapiens OX=9606 GN=RRM1 PE=1 SV=1
P24043	LAMA2	12	6	3122	57	0.0182575	Laminin subunit alpha-2 OS=Homo sapiens OX=9606 GN=LAMA2 PE=1 SV=4
P24311	COX7B	4	3	80	16	0.2	Cytochrome c oxidase subunit 7B, mitochondrial OS=Homo sapiens OX=9606 GN=COX7B PE=1 SV=2
P24386	CHM	17	10	653	107	0.163859	Rab proteins geranylgeranyltransferase component A 1 OS=Homo sapiens OX=9606 GN=CHM PE=1 SV=3
P24468	NR2F2	6	2	414	22	0.0531401	COUP transcription factor 2 OS=Homo sapiens OX=9606 GN=NR2F2 PE=1 SV=1
P24534	EEF1B2	152	10	225	131	0.582222	Elongation factor 1-beta OS=Homo sapiens OX=9606 GN=EEF1B2 PE=1 SV=3
P24539	ATP5PB	63	14	256	123	0.480469	ATP synthase F(0) complex subunit B1, mitochondrial OS=Homo sapiens OX=9606 GN=ATP5PB PE=1 SV=2
P24588	AKAP5	3	3	427	33	0.0772834	A-kinase anchor protein 5 OS=Homo sapiens OX=9606 GN=AKAP5 PE=1 SV=3
P24593	IGFBP5	7	5	272	48	0.176471	Insulin-like growth factor-binding protein 5 OS=Homo sapiens OX=9606 GN=IGFBP5 PE=1 SV=1
P24666	ACP1	27	8	158	69	0.436709	Low molecular weight phosphotyrosine protein phosphatase OS=Homo sapiens OX=9606 GN=ACP1 PE=1 SV=3
P24723	PRKCH	13	8	683	91	0.133236	Protein kinase C eta type OS=Homo sapiens OX=9606 GN=PRKCH PE=1 SV=4
P24752	ACAT1	121	24	427	223	0.522248	Acetyl-CoA acetyltransferase, mitochondrial OS=Homo sapiens OX=9606 GN=ACAT1 PE=1 SV=1
P24821	TNC	4	4	2201	38	0.0172649	Tenascin OS=Homo sapiens OX=9606 GN=TNC PE=1 SV=3
P24844	MYL9	126	6	172	55	0.319767	Myosin regulatory light polypeptide 9 OS=Homo sapiens OX=9606 GN=MYL9 PE=1 SV=4
P24863	CCNC	7	5	283	43	0.151943	Cyclin-C OS=Homo sapiens OX=9606 GN=CCNC PE=1 SV=2
P24928	POLR2A	135	70	1970	621	0.315228	DNA-directed RNA polymerase II subunit RPB1 OS=Homo sapiens OX=9606 GN=POLR2A PE=1 SV=2
P24941	CDK2	40	13	298	126	0.422819	Cyclin-dependent kinase 2 OS=Homo sapiens OX=9606 GN=CDK2 PE=1 SV=2
P25054	APC	76	42	2843	526	0.185016	Adenomatous polyposis coli protein OS=Homo sapiens OX=9606 GN=APC PE=1 SV=2
P25098	GRK2	42	19	689	159	0.230769	Beta-adrenergic receptor kinase 1 OS=Homo sapiens OX=9606 GN=GRK2 PE=1 SV=2
P25101	EDNRA	3	2	427	14	0.0327869	Endothelin-1 receptor OS=Homo sapiens OX=9606 GN=EDNRA PE=1 SV=1
P25205	MCM3	179	42	808	457	0.565594	DNA replication licensing factor MCM3 OS=Homo sapiens OX=9606 GN=MCM3 PE=1 SV=3
P25208	NFYB	4	2	207	21	0.101449	Nuclear transcription factor Y subunit beta OS=Homo sapiens OX=9606 GN=NFYB PE=1 SV=2
P25325	MPST	41	13	297	157	0.52862	3-mercaptopyruvate sulfurtransferase OS=Homo sapiens OX=9606 GN=MPST PE=1 SV=3
P25391	LAMA1	46	34	3075	362	0.117724	Laminin subunit alpha-1 OS=Homo sapiens OX=9606 GN=LAMA1 PE=1 SV=2
P25398	RPS12	327	8	132	72	0.545455	Small ribosomal subunit protein eS12 OS=Homo sapiens OX=9606 GN=RPS12 PE=1 SV=3
P25440	BRD2	72	28	801	290	0.362047	Bromodomain-containing protein 2 OS=Homo sapiens OX=9606 GN=BRD2 PE=1 SV=2
P25445	FAS	10	7	335	74	0.220896	Tumor necrosis factor receptor superfamily member 6 OS=Homo sapiens OX=9606 GN=FAS PE=1 SV=1
P25490	YY1	124	12	414	127	0.306763	Transcriptional repressor protein YY1 OS=Homo sapiens OX=9606 GN=YY1 PE=1 SV=2
P25685	DNAJB1	65	19	340	122	0.358824	DnaJ homolog subfamily B member 1 OS=Homo sapiens OX=9606 GN=DNAJB1 PE=1 SV=4
P25686	DNAJB2	6	3	324	33	0.101852	DnaJ homolog subfamily B member 2 OS=Homo sapiens OX=9606 GN=DNAJB2 PE=1 SV=3
P25705	ATP5F1A	336	34	553	354	0.640145	ATP synthase subunit alpha, mitochondrial OS=Homo sapiens OX=9606 GN=ATP5F1A PE=1 SV=1
P25786	PSMA1	142	23	263	217	0.825095	Proteasome subunit alpha type-1 OS=Homo sapiens OX=9606 GN=PSMA1 PE=1 SV=1
P25787	PSMA2	74	12	234	131	0.559829	Proteasome subunit alpha type-2 OS=Homo sapiens OX=9606 GN=PSMA2 PE=1 SV=2
P25788	PSMA3	152	13	255	105	0.411765	Proteasome subunit alpha type-3 OS=Homo sapiens OX=9606 GN=PSMA3 PE=1 SV=2
P25789	PSMA4	53	13	261	119	0.455939	Proteasome subunit alpha type-4 OS=Homo sapiens OX=9606 GN=PSMA4 PE=1 SV=1
P25942	CD40	2	2	277	19	0.0685921	Tumor necrosis factor receptor superfamily member 5 OS=Homo sapiens OX=9606 GN=CD40 PE=1 SV=1
P26006	ITGA3	3	3	1051	36	0.0342531	Integrin alpha-3 OS=Homo sapiens OX=9606 GN=ITGA3 PE=1 SV=5
P26022	PTX3	2	2	381	25	0.0656168	Pentraxin-related protein PTX3 OS=Homo sapiens OX=9606 GN=PTX3 PE=1 SV=3
P26038	MSN	147	39	577	298	0.516464	Moesin OS=Homo sapiens OX=9606 GN=MSN PE=1 SV=3
P26045	PTPN3	3	2	913	29	0.0317634	Tyrosine-protein phosphatase non-receptor type 3 OS=Homo sapiens OX=9606 GN=PTPN3 PE=1 SV=2
P26196	DDX6	117	20	483	266	0.550725	Probable ATP-dependent RNA helicase DDX6 OS=Homo sapiens OX=9606 GN=DDX6 PE=1 SV=2
P26232	CTNNA2	54	10	953	71	0.0745016	Catenin alpha-2 OS=Homo sapiens OX=9606 GN=CTNNA2 PE=1 SV=5
P26358	DNMT1	200	72	1616	709	0.438738	DNA (cytosine-5)-methyltransferase 1 OS=Homo sapiens OX=9606 GN=DNMT1 PE=1 SV=2
P26367	PAX6	14	6	422	65	0.154028	Paired box protein Pax-6 OS=Homo sapiens OX=9606 GN=PAX6 PE=1 SV=2
P26368	U2AF2	115	17	475	188	0.395789	Splicing factor U2AF 65 kDa subunit OS=Homo sapiens OX=9606 GN=U2AF2 PE=1 SV=4
P26373	RPL13	179	17	211	112	0.530806	Large ribosomal subunit protein eL13 OS=Homo sapiens OX=9606 GN=RPL13 PE=1 SV=4
P26374	CHML	44	17	656	139	0.21189	Rab proteins geranylgeranyltransferase component A 2 OS=Homo sapiens OX=9606 GN=CHML PE=1 SV=2
P26378	ELAVL4	35	6	385	57	0.148052	ELAV-like protein 4 OS=Homo sapiens OX=9606 GN=ELAVL4 PE=1 SV=3
P26440	IVD	38	15	426	170	0.399061	Isovaleryl-CoA dehydrogenase, mitochondrial OS=Homo sapiens OX=9606 GN=IVD PE=1 SV=2
P26572	MGAT1	9	6	445	63	0.141573	Alpha-1,3-mannosyl-glycoprotein 2-beta-N-acetylglucosaminyltransferase OS=Homo sapiens OX=9606 GN=MGAT1 PE=1 SV=2
P26583	HMGB2	71	16	209	101	0.483254	High mobility group protein B2 OS=Homo sapiens OX=9606 GN=HMGB2 PE=1 SV=2
P26599	PTBP1	179	21	557	249	0.447038	Polypyrimidine tract-binding protein 1 OS=Homo sapiens OX=9606 GN=PTBP1 PE=1 SV=2
P26639	TARS1	177	37	723	395	0.546335	Threonine--tRNA ligase 1, cytoplasmic OS=Homo sapiens OX=9606 GN=TARS1 PE=1 SV=3
P26640	VARS1	225	46	1264	444	0.351266	Valine--tRNA ligase OS=Homo sapiens OX=9606 GN=VARS1 PE=1 SV=4
P26641	EEF1G	304	30	437	275	0.629291	Elongation factor 1-gamma OS=Homo sapiens OX=9606 GN=EEF1G PE=1 SV=3
P26885	FKBP2	28	6	142	53	0.373239	Peptidyl-prolyl cis-trans isomerase FKBP2 OS=Homo sapiens OX=9606 GN=FKBP2 PE=1 SV=2
P27037	ACVR2A	5	3	513	36	0.0701754	Activin receptor type-2A OS=Homo sapiens OX=9606 GN=ACVR2A PE=1 SV=1
P27105	STOM	19	5	288	63	0.21875	Stomatin OS=Homo sapiens OX=9606 GN=STOM PE=1 SV=3
P27144	AK4	39	12	223	142	0.636771	Adenylate kinase 4, mitochondrial OS=Homo sapiens OX=9606 GN=AK4 PE=1 SV=1
P27338	MAOB	5	3	520	30	0.0576923	Amine oxidase [flavin-containing] B OS=Homo sapiens OX=9606 GN=MAOB PE=1 SV=3
P27348	YWHAQ	139	14	245	132	0.538776	14-3-3 protein theta OS=Homo sapiens OX=9606 GN=YWHAQ PE=1 SV=1
P27361	MAPK3	132	17	379	145	0.382586	Mitogen-activated protein kinase 3 OS=Homo sapiens OX=9606 GN=MAPK3 PE=1 SV=4
P27448	MARK3	32	16	753	164	0.217795	MAP/microtubule affinity-regulating kinase 3 OS=Homo sapiens OX=9606 GN=MARK3 PE=1 SV=5
P27487	DPP4	4	4	766	45	0.0587467	Dipeptidyl peptidase 4 OS=Homo sapiens OX=9606 GN=DPP4 PE=1 SV=2
P27540	ARNT	32	18	789	203	0.257288	Aryl hydrocarbon receptor nuclear translocator OS=Homo sapiens OX=9606 GN=ARNT PE=1 SV=1
P27544	CERS1	4	3	350	25	0.0714286	Ceramide synthase 1 OS=Homo sapiens OX=9606 GN=CERS1 PE=1 SV=1
P27635	RPL10	40	9	214	70	0.327103	Large ribosomal subunit protein uL16 OS=Homo sapiens OX=9606 GN=RPL10 PE=1 SV=5
P27694	RPA1	101	30	616	296	0.480519	Replication protein A 70 kDa DNA-binding subunit OS=Homo sapiens OX=9606 GN=RPA1 PE=1 SV=2
P27695	APEX1	118	19	318	160	0.503145	DNA repair nuclease/redox regulator APEX1 OS=Homo sapiens OX=9606 GN=APEX1 PE=1 SV=2
P27701	CD82	2	2	267	22	0.082397	CD82 antigen OS=Homo sapiens OX=9606 GN=CD82 PE=1 SV=1
P27707	DCK	23	8	260	73	0.280769	Deoxycytidine kinase OS=Homo sapiens OX=9606 GN=DCK PE=1 SV=1
P27708	CAD	332	65	2225	737	0.331236	Multifunctional protein CAD OS=Homo sapiens OX=9606 GN=CAD PE=1 SV=3
P27797	CALR	277	30	417	302	0.724221	Calreticulin OS=Homo sapiens OX=9606 GN=CALR PE=1 SV=1
P27816	MAP4	260	56	1152	674	0.585069	Microtubule-associated protein 4 OS=Homo sapiens OX=9606 GN=MAP4 PE=1 SV=3
P27824	CANX	244	41	592	326	0.550676	Calnexin OS=Homo sapiens OX=9606 GN=CANX PE=1 SV=2
P27986	PIK3R1	33	17	724	133	0.183702	Phosphatidylinositol 3-kinase regulatory subunit alpha OS=Homo sapiens OX=9606 GN=PIK3R1 PE=1 SV=2
P27987	ITPKB	13	5	946	51	0.0539112	Inositol-trisphosphate 3-kinase B OS=Homo sapiens OX=9606 GN=ITPKB PE=1 SV=5
P28066	PSMA5	74	10	241	117	0.485477	Proteasome subunit alpha type-5 OS=Homo sapiens OX=9606 GN=PSMA5 PE=1 SV=3
P28070	PSMB4	41	6	264	88	0.333333	Proteasome subunit beta type-4 OS=Homo sapiens OX=9606 GN=PSMB4 PE=1 SV=4
P28072	PSMB6	52	6	239	86	0.359833	Proteasome subunit beta type-6 OS=Homo sapiens OX=9606 GN=PSMB6 PE=1 SV=4
P28074	PSMB5	62	11	263	120	0.456274	Proteasome subunit beta type-5 OS=Homo sapiens OX=9606 GN=PSMB5 PE=1 SV=3
P28161	GSTM2	98	13	218	89	0.408257	Glutathione S-transferase Mu 2 OS=Homo sapiens OX=9606 GN=GSTM2 PE=1 SV=2
P28288	ABCD3	83	29	659	266	0.403642	ATP-binding cassette sub-family D member 3 OS=Homo sapiens OX=9606 GN=ABCD3 PE=1 SV=1
P28289	TMOD1	28	12	359	121	0.337047	Tropomodulin-1 OS=Homo sapiens OX=9606 GN=TMOD1 PE=1 SV=1
P28290	ITPRID2	55	28	1259	289	0.229547	Protein ITPRID2 OS=Homo sapiens OX=9606 GN=ITPRID2 PE=1 SV=3
P28300	LOX	11	7	417	96	0.230216	Protein-lysine 6-oxidase OS=Homo sapiens OX=9606 GN=LOX PE=1 SV=2
P28328	PEX2	5	3	305	33	0.108197	Peroxisome biogenesis factor 2 OS=Homo sapiens OX=9606 GN=PEX2 PE=1 SV=2
P28330	ACADL	10	6	430	61	0.14186	Long-chain specific acyl-CoA dehydrogenase, mitochondrial OS=Homo sapiens OX=9606 GN=ACADL PE=1 SV=2
P28331	NDUFS1	113	26	727	246	0.338377	NADH-ubiquinone oxidoreductase 75 kDa subunit, mitochondrial OS=Homo sapiens OX=9606 GN=NDUFS1 PE=1 SV=3
P28340	POLD1	113	49	1107	516	0.466125	DNA polymerase delta catalytic subunit OS=Homo sapiens OX=9606 GN=POLD1 PE=1 SV=2
P28347	TEAD1	4	2	426	17	0.0399061	Transcriptional enhancer factor TEF-1 OS=Homo sapiens OX=9606 GN=TEAD1 PE=1 SV=2
P28360	MSX1	6	2	303	16	0.0528053	Homeobox protein MSX-1 OS=Homo sapiens OX=9606 GN=MSX1 PE=1 SV=3
P28370	SMARCA1	267	52	1042	438	0.420345	Probable global transcription activator SNF2L1 OS=Homo sapiens OX=9606 GN=SMARCA1 PE=1 SV=2
P28482	MAPK1	57	12	360	112	0.311111	Mitogen-activated protein kinase 1 OS=Homo sapiens OX=9606 GN=MAPK1 PE=1 SV=3
P28676	GCA	20	5	217	54	0.248848	Grancalcin OS=Homo sapiens OX=9606 GN=GCA PE=1 SV=2
P28702	RXRB	27	10	533	145	0.272045	Retinoic acid receptor RXR-beta OS=Homo sapiens OX=9606 GN=RXRB PE=1 SV=2
P28715	ERCC5	9	8	1186	77	0.0649241	DNA excision repair protein ERCC-5 OS=Homo sapiens OX=9606 GN=ERCC5 PE=1 SV=3
P28749	RBL1	25	19	1068	182	0.170412	Retinoblastoma-like protein 1 OS=Homo sapiens OX=9606 GN=RBL1 PE=1 SV=3
P28799	GRN	10	5	593	55	0.0927487	Progranulin OS=Homo sapiens OX=9606 GN=GRN PE=1 SV=2
P28827	PTPRM	8	6	1452	54	0.0371901	Receptor-type tyrosine-protein phosphatase mu OS=Homo sapiens OX=9606 GN=PTPRM PE=1 SV=2
P28838	LAP3	170	29	519	293	0.564547	Cytosol aminopeptidase OS=Homo sapiens OX=9606 GN=LAP3 PE=1 SV=3
P29083	GTF2E1	35	13	439	142	0.323462	General transcription factor IIE subunit 1 OS=Homo sapiens OX=9606 GN=GTF2E1 PE=1 SV=2
P29084	GTF2E2	31	14	291	150	0.515464	Transcription initiation factor IIE subunit beta OS=Homo sapiens OX=9606 GN=GTF2E2 PE=1 SV=1
P29144	TPP2	101	45	1249	467	0.373899	Tripeptidyl-peptidase 2 OS=Homo sapiens OX=9606 GN=TPP2 PE=1 SV=4
P29218	IMPA1	27	9	277	86	0.310469	Inositol monophosphatase 1 OS=Homo sapiens OX=9606 GN=IMPA1 PE=1 SV=1
P29317	EPHA2	25	16	976	160	0.163934	Ephrin type-A receptor 2 OS=Homo sapiens OX=9606 GN=EPHA2 PE=1 SV=2
P29320	EPHA3	17	12	983	128	0.130214	Ephrin type-A receptor 3 OS=Homo sapiens OX=9606 GN=EPHA3 PE=1 SV=2
P29323	EPHB2	25	10	1055	97	0.0919431	Ephrin type-B receptor 2 OS=Homo sapiens OX=9606 GN=EPHB2 PE=1 SV=5
P29350	PTPN6	6	2	595	25	0.0420168	Tyrosine-protein phosphatase non-receptor type 6 OS=Homo sapiens OX=9606 GN=PTPN6 PE=1 SV=1
P29353	SHC1	25	12	583	168	0.288165	SHC-transforming protein 1 OS=Homo sapiens OX=9606 GN=SHC1 PE=1 SV=4
P29372	MPG	25	11	298	123	0.412752	DNA-3-methyladenine glycosylase OS=Homo sapiens OX=9606 GN=MPG PE=1 SV=3
P29373	CRABP2	42	9	138	76	0.550725	Cellular retinoic acid-binding protein 2 OS=Homo sapiens OX=9606 GN=CRABP2 PE=1 SV=2
P29374	ARID4A	26	21	1257	222	0.176611	AT-rich interactive domain-containing protein 4A OS=Homo sapiens OX=9606 GN=ARID4A PE=1 SV=3
P29375	KDM5A	58	31	1690	338	0.2	Lysine-specific demethylase 5A OS=Homo sapiens OX=9606 GN=KDM5A PE=1 SV=3
P29401	TKT	244	28	623	278	0.446228	Transketolase OS=Homo sapiens OX=9606 GN=TKT PE=1 SV=3
P29536	LMOD1	19	14	600	131	0.218333	Leiomodin-1 OS=Homo sapiens OX=9606 GN=LMOD1 PE=1 SV=3
P29558	RBMS1	9	2	406	28	0.0689655	RNA-binding motif, single-stranded-interacting protein 1 OS=Homo sapiens OX=9606 GN=RBMS1 PE=1 SV=3
P29590	PML	45	19	882	180	0.204082	Protein PML OS=Homo sapiens OX=9606 GN=PML PE=1 SV=3
P29597	TYK2	33	20	1187	208	0.175232	Non-receptor tyrosine-protein kinase TYK2 OS=Homo sapiens OX=9606 GN=TYK2 PE=1 SV=3
P29692	EEF1D	153	22	281	232	0.825623	Elongation factor 1-delta OS=Homo sapiens OX=9606 GN=EEF1D PE=1 SV=5
P29966	MARCKS	52	12	332	177	0.533133	Myristoylated alanine-rich C-kinase substrate OS=Homo sapiens OX=9606 GN=MARCKS PE=1 SV=4
P29992	GNA11	25	10	359	93	0.259053	Guanine nucleotide-binding protein subunit alpha-11 OS=Homo sapiens OX=9606 GN=GNA11 PE=1 SV=2
P30038	ALDH4A1	39	18	563	205	0.364121	Delta-1-pyrroline-5-carboxylate dehydrogenase, mitochondrial OS=Homo sapiens OX=9606 GN=ALDH4A1 PE=1 SV=3
P30039	PBLD	9	6	288	63	0.21875	Phenazine biosynthesis-like domain-containing protein OS=Homo sapiens OX=9606 GN=PBLD PE=1 SV=2
P30040	ERP29	52	9	261	81	0.310345	Endoplasmic reticulum resident protein 29 OS=Homo sapiens OX=9606 GN=ERP29 PE=1 SV=4
P30041	PRDX6	111	17	224	153	0.683036	Peroxiredoxin-6 OS=Homo sapiens OX=9606 GN=PRDX6 PE=1 SV=3
P30043	BLVRB	39	8	206	123	0.597087	Flavin reductase (NADPH) OS=Homo sapiens OX=9606 GN=BLVRB PE=1 SV=3
P30044	PRDX5	43	7	214	94	0.439252	Peroxiredoxin-5, mitochondrial OS=Homo sapiens OX=9606 GN=PRDX5 PE=1 SV=4
P30048	PRDX3	125	8	256	99	0.386719	Thioredoxin-dependent peroxide reductase, mitochondrial OS=Homo sapiens OX=9606 GN=PRDX3 PE=1 SV=3
P30049	ATP5F1D	31	2	168	23	0.136905	ATP synthase subunit delta, mitochondrial OS=Homo sapiens OX=9606 GN=ATP5F1D PE=1 SV=2
P30050	RPL12	99	12	165	125	0.757576	Large ribosomal subunit protein uL11 OS=Homo sapiens OX=9606 GN=RPL12 PE=1 SV=1
P30084	ECHS1	109	17	290	137	0.472414	Enoyl-CoA hydratase, mitochondrial OS=Homo sapiens OX=9606 GN=ECHS1 PE=1 SV=4
P30085	CMPK1	24	6	196	76	0.387755	UMP-CMP kinase OS=Homo sapiens OX=9606 GN=CMPK1 PE=1 SV=3
P30086	PEBP1	57	11	187	149	0.796791	Phosphatidylethanolamine-binding protein 1 OS=Homo sapiens OX=9606 GN=PEBP1 PE=1 SV=3
P30101	PDIA3	203	40	505	331	0.655446	Protein disulfide-isomerase A3 OS=Homo sapiens OX=9606 GN=PDIA3 PE=1 SV=4
P30153	PPP2R1A	124	24	589	269	0.456706	Serine/threonine-protein phosphatase 2A 65 kDa regulatory subunit A alpha isoform OS=Homo sapiens OX=9606 GN=PPP2R1A PE=1 SV=4
P30154	PPP2R1B	71	19	601	194	0.322795	Serine/threonine-protein phosphatase 2A 65 kDa regulatory subunit A beta isoform OS=Homo sapiens OX=9606 GN=PPP2R1B PE=1 SV=3
P30260	CDC27	46	21	824	207	0.251214	Cell division cycle protein 27 homolog OS=Homo sapiens OX=9606 GN=CDC27 PE=1 SV=2
P30291	WEE1	11	8	646	82	0.126935	Wee1-like protein kinase OS=Homo sapiens OX=9606 GN=WEE1 PE=1 SV=2
P30307	CDC25C	19	10	473	96	0.20296	M-phase inducer phosphatase 3 OS=Homo sapiens OX=9606 GN=CDC25C PE=1 SV=2
P30405	PPIF	75	11	207	105	0.507246	Peptidyl-prolyl cis-trans isomerase F, mitochondrial OS=Homo sapiens OX=9606 GN=PPIF PE=1 SV=1
P30414	NKTR	42	25	1462	288	0.19699	NK-tumor recognition protein OS=Homo sapiens OX=9606 GN=NKTR PE=1 SV=2
P30419	NMT1	48	16	496	164	0.330645	Glycylpeptide N-tetradecanoyltransferase 1 OS=Homo sapiens OX=9606 GN=NMT1 PE=1 SV=2
P30519	HMOX2	43	13	316	152	0.481013	Heme oxygenase 2 OS=Homo sapiens OX=9606 GN=HMOX2 PE=1 SV=2
P30520	ADSS2	56	14	456	141	0.309211	Adenylosuccinate synthetase isozyme 2 OS=Homo sapiens OX=9606 GN=ADSS2 PE=1 SV=3
P30532	CHRNA5	9	6	468	49	0.104701	Neuronal acetylcholine receptor subunit alpha-5 OS=Homo sapiens OX=9606 GN=CHRNA5 PE=1 SV=2
P30533	LRPAP1	64	27	357	202	0.565826	Alpha-2-macroglobulin receptor-associated protein OS=Homo sapiens OX=9606 GN=LRPAP1 PE=1 SV=1
P30536	TSPO	12	3	169	22	0.130178	Translocator protein OS=Homo sapiens OX=9606 GN=TSPO PE=1 SV=3
P30566	ADSL	96	24	484	252	0.520661	Adenylosuccinate lyase OS=Homo sapiens OX=9606 GN=ADSL PE=1 SV=2
P30613	PKLR	34	2	574	17	0.0296167	Pyruvate kinase PKLR OS=Homo sapiens OX=9606 GN=PKLR PE=1 SV=2
P30622	CLIP1	155	69	1438	610	0.4242	CAP-Gly domain-containing linker protein 1 OS=Homo sapiens OX=9606 GN=CLIP1 PE=1 SV=2
P30626	SRI	46	9	198	107	0.540404	Sorcin OS=Homo sapiens OX=9606 GN=SRI PE=1 SV=1
P30740	SERPINB1	19	10	379	88	0.23219	Leukocyte elastase inhibitor OS=Homo sapiens OX=9606 GN=SERPINB1 PE=1 SV=1
P30825	SLC7A1	28	9	629	80	0.127186	High affinity cationic amino acid transporter 1 OS=Homo sapiens OX=9606 GN=SLC7A1 PE=1 SV=1
P30837	ALDH1B1	83	24	517	207	0.400387	Aldehyde dehydrogenase X, mitochondrial OS=Homo sapiens OX=9606 GN=ALDH1B1 PE=1 SV=4
P30876	POLR2B	187	56	1174	552	0.470187	DNA-directed RNA polymerase II subunit RPB2 OS=Homo sapiens OX=9606 GN=POLR2B PE=1 SV=1
P31040	SDHA	152	31	664	366	0.551205	Succinate dehydrogenase [ubiquinone] flavoprotein subunit, mitochondrial OS=Homo sapiens OX=9606 GN=SDHA PE=1 SV=2
P31146	CORO1A	20	13	461	109	0.236443	Coronin-1A OS=Homo sapiens OX=9606 GN=CORO1A PE=1 SV=4
P31150	GDI1	226	23	447	227	0.50783	Rab GDP dissociation inhibitor alpha OS=Homo sapiens OX=9606 GN=GDI1 PE=1 SV=2
P31153	MAT2A	137	20	395	175	0.443038	S-adenosylmethionine synthase isoform type-2 OS=Homo sapiens OX=9606 GN=MAT2A PE=1 SV=1
P31260	HOXA10	10	5	410	82	0.2	Homeobox protein Hox-A10 OS=Homo sapiens OX=9606 GN=HOXA10 PE=1 SV=3
P31270	HOXA11	4	3	313	33	0.105431	Homeobox protein Hox-A11 OS=Homo sapiens OX=9606 GN=HOXA11 PE=2 SV=2
P31271	HOXA13	5	4	388	48	0.123711	Homeobox protein Hox-A13 OS=Homo sapiens OX=9606 GN=HOXA13 PE=1 SV=3
P31277	HOXD11	7	4	338	66	0.195266	Homeobox protein Hox-D11 OS=Homo sapiens OX=9606 GN=HOXD11 PE=3 SV=3
P31321	PRKAR1B	6	2	381	23	0.0603675	cAMP-dependent protein kinase type I-beta regulatory subunit OS=Homo sapiens OX=9606 GN=PRKAR1B PE=1 SV=4
P31323	PRKAR2B	52	12	418	136	0.325359	cAMP-dependent protein kinase type II-beta regulatory subunit OS=Homo sapiens OX=9606 GN=PRKAR2B PE=1 SV=3
P31327	CPS1	62	28	1500	272	0.181333	Carbamoyl-phosphate synthase [ammonia], mitochondrial OS=Homo sapiens OX=9606 GN=CPS1 PE=1 SV=2
P31350	RRM2	45	14	389	121	0.311054	Ribonucleoside-diphosphate reductase subunit M2 OS=Homo sapiens OX=9606 GN=RRM2 PE=1 SV=1
P31431	SDC4	4	2	198	19	0.0959596	Syndecan-4 OS=Homo sapiens OX=9606 GN=SDC4 PE=1 SV=2
P31483	TIA1	40	10	386	113	0.292746	Cytotoxic granule associated RNA binding protein TIA1 OS=Homo sapiens OX=9606 GN=TIA1 PE=1 SV=3
P31629	HIVEP2	8	5	2446	43	0.0175797	Transcription factor HIVEP2 OS=Homo sapiens OX=9606 GN=HIVEP2 PE=1 SV=2
P31641	SLC6A6	5	4	620	32	0.0516129	Sodium- and chloride-dependent taurine transporter OS=Homo sapiens OX=9606 GN=SLC6A6 PE=1 SV=2
P31689	DNAJA1	99	22	397	237	0.596977	DnaJ homolog subfamily A member 1 OS=Homo sapiens OX=9606 GN=DNAJA1 PE=1 SV=2
P31749	AKT1	20	12	480	124	0.258333	RAC-alpha serine/threonine-protein kinase OS=Homo sapiens OX=9606 GN=AKT1 PE=1 SV=2
P31751	AKT2	44	18	481	159	0.330561	RAC-beta serine/threonine-protein kinase OS=Homo sapiens OX=9606 GN=AKT2 PE=1 SV=2
P31930	UQCRC1	98	16	480	164	0.341667	Cytochrome b-c1 complex subunit 1, mitochondrial OS=Homo sapiens OX=9606 GN=UQCRC1 PE=1 SV=3
P31937	HIBADH	26	7	336	89	0.264881	3-hydroxyisobutyrate dehydrogenase, mitochondrial OS=Homo sapiens OX=9606 GN=HIBADH PE=1 SV=2
P31939	ATIC	180	32	592	367	0.619932	Bifunctional purine biosynthesis protein ATIC OS=Homo sapiens OX=9606 GN=ATIC PE=1 SV=3
P31942	HNRNPH3	141	12	346	175	0.50578	Heterogeneous nuclear ribonucleoprotein H3 OS=Homo sapiens OX=9606 GN=HNRNPH3 PE=1 SV=2
P31943	HNRNPH1	332	10	449	141	0.314031	Heterogeneous nuclear ribonucleoprotein H OS=Homo sapiens OX=9606 GN=HNRNPH1 PE=1 SV=4
P31946	YWHAB	87	10	246	119	0.48374	14-3-3 protein beta/alpha OS=Homo sapiens OX=9606 GN=YWHAB PE=1 SV=3
P31947	SFN	59	2	248	15	0.0604839	14-3-3 protein sigma OS=Homo sapiens OX=9606 GN=SFN PE=1 SV=1
P31948	STIP1	309	57	543	392	0.721915	Stress-induced-phosphoprotein 1 OS=Homo sapiens OX=9606 GN=STIP1 PE=1 SV=1
P31949	S100A11	21	4	105	36	0.342857	Protein S100-A11 OS=Homo sapiens OX=9606 GN=S100A11 PE=1 SV=2
[truncated: 7,203 more rows]

## Sheet: Sheet2
Table S3B. Identification of total proteins in HepG2 cells
UniProt Accession	Gene Symbol	Total Peptide	Unique Peptide	Length	Coverage	Coverage Percentage	Protein Annotation
A0A024RBG1	NUDT4B	30	3	181	31	0.171271	Diphosphoinositol polyphosphate phosphohydrolase NUDT4B OS=Homo sapiens OX=9606 GN=NUDT4B PE=3 SV=1
A0A096LP01	SMIM26	4	2	95	25	0.263158	Small integral membrane protein 26 OS=Homo sapiens OX=9606 GN=SMIM26 PE=1 SV=1
A0A0B4J2F0	PIGBOS1	2	1	54	10	0.185185	Protein PIGBOS1 OS=Homo sapiens OX=9606 GN=PIGBOS1 PE=1 SV=1
A0A1W2PR95	IGBP1C	14	3	340	22	0.0647059	Immunoglobulin-binding protein 1 family member C OS=Homo sapiens OX=9606 GN=IGBP1C PE=3 SV=1
A0A2R8Y4L2	HNRNPA1L3	5	1	320	45	0.140625	Heterogeneous nuclear ribonucleoprotein A1-like 3 OS=Homo sapiens OX=9606 GN=HNRNPA1L3 PE=4 SV=2
A0A804HLA8	GNG5B	12	2	68	36	0.529412	Guanine nucleotide-binding protein G(I)/G(S)/G(O) subunit gamma-5B OS=Homo sapiens OX=9606 GN=GNG5B PE=3 SV=1
A0AV96	RBM47	3	2	593	20	0.0337268	RNA-binding protein 47 OS=Homo sapiens OX=9606 GN=RBM47 PE=1 SV=2
A0AVT1	UBA6	96	25	1052	274	0.260456	Ubiquitin-like modifier-activating enzyme 6 OS=Homo sapiens OX=9606 GN=UBA6 PE=1 SV=1
A0FGR8	ESYT2	56	19	921	208	0.225841	Extended synaptotagmin-2 OS=Homo sapiens OX=9606 GN=ESYT2 PE=1 SV=1
A0JLT2	MED19	3	2	244	33	0.135246	Mediator of RNA polymerase II transcription subunit 19 OS=Homo sapiens OX=9606 GN=MED19 PE=1 SV=2
A0JNW5	BLTP3B	14	10	1464	95	0.0648907	Bridge-like lipid transfer protein family member 3B OS=Homo sapiens OX=9606 GN=BLTP3B PE=1 SV=2
A0MZ66	SHTN1	79	28	631	291	0.461173	Shootin-1 OS=Homo sapiens OX=9606 GN=SHTN1 PE=1 SV=4
A0PJW6	TMEM223	9	5	202	43	0.212871	Transmembrane protein 223 OS=Homo sapiens OX=9606 GN=TMEM223 PE=1 SV=1
A0PJZ3	GXYLT2	3	2	443	14	0.0316027	Glucoside xylosyltransferase 2 OS=Homo sapiens OX=9606 GN=GXYLT2 PE=2 SV=2
A1A5C7	SLC22A23	9	5	686	57	0.0830904	Solute carrier family 22 member 23 OS=Homo sapiens OX=9606 GN=SLC22A23 PE=1 SV=2
A1L020	MEX3A	2	2	520	29	0.0557692	RNA-binding protein MEX3A OS=Homo sapiens OX=9606 GN=MEX3A PE=1 SV=1
A1L0T0	ILVBL	86	18	632	193	0.30538	2-hydroxyacyl-CoA lyase 2 OS=Homo sapiens OX=9606 GN=ILVBL PE=1 SV=2
A1L170	C1orf226	9	4	272	39	0.143382	Uncharacterized protein C1orf226 OS=Homo sapiens OX=9606 GN=C1orf226 PE=1 SV=1
A1L188	NDUFAF8	5	4	74	34	0.459459	NADH dehydrogenase [ubiquinone] 1 alpha subcomplex assembly factor 8 OS=Homo sapiens OX=9606 GN=NDUFAF8 PE=1 SV=1
A1L390	PLEKHG3	7	6	1219	71	0.0582445	Pleckstrin homology domain-containing family G member 3 OS=Homo sapiens OX=9606 GN=PLEKHG3 PE=1 SV=1
A1X283	SH3PXD2B	14	8	911	98	0.107574	SH3 and PX domain-containing protein 2B OS=Homo sapiens OX=9606 GN=SH3PXD2B PE=1 SV=3
A2A2Y4	FRMD3	3	2	597	15	0.0251256	FERM domain-containing protein 3 OS=Homo sapiens OX=9606 GN=FRMD3 PE=1 SV=1
A2A3N6	PIPSL	52	11	862	120	0.139211	Putative PIP5K1A and PSMD4-like protein OS=Homo sapiens OX=9606 GN=PIPSL PE=5 SV=1
A2AJT9	BCLAF3	8	7	711	62	0.0872011	BCLAF1 and THRAP3 family member 3 OS=Homo sapiens OX=9606 GN=BCLAF3 PE=1 SV=1
A2RRP1	NBAS	149	56	2371	570	0.240405	NBAS subunit of NRZ tethering complex OS=Homo sapiens OX=9606 GN=NBAS PE=1 SV=2
A2RTX5	TARS3	35	10	802	96	0.119701	Threonine--tRNA ligase 2, cytoplasmic OS=Homo sapiens OX=9606 GN=TARS3 PE=1 SV=1
A2RU67	FAM234B	4	2	622	41	0.0659164	Protein FAM234B OS=Homo sapiens OX=9606 GN=FAM234B PE=1 SV=1
A2RUC4	TYW5	5	4	315	36	0.114286	tRNA wybutosine-synthesizing protein 5 OS=Homo sapiens OX=9606 GN=TYW5 PE=1 SV=1
A3KMH1	VWA8	166	60	1905	637	0.334383	von Willebrand factor A domain-containing protein 8 OS=Homo sapiens OX=9606 GN=VWA8 PE=1 SV=2
A3KN83	SBNO1	38	19	1393	190	0.136396	Protein strawberry notch homolog 1 OS=Homo sapiens OX=9606 GN=SBNO1 PE=1 SV=1
A4D1E9	GTPBP10	30	13	387	115	0.297158	GTP-binding protein 10 OS=Homo sapiens OX=9606 GN=GTPBP10 PE=1 SV=1
A4D1P6	WDR91	35	19	747	213	0.285141	WD repeat-containing protein 91 OS=Homo sapiens OX=9606 GN=WDR91 PE=1 SV=2
A4D1U4	DENND11	2	2	455	19	0.0417582	DENN domain-containing protein 11 OS=Homo sapiens OX=9606 GN=DENND11 PE=1 SV=1
A4D2B0	MBLAC1	2	2	266	27	0.101504	Metallo-beta-lactamase domain-containing protein 1 OS=Homo sapiens OX=9606 GN=MBLAC1 PE=1 SV=1
A5A3E0	POTEF	2409	10	1075	114	0.106047	POTE ankyrin domain family member F OS=Homo sapiens OX=9606 GN=POTEF PE=1 SV=2
A5D8V6	VPS37C	3	2	355	17	0.0478873	Vacuolar protein sorting-associated protein 37C OS=Homo sapiens OX=9606 GN=VPS37C PE=1 SV=2
A5D8V7	ODAD3	14	1	595	6	0.010084	Outer dynein arm-docking complex subunit 3 OS=Homo sapiens OX=9606 GN=ODAD3 PE=1 SV=1
A5PLL7	PEDS1	6	3	270	28	0.103704	Plasmanylethanolamine desaturase 1 OS=Homo sapiens OX=9606 GN=PEDS1 PE=1 SV=3
A5PLN9	TRAPPC13	4	4	417	33	0.0791367	Trafficking protein particle complex subunit 13 OS=Homo sapiens OX=9606 GN=TRAPPC13 PE=1 SV=2
A5YKK6	CNOT1	136	52	2376	523	0.220118	CCR4-NOT transcription complex subunit 1 OS=Homo sapiens OX=9606 GN=CNOT1 PE=1 SV=2
A6H8Y1	BDP1	12	9	2624	109	0.0415396	Transcription factor TFIIIB component B'' homolog OS=Homo sapiens OX=9606 GN=BDP1 PE=1 SV=3
A6NCS6	C2orf72	12	4	295	58	0.19661	Uncharacterized protein C2orf72 OS=Homo sapiens OX=9606 GN=C2orf72 PE=1 SV=2
A6ND36	FAM83G	8	7	823	69	0.0838396	Protein FAM83G OS=Homo sapiens OX=9606 GN=FAM83G PE=1 SV=2
A6ND91	ASPDH	5	2	283	31	0.109541	Aspartate dehydrogenase domain-containing protein OS=Homo sapiens OX=9606 GN=ASPDH PE=1 SV=2
A6NDB9	PALM3	19	10	673	144	0.213967	Paralemmin-3 OS=Homo sapiens OX=9606 GN=PALM3 PE=1 SV=2
A6NDG6	PGP	18	7	321	78	0.242991	Glycerol-3-phosphate phosphatase OS=Homo sapiens OX=9606 GN=PGP PE=1 SV=1
A6NDU8	RIMOC1	6	6	294	53	0.180272	RAB7A-interacting MON1-CCZ1 complex subunit 1 OS=Homo sapiens OX=9606 GN=RIMOC1 PE=1 SV=1
A6NED2	RCCD1	7	4	376	58	0.154255	RCC1 domain-containing protein 1 OS=Homo sapiens OX=9606 GN=RCCD1 PE=1 SV=1
A6NFI3	ZNF316	3	3	1004	44	0.0438247	Zinc finger protein 316 OS=Homo sapiens OX=9606 GN=ZNF316 PE=1 SV=1
A6NH11	GLTPD2	17	9	291	97	0.333333	Glycolipid transfer protein domain-containing protein 2 OS=Homo sapiens OX=9606 GN=GLTPD2 PE=1 SV=2
A6NHG4	DDTL	4	2	134	8	0.0597015	D-dopachrome decarboxylase-like protein OS=Homo sapiens OX=9606 GN=DDTL PE=2 SV=1
A6NHQ2	FBLL1	58	3	334	23	0.0688623	rRNA/tRNA 2'-O-methyltransferase fibrillarin-like protein 1 OS=Homo sapiens OX=9606 GN=FBLL1 PE=3 SV=2
A6NHQ4	EPOP	2	2	379	23	0.060686	Elongin BC and Polycomb repressive complex 2-associated protein OS=Homo sapiens OX=9606 GN=EPOP PE=1 SV=1
A6NHR9	SMCHD1	180	59	2005	613	0.305736	Structural maintenance of chromosomes flexible hinge domain-containing protein 1 OS=Homo sapiens OX=9606 GN=SMCHD1 PE=1 SV=2
A6NI79	CCDC69	4	3	296	29	0.097973	Coiled-coil domain-containing protein 69 OS=Homo sapiens OX=9606 GN=CCDC69 PE=1 SV=1
A6NIH7	UNC119B	10	2	251	51	0.203187	Protein unc-119 homolog B OS=Homo sapiens OX=9606 GN=UNC119B PE=1 SV=1
A6NIZ1	RAP1BL	100	5	184	35	0.190217	Ras-related protein Rap-1b-like protein OS=Homo sapiens OX=9606 GN=RAP1BL PE=2 SV=1
A6NJ78	METTL15	20	9	407	68	0.167076	12S rRNA N4-methylcytidine (m4C) methyltransferase OS=Homo sapiens OX=9606 GN=METTL15 PE=1 SV=1
A6NK58	LIPT2	4	4	231	57	0.246753	Octanoyl-[acyl-carrier-protein]:protein N-octanoyltransferase LIPT2, mitochondrial OS=Homo sapiens OX=9606 GN=LIPT2 PE=1 SV=1
A6NKD9	CCDC85C	13	6	419	60	0.143198	Coiled-coil domain-containing protein 85C OS=Homo sapiens OX=9606 GN=CCDC85C PE=1 SV=1
A6NN14	ZNF729	105	2	1252	19	0.0151757	Zinc finger protein 729 OS=Homo sapiens OX=9606 GN=ZNF729 PE=2 SV=4
A6NNL5	C15orf61	2	2	157	15	0.0955414	Uncharacterized protein C15orf61 OS=Homo sapiens OX=9606 GN=C15orf61 PE=2 SV=2
A6NNY8	USP27X	1	1	438	7	0.0159817	Ubiquitin carboxyl-terminal hydrolase 27 OS=Homo sapiens OX=9606 GN=USP27X PE=1 SV=3
A6QL63	ABTB3	3	3	1104	31	0.0280797	Ankyrin repeat and BTB/POZ domain-containing protein 3 OS=Homo sapiens OX=9606 GN=ABTB3 PE=2 SV=3
A7E2V4	ZSWIM8	11	7	1837	69	0.0375612	Zinc finger SWIM domain-containing protein 8 OS=Homo sapiens OX=9606 GN=ZSWIM8 PE=1 SV=1
A7KAX9	ARHGAP32	7	6	2087	59	0.0282702	Rho GTPase-activating protein 32 OS=Homo sapiens OX=9606 GN=ARHGAP32 PE=1 SV=1
A7MCY6	TBKBP1	3	2	615	18	0.0292683	TANK-binding kinase 1-binding protein 1 OS=Homo sapiens OX=9606 GN=TBKBP1 PE=1 SV=1
A8CG34	POM121C	2	2	1229	17	0.0138324	Nuclear envelope pore membrane protein POM 121C OS=Homo sapiens OX=9606 GN=POM121C PE=1 SV=3
A8MQ03	CYSRT1	1	1	144	26	0.180556	Cysteine-rich tail protein 1 OS=Homo sapiens OX=9606 GN=CYSRT1 PE=1 SV=1
A8MT69	CENPX	3	3	81	27	0.333333	Centromere protein X OS=Homo sapiens OX=9606 GN=CENPX PE=1 SV=1
A8MTT3	CEBPZOS	7	2	80	14	0.175	Protein CEBPZOS OS=Homo sapiens OX=9606 GN=CEBPZOS PE=1 SV=2
A8MV81	HIGD1C	4	1	97	9	0.0927835	HIG1 domain family member 1C OS=Homo sapiens OX=9606 GN=HIGD1C PE=1 SV=2
A8MVJ9		10	2	347	20	0.0576369	Putative histone PARylation factor 1-like OS=Homo sapiens OX=9606 PE=5 SV=1
A8MW92	PHF20L1	8	5	1017	52	0.0511308	PHD finger protein 20-like protein 1 OS=Homo sapiens OX=9606 GN=PHF20L1 PE=1 SV=2
A8MWD9	SNRPGP15	38	3	76	26	0.342105	Putative small nuclear ribonucleoprotein G-like protein 15 OS=Homo sapiens OX=9606 GN=SNRPGP15 PE=5 SV=2
A8MWX3	WASH4P	39	3	477	22	0.0461216	Putative WAS protein family homolog 4 OS=Homo sapiens OX=9606 GN=WASH4P PE=5 SV=1
A8MXV4	NUDT19	15	8	375	86	0.229333	Acyl-coenzyme A diphosphatase NUDT19 OS=Homo sapiens OX=9606 GN=NUDT19 PE=1 SV=1
A9UHW6	MIF4GD	10	6	222	53	0.238739	MIF4G domain-containing protein OS=Homo sapiens OX=9606 GN=MIF4GD PE=1 SV=1
B1AJZ9	FHAD1	14	2	1412	12	0.00849858	Forkhead-associated domain-containing protein 1 OS=Homo sapiens OX=9606 GN=FHAD1 PE=2 SV=2
B1AK53	ESPN	19	6	854	67	0.0784543	Espin OS=Homo sapiens OX=9606 GN=ESPN PE=1 SV=1
B2RTY4	MYO9A	9	7	2548	66	0.0259027	Unconventional myosin-IXa OS=Homo sapiens OX=9606 GN=MYO9A PE=1 SV=2
B2RUZ4	SMIM1	2	1	78	16	0.205128	Small integral membrane protein 1 OS=Homo sapiens OX=9606 GN=SMIM1 PE=1 SV=1
B4E2M5	ANKRD66	2	2	196	15	0.0765306	Ankyrin repeat domain-containing protein 66 OS=Homo sapiens OX=9606 GN=ANKRD66 PE=2 SV=3
B5MCY1	TDRD15	7	2	1934	14	0.00723888	Tudor domain-containing protein 15 OS=Homo sapiens OX=9606 GN=TDRD15 PE=2 SV=1
B5ME19	EIF3CL	226	29	914	263	0.287746	Eukaryotic translation initiation factor 3 subunit C-like protein OS=Homo sapiens OX=9606 GN=EIF3CL PE=1 SV=1
B7ZAP0	RABGAP1L	13	8	253	69	0.272727	Rab GTPase-activating protein 1-like, isoform 10 OS=Homo sapiens OX=9606 GN=RABGAP1L PE=1 SV=1
C9JLW8	MCRIP1	10	4	97	42	0.43299	Mapk-regulated corepressor-interacting protein 1 OS=Homo sapiens OX=9606 GN=MCRIP1 PE=1 SV=1
E5RHQ5	NPIPB11	65	2	1161	13	0.0111972	Nuclear pore complex-interacting protein family member B11 OS=Homo sapiens OX=9606 GN=NPIPB11 PE=3 SV=1
E9PAV3	NACA	52	3	2078	42	0.0202117	Nascent polypeptide-associated complex subunit alpha, muscle-specific form OS=Homo sapiens OX=9606 GN=NACA PE=1 SV=1
E9PRG8	C11orf98	24	6	123	49	0.398374	Uncharacterized protein C11orf98 OS=Homo sapiens OX=9606 GN=C11orf98 PE=1 SV=2
G2XKQ0	SUMO1P1	32	2	101	19	0.188119	Small ubiquitin-related modifier 5 OS=Homo sapiens OX=9606 GN=SUMO1P1 PE=1 SV=2
G9CGD6	CNK3/IPCEF1	6	2	899	18	0.0200222	CNK3/IPCEF1 fusion protein OS=Homo sapiens OX=9606 GN=CNK3/IPCEF1 PE=1 SV=1
H7BZ55	CROCC2	7	3	1653	20	0.0120992	Ciliary rootlet coiled-coil protein 2 OS=Homo sapiens OX=9606 GN=CROCC2 PE=1 SV=4
L0R819	ASDURF	2	2	96	19	0.197917	ASNSD1 upstream open reading frame protein OS=Homo sapiens OX=9606 GN=ASDURF PE=1 SV=1
L0R8F8	MIEF1	21	4	70	28	0.4	Mitochondrial ribosome and complex I assembly factor AltMIEF1 OS=Homo sapiens OX=9606 GN=MIEF1 PE=1 SV=1
O00115	DNASE2	8	4	360	40	0.111111	Deoxyribonuclease-2-alpha OS=Homo sapiens OX=9606 GN=DNASE2 PE=1 SV=2
O00116	AGPS	55	19	658	231	0.351064	Alkyldihydroxyacetonephosphate synthase, peroxisomal OS=Homo sapiens OX=9606 GN=AGPS PE=1 SV=1
O00124	UBXN8	4	2	270	25	0.0925926	UBX domain-containing protein 8 OS=Homo sapiens OX=9606 GN=UBXN8 PE=1 SV=2
O00139	KIF2A	24	13	706	127	0.179887	Kinesin-like protein KIF2A OS=Homo sapiens OX=9606 GN=KIF2A PE=1 SV=3
O00142	TK2	9	4	265	34	0.128302	Thymidine kinase 2, mitochondrial OS=Homo sapiens OX=9606 GN=TK2 PE=1 SV=4
O00148	DDX39A	12	7	427	62	0.145199	ATP-dependent RNA helicase DDX39A OS=Homo sapiens OX=9606 GN=DDX39A PE=1 SV=2
O00151	PDLIM1	104	13	329	155	0.471125	PDZ and LIM domain protein 1 OS=Homo sapiens OX=9606 GN=PDLIM1 PE=1 SV=4
O00154	ACOT7	33	9	380	107	0.281579	Cytosolic acyl coenzyme A thioester hydrolase OS=Homo sapiens OX=9606 GN=ACOT7 PE=1 SV=3
O00159	MYO1C	97	30	1063	278	0.261524	Unconventional myosin-Ic OS=Homo sapiens OX=9606 GN=MYO1C PE=1 SV=4
O00161	SNAP23	45	13	211	139	0.658768	Synaptosomal-associated protein 23 OS=Homo sapiens OX=9606 GN=SNAP23 PE=1 SV=1
O00165	HAX1	39	10	279	115	0.412186	HCLS1-associated protein X-1 OS=Homo sapiens OX=9606 GN=HAX1 PE=1 SV=2
O00168	FXYD1	6	2	92	18	0.195652	Phospholemman OS=Homo sapiens OX=9606 GN=FXYD1 PE=1 SV=2
O00170	AIP	26	10	330	112	0.339394	AH receptor-interacting protein OS=Homo sapiens OX=9606 GN=AIP PE=1 SV=3
O00178	GTPBP1	25	8	669	103	0.153961	GTP-binding protein 1 OS=Homo sapiens OX=9606 GN=GTPBP1 PE=1 SV=3
O00186	STXBP3	75	22	592	215	0.363176	Syntaxin-binding protein 3 OS=Homo sapiens OX=9606 GN=STXBP3 PE=1 SV=2
O00189	AP4M1	5	2	453	22	0.0485651	AP-4 complex subunit mu-1 OS=Homo sapiens OX=9606 GN=AP4M1 PE=1 SV=2
O00192	ARVCF	17	10	962	107	0.111227	Splicing regulator ARVCF OS=Homo sapiens OX=9606 GN=ARVCF PE=1 SV=1
O00193	SMAP	40	6	183	61	0.333333	Small acidic protein OS=Homo sapiens OX=9606 GN=SMAP PE=1 SV=1
O00203	AP3B1	122	30	1094	269	0.245887	AP-3 complex subunit beta-1 OS=Homo sapiens OX=9606 GN=AP3B1 PE=1 SV=3
O00214	LGALS8	40	12	317	106	0.334385	Galectin-8 OS=Homo sapiens OX=9606 GN=LGALS8 PE=1 SV=4
O00217	NDUFS8	27	10	210	97	0.461905	NADH dehydrogenase [ubiquinone] iron-sulfur protein 8, mitochondrial OS=Homo sapiens OX=9606 GN=NDUFS8 PE=1 SV=1
O00220	TNFRSF10A	3	3	468	27	0.0576923	Tumor necrosis factor receptor superfamily member 10A OS=Homo sapiens OX=9606 GN=TNFRSF10A PE=1 SV=3
O00221	NFKBIE	5	3	500	49	0.098	NF-kappa-B inhibitor epsilon OS=Homo sapiens OX=9606 GN=NFKBIE PE=1 SV=3
O00231	PSMD11	65	15	422	145	0.343602	26S proteasome non-ATPase regulatory subunit 11 OS=Homo sapiens OX=9606 GN=PSMD11 PE=1 SV=3
O00232	PSMD12	142	24	456	217	0.475877	26S proteasome non-ATPase regulatory subunit 12 OS=Homo sapiens OX=9606 GN=PSMD12 PE=1 SV=3
O00233	PSMD9	35	10	223	87	0.390135	26S proteasome non-ATPase regulatory subunit 9 OS=Homo sapiens OX=9606 GN=PSMD9 PE=1 SV=3
O00244	ATOX1	18	4	68	34	0.5	Copper transport protein ATOX1 OS=Homo sapiens OX=9606 GN=ATOX1 PE=1 SV=1
O00255	MEN1	14	9	610	100	0.163934	Menin OS=Homo sapiens OX=9606 GN=MEN1 PE=1 SV=5
O00257	CBX4	33	16	560	147	0.2625	E3 SUMO-protein ligase CBX4 OS=Homo sapiens OX=9606 GN=CBX4 PE=1 SV=3
O00258	GET1	6	4	174	35	0.201149	Guided entry of tail-anchored proteins factor 1 OS=Homo sapiens OX=9606 GN=GET1 PE=1 SV=2
O00264	PGRMC1	56	9	195	96	0.492308	Membrane-associated progesterone receptor component 1 OS=Homo sapiens OX=9606 GN=PGRMC1 PE=1 SV=3
O00267	SUPT5H	81	29	1087	307	0.282429	Transcription elongation factor SPT5 OS=Homo sapiens OX=9606 GN=SUPT5H PE=1 SV=1
O00268	TAF4	45	15	1085	213	0.196313	Transcription initiation factor TFIID subunit 4 OS=Homo sapiens OX=9606 GN=TAF4 PE=1 SV=2
O00273	DFFA	31	9	331	93	0.280967	DNA fragmentation factor subunit alpha OS=Homo sapiens OX=9606 GN=DFFA PE=1 SV=1
O00287	RFXAP	3	2	272	31	0.113971	Regulatory factor X-associated protein OS=Homo sapiens OX=9606 GN=RFXAP PE=1 SV=1
O00291	HIP1	17	12	1037	128	0.123433	Huntingtin-interacting protein 1 OS=Homo sapiens OX=9606 GN=HIP1 PE=1 SV=5
O00299	CLIC1	68	10	241	112	0.46473	Chloride intracellular channel protein 1 OS=Homo sapiens OX=9606 GN=CLIC1 PE=1 SV=4
O00303	EIF3F	40	7	357	60	0.168067	Eukaryotic translation initiation factor 3 subunit F OS=Homo sapiens OX=9606 GN=EIF3F PE=1 SV=1
O00308	WWP2	17	9	870	81	0.0931034	NEDD4-like E3 ubiquitin-protein ligase WWP2 OS=Homo sapiens OX=9606 GN=WWP2 PE=1 SV=2
O00311	CDC7	2	2	574	16	0.0278746	Cell division cycle 7-related protein kinase OS=Homo sapiens OX=9606 GN=CDC7 PE=1 SV=1
O00330	PDHX	58	14	501	156	0.311377	Pyruvate dehydrogenase protein X component, mitochondrial OS=Homo sapiens OX=9606 GN=PDHX PE=1 SV=3
O00338	SULT1C2	14	7	296	54	0.182432	Sulfotransferase 1C2 OS=Homo sapiens OX=9606 GN=SULT1C2 PE=1 SV=1
O00391	QSOX1	4	3	747	27	0.0361446	Sulfhydryl oxidase 1 OS=Homo sapiens OX=9606 GN=QSOX1 PE=1 SV=3
O00399	DCTN6	6	3	190	34	0.178947	Dynactin subunit 6 OS=Homo sapiens OX=9606 GN=DCTN6 PE=1 SV=1
O00400	SLC33A1	52	10	549	105	0.191257	Acetyl-coenzyme A transporter 1 OS=Homo sapiens OX=9606 GN=SLC33A1 PE=1 SV=1
O00401	WASL	14	9	505	102	0.20198	Actin nucleation-promoting factor WASL OS=Homo sapiens OX=9606 GN=WASL PE=1 SV=2
O00409	FOXN3	3	2	490	19	0.0387755	Forkhead box protein N3 OS=Homo sapiens OX=9606 GN=FOXN3 PE=1 SV=1
O00410	IPO5	126	31	1097	337	0.307201	Importin-5 OS=Homo sapiens OX=9606 GN=IPO5 PE=1 SV=4
O00411	POLRMT	76	26	1230	339	0.27561	DNA-directed RNA polymerase, mitochondrial OS=Homo sapiens OX=9606 GN=POLRMT PE=1 SV=2
O00418	EEF2K	44	21	725	196	0.270345	Eukaryotic elongation factor 2 kinase OS=Homo sapiens OX=9606 GN=EEF2K PE=1 SV=2
O00422	SAP18	39	11	153	99	0.647059	Histone deacetylase complex subunit SAP18 OS=Homo sapiens OX=9606 GN=SAP18 PE=1 SV=1
O00425	IGF2BP3	89	23	579	224	0.386874	Insulin-like growth factor 2 mRNA-binding protein 3 OS=Homo sapiens OX=9606 GN=IGF2BP3 PE=1 SV=2
O00429	DNM1L	72	29	736	274	0.372283	Dynamin-1-like protein OS=Homo sapiens OX=9606 GN=DNM1L PE=1 SV=2
O00442	RTCA	10	7	366	78	0.213115	RNA 3'-terminal phosphate cyclase OS=Homo sapiens OX=9606 GN=RTCA PE=1 SV=1
O00443	PIK3C2A	85	44	1686	392	0.232503	Phosphatidylinositol 4-phosphate 3-kinase C2 domain-containing subunit alpha OS=Homo sapiens OX=9606 GN=PIK3C2A PE=1 SV=2
O00458	IFRD1	29	11	451	106	0.235033	Interferon-related developmental regulator 1 OS=Homo sapiens OX=9606 GN=IFRD1 PE=1 SV=4
O00459	PIK3R2	2	2	728	19	0.0260989	Phosphatidylinositol 3-kinase regulatory subunit beta OS=Homo sapiens OX=9606 GN=PIK3R2 PE=1 SV=2
O00461	GOLIM4	67	30	696	306	0.439655	Golgi integral membrane protein 4 OS=Homo sapiens OX=9606 GN=GOLIM4 PE=1 SV=1
O00462	MANBA	24	11	879	102	0.116041	Beta-mannosidase OS=Homo sapiens OX=9606 GN=MANBA PE=1 SV=3
O00468	AGRN	200	55	2068	687	0.332205	Agrin OS=Homo sapiens OX=9606 GN=AGRN PE=1 SV=6
O00469	PLOD2	79	25	737	254	0.34464	Procollagen-lysine,2-oxoglutarate 5-dioxygenase 2 OS=Homo sapiens OX=9606 GN=PLOD2 PE=1 SV=2
O00471	EXOC5	31	14	708	146	0.206215	Exocyst complex component 5 OS=Homo sapiens OX=9606 GN=EXOC5 PE=1 SV=1
O00472	ELL2	9	6	640	72	0.1125	RNA polymerase II elongation factor ELL2 OS=Homo sapiens OX=9606 GN=ELL2 PE=1 SV=2
O00478	BTN3A3	7	3	584	24	0.0410959	Butyrophilin subfamily 3 member A3 OS=Homo sapiens OX=9606 GN=BTN3A3 PE=1 SV=1
O00479	HMGN4	4	2	90	21	0.233333	High mobility group nucleosome-binding domain-containing protein 4 OS=Homo sapiens OX=9606 GN=HMGN4 PE=1 SV=3
O00481	BTN3A1	2	2	513	14	0.0272904	Butyrophilin subfamily 3 member A1 OS=Homo sapiens OX=9606 GN=BTN3A1 PE=1 SV=3
O00483	NDUFA4	92	4	81	33	0.407407	Cytochrome c oxidase subunit NDUFA4 OS=Homo sapiens OX=9606 GN=NDUFA4 PE=1 SV=1
O00487	PSMD14	55	13	310	123	0.396774	26S proteasome non-ATPase regulatory subunit 14 OS=Homo sapiens OX=9606 GN=PSMD14 PE=1 SV=1
O00488	ZNF593	4	2	134	15	0.11194	Zinc finger protein 593 OS=Homo sapiens OX=9606 GN=ZNF593 PE=1 SV=2
O00505	KPNA3	11	6	521	86	0.165067	Importin subunit alpha-4 OS=Homo sapiens OX=9606 GN=KPNA3 PE=1 SV=2
O00506	STK25	14	7	426	85	0.199531	Serine/threonine-protein kinase 25 OS=Homo sapiens OX=9606 GN=STK25 PE=1 SV=1
O00507	USP9Y	256	36	2555	357	0.139726	Ubiquitin carboxyl-terminal hydrolase 9Y OS=Homo sapiens OX=9606 GN=USP9Y PE=1 SV=2
O00512	BCL9	4	4	1426	48	0.0336606	B-cell CLL/lymphoma 9 protein OS=Homo sapiens OX=9606 GN=BCL9 PE=1 SV=4
O00515	LAD1	88	26	517	243	0.470019	Ladinin-1 OS=Homo sapiens OX=9606 GN=LAD1 PE=1 SV=2
O00522	KRIT1	9	7	736	66	0.0896739	Krev interaction trapped protein 1 OS=Homo sapiens OX=9606 GN=KRIT1 PE=1 SV=2
O00541	PES1	72	20	588	215	0.365646	Pescadillo homolog OS=Homo sapiens OX=9606 GN=PES1 PE=1 SV=1
O00560	SDCBP	11	4	298	43	0.144295	Syntenin-1 OS=Homo sapiens OX=9606 GN=SDCBP PE=1 SV=1
O00562	PITPNM1	3	2	1244	38	0.0305466	Membrane-associated phosphatidylinositol transfer protein 1 OS=Homo sapiens OX=9606 GN=PITPNM1 PE=1 SV=4
O00566	MPHOSPH10	71	24	681	244	0.358297	U3 small nucleolar ribonucleoprotein protein MPP10 OS=Homo sapiens OX=9606 GN=MPHOSPH10 PE=1 SV=2
O00567	NOP56	156	29	594	297	0.5	Nucleolar protein 56 OS=Homo sapiens OX=9606 GN=NOP56 PE=1 SV=4
O00571	DDX3X	349	28	662	311	0.469789	ATP-dependent RNA helicase DDX3X OS=Homo sapiens OX=9606 GN=DDX3X PE=1 SV=3
O00584	RNASET2	33	9	256	100	0.390625	Ribonuclease T2 OS=Homo sapiens OX=9606 GN=RNASET2 PE=1 SV=2
O00623	PEX12	4	4	359	44	0.122563	Peroxisome assembly protein 12 OS=Homo sapiens OX=9606 GN=PEX12 PE=1 SV=1
O00625	PIR	18	7	290	97	0.334483	Pirin OS=Homo sapiens OX=9606 GN=PIR PE=1 SV=1
O00629	KPNA4	88	12	521	107	0.205374	Importin subunit alpha-3 OS=Homo sapiens OX=9606 GN=KPNA4 PE=1 SV=1
O00635	TRIM38	8	4	465	42	0.0903226	E3 ubiquitin-protein ligase TRIM38 OS=Homo sapiens OX=9606 GN=TRIM38 PE=1 SV=1
O00743	PPP6C	20	9	305	74	0.242623	Serine/threonine-protein phosphatase 6 catalytic subunit OS=Homo sapiens OX=9606 GN=PPP6C PE=1 SV=1
O00746	NME4	5	4	187	39	0.208556	Nucleoside diphosphate kinase, mitochondrial OS=Homo sapiens OX=9606 GN=NME4 PE=1 SV=1
O00748	CES2	63	11	559	124	0.221825	Cocaine esterase OS=Homo sapiens OX=9606 GN=CES2 PE=1 SV=1
O00750	PIK3C2B	6	3	1634	28	0.0171359	Phosphatidylinositol 4-phosphate 3-kinase C2 domain-containing subunit beta OS=Homo sapiens OX=9606 GN=PIK3C2B PE=1 SV=2
O00754	MAN2B1	47	19	1011	191	0.188922	Lysosomal alpha-mannosidase OS=Homo sapiens OX=9606 GN=MAN2B1 PE=1 SV=3
O00762	UBE2C	4	2	179	28	0.156425	Ubiquitin-conjugating enzyme E2 C OS=Homo sapiens OX=9606 GN=UBE2C PE=1 SV=1
O00763	ACACB	87	14	2458	154	0.0626526	Acetyl-CoA carboxylase 2 OS=Homo sapiens OX=9606 GN=ACACB PE=1 SV=3
O00764	PDXK	39	12	312	134	0.429487	Pyridoxal kinase OS=Homo sapiens OX=9606 GN=PDXK PE=1 SV=1
O00767	SCD	36	9	359	64	0.178273	Stearoyl-CoA desaturase OS=Homo sapiens OX=9606 GN=SCD PE=1 SV=2
O14495	PLPP3	15	8	311	96	0.308682	Phospholipid phosphatase 3 OS=Homo sapiens OX=9606 GN=PLPP3 PE=1 SV=1
O14497	ARID1A	80	32	2285	369	0.161488	AT-rich interactive domain-containing protein 1A OS=Homo sapiens OX=9606 GN=ARID1A PE=1 SV=3
O14523	C2CD2L	8	4	706	52	0.0736544	Phospholipid transfer protein C2CD2L OS=Homo sapiens OX=9606 GN=C2CD2L PE=1 SV=3
O14524	NEMP1	7	4	444	33	0.0743243	Nuclear envelope integral membrane protein 1 OS=Homo sapiens OX=9606 GN=NEMP1 PE=1 SV=2
O14526	FCHO1	10	4	889	41	0.0461192	F-BAR domain only protein 1 OS=Homo sapiens OX=9606 GN=FCHO1 PE=1 SV=2
O14530	TXNDC9	15	4	226	35	0.154867	Thioredoxin domain-containing protein 9 OS=Homo sapiens OX=9606 GN=TXNDC9 PE=1 SV=2
O14544	SOCS6	2	1	535	11	0.0205607	Suppressor of cytokine signaling 6 OS=Homo sapiens OX=9606 GN=SOCS6 PE=1 SV=2
O14545	TRAFD1	10	7	582	71	0.121993	TRAF-type zinc finger domain-containing protein 1 OS=Homo sapiens OX=9606 GN=TRAFD1 PE=1 SV=1
O14548	COX7A2L	22	5	114	39	0.342105	Cytochrome c oxidase subunit 7A-related protein, mitochondrial OS=Homo sapiens OX=9606 GN=COX7A2L PE=1 SV=2
O14556	GAPDHS	16	1	408	7	0.0171569	Glyceraldehyde-3-phosphate dehydrogenase, testis-specific OS=Homo sapiens OX=9606 GN=GAPDHS PE=1 SV=2
O14561	NDUFAB1	55	4	156	33	0.211538	Acyl carrier protein, mitochondrial OS=Homo sapiens OX=9606 GN=NDUFAB1 PE=1 SV=3
O14562	UBFD1	61	10	309	104	0.33657	Ubiquitin domain-containing protein UBFD1 OS=Homo sapiens OX=9606 GN=UBFD1 PE=1 SV=2
O14578	CIT	25	19	2027	183	0.0902812	Citron Rho-interacting kinase OS=Homo sapiens OX=9606 GN=CIT PE=1 SV=2
O14579	COPE	46	10	308	117	0.37987	Coatomer subunit epsilon OS=Homo sapiens OX=9606 GN=COPE PE=1 SV=3
O14595	CTDSP2	2	2	271	20	0.0738007	Carboxy-terminal domain RNA polymerase II polypeptide A small phosphatase 2 OS=Homo sapiens OX=9606 GN=CTDSP2 PE=1 SV=2
O14617	AP3D1	48	18	1153	181	0.156982	AP-3 complex subunit delta-1 OS=Homo sapiens OX=9606 GN=AP3D1 PE=1 SV=1
O14618	CCS	23	9	274	80	0.291971	Copper chaperone for superoxide dismutase OS=Homo sapiens OX=9606 GN=CCS PE=1 SV=1
O14638	ENPP3	29	13	875	152	0.173714	Ectonucleotide pyrophosphatase/phosphodiesterase family member 3 OS=Homo sapiens OX=9606 GN=ENPP3 PE=1 SV=2
O14639	ABLIM1	32	14	778	141	0.181234	Actin-binding LIM protein 1 OS=Homo sapiens OX=9606 GN=ABLIM1 PE=1 SV=3
O14640	DVL1	21	6	695	76	0.109353	Segment polarity protein dishevelled homolog DVL-1 OS=Homo sapiens OX=9606 GN=DVL1 PE=1 SV=2
O14641	DVL2	37	8	736	106	0.144022	Segment polarity protein dishevelled homolog DVL-2 OS=Homo sapiens OX=9606 GN=DVL2 PE=1 SV=1
O14646	CHD1	50	26	1710	270	0.157895	Chromodomain-helicase-DNA-binding protein 1 OS=Homo sapiens OX=9606 GN=CHD1 PE=1 SV=2
O14647	CHD2	123	43	1828	351	0.192013	Chromodomain-helicase-DNA-binding protein 2 OS=Homo sapiens OX=9606 GN=CHD2 PE=1 SV=2
O14653	GOSR2	6	3	212	28	0.132075	Golgi SNAP receptor complex member 2 OS=Homo sapiens OX=9606 GN=GOSR2 PE=1 SV=2
O14656	TOR1A	17	5	332	54	0.162651	Torsin-1A OS=Homo sapiens OX=9606 GN=TOR1A PE=1 SV=1
O14657	TOR1B	7	4	336	36	0.107143	Torsin-1B OS=Homo sapiens OX=9606 GN=TOR1B PE=1 SV=2
O14662	STX16	9	7	325	70	0.215385	Syntaxin-16 OS=Homo sapiens OX=9606 GN=STX16 PE=1 SV=3
O14668	PRRG1	5	2	218	28	0.12844	Transmembrane gamma-carboxyglutamic acid protein 1 OS=Homo sapiens OX=9606 GN=PRRG1 PE=1 SV=1
O14672	ADAM10	73	22	748	266	0.355615	Disintegrin and metalloproteinase domain-containing protein 10 OS=Homo sapiens OX=9606 GN=ADAM10 PE=1 SV=1
O14678	ABCD4	7	4	606	42	0.0693069	Lysosomal cobalamin transporter ABCD4 OS=Homo sapiens OX=9606 GN=ABCD4 PE=1 SV=1
O14681	EI24	5	3	340	26	0.0764706	Etoposide-induced protein 2.4 homolog OS=Homo sapiens OX=9606 GN=EI24 PE=1 SV=4
O14682	ENC1	5	3	589	30	0.0509338	Ectoderm-neural cortex protein 1 OS=Homo sapiens OX=9606 GN=ENC1 PE=1 SV=2
O14686	KMT2D	43	28	5537	317	0.0572512	Histone-lysine N-methyltransferase 2D OS=Homo sapiens OX=9606 GN=KMT2D PE=1 SV=2
O14715	RGPD8	67	9	1765	85	0.0481586	RANBP2-like and GRIP domain-containing protein 8 OS=Homo sapiens OX=9606 GN=RGPD8 PE=1 SV=2
O14727	APAF1	22	11	1248	92	0.0737179	Apoptotic protease-activating factor 1 OS=Homo sapiens OX=9606 GN=APAF1 PE=1 SV=2
O14730	RIOK3	20	10	519	100	0.192678	Serine/threonine-protein kinase RIO3 OS=Homo sapiens OX=9606 GN=RIOK3 PE=1 SV=2
O14732	IMPA2	8	5	288	42	0.145833	Inositol monophosphatase 2 OS=Homo sapiens OX=9606 GN=IMPA2 PE=1 SV=1
O14733	MAP2K7	13	6	419	53	0.126492	Dual specificity mitogen-activated protein kinase kinase 7 OS=Homo sapiens OX=9606 GN=MAP2K7 PE=1 SV=2
O14734	ACOT8	22	5	319	66	0.206897	Acyl-coenzyme A thioesterase 8 OS=Homo sapiens OX=9606 GN=ACOT8 PE=1 SV=1
O14735	CDIPT	19	4	213	45	0.211268	CDP-diacylglycerol--inositol 3-phosphatidyltransferase OS=Homo sapiens OX=9606 GN=CDIPT PE=1 SV=1
O14737	PDCD5	28	7	125	69	0.552	Programmed cell death protein 5 OS=Homo sapiens OX=9606 GN=PDCD5 PE=1 SV=3
O14744	PRMT5	86	20	637	249	0.390895	Protein arginine N-methyltransferase 5 OS=Homo sapiens OX=9606 GN=PRMT5 PE=1 SV=4
O14745	NHERF1	97	22	358	220	0.614525	Na(+)/H(+) exchange regulatory cofactor NHE-RF1 OS=Homo sapiens OX=9606 GN=NHERF1 PE=1 SV=4
O14757	CHEK1	2	2	476	18	0.0378151	Serine/threonine-protein kinase Chk1 OS=Homo sapiens OX=9606 GN=CHEK1 PE=1 SV=2
O14763	TNFRSF10B	22	10	440	111	0.252273	Tumor necrosis factor receptor superfamily member 10B OS=Homo sapiens OX=9606 GN=TNFRSF10B PE=1 SV=2
O14770	MEIS2	5	1	477	8	0.0167715	Homeobox protein Meis2 OS=Homo sapiens OX=9606 GN=MEIS2 PE=1 SV=2
O14772	FPGT	12	4	607	46	0.0757825	Fucose-1-phosphate guanylyltransferase OS=Homo sapiens OX=9606 GN=FPGT PE=1 SV=3
O14773	TPP1	26	8	563	126	0.223801	Tripeptidyl-peptidase 1 OS=Homo sapiens OX=9606 GN=TPP1 PE=1 SV=2
O14776	TCERG1	117	42	1098	353	0.321494	Transcription elongation regulator 1 OS=Homo sapiens OX=9606 GN=TCERG1 PE=1 SV=2
O14777	NDC80	17	11	642	89	0.138629	Kinetochore protein NDC80 homolog OS=Homo sapiens OX=9606 GN=NDC80 PE=1 SV=1
O14782	KIF3C	6	3	793	28	0.035309	Kinesin-like protein KIF3C OS=Homo sapiens OX=9606 GN=KIF3C PE=1 SV=4
O14787	TNPO2	27	9	897	129	0.143813	Transportin-2 OS=Homo sapiens OX=9606 GN=TNPO2 PE=1 SV=3
O14791	APOL1	12	7	398	67	0.168342	Apolipoprotein L1 OS=Homo sapiens OX=9606 GN=APOL1 PE=1 SV=5
O14795	UNC13B	15	9	1591	110	0.0691389	Protein unc-13 homolog B OS=Homo sapiens OX=9606 GN=UNC13B PE=1 SV=2
O14802	POLR3A	70	34	1390	330	0.23741	DNA-directed RNA polymerase III subunit RPC1 OS=Homo sapiens OX=9606 GN=POLR3A PE=1 SV=2
O14810	CPLX1	6	2	134	14	0.104478	Complexin-1 OS=Homo sapiens OX=9606 GN=CPLX1 PE=1 SV=1
O14817	TSPAN4	3	2	238	15	0.0630252	Tetraspanin-4 OS=Homo sapiens OX=9606 GN=TSPAN4 PE=1 SV=1
O14818	PSMA7	91	9	248	73	0.294355	Proteasome subunit alpha type-7 OS=Homo sapiens OX=9606 GN=PSMA7 PE=1 SV=1
O14827	RASGRF2	8	5	1237	46	0.0371867	Ras-specific guanine nucleotide-releasing factor 2 OS=Homo sapiens OX=9606 GN=RASGRF2 PE=1 SV=2
O14828	SCAMP3	50	8	347	111	0.319885	Secretory carrier-associated membrane protein 3 OS=Homo sapiens OX=9606 GN=SCAMP3 PE=1 SV=3
O14832	PHYH	17	9	338	79	0.233728	Phytanoyl-CoA dioxygenase, peroxisomal OS=Homo sapiens OX=9606 GN=PHYH PE=1 SV=1
O14841	OPLAH	33	18	1288	243	0.188665	5-oxoprolinase OS=Homo sapiens OX=9606 GN=OPLAH PE=1 SV=3
O14867	BACH1	12	8	736	99	0.134511	Transcription regulator protein BACH1 OS=Homo sapiens OX=9606 GN=BACH1 PE=1 SV=2
O14874	BCKDK	35	12	412	111	0.269417	Branched-chain alpha-ketoacid dehydrogenase kinase OS=Homo sapiens OX=9606 GN=BCKDK PE=1 SV=2
O14880	MGST3	19	4	152	47	0.309211	Glutathione S-transferase 3, mitochondrial OS=Homo sapiens OX=9606 GN=MGST3 PE=1 SV=1
O14893	GEMIN2	20	6	280	48	0.171429	Gem-associated protein 2 OS=Homo sapiens OX=9606 GN=GEMIN2 PE=1 SV=1
O14907	TAX1BP3	3	2	124	35	0.282258	Tax1-binding protein 3 OS=Homo sapiens OX=9606 GN=TAX1BP3 PE=1 SV=2
O14908	GIPC1	16	7	333	76	0.228228	PDZ domain-containing protein GIPC1 OS=Homo sapiens OX=9606 GN=GIPC1 PE=1 SV=2
O14910	LIN7A	63	9	233	111	0.476395	Protein lin-7 homolog A OS=Homo sapiens OX=9606 GN=LIN7A PE=1 SV=2
O14920	IKBKB	19	10	756	102	0.134921	Inhibitor of nuclear factor kappa-B kinase subunit beta OS=Homo sapiens OX=9606 GN=IKBKB PE=1 SV=1
O14924	RGS12	5	4	1447	37	0.0255701	Regulator of G-protein signaling 12 OS=Homo sapiens OX=9606 GN=RGS12 PE=1 SV=1
O14925	TIMM23	9	5	209	71	0.339713	Mitochondrial import inner membrane translocase subunit Tim23 OS=Homo sapiens OX=9606 GN=TIMM23 PE=1 SV=1
O14929	HAT1	74	14	419	145	0.346062	Histone acetyltransferase type B catalytic subunit OS=Homo sapiens OX=9606 GN=HAT1 PE=1 SV=2
O14933	UBE2L6	6	4	153	38	0.248366	Ubiquitin/ISG15-conjugating enzyme E2 L6 OS=Homo sapiens OX=9606 GN=UBE2L6 PE=1 SV=4
O14936	CASK	82	31	926	318	0.343413	Peripheral plasma membrane protein CASK OS=Homo sapiens OX=9606 GN=CASK PE=1 SV=3
O14939	PLD2	5	4	933	38	0.0407288	Phospholipase D2 OS=Homo sapiens OX=9606 GN=PLD2 PE=1 SV=2
O14949	UQCRQ	38	8	82	53	0.646341	Cytochrome b-c1 complex subunit 8 OS=Homo sapiens OX=9606 GN=UQCRQ PE=1 SV=4
O14950	MYL12B	62	3	172	22	0.127907	Myosin regulatory light chain 12B OS=Homo sapiens OX=9606 GN=MYL12B PE=1 SV=2
O14964	HGS	52	16	777	158	0.203346	Hepatocyte growth factor-regulated tyrosine kinase substrate OS=Homo sapiens OX=9606 GN=HGS PE=1 SV=1
O14965	AURKA	18	9	403	117	0.290323	Aurora kinase A OS=Homo sapiens OX=9606 GN=AURKA PE=1 SV=3
O14966	RAB29	12	6	203	53	0.261084	Ras-related protein Rab-7L1 OS=Homo sapiens OX=9606 GN=RAB29 PE=1 SV=1
O14967	CLGN	83	25	610	192	0.314754	Calmegin OS=Homo sapiens OX=9606 GN=CLGN PE=1 SV=1
O14972	VPS26C	1	1	297	17	0.0572391	Vacuolar protein sorting-associated protein 26C OS=Homo sapiens OX=9606 GN=VPS26C PE=1 SV=1
O14974	PPP1R12A	60	32	1030	283	0.274757	Protein phosphatase 1 regulatory subunit 12A OS=Homo sapiens OX=9606 GN=PPP1R12A PE=1 SV=1
O14975	SLC27A2	48	17	620	150	0.241935	Long-chain fatty acid transport protein 2 OS=Homo sapiens OX=9606 GN=SLC27A2 PE=1 SV=2
O14976	GAK	35	15	1311	183	0.139588	Cyclin-G-associated kinase OS=Homo sapiens OX=9606 GN=GAK PE=1 SV=2
O14978	ZNF263	2	1	683	21	0.0307467	Zinc finger protein 263 OS=Homo sapiens OX=9606 GN=ZNF263 PE=1 SV=2
O14979	HNRNPDL	168	17	420	167	0.397619	Heterogeneous nuclear ribonucleoprotein D-like OS=Homo sapiens OX=9606 GN=HNRNPDL PE=1 SV=3
O14980	XPO1	118	28	1071	325	0.303455	Exportin-1 OS=Homo sapiens OX=9606 GN=XPO1 PE=1 SV=1
O14981	BTAF1	48	25	1849	271	0.146566	TATA-binding protein-associated factor 172 OS=Homo sapiens OX=9606 GN=BTAF1 PE=1 SV=2
O14994	SYN3	1	1	580	10	0.0172414	Synapsin-3 OS=Homo sapiens OX=9606 GN=SYN3 PE=1 SV=2
O15014	ZNF609	43	24	1411	254	0.180014	Zinc finger protein 609 OS=Homo sapiens OX=9606 GN=ZNF609 PE=1 SV=2
O15015	ZNF646	7	5	1832	49	0.0267467	Zinc finger protein 646 OS=Homo sapiens OX=9606 GN=ZNF646 PE=1 SV=2
O15020	SPTBN2	104	11	2390	97	0.0405858	Spectrin beta chain, non-erythrocytic 2 OS=Homo sapiens OX=9606 GN=SPTBN2 PE=1 SV=3
O15021	MAST4	140	5	2623	38	0.0144872	Microtubule-associated serine/threonine-protein kinase 4 OS=Homo sapiens OX=9606 GN=MAST4 PE=1 SV=4
O15027	SEC16A	127	48	2357	582	0.246924	Protein transport protein Sec16A OS=Homo sapiens OX=9606 GN=SEC16A PE=1 SV=4
O15031	PLXNB2	109	41	1838	483	0.262786	Plexin-B2 OS=Homo sapiens OX=9606 GN=PLXNB2 PE=1 SV=3
O15037	KHNYN	20	10	678	96	0.141593	Protein KHNYN OS=Homo sapiens OX=9606 GN=KHNYN PE=1 SV=3
O15040	TECPR2	3	3	1411	24	0.0170092	Tectonin beta-propeller repeat-containing protein 2 OS=Homo sapiens OX=9606 GN=TECPR2 PE=1 SV=4
O15042	U2SURP	145	40	1029	438	0.425656	U2 snRNP-associated SURP motif-containing protein OS=Homo sapiens OX=9606 GN=U2SURP PE=1 SV=2
O15047	SETD1A	36	19	1707	236	0.138254	Histone-lysine N-methyltransferase SETD1A OS=Homo sapiens OX=9606 GN=SETD1A PE=1 SV=3
O15054	KDM6B	7	6	1643	66	0.0401704	Lysine-specific demethylase 6B OS=Homo sapiens OX=9606 GN=KDM6B PE=1 SV=4
O15056	SYNJ2	56	27	1496	293	0.195856	Synaptojanin-2 OS=Homo sapiens OX=9606 GN=SYNJ2 PE=1 SV=3
O15060	ZBTB39	4	3	712	28	0.0393258	Zinc finger and BTB domain-containing protein 39 OS=Homo sapiens OX=9606 GN=ZBTB39 PE=1 SV=1
O15061	SYNM	4	3	1565	22	0.0140575	Synemin OS=Homo sapiens OX=9606 GN=SYNM PE=1 SV=3
O15062	ZBTB5	5	4	677	44	0.0649926	Zinc finger and BTB domain-containing protein 5 OS=Homo sapiens OX=9606 GN=ZBTB5 PE=1 SV=1
O15063	GARRE1	6	5	1070	86	0.0803738	Granule associated Rac and RHOG effector protein 1 OS=Homo sapiens OX=9606 GN=GARRE1 PE=1 SV=2
O15066	KIF3B	16	8	747	103	0.137885	Kinesin-like protein KIF3B OS=Homo sapiens OX=9606 GN=KIF3B PE=1 SV=1
O15067	PFAS	97	29	1338	288	0.215247	Phosphoribosylformylglycinamidine synthase OS=Homo sapiens OX=9606 GN=PFAS PE=1 SV=4
O15068	MCF2L	22	14	1137	171	0.150396	Guanine nucleotide exchange factor DBS OS=Homo sapiens OX=9606 GN=MCF2L PE=1 SV=2
O15078	CEP290	95	19	2479	182	0.0734167	Centrosomal protein of 290 kDa OS=Homo sapiens OX=9606 GN=CEP290 PE=1 SV=2
O15084	ANKRD28	12	7	1053	91	0.0864198	Serine/threonine-protein phosphatase 6 regulatory ankyrin repeat subunit A OS=Homo sapiens OX=9606 GN=ANKRD28 PE=1 SV=5
O15085	ARHGEF11	22	15	1522	170	0.111695	Rho guanine nucleotide exchange factor 11 OS=Homo sapiens OX=9606 GN=ARHGEF11 PE=1 SV=1
O15091	PRORP	58	23	583	215	0.368782	Mitochondrial ribonuclease P catalytic subunit OS=Homo sapiens OX=9606 GN=PRORP PE=1 SV=2
O15111	CHUK	13	7	745	66	0.0885906	Inhibitor of nuclear factor kappa-B kinase subunit alpha OS=Homo sapiens OX=9606 GN=CHUK PE=1 SV=2
O15116	LSM1	14	4	133	25	0.18797	U6 snRNA-associated Sm-like protein LSm1 OS=Homo sapiens OX=9606 GN=LSM1 PE=1 SV=1
O15118	NPC1	47	14	1278	165	0.129108	NPC intracellular cholesterol transporter 1 OS=Homo sapiens OX=9606 GN=NPC1 PE=1 SV=2
O15119	TBX3	24	10	743	104	0.139973	T-box transcription factor TBX3 OS=Homo sapiens OX=9606 GN=TBX3 PE=1 SV=4
O15120	AGPAT2	3	2	278	12	0.0431655	1-acyl-sn-glycerol-3-phosphate acyltransferase beta OS=Homo sapiens OX=9606 GN=AGPAT2 PE=1 SV=1
O15121	DEGS1	3	2	323	16	0.0495356	Sphingolipid delta(4)-desaturase DES1 OS=Homo sapiens OX=9606 GN=DEGS1 PE=1 SV=1
O15126	SCAMP1	23	8	338	115	0.340237	Secretory carrier-associated membrane protein 1 OS=Homo sapiens OX=9606 GN=SCAMP1 PE=1 SV=2
O15127	SCAMP2	23	6	329	41	0.12462	Secretory carrier-associated membrane protein 2 OS=Homo sapiens OX=9606 GN=SCAMP2 PE=1 SV=2
O15131	KPNA5	99	12	539	134	0.248609	Importin subunit alpha-6 OS=Homo sapiens OX=9606 GN=KPNA5 PE=1 SV=3
O15143	ARPC1B	25	10	372	111	0.298387	Actin-related protein 2/3 complex subunit 1B OS=Homo sapiens OX=9606 GN=ARPC1B PE=1 SV=3
O15144	ARPC2	79	19	300	160	0.533333	Actin-related protein 2/3 complex subunit 2 OS=Homo sapiens OX=9606 GN=ARPC2 PE=1 SV=1
O15145	ARPC3	15	5	178	49	0.275281	Actin-related protein 2/3 complex subunit 3 OS=Homo sapiens OX=9606 GN=ARPC3 PE=1 SV=3
O15155	BET1	16	4	118	56	0.474576	BET1 homolog OS=Homo sapiens OX=9606 GN=BET1 PE=1 SV=1
O15156	ZBTB7B	6	3	539	40	0.0742115	Zinc finger and BTB domain-containing protein 7B OS=Homo sapiens OX=9606 GN=ZBTB7B PE=1 SV=2
O15160	POLR1C	21	10	346	123	0.355491	DNA-directed RNA polymerases I and III subunit RPAC1 OS=Homo sapiens OX=9606 GN=POLR1C PE=1 SV=1
O15162	PLSCR1	3	2	318	27	0.0849057	Phospholipid scramblase 1 OS=Homo sapiens OX=9606 GN=PLSCR1 PE=1 SV=1
O15164	TRIM24	45	22	1050	252	0.24	Transcription intermediary factor 1-alpha OS=Homo sapiens OX=9606 GN=TRIM24 PE=1 SV=3
O15169	AXIN1	12	9	862	98	0.113689	Axin-1 OS=Homo sapiens OX=9606 GN=AXIN1 PE=1 SV=2
O15173	PGRMC2	93	13	223	113	0.506726	Membrane-associated progesterone receptor component 2 OS=Homo sapiens OX=9606 GN=PGRMC2 PE=1 SV=1
O15182	CETN3	12	4	167	36	0.215569	Centrin-3 OS=Homo sapiens OX=9606 GN=CETN3 PE=1 SV=2
O15194	CTDSPL	7	3	276	24	0.0869565	CTD small phosphatase-like protein OS=Homo sapiens OX=9606 GN=CTDSPL PE=1 SV=2
O15198	SMAD9	35	7	467	57	0.122056	Mothers against decapentaplegic homolog 9 OS=Homo sapiens OX=9606 GN=SMAD9 PE=1 SV=1
O15211	RGL2	5	3	777	35	0.045045	Ral guanine nucleotide dissociation stimulator-like 2 OS=Homo sapiens OX=9606 GN=RGL2 PE=1 SV=1
O15212	PFDN6	36	6	129	49	0.379845	Prefoldin subunit 6 OS=Homo sapiens OX=9606 GN=PFDN6 PE=1 SV=1
O15213	WDR46	52	22	610	200	0.327869	WD repeat-containing protein 46 OS=Homo sapiens OX=9606 GN=WDR46 PE=1 SV=3
O15217	GSTA4	4	3	222	23	0.103604	Glutathione S-transferase A4 OS=Homo sapiens OX=9606 GN=GSTA4 PE=1 SV=1
O15226	NKRF	54	16	690	145	0.210145	NF-kappa-B-repressing factor OS=Homo sapiens OX=9606 GN=NKRF PE=1 SV=2
O15228	GNPAT	46	18	680	182	0.267647	Dihydroxyacetone phosphate acyltransferase OS=Homo sapiens OX=9606 GN=GNPAT PE=1 SV=1
O15230	LAMA5	217	68	3695	840	0.227334	Laminin subunit alpha-5 OS=Homo sapiens OX=9606 GN=LAMA5 PE=1 SV=8
O15231	ZNF185	2	1	689	31	0.0449927	Zinc finger protein 185 OS=Homo sapiens OX=9606 GN=ZNF185 PE=1 SV=3
O15232	MATN3	11	5	486	62	0.127572	Matrilin-3 OS=Homo sapiens OX=9606 GN=MATN3 PE=1 SV=2
O15234	CASC3	10	9	703	59	0.083926	Protein CASC3 OS=Homo sapiens OX=9606 GN=CASC3 PE=1 SV=2
O15235	MRPS12	19	7	138	62	0.449275	Small ribosomal subunit protein uS12m OS=Homo sapiens OX=9606 GN=MRPS12 PE=1 SV=1
O15239	NDUFA1	6	3	70	26	0.371429	NADH dehydrogenase [ubiquinone] 1 alpha subcomplex subunit 1 OS=Homo sapiens OX=9606 GN=NDUFA1 PE=1 SV=1
O15243	LEPROT	4	1	131	13	0.0992366	Leptin receptor gene-related protein OS=Homo sapiens OX=9606 GN=LEPROT PE=1 SV=1
O15254	ACOX3	13	10	700	145	0.207143	Peroxisomal acyl-coenzyme A oxidase 3 OS=Homo sapiens OX=9606 GN=ACOX3 PE=1 SV=2
O15258	RER1	23	4	196	41	0.209184	Protein RER1 OS=Homo sapiens OX=9606 GN=RER1 PE=1 SV=1
O15260	SURF4	18	5	269	48	0.178439	Surfeit locus protein 4 OS=Homo sapiens OX=9606 GN=SURF4 PE=1 SV=3
O15264	MAPK13	4	2	365	19	0.0520548	Mitogen-activated protein kinase 13 OS=Homo sapiens OX=9606 GN=MAPK13 PE=1 SV=1
O15265	ATXN7	3	2	892	17	0.0190583	Ataxin-7 OS=Homo sapiens OX=9606 GN=ATXN7 PE=1 SV=1
O15269	SPTLC1	40	14	473	140	0.295983	Serine palmitoyltransferase 1 OS=Homo sapiens OX=9606 GN=SPTLC1 PE=1 SV=1
O15270	SPTLC2	41	13	562	119	0.211744	Serine palmitoyltransferase 2 OS=Homo sapiens OX=9606 GN=SPTLC2 PE=1 SV=1
O15287	FANCG	3	3	622	27	0.0434084	Fanconi anemia group G protein OS=Homo sapiens OX=9606 GN=FANCG PE=1 SV=1
O15294	OGT	27	14	1046	165	0.157744	UDP-N-acetylglucosamine--peptide N-acetylglucosaminyltransferase 110 kDa subunit OS=Homo sapiens OX=9606 GN=OGT PE=1 SV=3
O15297	PPM1D	9	5	605	74	0.122314	Protein phosphatase 1D OS=Homo sapiens OX=9606 GN=PPM1D PE=1 SV=1
O15305	PMM2	59	14	246	122	0.495935	Phosphomannomutase 2 OS=Homo sapiens OX=9606 GN=PMM2 PE=1 SV=1
O15315	RAD51B	2	1	384	10	0.0260417	DNA repair protein RAD51 homolog 2 OS=Homo sapiens OX=9606 GN=RAD51B PE=1 SV=2
O15321	TM9SF1	67	13	606	179	0.29538	Transmembrane 9 superfamily member 1 OS=Homo sapiens OX=9606 GN=TM9SF1 PE=2 SV=2
O15347	HMGB3	44	11	200	106	0.53	High mobility group protein B3 OS=Homo sapiens OX=9606 GN=HMGB3 PE=1 SV=4
O15355	PPM1G	84	21	546	263	0.481685	Protein phosphatase 1G OS=Homo sapiens OX=9606 GN=PPM1G PE=1 SV=1
O15357	INPPL1	33	13	1258	140	0.111288	Phosphatidylinositol 3,4,5-trisphosphate 5-phosphatase 2 OS=Homo sapiens OX=9606 GN=INPPL1 PE=1 SV=2
O15360	FANCA	2	2	1455	22	0.0151203	Fanconi anemia group A protein OS=Homo sapiens OX=9606 GN=FANCA PE=1 SV=2
O15371	EIF3D	89	19	548	191	0.34854	Eukaryotic translation initiation factor 3 subunit D OS=Homo sapiens OX=9606 GN=EIF3D PE=1 SV=1
O15372	EIF3H	46	12	352	94	0.267045	Eukaryotic translation initiation factor 3 subunit H OS=Homo sapiens OX=9606 GN=EIF3H PE=1 SV=1
O15379	HDAC3	18	7	428	74	0.172897	Histone deacetylase 3 OS=Homo sapiens OX=9606 GN=HDAC3 PE=1 SV=2
O15381	NVL	33	19	856	180	0.21028	Nuclear valosin-containing protein-like OS=Homo sapiens OX=9606 GN=NVL PE=1 SV=1
O15397	IPO8	12	7	1037	72	0.0694311	Importin-8 OS=Homo sapiens OX=9606 GN=IPO8 PE=1 SV=2
O15400	STX7	24	7	261	94	0.360153	Syntaxin-7 OS=Homo sapiens OX=9606 GN=STX7 PE=1 SV=4
O15417	TNRC18	26	19	2968	205	0.0690701	Trinucleotide repeat-containing gene 18 protein OS=Homo sapiens OX=9606 GN=TNRC18 PE=1 SV=3
O15427	SLC16A3	29	6	465	53	0.113978	Monocarboxylate transporter 4 OS=Homo sapiens OX=9606 GN=SLC16A3 PE=1 SV=1
O15431	SLC31A1	31	4	190	37	0.194737	High affinity copper uptake protein 1 OS=Homo sapiens OX=9606 GN=SLC31A1 PE=1 SV=1
O15438	ABCC3	7	5	1527	53	0.0347086	ATP-binding cassette sub-family C member 3 OS=Homo sapiens OX=9606 GN=ABCC3 PE=1 SV=3
O15439	ABCC4	28	15	1325	152	0.114717	ATP-binding cassette sub-family C member 4 OS=Homo sapiens OX=9606 GN=ABCC4 PE=1 SV=3
O15440	ABCC5	18	13	1437	134	0.0932498	ATP-binding cassette sub-family C member 5 OS=Homo sapiens OX=9606 GN=ABCC5 PE=1 SV=2
O15446	POLR1G	57	13	510	193	0.378431	DNA-directed RNA polymerase I subunit RPA34 OS=Homo sapiens OX=9606 GN=POLR1G PE=1 SV=1
O15460	P4HA2	70	19	535	189	0.353271	Prolyl 4-hydroxylase subunit alpha-2 OS=Homo sapiens OX=9606 GN=P4HA2 PE=1 SV=1
O15484	CAPN5	6	6	640	65	0.101562	Calpain-5 OS=Homo sapiens OX=9606 GN=CAPN5 PE=1 SV=2
O15488	GYG2	7	5	501	58	0.115768	Glycogenin-2 OS=Homo sapiens OX=9606 GN=GYG2 PE=1 SV=2
O15498	YKT6	40	9	198	89	0.449495	Synaptobrevin homolog YKT6 OS=Homo sapiens OX=9606 GN=YKT6 PE=1 SV=1
O15504	NUP42	18	5	423	61	0.144208	Nucleoporin NUP42 OS=Homo sapiens OX=9606 GN=NUP42 PE=1 SV=1
O15511	ARPC5	40	7	151	93	0.615894	Actin-related protein 2/3 complex subunit 5 OS=Homo sapiens OX=9606 GN=ARPC5 PE=1 SV=3
O15514	POLR2D	8	4	142	55	0.387324	DNA-directed RNA polymerase II subunit RPB4 OS=Homo sapiens OX=9606 GN=POLR2D PE=1 SV=1
O15516	CLOCK	4	3	846	30	0.035461	Circadian locomoter output cycles protein kaput OS=Homo sapiens OX=9606 GN=CLOCK PE=1 SV=1
O15523	DDX3Y	23	8	660	71	0.107576	ATP-dependent RNA helicase DDX3Y OS=Homo sapiens OX=9606 GN=DDX3Y PE=1 SV=2
O15525	MAFG	10	6	162	50	0.308642	Transcription factor MafG OS=Homo sapiens OX=9606 GN=MAFG PE=1 SV=1
O15527	OGG1	7	5	345	40	0.115942	N-glycosylase/DNA lyase OS=Homo sapiens OX=9606 GN=OGG1 PE=1 SV=2
O15530	PDPK1	78	16	556	151	0.271583	3-phosphoinositide-dependent protein kinase 1 OS=Homo sapiens OX=9606 GN=PDPK1 PE=1 SV=1
O15533	TAPBP	13	5	448	47	0.104911	Tapasin OS=Homo sapiens OX=9606 GN=TAPBP PE=1 SV=2
O15541	RNF113A	33	9	343	111	0.323615	E3 ubiquitin-protein ligase RNF113A OS=Homo sapiens OX=9606 GN=RNF113A PE=1 SV=1
O15550	KDM6A	34	11	1401	132	0.0942184	Lysine-specific demethylase 6A OS=Homo sapiens OX=9606 GN=KDM6A PE=1 SV=2
O43143	DHX15	152	28	795	291	0.366038	ATP-dependent RNA helicase DHX15 OS=Homo sapiens OX=9606 GN=DHX15 PE=1 SV=2
O43148	RNMT	40	13	476	114	0.239496	mRNA cap guanine-N7 methyltransferase OS=Homo sapiens OX=9606 GN=RNMT PE=1 SV=1
O43149	ZZEF1	25	18	2961	183	0.0618034	Zinc finger ZZ-type and EF-hand domain-containing protein 1 OS=Homo sapiens OX=9606 GN=ZZEF1 PE=1 SV=6
O43150	ASAP2	8	6	1006	76	0.0755467	Arf-GAP with SH3 domain, ANK repeat and PH domain-containing protein 2 OS=Homo sapiens OX=9606 GN=ASAP2 PE=1 SV=3
O43156	TTI1	23	10	1089	102	0.0936639	TELO2-interacting protein 1 homolog OS=Homo sapiens OX=9606 GN=TTI1 PE=1 SV=3
O43157	PLXNB1	38	19	2135	225	0.105386	Plexin-B1 OS=Homo sapiens OX=9606 GN=PLXNB1 PE=1 SV=3
O43159	RRP8	24	12	456	142	0.311404	Ribosomal RNA-processing protein 8 OS=Homo sapiens OX=9606 GN=RRP8 PE=1 SV=2
O43166	SIPA1L1	16	11	1804	113	0.0626386	Signal-induced proliferation-associated 1-like protein 1 OS=Homo sapiens OX=9606 GN=SIPA1L1 PE=1 SV=4
O43169	CYB5B	297	8	150	102	0.68	Cytochrome b5 type B OS=Homo sapiens OX=9606 GN=CYB5B PE=1 SV=3
O43172	PRPF4	53	17	522	212	0.40613	U4/U6 small nuclear ribonucleoprotein Prp4 OS=Homo sapiens OX=9606 GN=PRPF4 PE=1 SV=2
O43175	PHGDH	155	21	533	226	0.424015	D-3-phosphoglycerate dehydrogenase OS=Homo sapiens OX=9606 GN=PHGDH PE=1 SV=4
O43181	NDUFS4	37	7	175	86	0.491429	NADH dehydrogenase [ubiquinone] iron-sulfur protein 4, mitochondrial OS=Homo sapiens OX=9606 GN=NDUFS4 PE=1 SV=1
O43187	IRAK2	7	6	625	80	0.128	Interleukin-1 receptor-associated kinase-like 2 OS=Homo sapiens OX=9606 GN=IRAK2 PE=1 SV=2
O43189	PHF1	9	6	567	71	0.12522	PHD finger protein 1 OS=Homo sapiens OX=9606 GN=PHF1 PE=1 SV=3
O43236	SEPTIN4	7	2	478	14	0.0292887	Septin-4 OS=Homo sapiens OX=9606 GN=SEPTIN4 PE=1 SV=1
O43237	DYNC1LI2	49	15	492	166	0.337398	Cytoplasmic dynein 1 light intermediate chain 2 OS=Homo sapiens OX=9606 GN=DYNC1LI2 PE=1 SV=1
O43242	PSMD3	121	26	534	264	0.494382	26S proteasome non-ATPase regulatory subunit 3 OS=Homo sapiens OX=9606 GN=PSMD3 PE=1 SV=2
O43252	PAPSS1	77	17	624	182	0.291667	Bifunctional 3'-phosphoadenosine 5'-phosphosulfate synthase 1 OS=Homo sapiens OX=9606 GN=PAPSS1 PE=1 SV=2
O43255	SIAH2	2	1	324	6	0.0185185	E3 ubiquitin-protein ligase SIAH2 OS=Homo sapiens OX=9606 GN=SIAH2 PE=1 SV=1
O43264	ZW10	59	20	779	202	0.259307	Centromere/kinetochore protein zw10 homolog OS=Homo sapiens OX=9606 GN=ZW10 PE=1 SV=3
O43286	B4GALT5	6	3	388	39	0.100515	Beta-1,4-galactosyltransferase 5 OS=Homo sapiens OX=9606 GN=B4GALT5 PE=1 SV=1
O43290	SART1	122	33	800	355	0.44375	U4/U6.U5 tri-snRNP-associated protein 1 OS=Homo sapiens OX=9606 GN=SART1 PE=1 SV=1
O43292	GPAA1	36	11	621	83	0.133655	Glycosylphosphatidylinositol anchor attachment 1 protein OS=Homo sapiens OX=9606 GN=GPAA1 PE=1 SV=3
O43293	DAPK3	27	8	454	98	0.215859	Death-associated protein kinase 3 OS=Homo sapiens OX=9606 GN=DAPK3 PE=1 SV=1
O43298	ZBTB43	2	2	467	17	0.0364026	Zinc finger and BTB domain-containing protein 43 OS=Homo sapiens OX=9606 GN=ZBTB43 PE=1 SV=1
O43299	AP5Z1	2	2	807	24	0.0297398	AP-5 complex subunit zeta-1 OS=Homo sapiens OX=9606 GN=AP5Z1 PE=1 SV=2
O43301	HSPA12A	10	5	675	51	0.0755556	Heat shock 70 kDa protein 12A OS=Homo sapiens OX=9606 GN=HSPA12A PE=1 SV=2
O43303	CCP110	4	4	1012	37	0.0365613	Centriolar coiled-coil protein of 110 kDa OS=Homo sapiens OX=9606 GN=CCP110 PE=1 SV=3
O43306	ADCY6	2	2	1168	16	0.0136986	Adenylate cyclase type 6 OS=Homo sapiens OX=9606 GN=ADCY6 PE=1 SV=2
O43310	CTIF	14	9	598	117	0.195652	CBP80/20-dependent translation initiation factor OS=Homo sapiens OX=9606 GN=CTIF PE=1 SV=1
O43312	MTSS1	7	3	755	46	0.0609272	Protein MTSS 1 OS=Homo sapiens OX=9606 GN=MTSS1 PE=1 SV=2
O43314	PPIP5K2	20	12	1243	113	0.0909091	Inositol hexakisphosphate and diphosphoinositol-pentakisphosphate kinase 2 OS=Homo sapiens OX=9606 GN=PPIP5K2 PE=1 SV=3
O43318	MAP3K7	19	11	606	108	0.178218	Mitogen-activated protein kinase kinase kinase 7 OS=Homo sapiens OX=9606 GN=MAP3K7 PE=1 SV=1
O43324	EEF1E1	30	9	174	101	0.58046	Eukaryotic translation elongation factor 1 epsilon-1 OS=Homo sapiens OX=9606 GN=EEF1E1 PE=1 SV=1
O43325	LYRM1	14	5	122	39	0.319672	LYR motif-containing protein 1 OS=Homo sapiens OX=9606 GN=LYRM1 PE=2 SV=1
O43345	ZNF208	389	3	1280	306	0.239063	Zinc finger protein 208 OS=Homo sapiens OX=9606 GN=ZNF208 PE=2 SV=2
O43347	MSI1	22	2	362	20	0.0552486	RNA-binding protein Musashi homolog 1 OS=Homo sapiens OX=9606 GN=MSI1 PE=1 SV=1
O43353	RIPK2	5	4	540	37	0.0685185	Receptor-interacting serine/threonine-protein kinase 2 OS=Homo sapiens OX=9606 GN=RIPK2 PE=1 SV=2
O43379	WDR62	4	4	1518	38	0.0250329	WD repeat-containing protein 62 OS=Homo sapiens OX=9606 GN=WDR62 PE=1 SV=4
O43390	HNRNPR	445	33	633	313	0.494471	Heterogeneous nuclear ribonucleoprotein R OS=Homo sapiens OX=9606 GN=HNRNPR PE=1 SV=1
O43395	PRPF3	74	27	683	244	0.357247	U4/U6 small nuclear ribonucleoprotein Prp3 OS=Homo sapiens OX=9606 GN=PRPF3 PE=1 SV=2
O43396	TXNL1	36	9	289	122	0.422145	Thioredoxin-like protein 1 OS=Homo sapiens OX=9606 GN=TXNL1 PE=1 SV=3
O43399	TPD52L2	53	15	206	160	0.776699	Tumor protein D54 OS=Homo sapiens OX=9606 GN=TPD52L2 PE=1 SV=2
O43402	EMC8	31	11	210	125	0.595238	ER membrane protein complex subunit 8 OS=Homo sapiens OX=9606 GN=EMC8 PE=1 SV=1
O43405	COCH	4	4	550	32	0.0581818	Cochlin OS=Homo sapiens OX=9606 GN=COCH PE=1 SV=1
O43414	ERI3	6	3	337	23	0.0682493	ERI1 exoribonuclease 3 OS=Homo sapiens OX=9606 GN=ERI3 PE=1 SV=2
O43422	THAP12	4	3	761	31	0.0407359	52 kDa repressor of the inhibitor of the protein kinase OS=Homo sapiens OX=9606 GN=THAP12 PE=1 SV=2
O43426	SYNJ1	10	8	1573	67	0.0425938	Synaptojanin-1 OS=Homo sapiens OX=9606 GN=SYNJ1 PE=1 SV=2
O43427	FIBP	17	11	364	89	0.244505	Acidic fibroblast growth factor intracellular-binding protein OS=Homo sapiens OX=9606 GN=FIBP PE=1 SV=3
O43432	EIF4G3	72	34	1585	299	0.188644	Eukaryotic translation initiation factor 4 gamma 3 OS=Homo sapiens OX=9606 GN=EIF4G3 PE=1 SV=2
O43439	CBFA2T2	3	2	604	29	0.0480132	Protein CBFA2T2 OS=Homo sapiens OX=9606 GN=CBFA2T2 PE=1 SV=1
O43447	PPIH	17	7	177	51	0.288136	Peptidyl-prolyl cis-trans isomerase H OS=Homo sapiens OX=9606 GN=PPIH PE=1 SV=1
O43462	MBTPS2	3	2	519	16	0.0308285	Membrane-bound transcription factor site-2 protease OS=Homo sapiens OX=9606 GN=MBTPS2 PE=1 SV=1
O43464	HTRA2	26	8	458	90	0.196507	Serine protease HTRA2, mitochondrial OS=Homo sapiens OX=9606 GN=HTRA2 PE=1 SV=2
O43488	AKR7A2	68	10	359	94	0.261838	Aflatoxin B1 aldehyde reductase member 2 OS=Homo sapiens OX=9606 GN=AKR7A2 PE=1 SV=3
O43490	PROM1	15	8	865	97	0.112139	Prominin-1 OS=Homo sapiens OX=9606 GN=PROM1 PE=1 SV=1
O43491	EPB41L2	162	42	1005	440	0.437811	Band 4.1-like protein 2 OS=Homo sapiens OX=9606 GN=EPB41L2 PE=1 SV=1
O43493	TGOLN2	39	13	437	145	0.331808	Trans-Golgi network integral membrane protein 2 OS=Homo sapiens OX=9606 GN=TGOLN2 PE=1 SV=4
O43502	RAD51C	4	3	376	30	0.0797872	DNA repair protein RAD51 homolog 3 OS=Homo sapiens OX=9606 GN=RAD51C PE=1 SV=1
O43505	B4GAT1	23	7	415	47	0.113253	Beta-1,4-glucuronyltransferase 1 OS=Homo sapiens OX=9606 GN=B4GAT1 PE=1 SV=1
O43513	MED7	6	3	233	36	0.154506	Mediator of RNA polymerase II transcription subunit 7 OS=Homo sapiens OX=9606 GN=MED7 PE=1 SV=1
O43524	FOXO3	9	3	673	29	0.0430906	Forkhead box protein O3 OS=Homo sapiens OX=9606 GN=FOXO3 PE=1 SV=1
O43529	CHST10	4	2	356	12	0.0337079	Carbohydrate sulfotransferase 10 OS=Homo sapiens OX=9606 GN=CHST10 PE=1 SV=1
O43556	SGCE	2	2	437	19	0.0434783	Epsilon-sarcoglycan OS=Homo sapiens OX=9606 GN=SGCE PE=1 SV=6
O43567	RNF13	8	3	381	29	0.0761155	E3 ubiquitin-protein ligase RNF13 OS=Homo sapiens OX=9606 GN=RNF13 PE=1 SV=1
O43572	AKAP10	18	9	662	97	0.146526	A-kinase anchor protein 10, mitochondrial OS=Homo sapiens OX=9606 GN=AKAP10 PE=1 SV=2
O43583	DENR	17	5	198	57	0.287879	Density-regulated protein OS=Homo sapiens OX=9606 GN=DENR PE=1 SV=2
O43592	XPOT	47	13	962	147	0.152807	Exportin-T OS=Homo sapiens OX=9606 GN=XPOT PE=1 SV=2
O43597	SPRY2	3	2	315	24	0.0761905	Protein sprouty homolog 2 OS=Homo sapiens OX=9606 GN=SPRY2 PE=1 SV=1
O43598	DNPH1	24	6	174	64	0.367816	5-hydroxymethyl-dUMP N-hydrolase OS=Homo sapiens OX=9606 GN=DNPH1 PE=1 SV=1
O43609	SPRY1	7	6	319	60	0.188088	Protein sprouty homolog 1 OS=Homo sapiens OX=9606 GN=SPRY1 PE=1 SV=2
O43615	TIMM44	105	23	452	177	0.391593	Mitochondrial import inner membrane translocase subunit TIM44 OS=Homo sapiens OX=9606 GN=TIMM44 PE=1 SV=2
O43617	TRAPPC3	12	6	180	47	0.261111	Trafficking protein particle complex subunit 3 OS=Homo sapiens OX=9606 GN=TRAPPC3 PE=1 SV=1
O43633	CHMP2A	9	4	222	32	0.144144	Charged multivesicular body protein 2a OS=Homo sapiens OX=9606 GN=CHMP2A PE=1 SV=1
O43639	NCK2	14	8	380	69	0.181579	Cytoplasmic protein NCK2 OS=Homo sapiens OX=9606 GN=NCK2 PE=1 SV=2
O43657	TSPAN6	14	5	245	57	0.232653	Tetraspanin-6 OS=Homo sapiens OX=9606 GN=TSPAN6 PE=1 SV=1
O43660	PLRG1	60	22	514	264	0.513619	Pleiotropic regulator 1 OS=Homo sapiens OX=9606 GN=PLRG1 PE=1 SV=1
O43663	PRC1	13	6	620	59	0.0951613	Protein regulator of cytokinesis 1 OS=Homo sapiens OX=9606 GN=PRC1 PE=1 SV=2
O43670	ZNF207	14	5	478	58	0.121339	BUB3-interacting and GLEBS motif-containing protein ZNF207 OS=Homo sapiens OX=9606 GN=ZNF207 PE=1 SV=1
O43674	NDUFB5	17	4	189	33	0.174603	NADH dehydrogenase [ubiquinone] 1 beta subcomplex subunit 5, mitochondrial OS=Homo sapiens OX=9606 GN=NDUFB5 PE=1 SV=1
O43676	NDUFB3	3	1	98	7	0.0714286	NADH dehydrogenase [ubiquinone] 1 beta subcomplex subunit 3 OS=Homo sapiens OX=9606 GN=NDUFB3 PE=1 SV=3
O43677	NDUFC1	4	2	76	21	0.276316	NADH dehydrogenase [ubiquinone] 1 subunit C1, mitochondrial OS=Homo sapiens OX=9606 GN=NDUFC1 PE=1 SV=1
O43678	NDUFA2	33	8	99	71	0.717172	NADH dehydrogenase [ubiquinone] 1 alpha subcomplex subunit 2 OS=Homo sapiens OX=9606 GN=NDUFA2 PE=1 SV=3
O43681	GET3	7	3	348	41	0.117816	ATPase GET3 OS=Homo sapiens OX=9606 GN=GET3 PE=1 SV=2
O43683	BUB1	4	4	1085	55	0.0506912	Mitotic checkpoint serine/threonine-protein kinase BUB1 OS=Homo sapiens OX=9606 GN=BUB1 PE=1 SV=1
O43684	BUB3	53	12	328	151	0.460366	Mitotic checkpoint protein BUB3 OS=Homo sapiens OX=9606 GN=BUB3 PE=1 SV=1
O43707	ACTN4	949	61	911	629	0.69045	Alpha-actinin-4 OS=Homo sapiens OX=9606 GN=ACTN4 PE=1 SV=2
O43708	GSTZ1	15	6	216	40	0.185185	Maleylacetoacetate isomerase OS=Homo sapiens OX=9606 GN=GSTZ1 PE=1 SV=3
O43709	BUD23	14	3	281	41	0.145907	Probable 18S rRNA (guanine-N(7))-methyltransferase OS=Homo sapiens OX=9606 GN=BUD23 PE=1 SV=2
O43715	TRIAP1	11	4	76	31	0.407895	TP53-regulated inhibitor of apoptosis 1 OS=Homo sapiens OX=9606 GN=TRIAP1 PE=1 SV=1
O43716	GATC	12	3	136	40	0.294118	Glutamyl-tRNA(Gln) amidotransferase subunit C, mitochondrial OS=Homo sapiens OX=9606 GN=GATC PE=1 SV=1
O43719	HTATSF1	84	33	755	322	0.42649	17S U2 SnRNP complex component HTATSF1 OS=Homo sapiens OX=9606 GN=HTATSF1 PE=1 SV=1
O43731	KDELR3	4	2	214	18	0.0841121	ER lumen protein-retaining receptor 3 OS=Homo sapiens OX=9606 GN=KDELR3 PE=1 SV=1
O43739	CYTH3	5	2	400	25	0.0625	Cytohesin-3 OS=Homo sapiens OX=9606 GN=CYTH3 PE=1 SV=2
O43741	PRKAB2	5	2	272	23	0.0845588	5'-AMP-activated protein kinase subunit beta-2 OS=Homo sapiens OX=9606 GN=PRKAB2 PE=1 SV=1
O43747	AP1G1	111	23	822	182	0.221411	AP-1 complex subunit gamma-1 OS=Homo sapiens OX=9606 GN=AP1G1 PE=1 SV=5
O43752	STX6	40	4	255	52	0.203922	Syntaxin-6 OS=Homo sapiens OX=9606 GN=STX6 PE=1 SV=1
O43760	SYNGR2	20	4	224	37	0.165179	Synaptogyrin-2 OS=Homo sapiens OX=9606 GN=SYNGR2 PE=1 SV=1
O43765	SGTA	54	11	313	114	0.364217	Small glutamine-rich tetratricopeptide repeat-containing protein alpha OS=Homo sapiens OX=9606 GN=SGTA PE=1 SV=1
O43766	LIAS	10	4	372	46	0.123656	Lipoyl synthase, mitochondrial OS=Homo sapiens OX=9606 GN=LIAS PE=1 SV=3
O43768	ENSA	42	6	121	64	0.528926	Alpha-endosulfine OS=Homo sapiens OX=9606 GN=ENSA PE=1 SV=1
O43772	SLC25A20	19	9	301	73	0.242525	Mitochondrial carnitine/acylcarnitine carrier protein OS=Homo sapiens OX=9606 GN=SLC25A20 PE=1 SV=1
O43776	NARS1	90	25	548	251	0.458029	Asparagine--tRNA ligase, cytoplasmic OS=Homo sapiens OX=9606 GN=NARS1 PE=1 SV=1
O43791	SPOP	4	2	374	34	0.0909091	Speckle-type POZ protein OS=Homo sapiens OX=9606 GN=SPOP PE=1 SV=1
O43795	MYO1B	182	42	1136	376	0.330986	Unconventional myosin-Ib OS=Homo sapiens OX=9606 GN=MYO1B PE=1 SV=3
O43808	SLC25A17	10	3	307	21	0.0684039	Peroxisomal membrane protein PMP34 OS=Homo sapiens OX=9606 GN=SLC25A17 PE=1 SV=1
O43809	NUDT21	43	8	227	97	0.427313	Cleavage and polyadenylation specificity factor subunit 5 OS=Homo sapiens OX=9606 GN=NUDT21 PE=1 SV=1
O43813	LANCL1	39	10	399	102	0.255639	Glutathione S-transferase LANCL1 OS=Homo sapiens OX=9606 GN=LANCL1 PE=1 SV=1
O43815	STRN	26	12	780	152	0.194872	Striatin OS=Homo sapiens OX=9606 GN=STRN PE=1 SV=4
O43818	RRP9	64	22	475	203	0.427368	U3 small nucleolar RNA-interacting protein 2 OS=Homo sapiens OX=9606 GN=RRP9 PE=1 SV=1
O43819	SCO2	12	7	266	67	0.25188	Protein SCO2 homolog, mitochondrial OS=Homo sapiens OX=9606 GN=SCO2 PE=1 SV=3
O43822	CFAP410	8	4	256	43	0.167969	Cilia- and flagella-associated protein 410 OS=Homo sapiens OX=9606 GN=CFAP410 PE=1 SV=1
O43823	AKAP8	55	22	692	276	0.398844	A-kinase anchor protein 8 OS=Homo sapiens OX=9606 GN=AKAP8 PE=1 SV=1
O43824	GTPBP6	22	11	516	119	0.23062	Putative GTP-binding protein 6 OS=Homo sapiens OX=9606 GN=GTPBP6 PE=1 SV=4
O43826	SLC37A4	13	4	429	34	0.0792541	Glucose-6-phosphate exchanger SLC37A4 OS=Homo sapiens OX=9606 GN=SLC37A4 PE=1 SV=1
O43829	ZBTB14	19	10	449	94	0.209354	Zinc finger and BTB domain-containing protein 14 OS=Homo sapiens OX=9606 GN=ZBTB14 PE=1 SV=2
O43837	IDH3B	66	14	385	159	0.412987	Isocitrate dehydrogenase [NAD] subunit beta, mitochondrial OS=Homo sapiens OX=9606 GN=IDH3B PE=1 SV=2
O43847	NRDC	35	10	1151	80	0.0695048	Nardilysin OS=Homo sapiens OX=9606 GN=NRDC PE=1 SV=3
O43852	CALU	123	18	315	209	0.663492	Calumenin OS=Homo sapiens OX=9606 GN=CALU PE=1 SV=2
O43861	ATP9B	29	15	1147	183	0.159547	Probable phospholipid-transporting ATPase IIB OS=Homo sapiens OX=9606 GN=ATP9B PE=2 SV=4
O43865	AHCYL1	25	5	530	47	0.0886792	S-adenosylhomocysteine hydrolase-like protein 1 OS=Homo sapiens OX=9606 GN=AHCYL1 PE=1 SV=2
O43896	KIF1C	24	14	1103	151	0.136899	Kinesin-like protein KIF1C OS=Homo sapiens OX=9606 GN=KIF1C PE=1 SV=3
O43903	GAS2	50	12	313	131	0.41853	Growth arrest-specific protein 2 OS=Homo sapiens OX=9606 GN=GAS2 PE=1 SV=1
O43909	EXTL3	2	2	919	17	0.0184984	Exostosin-like 3 OS=Homo sapiens OX=9606 GN=EXTL3 PE=1 SV=1
O43913	ORC5	27	11	435	104	0.23908	Origin recognition complex subunit 5 OS=Homo sapiens OX=9606 GN=ORC5 PE=1 SV=1
O43920	NDUFS5	27	5	106	48	0.45283	NADH dehydrogenase [ubiquinone] iron-sulfur protein 5 OS=Homo sapiens OX=9606 GN=NDUFS5 PE=1 SV=3
O43929	ORC4	25	10	436	96	0.220183	Origin recognition complex subunit 4 OS=Homo sapiens OX=9606 GN=ORC4 PE=1 SV=2
O43933	PEX1	17	11	1283	101	0.0787217	Peroxisomal ATPase PEX1 OS=Homo sapiens OX=9606 GN=PEX1 PE=1 SV=1
O60216	RAD21	74	20	631	252	0.399366	Double-strand-break repair protein rad21 homolog OS=Homo sapiens OX=9606 GN=RAD21 PE=1 SV=2
O60218	AKR1B10	72	11	316	104	0.329114	Aldo-keto reductase family 1 member B10 OS=Homo sapiens OX=9606 GN=AKR1B10 PE=1 SV=2
O60220	TIMM8A	30	4	97	36	0.371134	Mitochondrial import inner membrane translocase subunit Tim8 A OS=Homo sapiens OX=9606 GN=TIMM8A PE=1 SV=1
O60229	KALRN	6	4	2986	31	0.0103818	Kalirin OS=Homo sapiens OX=9606 GN=KALRN PE=1 SV=3
O60231	DHX16	72	26	1041	241	0.231508	Pre-mRNA-splicing factor ATP-dependent RNA helicase DHX16 OS=Homo sapiens OX=9606 GN=DHX16 PE=1 SV=2
O60232	ZNRD2	7	2	199	24	0.120603	Protein ZNRD2 OS=Homo sapiens OX=9606 GN=ZNRD2 PE=1 SV=1
O60237	PPP1R12B	5	4	982	34	0.0346232	Protein phosphatase 1 regulatory subunit 12B OS=Homo sapiens OX=9606 GN=PPP1R12B PE=1 SV=2
O60238	BNIP3L	2	2	219	16	0.0730594	BCL2/adenovirus E1B 19 kDa protein-interacting protein 3-like OS=Homo sapiens OX=9606 GN=BNIP3L PE=1 SV=1
O60243	HS6ST1	3	2	411	18	0.0437956	Heparan-sulfate 6-O-sulfotransferase 1 OS=Homo sapiens OX=9606 GN=HS6ST1 PE=1 SV=5
O60244	MED14	17	10	1454	110	0.0756534	Mediator of RNA polymerase II transcription subunit 14 OS=Homo sapiens OX=9606 GN=MED14 PE=1 SV=2
O60256	PRPSAP2	37	8	369	101	0.273713	Phosphoribosyl pyrophosphate synthase-associated protein 2 OS=Homo sapiens OX=9606 GN=PRPSAP2 PE=1 SV=1
O60262	GNG7	1	1	68	14	0.205882	Guanine nucleotide-binding protein G(I)/G(S)/G(O) subunit gamma-7 OS=Homo sapiens OX=9606 GN=GNG7 PE=1 SV=1
O60264	SMARCA5	122	39	1052	352	0.334601	SWI/SNF-related matrix-associated actin-dependent regulator of chromatin subfamily A member 5 OS=Homo sapiens OX=9606 GN=SMARCA5 PE=1 SV=1
O60271	SPAG9	68	26	1321	277	0.20969	C-Jun-amino-terminal kinase-interacting protein 4 OS=Homo sapiens OX=9606 GN=SPAG9 PE=1 SV=4
O60281	ZNF292	26	17	2723	180	0.0661036	Zinc finger protein 292 OS=Homo sapiens OX=9606 GN=ZNF292 PE=1 SV=3
O60287	URB1	69	30	2271	346	0.152356	Nucleolar pre-ribosomal-associated protein 1 OS=Homo sapiens OX=9606 GN=URB1 PE=1 SV=4
O60291	MGRN1	19	8	552	160	0.289855	E3 ubiquitin-protein ligase MGRN1 OS=Homo sapiens OX=9606 GN=MGRN1 PE=1 SV=2
O60292	SIPA1L3	7	6	1781	64	0.0359349	Signal-induced proliferation-associated 1-like protein 3 OS=Homo sapiens OX=9606 GN=SIPA1L3 PE=1 SV=3
O60293	ZFC3H1	19	16	1989	172	0.0864756	Zinc finger C3H1 domain-containing protein OS=Homo sapiens OX=9606 GN=ZFC3H1 PE=1 SV=3
O60294	LCMT2	3	3	686	36	0.0524781	tRNA wybutosine-synthesizing protein 4 OS=Homo sapiens OX=9606 GN=LCMT2 PE=1 SV=3
O60299	LZTS3	5	4	673	30	0.0445765	Leucine zipper putative tumor suppressor 3 OS=Homo sapiens OX=9606 GN=LZTS3 PE=2 SV=1
O60303	KATNIP	3	2	1618	19	0.0117429	Katanin-interacting protein OS=Homo sapiens OX=9606 GN=KATNIP PE=1 SV=4
O60306	AQR	121	33	1485	339	0.228283	RNA helicase aquarius OS=Homo sapiens OX=9606 GN=AQR PE=1 SV=4
O60307	MAST3	2	2	1309	18	0.013751	Microtubule-associated serine/threonine-protein kinase 3 OS=Homo sapiens OX=9606 GN=MAST3 PE=1 SV=2
O60313	OPA1	80	31	960	303	0.315625	Dynamin-like GTPase OPA1, mitochondrial OS=Homo sapiens OX=9606 GN=OPA1 PE=1 SV=3
O60318	MCM3AP	72	31	1980	368	0.185859	Germinal-center associated nuclear protein OS=Homo sapiens OX=9606 GN=MCM3AP PE=1 SV=2
O60331	PIP5K1C	10	2	668	22	0.0329341	Phosphatidylinositol 4-phosphate 5-kinase type-1 gamma OS=Homo sapiens OX=9606 GN=PIP5K1C PE=1 SV=2
O60333	KIF1B	83	30	1816	303	0.16685	Kinesin-like protein KIF1B OS=Homo sapiens OX=9606 GN=KIF1B PE=1 SV=5
O60337	MARCHF6	8	6	910	54	0.0593407	E3 ubiquitin-protein ligase MARCHF6 OS=Homo sapiens OX=9606 GN=MARCHF6 PE=1 SV=2
O60341	KDM1A	81	20	852	212	0.248826	Lysine-specific histone demethylase 1A OS=Homo sapiens OX=9606 GN=KDM1A PE=1 SV=2
O60343	TBC1D4	99	35	1298	358	0.275809	TBC1 domain family member 4 OS=Homo sapiens OX=9606 GN=TBC1D4 PE=1 SV=2
O60346	PHLPP1	3	2	1717	23	0.0133955	PH domain leucine-rich repeat-containing protein phosphatase 1 OS=Homo sapiens OX=9606 GN=PHLPP1 PE=1 SV=3
O60347	TBC1D12	12	6	775	49	0.0632258	TBC1 domain family member 12 OS=Homo sapiens OX=9606 GN=TBC1D12 PE=1 SV=3
O60353	FZD6	6	4	706	35	0.0495751	Frizzled-6 OS=Homo sapiens OX=9606 GN=FZD6 PE=1 SV=2
O60427	FADS1	13	4	444	56	0.126126	Acyl-CoA (8-3)-desaturase OS=Homo sapiens OX=9606 GN=FADS1 PE=1 SV=3
O60437	PPL	82	39	1756	351	0.199886	Periplakin OS=Homo sapiens OX=9606 GN=PPL PE=1 SV=4
O60443	GSDME	15	6	496	96	0.193548	Gasdermin-E OS=Homo sapiens OX=9606 GN=GSDME PE=1 SV=2
O60447	EVI5	19	12	810	98	0.120988	Ecotropic viral integration site 5 protein homolog OS=Homo sapiens OX=9606 GN=EVI5 PE=1 SV=3
O60476	MAN1A2	18	8	641	96	0.149766	Mannosyl-oligosaccharide 1,2-alpha-mannosidase IB OS=Homo sapiens OX=9606 GN=MAN1A2 PE=1 SV=1
O60486	PLXNC1	3	3	1568	24	0.0153061	Plexin-C1 OS=Homo sapiens OX=9606 GN=PLXNC1 PE=1 SV=1
O60487	MPZL2	7	1	215	13	0.0604651	Myelin protein zero-like protein 2 OS=Homo sapiens OX=9606 GN=MPZL2 PE=1 SV=1
O60488	ACSL4	174	32	711	361	0.507736	Long-chain-fatty-acid--CoA ligase 4 OS=Homo sapiens OX=9606 GN=ACSL4 PE=1 SV=2
O60493	SNX3	32	7	162	58	0.358025	Sorting nexin-3 OS=Homo sapiens OX=9606 GN=SNX3 PE=1 SV=3
O60499	STX10	7	4	249	31	0.124498	Syntaxin-10 OS=Homo sapiens OX=9606 GN=STX10 PE=1 SV=1
O60502	OGA	47	19	916	212	0.231441	Protein O-GlcNAcase OS=Homo sapiens OX=9606 GN=OGA PE=1 SV=2
O60503	ADCY9	28	14	1353	158	0.116778	Adenylate cyclase type 9 OS=Homo sapiens OX=9606 GN=ADCY9 PE=1 SV=4
O60504	SORBS3	24	12	671	170	0.253353	Vinexin OS=Homo sapiens OX=9606 GN=SORBS3 PE=1 SV=2
O60506	SYNCRIP	140	20	623	250	0.401284	Heterogeneous nuclear ribonucleoprotein Q OS=Homo sapiens OX=9606 GN=SYNCRIP PE=1 SV=2
O60507	TPST1	9	4	370	37	0.1	Protein-tyrosine sulfotransferase 1 OS=Homo sapiens OX=9606 GN=TPST1 PE=1 SV=1
O60508	CDC40	63	16	579	199	0.343696	Pre-mRNA-processing factor 17 OS=Homo sapiens OX=9606 GN=CDC40 PE=1 SV=1
O60512	B4GALT3	7	3	393	29	0.0737913	Beta-1,4-galactosyltransferase 3 OS=Homo sapiens OX=9606 GN=B4GALT3 PE=1 SV=2
O60513	B4GALT4	12	5	344	48	0.139535	Beta-1,4-galactosyltransferase 4 OS=Homo sapiens OX=9606 GN=B4GALT4 PE=1 SV=1
O60518	RANBP6	34	16	1105	125	0.113122	Ran-binding protein 6 OS=Homo sapiens OX=9606 GN=RANBP6 PE=1 SV=2
O60524	NEMF	56	25	1076	228	0.211896	Ribosome quality control complex subunit NEMF OS=Homo sapiens OX=9606 GN=NEMF PE=1 SV=4
O60547	GMDS	64	19	372	166	0.446237	GDP-mannose 4,6 dehydratase OS=Homo sapiens OX=9606 GN=GMDS PE=1 SV=1
O60551	NMT2	19	11	498	111	0.222892	Glycylpeptide N-tetradecanoyltransferase 2 OS=Homo sapiens OX=9606 GN=NMT2 PE=1 SV=1
O60563	CCNT1	19	10	726	127	0.174931	Cyclin-T1 OS=Homo sapiens OX=9606 GN=CCNT1 PE=1 SV=1
O60566	BUB1B	15	9	1050	107	0.101905	Mitotic checkpoint serine/threonine-protein kinase BUB1 beta OS=Homo sapiens OX=9606 GN=BUB1B PE=1 SV=3
O60568	PLOD3	71	24	738	261	0.353659	Multifunctional procollagen lysine hydroxylase and glycosyltransferase LH3 OS=Homo sapiens OX=9606 GN=PLOD3 PE=1 SV=1
O60573	EIF4E2	16	8	245	96	0.391837	Eukaryotic translation initiation factor 4E type 2 OS=Homo sapiens OX=9606 GN=EIF4E2 PE=1 SV=1
O60583	CCNT2	14	10	730	105	0.143836	Cyclin-T2 OS=Homo sapiens OX=9606 GN=CCNT2 PE=1 SV=2
O60610	DIAPH1	72	31	1272	281	0.220912	Protein diaphanous homolog 1 OS=Homo sapiens OX=9606 GN=DIAPH1 PE=1 SV=2
O60641	SNAP91	18	1	907	8	0.00882029	Clathrin coat assembly protein AP180 OS=Homo sapiens OX=9606 GN=SNAP91 PE=1 SV=2
O60645	EXOC3	31	15	745	128	0.171812	Exocyst complex component 3 OS=Homo sapiens OX=9606 GN=EXOC3 PE=1 SV=3
O60658	PDE8A	7	4	829	39	0.0470446	High affinity cAMP-specific and IBMX-insensitive 3',5'-cyclic phosphodiesterase 8A OS=Homo sapiens OX=9606 GN=PDE8A PE=1 SV=2
O60664	PLIN3	121	18	434	228	0.525346	Perilipin-3 OS=Homo sapiens OX=9606 GN=PLIN3 PE=1 SV=3
O60671	RAD1	7	4	282	42	0.148936	Cell cycle checkpoint protein RAD1 OS=Homo sapiens OX=9606 GN=RAD1 PE=1 SV=1
O60673	REV3L	9	3	3130	24	0.00766773	DNA polymerase zeta catalytic subunit OS=Homo sapiens OX=9606 GN=REV3L PE=1 SV=2
O60675	MAFK	7	3	156	27	0.173077	Transcription factor MafK OS=Homo sapiens OX=9606 GN=MAFK PE=1 SV=1
O60678	PRMT3	12	5	531	60	0.112994	Protein arginine N-methyltransferase 3 OS=Homo sapiens OX=9606 GN=PRMT3 PE=1 SV=4
O60684	KPNA6	31	9	536	84	0.156716	Importin subunit alpha-7 OS=Homo sapiens OX=9606 GN=KPNA6 PE=1 SV=1
O60701	UGDH	234	34	494	393	0.795547	UDP-glucose 6-dehydrogenase OS=Homo sapiens OX=9606 GN=UGDH PE=1 SV=1
O60704	TPST2	8	4	377	50	0.132626	Protein-tyrosine sulfotransferase 2 OS=Homo sapiens OX=9606 GN=TPST2 PE=1 SV=1
O60716	CTNND1	135	33	968	322	0.332645	Catenin delta-1 OS=Homo sapiens OX=9606 GN=CTNND1 PE=1 SV=1
O60725	ICMT	7	3	284	23	0.0809859	Protein-S-isoprenylcysteine O-methyltransferase OS=Homo sapiens OX=9606 GN=ICMT PE=1 SV=1
O60749	SNX2	52	12	519	121	0.233141	Sorting nexin-2 OS=Homo sapiens OX=9606 GN=SNX2 PE=1 SV=2
O60762	DPM1	29	9	260	70	0.269231	Dolichol-phosphate mannosyltransferase subunit 1 OS=Homo sapiens OX=9606 GN=DPM1 PE=1 SV=1
O60763	USO1	163	34	962	414	0.430353	General vesicular transport factor p115 OS=Homo sapiens OX=9606 GN=USO1 PE=1 SV=2
O60779	SLC19A2	13	6	497	75	0.150905	Thiamine transporter 1 OS=Homo sapiens OX=9606 GN=SLC19A2 PE=1 SV=2
O60783	MRPS14	20	5	128	45	0.351562	Small ribosomal subunit protein uS14m OS=Homo sapiens OX=9606 GN=MRPS14 PE=1 SV=1
O60784	TOM1	22	7	492	107	0.21748	Target of Myb1 membrane trafficking protein OS=Homo sapiens OX=9606 GN=TOM1 PE=1 SV=2
O60825	PFKFB2	18	8	505	78	0.154455	6-phosphofructo-2-kinase/fructose-2,6-bisphosphatase 2 OS=Homo sapiens OX=9606 GN=PFKFB2 PE=1 SV=2
O60826	CCDC22	24	10	627	119	0.189793	Coiled-coil domain-containing protein 22 OS=Homo sapiens OX=9606 GN=CCDC22 PE=1 SV=1
O60828	PQBP1	17	6	265	65	0.245283	Polyglutamine-binding protein 1 OS=Homo sapiens OX=9606 GN=PQBP1 PE=1 SV=1
O60830	TIMM17B	17	4	172	43	0.25	Mitochondrial import inner membrane translocase subunit Tim17-B OS=Homo sapiens OX=9606 GN=TIMM17B PE=1 SV=1
O60832	DKC1	120	25	514	263	0.511673	H/ACA ribonucleoprotein complex subunit DKC1 OS=Homo sapiens OX=9606 GN=DKC1 PE=1 SV=3
O60841	EIF5B	176	49	1220	454	0.372131	Eukaryotic translation initiation factor 5B OS=Homo sapiens OX=9606 GN=EIF5B PE=1 SV=4
O60858	TRIM13	6	4	407	34	0.0835381	E3 ubiquitin-protein ligase TRIM13 OS=Homo sapiens OX=9606 GN=TRIM13 PE=1 SV=2
O60869	EDF1	30	11	148	79	0.533784	Endothelial differentiation-related factor 1 OS=Homo sapiens OX=9606 GN=EDF1 PE=1 SV=1
O60870	KIN	28	12	393	134	0.340967	DNA/RNA-binding protein KIN17 OS=Homo sapiens OX=9606 GN=KIN PE=1 SV=2
O60879	DIAPH2	15	12	1101	134	0.121708	Protein diaphanous homolog 2 OS=Homo sapiens OX=9606 GN=DIAPH2 PE=1 SV=1
O60884	DNAJA2	80	19	412	244	0.592233	DnaJ homolog subfamily A member 2 OS=Homo sapiens OX=9606 GN=DNAJA2 PE=1 SV=1
O60885	BRD4	83	27	1362	311	0.228341	Bromodomain-containing protein 4 OS=Homo sapiens OX=9606 GN=BRD4 PE=1 SV=2
O60888	CUTA	10	4	179	73	0.407821	Protein CutA OS=Homo sapiens OX=9606 GN=CUTA PE=1 SV=2
O60890	OPHN1	7	4	802	37	0.0461347	Oligophrenin-1 OS=Homo sapiens OX=9606 GN=OPHN1 PE=1 SV=1
O60906	SMPD2	5	3	423	44	0.104019	Sphingomyelin phosphodiesterase 2 OS=Homo sapiens OX=9606 GN=SMPD2 PE=1 SV=2
O60907	TBL1X	54	7	577	77	0.133449	F-box-like/WD repeat-containing protein TBL1X OS=Homo sapiens OX=9606 GN=TBL1X PE=1 SV=3
O60909	B4GALT2	8	3	372	34	0.0913978	Beta-1,4-galactosyltransferase 2 OS=Homo sapiens OX=9606 GN=B4GALT2 PE=1 SV=1
O60911	CTSV	14	2	334	19	0.0568862	Cathepsin L2 OS=Homo sapiens OX=9606 GN=CTSV PE=1 SV=2
O60921	HUS1	5	3	280	30	0.107143	Checkpoint protein HUS1 OS=Homo sapiens OX=9606 GN=HUS1 PE=1 SV=1
O60925	PFDN1	34	6	122	50	0.409836	Prefoldin subunit 1 OS=Homo sapiens OX=9606 GN=PFDN1 PE=1 SV=2
O60927	PPP1R11	11	2	126	16	0.126984	E3 ubiquitin-protein ligase PPP1R11 OS=Homo sapiens OX=9606 GN=PPP1R11 PE=1 SV=1
O60930	RNASEH1	5	4	286	54	0.188811	Ribonuclease H1 OS=Homo sapiens OX=9606 GN=RNASEH1 PE=1 SV=2
O60934	NBN	63	25	754	288	0.381963	Nibrin OS=Homo sapiens OX=9606 GN=NBN PE=1 SV=1
O60936	NOL3	3	2	208	36	0.173077	Nucleolar protein 3 OS=Homo sapiens OX=9606 GN=NOL3 PE=1 SV=2
O60941	DTNB	9	4	627	61	0.0972887	Dystrobrevin beta OS=Homo sapiens OX=9606 GN=DTNB PE=1 SV=1
O60942	RNGTT	31	16	597	182	0.304858	mRNA-capping enzyme OS=Homo sapiens OX=9606 GN=RNGTT PE=1 SV=1
O75027	ABCB7	20	11	752	92	0.12234	Iron-sulfur clusters transporter ABCB7, mitochondrial OS=Homo sapiens OX=9606 GN=ABCB7 PE=1 SV=2
O75044	SRGAP2	29	11	1071	136	0.126984	SLIT-ROBO Rho GTPase-activating protein 2 OS=Homo sapiens OX=9606 GN=SRGAP2 PE=1 SV=3
O75051	PLXNA2	7	4	1894	40	0.0211193	Plexin-A2 OS=Homo sapiens OX=9606 GN=PLXNA2 PE=1 SV=4
O75052	NOS1AP	28	12	506	121	0.23913	Carboxyl-terminal PDZ ligand of neuronal nitric oxide synthase protein OS=Homo sapiens OX=9606 GN=NOS1AP PE=1 SV=3
O75063	FAM20B	18	12	409	120	0.293399	Glycosaminoglycan xylosylkinase OS=Homo sapiens OX=9606 GN=FAM20B PE=1 SV=1
O75069	TMCC2	13	2	709	15	0.0211566	Transmembrane and coiled-coil domains protein 2 OS=Homo sapiens OX=9606 GN=TMCC2 PE=1 SV=3
O75071	EFCAB14	3	2	495	18	0.0363636	EF-hand calcium-binding domain-containing protein 14 OS=Homo sapiens OX=9606 GN=EFCAB14 PE=1 SV=1
O75083	WDR1	119	27	606	358	0.590759	WD repeat-containing protein 1 OS=Homo sapiens OX=9606 GN=WDR1 PE=1 SV=4
O75096	LRP4	2	2	1905	18	0.00944882	Low-density lipoprotein receptor-related protein 4 OS=Homo sapiens OX=9606 GN=LRP4 PE=1 SV=4
O75110	ATP9A	10	9	1047	92	0.0878701	Probable phospholipid-transporting ATPase IIA OS=Homo sapiens OX=9606 GN=ATP9A PE=1 SV=3
O75113	N4BP1	20	12	896	120	0.133929	NEDD4-binding protein 1 OS=Homo sapiens OX=9606 GN=N4BP1 PE=1 SV=4
O75116	ROCK2	266	61	1388	584	0.420749	Rho-associated protein kinase 2 OS=Homo sapiens OX=9606 GN=ROCK2 PE=1 SV=4
O75121	MFAP3L	6	3	409	19	0.0464548	Microfibrillar-associated protein 3-like OS=Homo sapiens OX=9606 GN=MFAP3L PE=1 SV=3
O75122	CLASP2	51	25	1294	277	0.214065	CLIP-associating protein 2 OS=Homo sapiens OX=9606 GN=CLASP2 PE=1 SV=3
O75123	ZNF623	3	3	536	32	0.0597015	Zinc finger protein 623 OS=Homo sapiens OX=9606 GN=ZNF623 PE=1 SV=3
O75127	PTCD1	45	18	700	186	0.265714	Pentatricopeptide repeat-containing protein 1, mitochondrial OS=Homo sapiens OX=9606 GN=PTCD1 PE=1 SV=2
O75128	COBL	10	8	1261	96	0.0761301	Protein cordon-bleu OS=Homo sapiens OX=9606 GN=COBL PE=1 SV=2
O75131	CPNE3	75	18	537	184	0.342644	Copine-3 OS=Homo sapiens OX=9606 GN=CPNE3 PE=1 SV=1
O75132	ZBED4	1	1	1171	9	0.00768574	Zinc finger BED domain-containing protein 4 OS=Homo sapiens OX=9606 GN=ZBED4 PE=1 SV=2
O75140	DEPDC5	12	8	1603	91	0.0567686	GATOR1 complex protein DEPDC5 OS=Homo sapiens OX=9606 GN=DEPDC5 PE=1 SV=2
O75143	ATG13	6	5	517	60	0.116054	Autophagy-related protein 13 OS=Homo sapiens OX=9606 GN=ATG13 PE=1 SV=1
O75145	PPFIA3	6	5	1194	52	0.0435511	Liprin-alpha-3 OS=Homo sapiens OX=9606 GN=PPFIA3 PE=1 SV=3
O75146	HIP1R	57	29	1068	293	0.274345	Huntingtin-interacting protein 1-related protein OS=Homo sapiens OX=9606 GN=HIP1R PE=1 SV=2
O75147	OBSL1	37	21	1896	224	0.118143	Obscurin-like protein 1 OS=Homo sapiens OX=9606 GN=OBSL1 PE=1 SV=4
O75150	RNF40	76	25	1001	236	0.235764	E3 ubiquitin-protein ligase BRE1B OS=Homo sapiens OX=9606 GN=RNF40 PE=1 SV=5
O75151	PHF2	54	19	1096	216	0.19708	Lysine-specific demethylase PHF2 OS=Homo sapiens OX=9606 GN=PHF2 PE=1 SV=4
O75152	ZC3H11A	99	23	810	285	0.351852	Zinc finger CCCH domain-containing protein 11A OS=Homo sapiens OX=9606 GN=ZC3H11A PE=1 SV=3
O75153	CLUH	141	35	1309	389	0.297173	Clustered mitochondria protein homolog OS=Homo sapiens OX=9606 GN=CLUH PE=1 SV=2
O75154	RAB11FIP3	10	6	756	60	0.0793651	Rab11 family-interacting protein 3 OS=Homo sapiens OX=9606 GN=RAB11FIP3 PE=1 SV=1
O75155	CAND2	22	4	1236	30	0.0242718	Cullin-associated NEDD8-dissociated protein 2 OS=Homo sapiens OX=9606 GN=CAND2 PE=1 SV=3
O75157	TSC22D2	11	4	780	42	0.0538462	TSC22 domain family protein 2 OS=Homo sapiens OX=9606 GN=TSC22D2 PE=1 SV=3
O75164	KDM4A	8	6	1064	58	0.0545113	Lysine-specific demethylase 4A OS=Homo sapiens OX=9606 GN=KDM4A PE=1 SV=2
O75165	DNAJC13	71	41	2243	441	0.196612	DnaJ homolog subfamily C member 13 OS=Homo sapiens OX=9606 GN=DNAJC13 PE=1 SV=5
O75167	PHACTR2	5	3	634	29	0.0457413	Phosphatase and actin regulator 2 OS=Homo sapiens OX=9606 GN=PHACTR2 PE=1 SV=2
O75170	PPP6R2	39	15	966	177	0.18323	Serine/threonine-protein phosphatase 6 regulatory subunit 2 OS=Homo sapiens OX=9606 GN=PPP6R2 PE=1 SV=2
O75175	CNOT3	26	10	753	103	0.136786	CCR4-NOT transcription complex subunit 3 OS=Homo sapiens OX=9606 GN=CNOT3 PE=1 SV=1
O75177	SS18L1	7	3	396	51	0.128788	Calcium-responsive transactivator OS=Homo sapiens OX=9606 GN=SS18L1 PE=1 SV=2
O75179	ANKRD17	97	27	2603	322	0.123703	Ankyrin repeat domain-containing protein 17 OS=Homo sapiens OX=9606 GN=ANKRD17 PE=1 SV=3
O75182	SIN3B	22	13	1162	113	0.0972461	Paired amphipathic helix protein Sin3b OS=Homo sapiens OX=9606 GN=SIN3B PE=1 SV=2
O75190	DNAJB6	19	8	326	69	0.211656	DnaJ homolog subfamily B member 6 OS=Homo sapiens OX=9606 GN=DNAJB6 PE=1 SV=2
O75191	XYLB	38	14	536	155	0.289179	Xylulose kinase OS=Homo sapiens OX=9606 GN=XYLB PE=1 SV=3
O75197	LRP5	3	2	1615	25	0.0154799	Low-density lipoprotein receptor-related protein 5 OS=Homo sapiens OX=9606 GN=LRP5 PE=1 SV=2
O75208	COQ9	26	9	318	105	0.330189	Ubiquinone biosynthesis protein COQ9, mitochondrial OS=Homo sapiens OX=9606 GN=COQ9 PE=1 SV=1
O75223	GGCT	16	6	188	61	0.324468	Gamma-glutamylcyclotransferase OS=Homo sapiens OX=9606 GN=GGCT PE=1 SV=1
O75251	NDUFS7	32	5	213	40	0.187793	NADH dehydrogenase [ubiquinone] iron-sulfur protein 7, mitochondrial OS=Homo sapiens OX=9606 GN=NDUFS7 PE=1 SV=3
O75290	ZNF780A	2	2	641	14	0.0218409	Zinc finger protein 780A OS=Homo sapiens OX=9606 GN=ZNF780A PE=1 SV=3
O75306	NDUFS2	106	14	463	127	0.274298	NADH dehydrogenase [ubiquinone] iron-sulfur protein 2, mitochondrial OS=Homo sapiens OX=9606 GN=NDUFS2 PE=1 SV=2
O75312	ZPR1	25	9	459	97	0.211329	Zinc finger protein ZPR1 OS=Homo sapiens OX=9606 GN=ZPR1 PE=1 SV=1
O75319	DUSP11	16	6	330	78	0.236364	RNA/RNP complex-1-interacting phosphatase OS=Homo sapiens OX=9606 GN=DUSP11 PE=1 SV=3
O75323	NIPSNAP2	55	11	286	95	0.332168	Protein NipSnap homolog 2 OS=Homo sapiens OX=9606 GN=NIPSNAP2 PE=1 SV=1
O75326	SEMA7A	4	3	666	30	0.045045	Semaphorin-7A OS=Homo sapiens OX=9606 GN=SEMA7A PE=1 SV=1
O75330	HMMR	14	12	724	111	0.153315	Hyaluronan mediated motility receptor OS=Homo sapiens OX=9606 GN=HMMR PE=1 SV=2
O75334	PPFIA2	63	10	1257	72	0.0572792	Liprin-alpha-2 OS=Homo sapiens OX=9606 GN=PPFIA2 PE=1 SV=2
O75340	PDCD6	21	7	191	70	0.366492	Programmed cell death protein 6 OS=Homo sapiens OX=9606 GN=PDCD6 PE=1 SV=1
O75346	ZNF253	17	2	499	14	0.0280561	Zinc finger protein 253 OS=Homo sapiens OX=9606 GN=ZNF253 PE=2 SV=2
O75347	TBCA	49	11	108	65	0.601852	Tubulin-specific chaperone A OS=Homo sapiens OX=9606 GN=TBCA PE=1 SV=3
O75348	ATP6V1G1	18	3	118	43	0.364407	V-type proton ATPase subunit G 1 OS=Homo sapiens OX=9606 GN=ATP6V1G1 PE=1 SV=3
O75351	VPS4B	50	14	444	121	0.272523	Vacuolar protein sorting-associated protein 4B OS=Homo sapiens OX=9606 GN=VPS4B PE=1 SV=2
O75354	ENTPD6	10	6	484	64	0.132231	Ectonucleoside triphosphate diphosphohydrolase 6 OS=Homo sapiens OX=9606 GN=ENTPD6 PE=1 SV=3
O75356	ENTPD5	17	6	428	51	0.119159	Nucleoside diphosphate phosphatase ENTPD5 OS=Homo sapiens OX=9606 GN=ENTPD5 PE=1 SV=1
O75362	ZNF217	41	22	1048	215	0.205153	Zinc finger protein 217 OS=Homo sapiens OX=9606 GN=ZNF217 PE=1 SV=1
O75367	MACROH2A1	131	17	369	166	0.449864	Core histone macro-H2A.1 OS=Homo sapiens OX=9606 GN=MACROH2A1 PE=1 SV=5
O75368	SH3BGRL	15	5	114	52	0.45614	Adapter SH3BGRL OS=Homo sapiens OX=9606 GN=SH3BGRL PE=1 SV=1
O75369	FLNB	593	96	2602	1278	0.491161	Filamin-B OS=Homo sapiens OX=9606 GN=FLNB PE=1 SV=2
O75376	NCOR1	51	27	2440	301	0.123361	Nuclear receptor corepressor 1 OS=Homo sapiens OX=9606 GN=NCOR1 PE=1 SV=2
O75379	VAMP4	5	2	141	21	0.148936	Vesicle-associated membrane protein 4 OS=Homo sapiens OX=9606 GN=VAMP4 PE=1 SV=2
O75380	NDUFS6	25	6	124	77	0.620968	NADH dehydrogenase [ubiquinone] iron-sulfur protein 6, mitochondrial OS=Homo sapiens OX=9606 GN=NDUFS6 PE=1 SV=1
O75381	PEX14	38	8	377	108	0.286472	Peroxisomal membrane protein PEX14 OS=Homo sapiens OX=9606 GN=PEX14 PE=1 SV=1
O75386	TULP3	2	2	442	17	0.0384615	Tubby-related protein 3 OS=Homo sapiens OX=9606 GN=TULP3 PE=1 SV=2
O75387	SLC43A1	10	4	559	68	0.121646	Large neutral amino acids transporter small subunit 3 OS=Homo sapiens OX=9606 GN=SLC43A1 PE=1 SV=1
O75390	CS	158	15	466	170	0.364807	Citrate synthase, mitochondrial OS=Homo sapiens OX=9606 GN=CS PE=1 SV=2
O75391	SPAG7	30	9	227	93	0.409692	Sperm-associated antigen 7 OS=Homo sapiens OX=9606 GN=SPAG7 PE=1 SV=2
O75396	SEC22B	30	8	215	89	0.413953	Vesicle-trafficking protein SEC22b OS=Homo sapiens OX=9606 GN=SEC22B PE=1 SV=5
O75400	PRPF40A	157	30	957	271	0.283177	Pre-mRNA-processing factor 40 homolog A OS=Homo sapiens OX=9606 GN=PRPF40A PE=1 SV=2
O75410	TACC1	46	21	805	196	0.243478	Transforming acidic coiled-coil-containing protein 1 OS=Homo sapiens OX=9606 GN=TACC1 PE=1 SV=2
O75414	NME6	10	5	186	51	0.274194	Nucleoside diphosphate kinase 6 OS=Homo sapiens OX=9606 GN=NME6 PE=1 SV=3
O75420	GIGYF1	14	7	1035	69	0.0666667	GRB10-interacting GYF protein 1 OS=Homo sapiens OX=9606 GN=GIGYF1 PE=1 SV=2
O75427	LRCH4	19	12	683	134	0.196193	Leucine-rich repeat and calponin homology domain-containing protein 4 OS=Homo sapiens OX=9606 GN=LRCH4 PE=1 SV=2
O75431	MTX2	15	4	263	56	0.212928	Metaxin-2 OS=Homo sapiens OX=9606 GN=MTX2 PE=1 SV=1
O75436	VPS26A	22	6	327	63	0.192661	Vacuolar protein sorting-associated protein 26A OS=Homo sapiens OX=9606 GN=VPS26A PE=1 SV=2
O75439	PMPCB	80	15	489	150	0.306748	Mitochondrial-processing peptidase subunit beta OS=Homo sapiens OX=9606 GN=PMPCB PE=1 SV=2
O75446	SAP30	12	4	220	29	0.131818	Histone deacetylase complex subunit SAP30 OS=Homo sapiens OX=9606 GN=SAP30 PE=1 SV=1
O75448	MED24	16	10	989	94	0.0950455	Mediator of RNA polymerase II transcription subunit 24 OS=Homo sapiens OX=9606 GN=MED24 PE=1 SV=1
O75449	KATNA1	31	8	491	72	0.14664	Katanin p60 ATPase-containing subunit A1 OS=Homo sapiens OX=9606 GN=KATNA1 PE=1 SV=1
O75460	ERN1	16	11	977	111	0.113613	Serine/threonine-protein kinase/endoribonuclease IRE1 OS=Homo sapiens OX=9606 GN=ERN1 PE=1 SV=2
O75461	E2F6	4	2	281	22	0.0782918	Transcription factor E2F6 OS=Homo sapiens OX=9606 GN=E2F6 PE=1 SV=1
O75462	CRLF1	33	12	422	100	0.236967	Cytokine receptor-like factor 1 OS=Homo sapiens OX=9606 GN=CRLF1 PE=1 SV=1
O75473	LGR5	5	4	907	35	0.0385888	Leucine-rich repeat-containing G-protein coupled receptor 5 OS=Homo sapiens OX=9606 GN=LGR5 PE=1 SV=1
O75475	PSIP1	76	25	530	251	0.473585	PC4 and SFRS1-interacting protein OS=Homo sapiens OX=9606 GN=PSIP1 PE=1 SV=1
O75477	ERLIN1	64	12	348	100	0.287356	Erlin-1 OS=Homo sapiens OX=9606 GN=ERLIN1 PE=1 SV=2
O75478	TADA2A	2	2	443	17	0.0383747	Transcriptional adapter 2-alpha OS=Homo sapiens OX=9606 GN=TADA2A PE=1 SV=3
O75486	SUPT3H	2	2	317	15	0.0473186	Transcription initiation protein SPT3 homolog OS=Homo sapiens OX=9606 GN=SUPT3H PE=1 SV=3
O75489	NDUFS3	56	11	264	102	0.386364	NADH dehydrogenase [ubiquinone] iron-sulfur protein 3, mitochondrial OS=Homo sapiens OX=9606 GN=NDUFS3 PE=1 SV=1
O75494	SRSF10	78	6	262	47	0.179389	Serine/arginine-rich splicing factor 10 OS=Homo sapiens OX=9606 GN=SRSF10 PE=1 SV=1
O75496	GMNN	3	2	209	23	0.110048	Geminin OS=Homo sapiens OX=9606 GN=GMNN PE=1 SV=1
O75503	CLN5	8	3	358	31	0.0865922	Bis(monoacylglycero)phosphate synthase CLN5 OS=Homo sapiens OX=9606 GN=CLN5 PE=1 SV=2
O75506	HSBP1	8	2	76	30	0.394737	Heat shock factor-binding protein 1 OS=Homo sapiens OX=9606 GN=HSBP1 PE=1 SV=1
O75509	TNFRSF21	4	4	655	50	0.0763359	Tumor necrosis factor receptor superfamily member 21 OS=Homo sapiens OX=9606 GN=TNFRSF21 PE=1 SV=1
O75521	ECI2	96	14	394	159	0.403553	Enoyl-CoA delta isomerase 2 OS=Homo sapiens OX=9606 GN=ECI2 PE=1 SV=4
O75525	KHDRBS3	17	7	346	57	0.16474	KH domain-containing, RNA-binding, signal transduction-associated protein 3 OS=Homo sapiens OX=9606 GN=KHDRBS3 PE=1 SV=1
O75526	RBMXL2	9	2	392	17	0.0433673	RNA-binding motif protein, X-linked-like-2 OS=Homo sapiens OX=9606 GN=RBMXL2 PE=1 SV=3
O75528	TADA3	13	8	432	94	0.217593	Transcriptional adapter 3 OS=Homo sapiens OX=9606 GN=TADA3 PE=1 SV=1
O75529	TAF5L	13	8	589	105	0.178268	TAF5-like RNA polymerase II p300/CBP-associated factor-associated factor 65 kDa subunit 5L OS=Homo sapiens OX=9606 GN=TAF5L PE=1 SV=1
O75530	EED	22	10	441	95	0.21542	Polycomb protein EED OS=Homo sapiens OX=9606 GN=EED PE=1 SV=2
O75531	BANF1	30	6	89	60	0.674157	Barrier-to-autointegration factor OS=Homo sapiens OX=9606 GN=BANF1 PE=1 SV=1
O75533	SF3B1	222	47	1304	473	0.36273	Splicing factor 3B subunit 1 OS=Homo sapiens OX=9606 GN=SF3B1 PE=1 SV=3
O75534	CSDE1	97	27	798	236	0.295739	Cold shock domain-containing protein E1 OS=Homo sapiens OX=9606 GN=CSDE1 PE=1 SV=2
O75554	WBP4	11	5	376	63	0.167553	WW domain-binding protein 4 OS=Homo sapiens OX=9606 GN=WBP4 PE=1 SV=1
O75564	JRK	7	6	556	77	0.138489	Jerky protein homolog OS=Homo sapiens OX=9606 GN=JRK PE=1 SV=3
O75569	PRKRA	46	9	313	112	0.357827	Interferon-inducible double-stranded RNA-dependent protein kinase activator A OS=Homo sapiens OX=9606 GN=PRKRA PE=1 SV=1
O75570	MTRF1	18	10	445	94	0.211236	Peptide chain release factor 1, mitochondrial OS=Homo sapiens OX=9606 GN=MTRF1 PE=1 SV=2
O75575	CRCP	3	2	148	15	0.101351	DNA-directed RNA polymerase III subunit RPC9 OS=Homo sapiens OX=9606 GN=CRCP PE=1 SV=1
O75581	LRP6	9	8	1613	98	0.0607564	Low-density lipoprotein receptor-related protein 6 OS=Homo sapiens OX=9606 GN=LRP6 PE=1 SV=2
O75586	MED6	13	5	246	53	0.215447	Mediator of RNA polymerase II transcription subunit 6 OS=Homo sapiens OX=9606 GN=MED6 PE=1 SV=2
O75592	MYCBP2	70	52	4678	530	0.113296	E3 ubiquitin-protein ligase MYCBP2 OS=Homo sapiens OX=9606 GN=MYCBP2 PE=1 SV=4
O75600	GCAT	15	4	419	50	0.119332	2-amino-3-ketobutyrate coenzyme A ligase, mitochondrial OS=Homo sapiens OX=9606 GN=GCAT PE=1 SV=1
O75607	NPM3	13	2	178	26	0.146067	Nucleoplasmin-3 OS=Homo sapiens OX=9606 GN=NPM3 PE=1 SV=3
O75608	LYPLA1	22	5	230	60	0.26087	Acyl-protein thioesterase 1 OS=Homo sapiens OX=9606 GN=LYPLA1 PE=1 SV=1
O75616	ERAL1	40	9	437	108	0.24714	GTPase Era, mitochondrial OS=Homo sapiens OX=9606 GN=ERAL1 PE=1 SV=2
O75643	SNRNP200	427	78	2136	819	0.383427	U5 small nuclear ribonucleoprotein 200 kDa helicase OS=Homo sapiens OX=9606 GN=SNRNP200 PE=1 SV=2
O75648	TRMU	29	14	421	141	0.334917	Mitochondrial tRNA-specific 2-thiouridylase 1 OS=Homo sapiens OX=9606 GN=TRMU PE=1 SV=2
O75663	TIPRL	28	9	272	104	0.382353	TIP41-like protein OS=Homo sapiens OX=9606 GN=TIPRL PE=1 SV=2
O75665	OFD1	19	10	1012	85	0.0839921	Centriole and centriolar satellite protein OFD1 OS=Homo sapiens OX=9606 GN=OFD1 PE=1 SV=1
O75674	TOM1L1	7	3	476	45	0.0945378	TOM1-like protein 1 OS=Homo sapiens OX=9606 GN=TOM1L1 PE=1 SV=2
O75676	RPS6KA4	6	4	772	38	0.0492228	Ribosomal protein S6 kinase alpha-4 OS=Homo sapiens OX=9606 GN=RPS6KA4 PE=1 SV=1
O75683	SURF6	39	13	361	116	0.32133	Surfeit locus protein 6 OS=Homo sapiens OX=9606 GN=SURF6 PE=1 SV=3
O75688	PPM1B	68	12	479	127	0.265136	Protein phosphatase 1B OS=Homo sapiens OX=9606 GN=PPM1B PE=1 SV=1
O75689	ADAP1	13	5	374	53	0.141711	Arf-GAP with dual PH domain-containing protein 1 OS=Homo sapiens OX=9606 GN=ADAP1 PE=1 SV=2
O75691	UTP20	201	61	2785	666	0.239138	Small subunit processome component 20 homolog OS=Homo sapiens OX=9606 GN=UTP20 PE=1 SV=3
O75694	NUP155	148	32	1391	373	0.268152	Nuclear pore complex protein Nup155 OS=Homo sapiens OX=9606 GN=NUP155 PE=1 SV=1
O75695	RP2	38	9	350	71	0.202857	Protein XRP2 OS=Homo sapiens OX=9606 GN=RP2 PE=1 SV=4
O75716	STK16	2	2	305	18	0.0590164	Serine/threonine-protein kinase 16 OS=Homo sapiens OX=9606 GN=STK16 PE=1 SV=4
O75717	WDHD1	45	24	1129	280	0.248007	WD repeat and HMG-box DNA-binding protein 1 OS=Homo sapiens OX=9606 GN=WDHD1 PE=1 SV=1
O75718	CRTAP	40	12	401	114	0.284289	Cartilage-associated protein OS=Homo sapiens OX=9606 GN=CRTAP PE=1 SV=1
O75746	SLC25A12	198	17	678	159	0.234513	Electrogenic aspartate/glutamate antiporter SLC25A12, mitochondrial OS=Homo sapiens OX=9606 GN=SLC25A12 PE=1 SV=2
O75751	SLC22A3	6	3	556	27	0.0485612	Solute carrier family 22 member 3 OS=Homo sapiens OX=9606 GN=SLC22A3 PE=1 SV=1
O75764	TCEA3	60	15	348	139	0.399425	Transcription elongation factor A protein 3 OS=Homo sapiens OX=9606 GN=TCEA3 PE=1 SV=2
O75781	PALM	23	8	387	82	0.211886	Paralemmin-1 OS=Homo sapiens OX=9606 GN=PALM PE=1 SV=2
O75787	ATP6AP2	8	4	350	36	0.102857	Renin receptor OS=Homo sapiens OX=9606 GN=ATP6AP2 PE=1 SV=2
O75792	RNASEH2A	17	7	299	77	0.257525	Ribonuclease H2 subunit A OS=Homo sapiens OX=9606 GN=RNASEH2A PE=1 SV=2
O75794	CDC123	10	7	336	71	0.21131	Translation initiation factor eIF2 assembly protein OS=Homo sapiens OX=9606 GN=CDC123 PE=1 SV=1
O75808	CAPN15	7	6	1086	72	0.0662983	Calpain-15 OS=Homo sapiens OX=9606 GN=CAPN15 PE=1 SV=1
O75817	POP7	4	4	140	40	0.285714	Ribonuclease P protein subunit p20 OS=Homo sapiens OX=9606 GN=POP7 PE=1 SV=2
O75818	RPP40	16	7	363	83	0.22865	Ribonuclease P protein subunit p40 OS=Homo sapiens OX=9606 GN=RPP40 PE=1 SV=3
O75820	ZNF189	13	8	626	93	0.148562	Zinc finger protein 189 OS=Homo sapiens OX=9606 GN=ZNF189 PE=1 SV=2
O75821	EIF3G	60	14	320	118	0.36875	Eukaryotic translation initiation factor 3 subunit G OS=Homo sapiens OX=9606 GN=EIF3G PE=1 SV=2
O75822	EIF3J	44	10	258	122	0.472868	Eukaryotic translation initiation factor 3 subunit J OS=Homo sapiens OX=9606 GN=EIF3J PE=1 SV=2
O75830	SERPINI2	8	1	405	10	0.0246914	Serpin I2 OS=Homo sapiens OX=9606 GN=SERPINI2 PE=1 SV=1
O75832	PSMD10	31	8	226	115	0.50885	26S proteasome non-ATPase regulatory subunit 10 OS=Homo sapiens OX=9606 GN=PSMD10 PE=1 SV=1
O75843	AP1G2	21	11	785	113	0.143949	AP-1 complex subunit gamma-like 2 OS=Homo sapiens OX=9606 GN=AP1G2 PE=1 SV=1
O75844	ZMPSTE24	77	13	475	124	0.261053	CAAX prenyl protease 1 homolog OS=Homo sapiens OX=9606 GN=ZMPSTE24 PE=1 SV=2
O75845	SC5D	11	4	299	29	0.09699	Lathosterol oxidase OS=Homo sapiens OX=9606 GN=SC5D PE=1 SV=2
O75864	PPP1R37	4	3	691	27	0.0390738	Protein phosphatase 1 regulatory subunit 37 OS=Homo sapiens OX=9606 GN=PPP1R37 PE=1 SV=4
O75874	IDH1	378	27	414	269	0.649758	Isocitrate dehydrogenase [NADP] cytoplasmic OS=Homo sapiens OX=9606 GN=IDH1 PE=1 SV=2
O75879	GATB	28	11	557	99	0.177738	Glutamyl-tRNA(Gln) amidotransferase subunit B, mitochondrial OS=Homo sapiens OX=9606 GN=GATB PE=1 SV=1
O75880	SCO1	24	6	301	69	0.229236	Protein SCO1 homolog, mitochondrial OS=Homo sapiens OX=9606 GN=SCO1 PE=1 SV=1
O75882	ATRN	56	26	1429	269	0.188244	Attractin OS=Homo sapiens OX=9606 GN=ATRN PE=1 SV=2
O75884	RBBP9	7	4	186	64	0.344086	Serine hydrolase RBBP9 OS=Homo sapiens OX=9606 GN=RBBP9 PE=1 SV=2
O75886	STAM2	17	8	525	103	0.19619	Signal transducing adapter molecule 2 OS=Homo sapiens OX=9606 GN=STAM2 PE=1 SV=1
O75891	ALDH1L1	54	17	902	171	0.189579	Cytosolic 10-formyltetrahydrofolate dehydrogenase OS=Homo sapiens OX=9606 GN=ALDH1L1 PE=1 SV=2
O75897	SULT1C4	3	3	302	19	0.0629139	Sulfotransferase 1C4 OS=Homo sapiens OX=9606 GN=SULT1C4 PE=1 SV=2
O75907	DGAT1	32	7	488	85	0.17418	Diacylglycerol O-acyltransferase 1 OS=Homo sapiens OX=9606 GN=DGAT1 PE=1 SV=2
O75908	SOAT2	13	8	522	82	0.157088	Sterol O-acyltransferase 2 OS=Homo sapiens OX=9606 GN=SOAT2 PE=1 SV=1
O75909	CCNK	36	10	580	139	0.239655	Cyclin-K OS=Homo sapiens OX=9606 GN=CCNK PE=1 SV=2
O75911	DHRS3	20	5	302	61	0.201987	Short-chain dehydrogenase/reductase 3 OS=Homo sapiens OX=9606 GN=DHRS3 PE=1 SV=2
O75914	PAK3	25	6	559	60	0.107335	Serine/threonine-protein kinase PAK 3 OS=Homo sapiens OX=9606 GN=PAK3 PE=1 SV=2
O75915	ARL6IP5	10	4	188	27	0.143617	PRA1 family protein 3 OS=Homo sapiens OX=9606 GN=ARL6IP5 PE=1 SV=1
O75925	PIAS1	8	5	651	48	0.0737327	E3 SUMO-protein ligase PIAS1 OS=Homo sapiens OX=9606 GN=PIAS1 PE=1 SV=2
O75928	PIAS2	4	4	621	46	0.0740741	E3 SUMO-protein ligase PIAS2 OS=Homo sapiens OX=9606 GN=PIAS2 PE=1 SV=3
O75934	BCAS2	49	11	225	110	0.488889	Pre-mRNA-splicing factor SPF27 OS=Homo sapiens OX=9606 GN=BCAS2 PE=1 SV=1
O75935	DCTN3	10	5	186	50	0.268817	Dynactin subunit 3 OS=Homo sapiens OX=9606 GN=DCTN3 PE=1 SV=1
O75937	DNAJC8	55	14	253	104	0.411067	DnaJ homolog subfamily C member 8 OS=Homo sapiens OX=9606 GN=DNAJC8 PE=1 SV=2
O75940	SMNDC1	25	6	238	80	0.336134	Survival of motor neuron-related-splicing factor 30 OS=Homo sapiens OX=9606 GN=SMNDC1 PE=1 SV=1
O75943	RAD17	15	8	681	77	0.113069	Cell cycle checkpoint protein RAD17 OS=Homo sapiens OX=9606 GN=RAD17 PE=1 SV=2
O75947	ATP5PD	120	15	161	116	0.720497	ATP synthase subunit d, mitochondrial OS=Homo sapiens OX=9606 GN=ATP5PD PE=1 SV=3
O75954	TSPAN9	12	4	239	39	0.16318	Tetraspanin-9 OS=Homo sapiens OX=9606 GN=TSPAN9 PE=1 SV=1
O75955	FLOT1	53	18	427	205	0.480094	Flotillin-1 OS=Homo sapiens OX=9606 GN=FLOT1 PE=1 SV=3
O75962	TRIO	13	9	3097	86	0.0277688	Triple functional domain protein OS=Homo sapiens OX=9606 GN=TRIO PE=1 SV=2
O75964	ATP5MG	58	6	103	48	0.466019	ATP synthase subunit g, mitochondrial OS=Homo sapiens OX=9606 GN=ATP5MG PE=1 SV=3
O75970	MPDZ	31	17	2070	203	0.0980676	Multiple PDZ domain protein OS=Homo sapiens OX=9606 GN=MPDZ PE=1 SV=2
O75976	CPD	114	35	1380	396	0.286957	Carboxypeptidase D OS=Homo sapiens OX=9606 GN=CPD PE=1 SV=2
O76003	GLRX3	75	14	335	145	0.432836	Glutaredoxin-3 OS=Homo sapiens OX=9606 GN=GLRX3 PE=1 SV=2
O76021	RSL1D1	133	32	490	205	0.418367	Ribosomal L1 domain-containing protein 1 OS=Homo sapiens OX=9606 GN=RSL1D1 PE=1 SV=3
O76024	WFS1	70	20	890	211	0.237079	Wolframin OS=Homo sapiens OX=9606 GN=WFS1 PE=1 SV=2
O76031	CLPX	69	20	633	196	0.309637	ATP-dependent Clp protease ATP-binding subunit clpX-like, mitochondrial OS=Homo sapiens OX=9606 GN=CLPX PE=1 SV=2
O76054	SEC14L2	5	3	403	35	0.0868486	SEC14-like protein 2 OS=Homo sapiens OX=9606 GN=SEC14L2 PE=1 SV=1
O76061	STC2	8	5	302	55	0.182119	Stanniocalcin-2 OS=Homo sapiens OX=9606 GN=STC2 PE=1 SV=1
O76062	TM7SF2	28	7	418	65	0.155502	Delta(14)-sterol reductase TM7SF2 OS=Homo sapiens OX=9606 GN=TM7SF2 PE=1 SV=3
O76064	RNF8	2	2	485	23	0.0474227	E3 ubiquitin-protein ligase RNF8 OS=Homo sapiens OX=9606 GN=RNF8 PE=1 SV=1
O76071	CIAO1	12	5	339	67	0.19764	Probable cytosolic iron-sulfur protein assembly protein CIAO1 OS=Homo sapiens OX=9606 GN=CIAO1 PE=1 SV=1
O76075	DFFB	4	2	338	15	0.0443787	DNA fragmentation factor subunit beta OS=Homo sapiens OX=9606 GN=DFFB PE=1 SV=1
O76080	ZFAND5	13	6	213	78	0.366197	AN1-type zinc finger protein 5 OS=Homo sapiens OX=9606 GN=ZFAND5 PE=1 SV=1
O76094	SRP72	56	22	671	221	0.329359	Signal recognition particle subunit SRP72 OS=Homo sapiens OX=9606 GN=SRP72 PE=1 SV=3
O77932	DXO	6	6	396	52	0.131313	Decapping and exoribonuclease protein OS=Homo sapiens OX=9606 GN=DXO PE=1 SV=2
O94759	TRPM2	5	3	1503	14	0.0093147	Transient receptor potential cation channel subfamily M member 2 OS=Homo sapiens OX=9606 GN=TRPM2 PE=1 SV=2
O94760	DDAH1	58	11	285	103	0.361404	N(G),N(G)-dimethylarginine dimethylaminohydrolase 1 OS=Homo sapiens OX=9606 GN=DDAH1 PE=1 SV=3
O94762	RECQL5	31	14	991	152	0.15338	ATP-dependent DNA helicase Q5 OS=Homo sapiens OX=9606 GN=RECQL5 PE=1 SV=2
O94763	URI1	28	15	535	149	0.278505	Unconventional prefoldin RPB5 interactor 1 OS=Homo sapiens OX=9606 GN=URI1 PE=1 SV=3
O94766	B3GAT3	18	9	335	124	0.370149	Galactosylgalactosylxylosylprotein 3-beta-glucuronosyltransferase 3 OS=Homo sapiens OX=9606 GN=B3GAT3 PE=1 SV=2
O94776	MTA2	78	19	668	224	0.335329	Metastasis-associated protein MTA2 OS=Homo sapiens OX=9606 GN=MTA2 PE=1 SV=1
O94782	USP1	3	3	785	24	0.0305732	Ubiquitin carboxyl-terminal hydrolase 1 OS=Homo sapiens OX=9606 GN=USP1 PE=1 SV=1
O94788	ALDH1A2	179	5	518	31	0.0598456	Retinal dehydrogenase 2 OS=Homo sapiens OX=9606 GN=ALDH1A2 PE=1 SV=3
O94804	STK10	17	11	968	75	0.0774793	Serine/threonine-protein kinase 10 OS=Homo sapiens OX=9606 GN=STK10 PE=1 SV=1
O94818	NOL4	16	2	638	17	0.0266458	Nucleolar protein 4 OS=Homo sapiens OX=9606 GN=NOL4 PE=1 SV=2
O94822	LTN1	60	30	1766	274	0.155153	E3 ubiquitin-protein ligase listerin OS=Homo sapiens OX=9606 GN=LTN1 PE=1 SV=6
O94826	TOMM70	144	31	608	254	0.417763	Mitochondrial import receptor subunit TOM70 OS=Homo sapiens OX=9606 GN=TOMM70 PE=1 SV=1
O94829	IPO13	16	7	963	97	0.100727	Importin-13 OS=Homo sapiens OX=9606 GN=IPO13 PE=1 SV=3
O94830	DDHD2	10	7	711	111	0.156118	Phospholipase DDHD2 OS=Homo sapiens OX=9606 GN=DDHD2 PE=1 SV=2
O94832	MYO1D	76	29	1006	307	0.305169	Unconventional myosin-Id OS=Homo sapiens OX=9606 GN=MYO1D PE=1 SV=2
O94842	TOX4	22	6	621	66	0.10628	TOX high mobility group box family member 4 OS=Homo sapiens OX=9606 GN=TOX4 PE=1 SV=1
O94854	MACF1	11	9	3515	98	0.0278805	Microtubule-actin cross-linking factor 1, isoforms 6/7 OS=Homo sapiens OX=9606 GN=MACF1 PE=2 SV=5
O94855	SEC24D	53	20	1032	205	0.198643	Protein transport protein Sec24D OS=Homo sapiens OX=9606 GN=SEC24D PE=1 SV=2
O94864	SUPT7L	6	3	414	31	0.0748792	STAGA complex 65 subunit gamma OS=Homo sapiens OX=9606 GN=SUPT7L PE=1 SV=1
O94868	FCHSD2	17	9	740	105	0.141892	F-BAR and double SH3 domains protein 2 OS=Homo sapiens OX=9606 GN=FCHSD2 PE=1 SV=3
O94874	UFL1	137	30	794	267	0.336272	E3 UFM1-protein ligase 1 OS=Homo sapiens OX=9606 GN=UFL1 PE=1 SV=2
O94875	SORBS2	47	17	1100	171	0.155455	Sorbin and SH3 domain-containing protein 2 OS=Homo sapiens OX=9606 GN=SORBS2 PE=1 SV=3
O94876	TMCC1	11	4	653	36	0.0551302	Transmembrane and coiled-coil domains protein 1 OS=Homo sapiens OX=9606 GN=TMCC1 PE=1 SV=3
O94880	PHF14	29	14	948	158	0.166667	PHD finger protein 14 OS=Homo sapiens OX=9606 GN=PHF14 PE=1 SV=3
O94885	SASH1	6	5	1247	46	0.0368885	SAM and SH3 domain-containing protein 1 OS=Homo sapiens OX=9606 GN=SASH1 PE=1 SV=3
O94886	TMEM63A	8	6	807	65	0.0805452	CSC1-like protein 1 OS=Homo sapiens OX=9606 GN=TMEM63A PE=1 SV=3
O94887	FARP2	28	14	1054	140	0.132827	FERM, ARHGEF and pleckstrin domain-containing protein 2 OS=Homo sapiens OX=9606 GN=FARP2 PE=1 SV=3
O94888	UBXN7	39	12	489	143	0.292434	UBX domain-containing protein 7 OS=Homo sapiens OX=9606 GN=UBXN7 PE=1 SV=2
O94889	KLHL18	1	1	574	8	0.0139373	Kelch-like protein 18 OS=Homo sapiens OX=9606 GN=KLHL18 PE=1 SV=3
O94898	LRIG2	7	5	1065	58	0.0544601	Leucine-rich repeats and immunoglobulin-like domains protein 2 OS=Homo sapiens OX=9606 GN=LRIG2 PE=1 SV=3
O94901	SUN1	44	17	785	203	0.258599	SUN domain-containing protein 1 OS=Homo sapiens OX=9606 GN=SUN1 PE=1 SV=4
O94903	PLPBP	53	11	275	115	0.418182	Pyridoxal phosphate homeostasis protein OS=Homo sapiens OX=9606 GN=PLPBP PE=1 SV=1
O94905	ERLIN2	58	11	339	100	0.294985	Erlin-2 OS=Homo sapiens OX=9606 GN=ERLIN2 PE=1 SV=1
O94906	PRPF6	194	52	941	469	0.498406	Pre-mRNA-processing factor 6 OS=Homo sapiens OX=9606 GN=PRPF6 PE=1 SV=1
O94907	DKK1	4	2	266	19	0.0714286	Dickkopf-related protein 1 OS=Homo sapiens OX=9606 GN=DKK1 PE=1 SV=1
O94910	ADGRL1	10	3	1474	25	0.0169607	Adhesion G protein-coupled receptor L1 OS=Homo sapiens OX=9606 GN=ADGRL1 PE=1 SV=1
O94913	PCF11	51	24	1555	249	0.160129	Pre-mRNA cleavage complex 2 protein Pcf11 OS=Homo sapiens OX=9606 GN=PCF11 PE=1 SV=3
O94915	FRYL	21	11	3013	98	0.0325257	Protein furry homolog-like OS=Homo sapiens OX=9606 GN=FRYL PE=1 SV=2
O94916	NFAT5	35	16	1531	205	0.133899	Nuclear factor of activated T-cells 5 OS=Homo sapiens OX=9606 GN=NFAT5 PE=1 SV=1
O94919	ENDOD1	3	2	500	18	0.036	Endonuclease domain-containing 1 protein OS=Homo sapiens OX=9606 GN=ENDOD1 PE=1 SV=2
O94923	GLCE	13	8	617	78	0.126418	D-glucuronyl C5-epimerase OS=Homo sapiens OX=9606 GN=GLCE PE=1 SV=3
O94925	GLS	122	22	669	275	0.411061	Glutaminase kidney isoform, mitochondrial OS=Homo sapiens OX=9606 GN=GLS PE=1 SV=1
O94927	HAUS5	17	9	633	93	0.146919	HAUS augmin-like complex subunit 5 OS=Homo sapiens OX=9606 GN=HAUS5 PE=1 SV=2
O94941	UBOX5	4	4	541	46	0.0850277	RING finger protein 37 OS=Homo sapiens OX=9606 GN=UBOX5 PE=1 SV=1
O94952	FBXO21	5	4	628	50	0.0796178	F-box only protein 21 OS=Homo sapiens OX=9606 GN=FBXO21 PE=1 SV=2
O94953	KDM4B	10	6	1096	62	0.0565693	Lysine-specific demethylase 4B OS=Homo sapiens OX=9606 GN=KDM4B PE=1 SV=4
O94955	RHOBTB3	2	2	611	23	0.0376432	Rho-related BTB domain-containing protein 3 OS=Homo sapiens OX=9606 GN=RHOBTB3 PE=1 SV=2
O94964	MTCL2	26	17	1661	170	0.102348	Microtubule cross-linking factor 2 OS=Homo sapiens OX=9606 GN=MTCL2 PE=1 SV=3
O94966	USP19	21	12	1318	142	0.107739	Ubiquitin carboxyl-terminal hydrolase 19 OS=Homo sapiens OX=9606 GN=USP19 PE=1 SV=2
O94967	WDR47	3	2	919	26	0.0282916	WD repeat-containing protein 47 OS=Homo sapiens OX=9606 GN=WDR47 PE=1 SV=1
O94973	AP2A2	62	19	939	209	0.222577	AP-2 complex subunit alpha-2 OS=Homo sapiens OX=9606 GN=AP2A2 PE=1 SV=2
O94979	SEC31A	171	33	1220	312	0.255738	Protein transport protein Sec31A OS=Homo sapiens OX=9606 GN=SEC31A PE=1 SV=3
O94985	CLSTN1	8	5	981	55	0.0560652	Calsyntenin-1 OS=Homo sapiens OX=9606 GN=CLSTN1 PE=1 SV=1
O94986	CEP152	7	5	1710	42	0.0245614	Centrosomal protein of 152 kDa OS=Homo sapiens OX=9606 GN=CEP152 PE=1 SV=4
O94992	HEXIM1	32	9	359	97	0.270195	Protein HEXIM1 OS=Homo sapiens OX=9606 GN=HEXIM1 PE=1 SV=1
O95049	TJP3	4	3	919	27	0.0293798	Tight junction protein ZO-3 OS=Homo sapiens OX=9606 GN=TJP3 PE=1 SV=3
O95067	CCNB2	2	2	398	15	0.0376884	G2/mitotic-specific cyclin-B2 OS=Homo sapiens OX=9606 GN=CCNB2 PE=1 SV=1
O95070	YIF1A	29	2	293	22	0.0750853	Protein YIF1A OS=Homo sapiens OX=9606 GN=YIF1A PE=1 SV=2
O95071	UBR5	72	36	2799	387	0.138264	E3 ubiquitin-protein ligase UBR5 OS=Homo sapiens OX=9606 GN=UBR5 PE=1 SV=2
O95073	FSBP	6	4	299	32	0.107023	Fibrinogen silencer-binding protein OS=Homo sapiens OX=9606 GN=FSBP PE=1 SV=1
O95081	AGFG2	41	8	481	89	0.185031	Arf-GAP domain and FG repeat-containing protein 2 OS=Homo sapiens OX=9606 GN=AGFG2 PE=1 SV=2
O95104	SCAF4	47	13	1147	155	0.135135	SR-related and CTD-associated factor 4 OS=Homo sapiens OX=9606 GN=SCAF4 PE=1 SV=3
O95125	ZNF202	2	2	648	26	0.0401235	Zinc finger protein 202 OS=Homo sapiens OX=9606 GN=ZNF202 PE=1 SV=4
O95139	NDUFB6	34	6	128	59	0.460938	NADH dehydrogenase [ubiquinone] 1 beta subcomplex subunit 6 OS=Homo sapiens OX=9606 GN=NDUFB6 PE=1 SV=3
O95140	MFN2	43	17	757	158	0.208719	Mitofusin-2 OS=Homo sapiens OX=9606 GN=MFN2 PE=1 SV=3
O95147	DUSP14	2	2	198	13	0.0656566	Dual specificity protein phosphatase 14 OS=Homo sapiens OX=9606 GN=DUSP14 PE=1 SV=1
O95149	SNUPN	2	2	360	15	0.0416667	Snurportin-1 OS=Homo sapiens OX=9606 GN=SNUPN PE=1 SV=1
O95155	UBE4B	58	21	1302	261	0.200461	Ubiquitin conjugation factor E4 B OS=Homo sapiens OX=9606 GN=UBE4B PE=1 SV=1
O95159	ZFPL1	28	9	310	92	0.296774	Zinc finger protein-like 1 OS=Homo sapiens OX=9606 GN=ZFPL1 PE=1 SV=2
O95163	ELP1	56	19	1332	203	0.152402	Elongator complex protein 1 OS=Homo sapiens OX=9606 GN=ELP1 PE=1 SV=3
O95166	GABARAP	8	2	117	17	0.145299	Gamma-aminobutyric acid receptor-associated protein OS=Homo sapiens OX=9606 GN=GABARAP PE=1 SV=1
O95167	NDUFA3	35	3	84	42	0.5	NADH dehydrogenase [ubiquinone] 1 alpha subcomplex subunit 3 OS=Homo sapiens OX=9606 GN=NDUFA3 PE=1 SV=1
O95168	NDUFB4	29	5	129	52	0.403101	NADH dehydrogenase [ubiquinone] 1 beta subcomplex subunit 4 OS=Homo sapiens OX=9606 GN=NDUFB4 PE=1 SV=3
O95169	NDUFB8	35	6	186	77	0.413978	NADH dehydrogenase [ubiquinone] 1 beta subcomplex subunit 8, mitochondrial OS=Homo sapiens OX=9606 GN=NDUFB8 PE=1 SV=1
O95182	NDUFA7	58	11	113	82	0.725664	NADH dehydrogenase [ubiquinone] 1 alpha subcomplex subunit 7 OS=Homo sapiens OX=9606 GN=NDUFA7 PE=1 SV=3
O95183	VAMP5	12	4	116	46	0.396552	Vesicle-associated membrane protein 5 OS=Homo sapiens OX=9606 GN=VAMP5 PE=1 SV=1
O95197	RTN3	19	2	1032	19	0.0184109	Reticulon-3 OS=Homo sapiens OX=9606 GN=RTN3 PE=1 SV=2
O95202	LETM1	151	31	739	292	0.395129	Mitochondrial proton/calcium exchanger protein OS=Homo sapiens OX=9606 GN=LETM1 PE=1 SV=1
O95208	EPN2	13	8	641	90	0.140406	Epsin-2 OS=Homo sapiens OX=9606 GN=EPN2 PE=1 SV=3
O95210	STBD1	16	10	358	110	0.307263	Starch-binding domain-containing protein 1 OS=Homo sapiens OX=9606 GN=STBD1 PE=1 SV=1
O95218	ZRANB2	27	10	330	100	0.30303	Zinc finger Ran-binding domain-containing protein 2 OS=Homo sapiens OX=9606 GN=ZRANB2 PE=1 SV=2
O95219	SNX4	18	6	450	72	0.16	Sorting nexin-4 OS=Homo sapiens OX=9606 GN=SNX4 PE=1 SV=1
O95229	ZWINT	7	4	277	38	0.137184	ZW10 interactor OS=Homo sapiens OX=9606 GN=ZWINT PE=1 SV=2
O95232	LUC7L3	53	15	432	139	0.321759	Luc7-like protein 3 OS=Homo sapiens OX=9606 GN=LUC7L3 PE=1 SV=2
O95235	KIF20A	20	14	890	150	0.168539	Kinesin-like protein KIF20A OS=Homo sapiens OX=9606 GN=KIF20A PE=1 SV=1
O95239	KIF4A	34	17	1232	185	0.150162	Chromosome-associated kinesin KIF4A OS=Homo sapiens OX=9606 GN=KIF4A PE=1 SV=3
O95243	MBD4	1	1	580	11	0.0189655	Methyl-CpG-binding domain protein 4 OS=Homo sapiens OX=9606 GN=MBD4 PE=1 SV=1
O95248	SBF1	38	20	1868	222	0.118844	Myotubularin-related protein 5 OS=Homo sapiens OX=9606 GN=SBF1 PE=1 SV=4
O95249	GOSR1	28	12	250	93	0.372	Golgi SNAP receptor complex member 1 OS=Homo sapiens OX=9606 GN=GOSR1 PE=1 SV=1
O95251	KAT7	30	12	611	139	0.227496	Histone acetyltransferase KAT7 OS=Homo sapiens OX=9606 GN=KAT7 PE=1 SV=1
O95255	ABCC6	30	12	1503	113	0.075183	ATP-binding cassette sub-family C member 6 OS=Homo sapiens OX=9606 GN=ABCC6 PE=1 SV=2
O95258	SLC25A14	3	2	325	16	0.0492308	Brain mitochondrial carrier protein 1 OS=Homo sapiens OX=9606 GN=SLC25A14 PE=1 SV=1
O95260	ATE1	27	10	518	120	0.23166	Arginyl-tRNA--protein transferase 1 OS=Homo sapiens OX=9606 GN=ATE1 PE=1 SV=2
O95271	TNKS	5	4	1327	38	0.028636	Poly [ADP-ribose] polymerase tankyrase-1 OS=Homo sapiens OX=9606 GN=TNKS PE=1 SV=2
O95292	VAPB	58	10	243	102	0.419753	Vesicle-associated membrane protein-associated protein B/C OS=Homo sapiens OX=9606 GN=VAPB PE=1 SV=3
O95295	SNAPIN	9	5	136	52	0.382353	SNARE-associated protein Snapin OS=Homo sapiens OX=9606 GN=SNAPIN PE=1 SV=1
O95297	MPZL1	23	4	269	33	0.122677	Myelin protein zero-like protein 1 OS=Homo sapiens OX=9606 GN=MPZL1 PE=1 SV=1
O95298	NDUFC2	85	9	119	58	0.487395	NADH dehydrogenase [ubiquinone] 1 subunit C2 OS=Homo sapiens OX=9606 GN=NDUFC2 PE=1 SV=1
O95299	NDUFA10	50	13	355	131	0.369014	NADH dehydrogenase [ubiquinone] 1 alpha subcomplex subunit 10, mitochondrial OS=Homo sapiens OX=9606 GN=NDUFA10 PE=1 SV=1
O95302	FKBP9	61	11	570	100	0.175439	Peptidyl-prolyl cis-trans isomerase FKBP9 OS=Homo sapiens OX=9606 GN=FKBP9 PE=1 SV=2
O95319	CELF2	24	6	508	38	0.0748031	CUGBP Elav-like family member 2 OS=Homo sapiens OX=9606 GN=CELF2 PE=1 SV=1
O95336	PGLS	33	6	258	70	0.271318	6-phosphogluconolactonase OS=Homo sapiens OX=9606 GN=PGLS PE=1 SV=2
O95347	SMC2	106	46	1197	432	0.360902	Structural maintenance of chromosomes protein 2 OS=Homo sapiens OX=9606 GN=SMC2 PE=1 SV=2
O95352	ATG7	18	9	703	100	0.142248	Ubiquitin-like modifier-activating enzyme ATG7 OS=Homo sapiens OX=9606 GN=ATG7 PE=1 SV=1
O95359	TACC2	62	24	2948	272	0.0922659	Transforming acidic coiled-coil-containing protein 2 OS=Homo sapiens OX=9606 GN=TACC2 PE=1 SV=3
O95363	FARS2	37	11	451	107	0.237251	Phenylalanine--tRNA ligase, mitochondrial OS=Homo sapiens OX=9606 GN=FARS2 PE=1 SV=1
O95365	ZBTB7A	3	2	584	24	0.0410959	Zinc finger and BTB domain-containing protein 7A OS=Homo sapiens OX=9606 GN=ZBTB7A PE=1 SV=1
O95372	LYPLA2	31	8	231	96	0.415584	Acyl-protein thioesterase 2 OS=Homo sapiens OX=9606 GN=LYPLA2 PE=1 SV=1
O95373	IPO7	78	23	1038	239	0.23025	Importin-7 OS=Homo sapiens OX=9606 GN=IPO7 PE=1 SV=1
O95376	ARIH2	17	8	493	85	0.172414	E3 ubiquitin-protein ligase ARIH2 OS=Homo sapiens OX=9606 GN=ARIH2 PE=1 SV=1
O95379	TNFAIP8	3	3	198	29	0.146465	Tumor necrosis factor alpha-induced protein 8 OS=Homo sapiens OX=9606 GN=TNFAIP8 PE=1 SV=1
O95391	SLU7	25	15	586	147	0.250853	Pre-mRNA-splicing factor SLU7 OS=Homo sapiens OX=9606 GN=SLU7 PE=1 SV=2
O95394	PGM3	71	16	542	168	0.309963	Phosphoacetylglucosamine mutase OS=Homo sapiens OX=9606 GN=PGM3 PE=1 SV=1
O95396	MOCS3	17	9	460	95	0.206522	Adenylyltransferase and sulfurtransferase MOCS3 OS=Homo sapiens OX=9606 GN=MOCS3 PE=1 SV=1
O95400	CD2BP2	20	6	341	81	0.237537	CD2 antigen cytoplasmic tail-binding protein 2 OS=Homo sapiens OX=9606 GN=CD2BP2 PE=1 SV=1
O95402	MED26	7	5	600	41	0.0683333	Mediator of RNA polymerase II transcription subunit 26 OS=Homo sapiens OX=9606 GN=MED26 PE=1 SV=2
O95405	ZFYVE9	6	5	1425	51	0.0357895	Zinc finger FYVE domain-containing protein 9 OS=Homo sapiens OX=9606 GN=ZFYVE9 PE=1 SV=2
O95425	SVIL	47	26	2214	343	0.154923	Supervillin OS=Homo sapiens OX=9606 GN=SVIL PE=1 SV=2
O95427	PIGN	4	2	931	22	0.0236305	GPI ethanolamine phosphate transferase 1 OS=Homo sapiens OX=9606 GN=PIGN PE=1 SV=1
O95429	BAG4	9	4	457	58	0.126915	BAG family molecular chaperone regulator 4 OS=Homo sapiens OX=9606 GN=BAG4 PE=1 SV=1
O95433	AHSA1	88	16	338	170	0.502959	Activator of 90 kDa heat shock protein ATPase homolog 1 OS=Homo sapiens OX=9606 GN=AHSA1 PE=1 SV=1
O95445	APOM	16	6	188	70	0.37234	Apolipoprotein M OS=Homo sapiens OX=9606 GN=APOM PE=1 SV=2
O95453	PARN	66	20	639	190	0.29734	Poly(A)-specific ribonuclease PARN OS=Homo sapiens OX=9606 GN=PARN PE=1 SV=1
O95456	PSMG1	25	7	288	60	0.208333	Proteasome assembly chaperone 1 OS=Homo sapiens OX=9606 GN=PSMG1 PE=1 SV=1
O95466	FMNL1	10	3	1100	19	0.0172727	Formin-like protein 1 OS=Homo sapiens OX=9606 GN=FMNL1 PE=1 SV=3
O95470	SGPL1	61	19	568	149	0.262324	Sphingosine-1-phosphate lyase 1 OS=Homo sapiens OX=9606 GN=SGPL1 PE=1 SV=3
O95476	CTDNEP1	6	4	244	36	0.147541	CTD nuclear envelope phosphatase 1 OS=Homo sapiens OX=9606 GN=CTDNEP1 PE=1 SV=2
O95477	ABCA1	28	17	2261	179	0.0791685	Phospholipid-transporting ATPase ABCA1 OS=Homo sapiens OX=9606 GN=ABCA1 PE=1 SV=3
O95478	NSA2	23	8	260	77	0.296154	Ribosome biogenesis protein NSA2 homolog OS=Homo sapiens OX=9606 GN=NSA2 PE=1 SV=1
O95479	H6PD	33	17	791	162	0.204804	GDH/6PGL endoplasmic bifunctional protein OS=Homo sapiens OX=9606 GN=H6PD PE=1 SV=2
O95486	SEC24A	28	9	1093	100	0.0914913	Protein transport protein Sec24A OS=Homo sapiens OX=9606 GN=SEC24A PE=1 SV=2
O95487	SEC24B	39	15	1268	156	0.123028	Protein transport protein Sec24B OS=Homo sapiens OX=9606 GN=SEC24B PE=1 SV=2
O95490	ADGRL2	8	6	1459	54	0.0370117	Adhesion G protein-coupled receptor L2 OS=Homo sapiens OX=9606 GN=ADGRL2 PE=1 SV=2
O95544	NADK	8	5	446	62	0.139013	NAD kinase OS=Homo sapiens OX=9606 GN=NADK PE=1 SV=1
O95551	TDP2	12	5	362	50	0.138122	Tyrosyl-DNA phosphodiesterase 2 OS=Homo sapiens OX=9606 GN=TDP2 PE=1 SV=1
O95562	SFT2D2	4	1	160	10	0.0625	Vesicle transport protein SFT2B OS=Homo sapiens OX=9606 GN=SFT2D2 PE=1 SV=1
O95563	MPC2	18	3	127	26	0.204724	Mitochondrial pyruvate carrier 2 OS=Homo sapiens OX=9606 GN=MPC2 PE=1 SV=1
O95568	METTL18	3	2	372	16	0.0430108	Histidine protein methyltransferase 1 homolog OS=Homo sapiens OX=9606 GN=METTL18 PE=1 SV=1
O95571	ETHE1	70	10	254	114	0.448819	Persulfide dioxygenase ETHE1, mitochondrial OS=Homo sapiens OX=9606 GN=ETHE1 PE=1 SV=2
O95573	ACSL3	315	28	720	349	0.484722	Fatty acid CoA ligase Acsl3 OS=Homo sapiens OX=9606 GN=ACSL3 PE=1 SV=3
O95602	POLR1A	119	42	1720	432	0.251163	DNA-directed RNA polymerase I subunit RPA1 OS=Homo sapiens OX=9606 GN=POLR1A PE=1 SV=2
O95613	PCNT	49	30	3336	293	0.0878297	Pericentrin OS=Homo sapiens OX=9606 GN=PCNT PE=1 SV=4
O95619	YEATS4	14	7	227	60	0.264317	YEATS domain-containing protein 4 OS=Homo sapiens OX=9606 GN=YEATS4 PE=1 SV=1
O95620	DUS4L	1	1	317	12	0.0378549	tRNA-dihydrouridine(20a/20b) synthase [NAD(P)+]-like OS=Homo sapiens OX=9606 GN=DUS4L PE=1 SV=2
O95622	ADCY5	4	2	1261	18	0.0142744	Adenylate cyclase type 5 OS=Homo sapiens OX=9606 GN=ADCY5 PE=1 SV=3
O95625	ZBTB11	17	11	1053	98	0.0930674	Zinc finger and BTB domain-containing protein 11 OS=Homo sapiens OX=9606 GN=ZBTB11 PE=1 SV=2
O95628	CNOT4	9	5	575	49	0.0852174	CCR4-NOT transcription complex subunit 4 OS=Homo sapiens OX=9606 GN=CNOT4 PE=1 SV=3
O95630	STAMBP	34	13	424	141	0.332547	STAM-binding protein OS=Homo sapiens OX=9606 GN=STAMBP PE=1 SV=1
O95639	CPSF4	80	12	269	109	0.405204	Cleavage and polyadenylation specificity factor subunit 4 OS=Homo sapiens OX=9606 GN=CPSF4 PE=1 SV=1
O95671	ASMTL	16	9	621	93	0.149758	Probable bifunctional dTTP/UTP pyrophosphatase/methyltransferase protein OS=Homo sapiens OX=9606 GN=ASMTL PE=1 SV=3
O95674	CDS2	27	6	445	89	0.2	Phosphatidate cytidylyltransferase 2 OS=Homo sapiens OX=9606 GN=CDS2 PE=1 SV=1
O95684	CEP43	15	7	399	83	0.20802	Centrosomal protein 43 OS=Homo sapiens OX=9606 GN=CEP43 PE=1 SV=1
O95685	PPP1R3D	3	3	299	47	0.157191	Protein phosphatase 1 regulatory subunit 3D OS=Homo sapiens OX=9606 GN=PPP1R3D PE=1 SV=1
O95696	BRD1	48	21	1058	205	0.193762	Bromodomain-containing protein 1 OS=Homo sapiens OX=9606 GN=BRD1 PE=1 SV=1
O95707	POP4	9	4	220	44	0.2	Ribonuclease P protein subunit p29 OS=Homo sapiens OX=9606 GN=POP4 PE=1 SV=2
O95714	HERC2	49	28	4834	290	0.0599917	E3 ubiquitin-protein ligase HERC2 OS=Homo sapiens OX=9606 GN=HERC2 PE=1 SV=2
O95721	SNAP29	12	4	258	47	0.182171	Synaptosomal-associated protein 29 OS=Homo sapiens OX=9606 GN=SNAP29 PE=1 SV=1
O95747	OXSR1	29	7	527	75	0.142315	Serine/threonine-protein kinase OSR1 OS=Homo sapiens OX=9606 GN=OXSR1 PE=1 SV=1
O95749	GGPS1	12	6	300	54	0.18	Geranylgeranyl pyrophosphate synthase OS=Homo sapiens OX=9606 GN=GGPS1 PE=1 SV=1
O95757	HSPA4L	88	26	839	254	0.302741	Heat shock 70 kDa protein 4L OS=Homo sapiens OX=9606 GN=HSPA4L PE=1 SV=3
O95758	PTBP3	13	6	552	71	0.128623	Polypyrimidine tract-binding protein 3 OS=Homo sapiens OX=9606 GN=PTBP3 PE=1 SV=2
O95759	TBC1D8	5	5	1140	54	0.0473684	TBC1 domain family member 8 OS=Homo sapiens OX=9606 GN=TBC1D8 PE=1 SV=3
O95772	STARD3NL	4	2	234	21	0.0897436	STARD3 N-terminal-like protein OS=Homo sapiens OX=9606 GN=STARD3NL PE=1 SV=1
O95777	LSM8	12	1	96	9	0.09375	U6 snRNA-associated Sm-like protein LSm8 OS=Homo sapiens OX=9606 GN=LSM8 PE=1 SV=3
O95782	AP2A1	169	29	977	329	0.336745	AP-2 complex subunit alpha-1 OS=Homo sapiens OX=9606 GN=AP2A1 PE=1 SV=3
O95785	WIZ	28	13	1651	151	0.0914597	Protein Wiz OS=Homo sapiens OX=9606 GN=WIZ PE=1 SV=2
O95786	RIGI	18	13	925	116	0.125405	Antiviral innate immune response receptor RIG-I OS=Homo sapiens OX=9606 GN=RIGI PE=1 SV=2
O95793	STAU1	118	23	577	234	0.405546	Double-stranded RNA-binding protein Staufen homolog 1 OS=Homo sapiens OX=9606 GN=STAU1 PE=1 SV=2
O95801	TTC4	18	6	387	48	0.124031	Tetratricopeptide repeat protein 4 OS=Homo sapiens OX=9606 GN=TTC4 PE=1 SV=3
O95807	TMEM50A	2	1	157	15	0.0955414	Transmembrane protein 50A OS=Homo sapiens OX=9606 GN=TMEM50A PE=1 SV=1
O95810	CAVIN2	13	8	425	98	0.230588	Caveolae-associated protein 2 OS=Homo sapiens OX=9606 GN=CAVIN2 PE=1 SV=3
O95816	BAG2	39	10	211	109	0.516588	BAG family molecular chaperone regulator 2 OS=Homo sapiens OX=9606 GN=BAG2 PE=1 SV=1
O95817	BAG3	10	7	575	90	0.156522	BAG family molecular chaperone regulator 3 OS=Homo sapiens OX=9606 GN=BAG3 PE=1 SV=3
O95819	MAP4K4	46	19	1239	201	0.162228	Mitogen-activated protein kinase kinase kinase kinase 4 OS=Homo sapiens OX=9606 GN=MAP4K4 PE=1 SV=2
O95822	MLYCD	31	13	493	135	0.273834	Malonyl-CoA decarboxylase, mitochondrial OS=Homo sapiens OX=9606 GN=MLYCD PE=1 SV=3
O95825	CRYZL1	3	2	349	15	0.0429799	Quinone oxidoreductase-like protein 1 OS=Homo sapiens OX=9606 GN=CRYZL1 PE=1 SV=2
O95831	AIFM1	133	20	613	233	0.380098	Apoptosis-inducing factor 1, mitochondrial OS=Homo sapiens OX=9606 GN=AIFM1 PE=1 SV=1
O95832	CLDN1	5	2	211	24	0.113744	Claudin-1 OS=Homo sapiens OX=9606 GN=CLDN1 PE=1 SV=1
O95834	EML2	8	5	649	52	0.0801233	Echinoderm microtubule-associated protein-like 2 OS=Homo sapiens OX=9606 GN=EML2 PE=1 SV=1
O95835	LATS1	14	5	1130	51	0.0451327	Serine/threonine-protein kinase LATS1 OS=Homo sapiens OX=9606 GN=LATS1 PE=1 SV=1
O95857	TSPAN13	7	3	204	43	0.210784	Tetraspanin-13 OS=Homo sapiens OX=9606 GN=TSPAN13 PE=2 SV=1
O95861	BPNT1	31	7	308	70	0.227273	3'(2'),5'-bisphosphate nucleotidase 1 OS=Homo sapiens OX=9606 GN=BPNT1 PE=1 SV=1
O95864	FADS2	15	7	444	57	0.128378	Acyl-CoA 6-desaturase OS=Homo sapiens OX=9606 GN=FADS2 PE=1 SV=1
O95865	DDAH2	11	5	285	47	0.164912	Putative hydrolase DDAH2 OS=Homo sapiens OX=9606 GN=DDAH2 PE=1 SV=1
O95870	ABHD16A	36	11	558	125	0.224014	Phosphatidylserine lipase ABHD16A OS=Homo sapiens OX=9606 GN=ABHD16A PE=1 SV=3
O95872	GPANK1	3	2	356	27	0.0758427	G patch domain and ankyrin repeat-containing protein 1 OS=Homo sapiens OX=9606 GN=GPANK1 PE=1 SV=1
O95873	C6orf47	2	2	294	22	0.0748299	Uncharacterized protein C6orf47 OS=Homo sapiens OX=9606 GN=C6orf47 PE=1 SV=2
O95881	TXNDC12	31	8	172	75	0.436047	Thioredoxin domain-containing protein 12 OS=Homo sapiens OX=9606 GN=TXNDC12 PE=1 SV=1
O95900	TRUB2	20	6	331	67	0.202417	Pseudouridylate synthase TRUB2, mitochondrial OS=Homo sapiens OX=9606 GN=TRUB2 PE=1 SV=1
O95905	ECD	4	2	644	16	0.0248447	Protein ecdysoneless homolog OS=Homo sapiens OX=9606 GN=ECD PE=1 SV=1
O95926	SYF2	17	7	243	59	0.242798	Pre-mRNA-splicing factor SYF2 OS=Homo sapiens OX=9606 GN=SYF2 PE=1 SV=1
O95948	ONECUT2	13	3	504	57	0.113095	One cut domain family member 2 OS=Homo sapiens OX=9606 GN=ONECUT2 PE=2 SV=2
O95954	FTCD	47	15	541	149	0.275416	Formimidoyltransferase-cyclodeaminase OS=Homo sapiens OX=9606 GN=FTCD PE=1 SV=2
O95983	MBD3	19	6	291	57	0.195876	Methyl-CpG-binding domain protein 3 OS=Homo sapiens OX=9606 GN=MBD3 PE=1 SV=1
O95985	TOP3B	11	7	862	93	0.107889	DNA topoisomerase 3-beta-1 OS=Homo sapiens OX=9606 GN=TOP3B PE=1 SV=1
O95989	NUDT3	13	6	172	78	0.453488	Diphosphoinositol polyphosphate phosphohydrolase 1 OS=Homo sapiens OX=9606 GN=NUDT3 PE=1 SV=1
O95994	AGR2	4	3	175	30	0.171429	Anterior gradient protein 2 homolog OS=Homo sapiens OX=9606 GN=AGR2 PE=1 SV=1
O95996	APC2	3	1	2303	6	0.0026053	Adenomatous polyposis coli protein 2 OS=Homo sapiens OX=9606 GN=APC2 PE=1 SV=1
O95999	BCL10	16	7	233	51	0.218884	B-cell lymphoma/leukemia 10 OS=Homo sapiens OX=9606 GN=BCL10 PE=1 SV=1
O96000	NDUFB10	21	7	172	60	0.348837	NADH dehydrogenase [ubiquinone] 1 beta subcomplex subunit 10 OS=Homo sapiens OX=9606 GN=NDUFB10 PE=1 SV=3
O96005	CLPTM1	33	13	669	148	0.221226	Putative lipid scramblase CLPTM1 OS=Homo sapiens OX=9606 GN=CLPTM1 PE=1 SV=1
O96006	ZBED1	14	7	694	76	0.10951	E3 SUMO-protein ligase ZBED1 OS=Homo sapiens OX=9606 GN=ZBED1 PE=1 SV=1
O96007	MOCS2	6	4	188	26	0.138298	Molybdopterin synthase catalytic subunit OS=Homo sapiens OX=9606 GN=MOCS2 PE=1 SV=1
O96008	TOMM40	156	8	361	130	0.360111	Mitochondrial import receptor subunit TOM40 homolog OS=Homo sapiens OX=9606 GN=TOMM40 PE=1 SV=1
O96011	PEX11B	14	8	259	102	0.393822	Peroxisomal membrane protein 11B OS=Homo sapiens OX=9606 GN=PEX11B PE=1 SV=1
O96013	PAK4	25	13	591	150	0.253807	Serine/threonine-protein kinase PAK 4 OS=Homo sapiens OX=9606 GN=PAK4 PE=1 SV=1
O96017	CHEK2	19	9	543	94	0.173112	Serine/threonine-protein kinase Chk2 OS=Homo sapiens OX=9606 GN=CHEK2 PE=1 SV=1
O96018	APBA3	5	2	575	25	0.0434783	Amyloid-beta A4 precursor protein-binding family A member 3 OS=Homo sapiens OX=9606 GN=APBA3 PE=1 SV=1
O96019	ACTL6A	79	13	429	160	0.37296	Actin-like protein 6A OS=Homo sapiens OX=9606 GN=ACTL6A PE=1 SV=1
O96028	NSD2	44	23	1365	235	0.172161	Histone-lysine N-methyltransferase NSD2 OS=Homo sapiens OX=9606 GN=NSD2 PE=1 SV=1
P00167	CYB5A	81	5	134	59	0.440299	Cytochrome b5 OS=Homo sapiens OX=9606 GN=CYB5A PE=1 SV=2
P00338	LDHA	351	22	332	167	0.503012	L-lactate dehydrogenase A chain OS=Homo sapiens OX=9606 GN=LDHA PE=1 SV=2
P00352	ALDH1A1	162	13	501	135	0.269461	Aldehyde dehydrogenase 1A1 OS=Homo sapiens OX=9606 GN=ALDH1A1 PE=1 SV=2
P00367	GLUD1	246	14	558	158	0.283154	Glutamate dehydrogenase 1, mitochondrial OS=Homo sapiens OX=9606 GN=GLUD1 PE=1 SV=2
P00374	DHFR	19	8	187	73	0.390374	Dihydrofolate reductase OS=Homo sapiens OX=9606 GN=DHFR PE=1 SV=2
P00387	CYB5R3	59	11	301	109	0.362126	NADH-cytochrome b5 reductase 3 OS=Homo sapiens OX=9606 GN=CYB5R3 PE=1 SV=3
P00390	GSR	95	16	522	175	0.335249	Glutathione reductase, mitochondrial OS=Homo sapiens OX=9606 GN=GSR PE=1 SV=2
P00395	MT-CO1	13	2	513	39	0.0760234	Cytochrome c oxidase subunit 1 OS=Homo sapiens OX=9606 GN=MT-CO1 PE=1 SV=1
P00403	MT-CO2	36	5	227	63	0.277533	Cytochrome c oxidase subunit 2 OS=Homo sapiens OX=9606 GN=MT-CO2 PE=1 SV=1
P00414	MT-CO3	3	1	261	14	0.0536398	Cytochrome c oxidase subunit 3 OS=Homo sapiens OX=9606 GN=MT-CO3 PE=1 SV=2
P00439	PAH	65	17	452	146	0.323009	Phenylalanine-4-hydroxylase OS=Homo sapiens OX=9606 GN=PAH PE=1 SV=1
P00441	SOD1	48	8	154	118	0.766234	Superoxide dismutase [Cu-Zn] OS=Homo sapiens OX=9606 GN=SOD1 PE=1 SV=2
P00450	CP	46	18	1065	223	0.20939	Ceruloplasmin OS=Homo sapiens OX=9606 GN=CP PE=1 SV=2
P00480	OTC	5	3	354	27	0.0762712	Ornithine transcarbamylase, mitochondrial OS=Homo sapiens OX=9606 GN=OTC PE=1 SV=3
P00488	F13A1	3	2	732	19	0.0259563	Coagulation factor XIII A chain OS=Homo sapiens OX=9606 GN=F13A1 PE=1 SV=5
P00491	PNP	58	11	289	126	0.435986	Purine nucleoside phosphorylase OS=Homo sapiens OX=9606 GN=PNP PE=1 SV=2
P00492	HPRT1	7	3	218	40	0.183486	Hypoxanthine-guanine phosphoribosyltransferase OS=Homo sapiens OX=9606 GN=HPRT1 PE=1 SV=2
P00505	GOT2	341	25	430	266	0.618605	Aspartate aminotransferase, mitochondrial OS=Homo sapiens OX=9606 GN=GOT2 PE=1 SV=3
P00519	ABL1	13	8	1130	107	0.0946903	Tyrosine-protein kinase ABL1 OS=Homo sapiens OX=9606 GN=ABL1 PE=1 SV=4
P00533	EGFR	10	9	1210	82	0.0677686	Epidermal growth factor receptor OS=Homo sapiens OX=9606 GN=EGFR PE=1 SV=2
P00540	MOS	14	2	346	13	0.0375723	Proto-oncogene serine/threonine-protein kinase mos OS=Homo sapiens OX=9606 GN=MOS PE=1 SV=1
P00558	PGK1	151	20	417	205	0.491607	Phosphoglycerate kinase 1 OS=Homo sapiens OX=9606 GN=PGK1 PE=1 SV=3
P00568	AK1	27	10	194	64	0.329897	Adenylate kinase isoenzyme 1 OS=Homo sapiens OX=9606 GN=AK1 PE=1 SV=3
P00734	F2	119	25	622	307	0.493569	Prothrombin OS=Homo sapiens OX=9606 GN=F2 PE=1 SV=2
P00738	HP	62	17	406	185	0.455665	Haptoglobin OS=Homo sapiens OX=9606 GN=HP PE=1 SV=1
P00739	HPR	4	3	348	37	0.106322	Haptoglobin-related protein OS=Homo sapiens OX=9606 GN=HPR PE=2 SV=2
P00742	F10	10	5	488	44	0.0901639	Coagulation factor X OS=Homo sapiens OX=9606 GN=F10 PE=1 SV=2
P00747	PLG	17	4	810	37	0.045679	Plasminogen OS=Homo sapiens OX=9606 GN=PLG PE=1 SV=2
P00751	CFB	23	13	764	148	0.193717	Complement factor B OS=Homo sapiens OX=9606 GN=CFB PE=1 SV=2
P00813	ADA	5	3	363	45	0.123967	Adenosine deaminase OS=Homo sapiens OX=9606 GN=ADA PE=1 SV=3
P00846	MT-ATP6	7	2	226	15	0.0663717	ATP synthase subunit a OS=Homo sapiens OX=9606 GN=MT-ATP6 PE=1 SV=1
P00966	ASS1	28	10	412	84	0.203883	Argininosuccinate synthase OS=Homo sapiens OX=9606 GN=ASS1 PE=1 SV=2
P01008	SERPINC1	40	12	464	100	0.215517	Antithrombin-III OS=Homo sapiens OX=9606 GN=SERPINC1 PE=1 SV=1
P01009	SERPINA1	151	20	418	244	0.583732	Alpha-1-antitrypsin OS=Homo sapiens OX=9606 GN=SERPINA1 PE=1 SV=3
P01011	SERPINA3	37	9	423	85	0.200946	Alpha-1-antichymotrypsin OS=Homo sapiens OX=9606 GN=SERPINA3 PE=1 SV=2
P01019	AGT	49	10	476	128	0.268908	Angiotensinogen OS=Homo sapiens OX=9606 GN=AGT PE=1 SV=4
P01023	A2M	475	41	1474	514	0.348711	Alpha-2-macroglobulin OS=Homo sapiens OX=9606 GN=A2M PE=1 SV=3
P01024	C3	355	70	1663	760	0.457005	Complement C3 OS=Homo sapiens OX=9606 GN=C3 PE=1 SV=2
P01031	C5	89	41	1676	383	0.22852	Complement C5 OS=Homo sapiens OX=9606 GN=C5 PE=1 SV=4
P01034	CST3	11	2	146	26	0.178082	Cystatin-C OS=Homo sapiens OX=9606 GN=CST3 PE=1 SV=1
P01106	MYC	6	4	454	31	0.0682819	Myc proto-oncogene protein OS=Homo sapiens OX=9606 GN=MYC PE=1 SV=2
P01111	NRAS	9	2	189	16	0.0846561	GTPase NRas OS=Homo sapiens OX=9606 GN=NRAS PE=1 SV=1
P01112	HRAS	139	5	189	67	0.354497	GTPase HRas OS=Homo sapiens OX=9606 GN=HRAS PE=1 SV=1
P01116	KRAS	15	3	189	30	0.15873	GTPase KRas OS=Homo sapiens OX=9606 GN=KRAS PE=1 SV=1
P01130	LDLR	39	19	860	234	0.272093	Low-density lipoprotein receptor OS=Homo sapiens OX=9606 GN=LDLR PE=1 SV=1
P01135	TGFA	1	1	160	10	0.0625	Protransforming growth factor alpha OS=Homo sapiens OX=9606 GN=TGFA PE=1 SV=1
P01137	TGFB1	3	2	390	15	0.0384615	Transforming growth factor beta-1 proprotein OS=Homo sapiens OX=9606 GN=TGFB1 PE=1 SV=3
P01344	IGF2	6	2	180	25	0.138889	Insulin-like growth factor II OS=Homo sapiens OX=9606 GN=IGF2 PE=1 SV=1
P02458	COL2A1	2	2	1487	25	0.0168124	Collagen alpha-1(II) chain OS=Homo sapiens OX=9606 GN=COL2A1 PE=1 SV=3
P02545	LMNA	512	49	664	441	0.664157	Prelamin-A/C OS=Homo sapiens OX=9606 GN=LMNA PE=1 SV=1
P02647	APOA1	61	13	267	112	0.419476	Apolipoprotein A-I OS=Homo sapiens OX=9606 GN=APOA1 PE=1 SV=1
P02649	APOE	130	21	317	194	0.611987	Apolipoprotein E OS=Homo sapiens OX=9606 GN=APOE PE=1 SV=1
P02652	APOA2	19	4	100	21	0.21	Apolipoprotein A-II OS=Homo sapiens OX=9606 GN=APOA2 PE=1 SV=1
P02654	APOC1	8	3	83	22	0.26506	Apolipoprotein C-I OS=Homo sapiens OX=9606 GN=APOC1 PE=1 SV=1
P02655	APOC2	20	3	101	25	0.247525	Apolipoprotein C-II OS=Homo sapiens OX=9606 GN=APOC2 PE=1 SV=1
P02656	APOC3	13	2	99	23	0.232323	Apolipoprotein C-III OS=Homo sapiens OX=9606 GN=APOC3 PE=1 SV=1
P02671	FGA	139	29	866	238	0.274827	Fibrinogen alpha chain OS=Homo sapiens OX=9606 GN=FGA PE=1 SV=2
P02675	FGB	97	20	491	211	0.429735	Fibrinogen beta chain OS=Homo sapiens OX=9606 GN=FGB PE=1 SV=2
P02679	FGG	165	24	453	278	0.613687	Fibrinogen gamma chain OS=Homo sapiens OX=9606 GN=FGG PE=1 SV=3
P02749	APOH	47	13	345	164	0.475362	Beta-2-glycoprotein 1 OS=Homo sapiens OX=9606 GN=APOH PE=1 SV=3
P02750	LRG1	2	2	347	13	0.037464	Leucine-rich alpha-2-glycoprotein OS=Homo sapiens OX=9606 GN=LRG1 PE=1 SV=2
P02751	FN1	673	88	2477	1201	0.484861	Fibronectin OS=Homo sapiens OX=9606 GN=FN1 PE=1 SV=5
P02753	RBP4	48	6	201	69	0.343284	Retinol-binding protein 4 OS=Homo sapiens OX=9606 GN=RBP4 PE=1 SV=3
P02760	AMBP	61	11	352	130	0.369318	Protein AMBP OS=Homo sapiens OX=9606 GN=AMBP PE=1 SV=1
P02763	ORM1	18	5	201	66	0.328358	Alpha-1-acid glycoprotein 1 OS=Homo sapiens OX=9606 GN=ORM1 PE=1 SV=2
P02765	AHSG	27	7	367	107	0.291553	Alpha-2-HS-glycoprotein OS=Homo sapiens OX=9606 GN=AHSG PE=1 SV=2
P02766	TTR	8	2	147	27	0.183673	Transthyretin OS=Homo sapiens OX=9606 GN=TTR PE=1 SV=1
P02771	AFP	190	27	609	300	0.492611	Alpha-fetoprotein OS=Homo sapiens OX=9606 GN=AFP PE=1 SV=1
P02774	GC	6	2	474	30	0.0632911	Vitamin D-binding protein OS=Homo sapiens OX=9606 GN=GC PE=1 SV=2
P02786	TFRC	158	31	760	319	0.419737	Transferrin receptor protein 1 OS=Homo sapiens OX=9606 GN=TFRC PE=1 SV=2
P02787	TF	290	46	698	412	0.590258	Serotransferrin OS=Homo sapiens OX=9606 GN=TF PE=1 SV=4
P02792	FTL	26	9	175	69	0.394286	Ferritin light chain OS=Homo sapiens OX=9606 GN=FTL PE=1 SV=2
P02794	FTH1	16	3	183	42	0.229508	Ferritin heavy chain OS=Homo sapiens OX=9606 GN=FTH1 PE=1 SV=2
P03886	MT-ND1	5	2	318	28	0.0880503	NADH-ubiquinone oxidoreductase chain 1 OS=Homo sapiens OX=9606 GN=MT-ND1 PE=1 SV=1
P03897	MT-ND3	3	1	115	15	0.130435	NADH-ubiquinone oxidoreductase chain 3 OS=Homo sapiens OX=9606 GN=MT-ND3 PE=1 SV=1
P03905	MT-ND4	6	3	459	29	0.0631808	NADH-ubiquinone oxidoreductase chain 4 OS=Homo sapiens OX=9606 GN=MT-ND4 PE=1 SV=1
P03915	MT-ND5	5	2	603	19	0.0315091	NADH-ubiquinone oxidoreductase chain 5 OS=Homo sapiens OX=9606 GN=MT-ND5 PE=1 SV=2
P03923	MT-ND6	7	1	174	14	0.0804598	NADH-ubiquinone oxidoreductase chain 6 OS=Homo sapiens OX=9606 GN=MT-ND6 PE=1 SV=2
P03928	MT-ATP8	27	4	68	38	0.558824	ATP synthase protein 8 OS=Homo sapiens OX=9606 GN=MT-ATP8 PE=1 SV=1
P03950	ANG	10	5	147	39	0.265306	Angiogenin OS=Homo sapiens OX=9606 GN=ANG PE=1 SV=1
P03951	F11	24	14	625	132	0.2112	Coagulation factor XI OS=Homo sapiens OX=9606 GN=F11 PE=1 SV=1
P04003	C4BPA	64	19	597	238	0.39866	C4b-binding protein alpha chain OS=Homo sapiens OX=9606 GN=C4BPA PE=1 SV=2
P04004	VTN	17	7	478	75	0.156904	Vitronectin OS=Homo sapiens OX=9606 GN=VTN PE=1 SV=1
P04035	HMGCR	20	11	888	124	0.13964	3-hydroxy-3-methylglutaryl-coenzyme A reductase OS=Homo sapiens OX=9606 GN=HMGCR PE=1 SV=1
P04040	CAT	174	26	527	256	0.485769	Catalase OS=Homo sapiens OX=9606 GN=CAT PE=1 SV=3
P04049	RAF1	30	14	648	171	0.263889	RAF proto-oncogene serine/threonine-protein kinase OS=Homo sapiens OX=9606 GN=RAF1 PE=1 SV=1
P04062	GBA1	27	10	536	91	0.169776	Lysosomal acid glucosylceramidase OS=Homo sapiens OX=9606 GN=GBA1 PE=1 SV=3
P04066	FUCA1	14	6	466	74	0.158798	Tissue alpha-L-fucosidase OS=Homo sapiens OX=9606 GN=FUCA1 PE=1 SV=4
P04070	PROC	7	5	461	44	0.0954447	Vitamin K-dependent protein C OS=Homo sapiens OX=9606 GN=PROC PE=1 SV=1
P04075	ALDOA	242	21	364	211	0.57967	Fructose-bisphosphate aldolase A OS=Homo sapiens OX=9606 GN=ALDOA PE=1 SV=2
P04080	CSTB	37	6	98	60	0.612245	Cystatin-B OS=Homo sapiens OX=9606 GN=CSTB PE=1 SV=2
P04114	APOB	771	184	4563	1845	0.404339	Apolipoprotein B-100 OS=Homo sapiens OX=9606 GN=APOB PE=1 SV=3
P04150	NR3C1	17	5	777	50	0.0643501	Glucocorticoid receptor OS=Homo sapiens OX=9606 GN=NR3C1 PE=1 SV=1
P04156	PRNP	15	6	253	79	0.312253	Major prion protein OS=Homo sapiens OX=9606 GN=PRNP PE=1 SV=1
P04179	SOD2	147	7	222	84	0.378378	Superoxide dismutase [Mn], mitochondrial OS=Homo sapiens OX=9606 GN=SOD2 PE=1 SV=3
P04180	LCAT	8	3	440	28	0.0636364	Phosphatidylcholine-sterol acyltransferase OS=Homo sapiens OX=9606 GN=LCAT PE=1 SV=1
P04181	OAT	73	18	439	208	0.473804	Ornithine aminotransferase, mitochondrial OS=Homo sapiens OX=9606 GN=OAT PE=1 SV=1
P04183	TK1	11	7	234	87	0.371795	Thymidine kinase, cytosolic OS=Homo sapiens OX=9606 GN=TK1 PE=1 SV=2
P04217	A1BG	4	2	495	17	0.0343434	Alpha-1B-glycoprotein OS=Homo sapiens OX=9606 GN=A1BG PE=1 SV=4
P04233	CD74	31	6	296	54	0.182432	HLA class II histocompatibility antigen gamma chain OS=Homo sapiens OX=9606 GN=CD74 PE=1 SV=3
P04406	GAPDH	256	22	335	217	0.647761	Glyceraldehyde-3-phosphate dehydrogenase OS=Homo sapiens OX=9606 GN=GAPDH PE=1 SV=3
P04424	ASL	63	13	464	124	0.267241	Argininosuccinate lyase OS=Homo sapiens OX=9606 GN=ASL PE=1 SV=4
P04439	HLA-A	68	5	365	64	0.175342	HLA class I histocompatibility antigen, A alpha chain OS=Homo sapiens OX=9606 GN=HLA-A PE=1 SV=2
P04626	ERBB2	38	15	1255	169	0.134661	Receptor tyrosine-protein kinase erbB-2 OS=Homo sapiens OX=9606 GN=ERBB2 PE=1 SV=1
P04632	CAPNS1	49	8	268	74	0.276119	Calpain small subunit 1 OS=Homo sapiens OX=9606 GN=CAPNS1 PE=1 SV=1
P04792	HSPB1	26	9	205	88	0.429268	Heat shock protein beta-1 OS=Homo sapiens OX=9606 GN=HSPB1 PE=1 SV=2
P04818	TYMS	2	2	313	37	0.118211	Thymidylate synthase OS=Homo sapiens OX=9606 GN=TYMS PE=1 SV=3
P04843	RPN1	288	39	607	377	0.621087	Dolichyl-diphosphooligosaccharide--protein glycosyltransferase subunit 1 OS=Homo sapiens OX=9606 GN=RPN1 PE=1 SV=1
P04844	RPN2	156	17	631	215	0.340729	Dolichyl-diphosphooligosaccharide--protein glycosyltransferase subunit 2 OS=Homo sapiens OX=9606 GN=RPN2 PE=1 SV=3
P04899	GNAI2	77	10	355	93	0.261972	Guanine nucleotide-binding protein G(i) subunit alpha-2 OS=Homo sapiens OX=9606 GN=GNAI2 PE=1 SV=3
P04920	SLC4A2	3	3	1241	29	0.0233683	Anion exchange protein 2 OS=Homo sapiens OX=9606 GN=SLC4A2 PE=1 SV=4
P05023	ATP1A1	457	38	1023	390	0.381232	Sodium/potassium-transporting ATPase subunit alpha-1 OS=Homo sapiens OX=9606 GN=ATP1A1 PE=1 SV=1
P05026	ATP1B1	100	15	303	148	0.488449	Sodium/potassium-transporting ATPase subunit beta-1 OS=Homo sapiens OX=9606 GN=ATP1B1 PE=1 SV=1
P05067	APP	35	15	770	159	0.206494	Amyloid-beta precursor protein OS=Homo sapiens OX=9606 GN=APP PE=1 SV=3
P05091	ALDH2	194	14	517	172	0.332689	Aldehyde dehydrogenase, mitochondrial OS=Homo sapiens OX=9606 GN=ALDH2 PE=1 SV=2
P05107	ITGB2	17	10	769	107	0.139142	Integrin beta-2 OS=Homo sapiens OX=9606 GN=ITGB2 PE=1 SV=3
P05114	HMGN1	45	11	100	65	0.65	Non-histone chromosomal protein HMG-14 OS=Homo sapiens OX=9606 GN=HMGN1 PE=1 SV=3
P05121	SERPINE1	33	9	402	93	0.231343	Plasminogen activator inhibitor 1 OS=Homo sapiens OX=9606 GN=SERPINE1 PE=1 SV=1
P05141	SLC25A5	43	6	298	47	0.157718	ADP/ATP translocase 2 OS=Homo sapiens OX=9606 GN=SLC25A5 PE=1 SV=7
P05154	SERPINA5	22	8	406	81	0.199507	Plasma serine protease inhibitor OS=Homo sapiens OX=9606 GN=SERPINA5 PE=1 SV=3
P05156	CFI	39	14	583	141	0.241852	Complement factor I OS=Homo sapiens OX=9606 GN=CFI PE=1 SV=2
P05161	ISG15	9	4	165	32	0.193939	Ubiquitin-like protein ISG15 OS=Homo sapiens OX=9606 GN=ISG15 PE=1 SV=5
P05162	LGALS2	5	3	132	40	0.30303	Galectin-2 OS=Homo sapiens OX=9606 GN=LGALS2 PE=1 SV=3
P05165	PCCA	70	21	728	204	0.28022	Propionyl-CoA carboxylase alpha chain, mitochondrial OS=Homo sapiens OX=9606 GN=PCCA PE=1 SV=4
P05166	PCCB	45	18	539	196	0.363636	Propionyl-CoA carboxylase beta chain, mitochondrial OS=Homo sapiens OX=9606 GN=PCCB PE=1 SV=3
P05198	EIF2S1	118	22	315	210	0.666667	Eukaryotic translation initiation factor 2 subunit 1 OS=Homo sapiens OX=9606 GN=EIF2S1 PE=1 SV=3
P05204	HMGN2	19	3	90	20	0.222222	Non-histone chromosomal protein HMG-17 OS=Homo sapiens OX=9606 GN=HMGN2 PE=1 SV=3
P05362	ICAM1	128	16	532	180	0.338346	Intercellular adhesion molecule 1 OS=Homo sapiens OX=9606 GN=ICAM1 PE=1 SV=2
P05387	RPLP2	78	7	115	89	0.773913	Large ribosomal subunit protein P2 OS=Homo sapiens OX=9606 GN=RPLP2 PE=1 SV=1
P05388	RPLP0	65	5	317	75	0.236593	Large ribosomal subunit protein uL10 OS=Homo sapiens OX=9606 GN=RPLP0 PE=1 SV=1
P05412	JUN	4	2	331	29	0.0876133	Transcription factor Jun OS=Homo sapiens OX=9606 GN=JUN PE=1 SV=2
P05423	POLR3D	38	14	398	166	0.417085	DNA-directed RNA polymerase III subunit RPC4 OS=Homo sapiens OX=9606 GN=POLR3D PE=1 SV=2
P05455	SSB	184	35	408	268	0.656863	Lupus La protein OS=Homo sapiens OX=9606 GN=SSB PE=1 SV=2
P05543	SERPINA7	11	5	415	56	0.13494	Thyroxine-binding globulin OS=Homo sapiens OX=9606 GN=SERPINA7 PE=1 SV=2
P05546	SERPIND1	36	11	499	102	0.204409	Heparin cofactor 2 OS=Homo sapiens OX=9606 GN=SERPIND1 PE=1 SV=3
P05556	ITGB1	159	23	798	261	0.327068	Integrin beta-1 OS=Homo sapiens OX=9606 GN=ITGB1 PE=1 SV=2
P05981	HPN	13	7	417	99	0.23741	Serine protease hepsin OS=Homo sapiens OX=9606 GN=HPN PE=1 SV=1
P06132	UROD	38	8	367	63	0.171662	Uroporphyrinogen decarboxylase OS=Homo sapiens OX=9606 GN=UROD PE=1 SV=2
P06133	UGT2B4	3	2	528	15	0.0284091	UDP-glucuronosyltransferase 2B4 OS=Homo sapiens OX=9606 GN=UGT2B4 PE=1 SV=2
P06213	INSR	67	27	1382	263	0.190304	Insulin receptor OS=Homo sapiens OX=9606 GN=INSR PE=1 SV=4
P06241	FYN	8	4	537	38	0.0707635	Tyrosine-protein kinase Fyn OS=Homo sapiens OX=9606 GN=FYN PE=1 SV=3
P06280	GLA	16	6	429	66	0.153846	Alpha-galactosidase A OS=Homo sapiens OX=9606 GN=GLA PE=1 SV=1
P06396	GSN	39	19	782	224	0.286445	Gelsolin OS=Homo sapiens OX=9606 GN=GSN PE=1 SV=1
P06400	RB1	33	18	928	170	0.18319	Retinoblastoma-associated protein OS=Homo sapiens OX=9606 GN=RB1 PE=1 SV=2
P06454	PTMA	12	3	111	24	0.216216	Prothymosin alpha OS=Homo sapiens OX=9606 GN=PTMA PE=1 SV=2
P06493	CDK1	45	9	297	113	0.380471	Cyclin-dependent kinase 1 OS=Homo sapiens OX=9606 GN=CDK1 PE=1 SV=3
P06576	ATP5F1B	475	23	529	339	0.640832	ATP synthase subunit beta, mitochondrial OS=Homo sapiens OX=9606 GN=ATP5F1B PE=1 SV=3
P06681	C2	43	19	752	188	0.25	Complement C2 OS=Homo sapiens OX=9606 GN=C2 PE=1 SV=2
P06703	S100A6	6	2	90	15	0.166667	Protein S100-A6 OS=Homo sapiens OX=9606 GN=S100A6 PE=1 SV=1
P06730	EIF4E	29	6	217	61	0.281106	Eukaryotic translation initiation factor 4E OS=Homo sapiens OX=9606 GN=EIF4E PE=1 SV=2
P06732	CKM	10	2	381	14	0.0367454	Creatine kinase M-type OS=Homo sapiens OX=9606 GN=CKM PE=1 SV=2
P06733	ENO1	528	25	434	249	0.573733	Alpha-enolase OS=Homo sapiens OX=9606 GN=ENO1 PE=1 SV=2
P06737	PYGL	218	43	847	424	0.50059	Glycogen phosphorylase, liver form OS=Homo sapiens OX=9606 GN=PYGL PE=1 SV=4
P06744	GPI	192	27	558	285	0.510753	Glucose-6-phosphate isomerase OS=Homo sapiens OX=9606 GN=GPI PE=1 SV=4
P06746	POLB	21	9	335	67	0.2	DNA polymerase beta OS=Homo sapiens OX=9606 GN=POLB PE=1 SV=3
P06748	NPM1	267	19	294	163	0.554422	Nucleophosmin OS=Homo sapiens OX=9606 GN=NPM1 PE=1 SV=2
P06753	TPM3	186	16	285	107	0.375439	Tropomyosin alpha-3 chain OS=Homo sapiens OX=9606 GN=TPM3 PE=1 SV=2
P06756	ITGAV	48	20	1048	187	0.178435	Integrin alpha-V OS=Homo sapiens OX=9606 GN=ITGAV PE=1 SV=2
P06865	HEXA	50	11	529	104	0.196597	Beta-hexosaminidase subunit alpha OS=Homo sapiens OX=9606 GN=HEXA PE=1 SV=2
P07093	SERPINE2	9	7	398	52	0.130653	Glia-derived nexin OS=Homo sapiens OX=9606 GN=SERPINE2 PE=1 SV=1
P07099	EPHX1	66	17	455	197	0.432967	Epoxide hydrolase 1 OS=Homo sapiens OX=9606 GN=EPHX1 PE=1 SV=1
P07108	DBI	35	4	87	52	0.597701	Acyl-CoA-binding protein OS=Homo sapiens OX=9606 GN=DBI PE=1 SV=2
P07148	FABP1	114	9	127	104	0.818898	Fatty acid-binding protein, liver OS=Homo sapiens OX=9606 GN=FABP1 PE=1 SV=1
P07195	LDHB	26	3	334	38	0.113772	L-lactate dehydrogenase B chain OS=Homo sapiens OX=9606 GN=LDHB PE=1 SV=2
P07199	CENPB	13	5	599	56	0.0934891	Major centromere autoantigen B OS=Homo sapiens OX=9606 GN=CENPB PE=1 SV=2
P07203	GPX1	6	5	203	68	0.334975	Glutathione peroxidase 1 OS=Homo sapiens OX=9606 GN=GPX1 PE=1 SV=4
P07205	PGK2	148	9	417	76	0.182254	Phosphoglycerate kinase 2 OS=Homo sapiens OX=9606 GN=PGK2 PE=1 SV=3
P07225	PROS1	25	13	676	150	0.221893	Vitamin K-dependent protein S OS=Homo sapiens OX=9606 GN=PROS1 PE=1 SV=1
P07237	P4HB	727	45	508	424	0.834646	Protein disulfide-isomerase OS=Homo sapiens OX=9606 GN=P4HB PE=1 SV=3
P07305	H1-0	69	13	194	88	0.453608	Histone H1.0 OS=Homo sapiens OX=9606 GN=H1-0 PE=1 SV=3
P07306	ASGR1	105	15	291	198	0.680412	Asialoglycoprotein receptor 1 OS=Homo sapiens OX=9606 GN=ASGR1 PE=1 SV=2
P07307	ASGR2	61	11	311	175	0.562701	Asialoglycoprotein receptor 2 OS=Homo sapiens OX=9606 GN=ASGR2 PE=1 SV=2
P07311	ACYP1	4	2	99	21	0.212121	Acylphosphatase-1 OS=Homo sapiens OX=9606 GN=ACYP1 PE=1 SV=2
P07355	ANXA2	5	3	339	23	0.0678466	Annexin A2 OS=Homo sapiens OX=9606 GN=ANXA2 PE=1 SV=2
P07357	C8A	10	6	584	80	0.136986	Complement component C8 alpha chain OS=Homo sapiens OX=9606 GN=C8A PE=1 SV=2
P07384	CAPN1	81	18	714	174	0.243697	Calpain-1 catalytic subunit OS=Homo sapiens OX=9606 GN=CAPN1 PE=1 SV=1
P07437	TUBB	9	3	444	56	0.126126	Tubulin beta chain OS=Homo sapiens OX=9606 GN=TUBB PE=1 SV=2
P07602	PSAP	69	14	524	142	0.270992	Prosaposin OS=Homo sapiens OX=9606 GN=PSAP PE=1 SV=2
P07686	HEXB	76	17	556	165	0.296763	Beta-hexosaminidase subunit beta OS=Homo sapiens OX=9606 GN=HEXB PE=1 SV=4
P07711	CTSL	16	6	333	71	0.213213	Procathepsin L OS=Homo sapiens OX=9606 GN=CTSL PE=1 SV=2
P07737	PFN1	101	9	140	82	0.585714	Profilin-1 OS=Homo sapiens OX=9606 GN=PFN1 PE=1 SV=2
P07738	BPGM	8	5	259	73	0.281853	Bisphosphoglycerate mutase OS=Homo sapiens OX=9606 GN=BPGM PE=1 SV=2
P07741	APRT	33	7	180	68	0.377778	Adenine phosphoribosyltransferase OS=Homo sapiens OX=9606 GN=APRT PE=1 SV=2
P07814	EPRS1	434	74	1512	727	0.48082	Bifunctional glutamate/proline--tRNA ligase OS=Homo sapiens OX=9606 GN=EPRS1 PE=1 SV=5
P07858	CTSB	122	11	339	121	0.356932	Cathepsin B OS=Homo sapiens OX=9606 GN=CTSB PE=1 SV=3
P07900	HSP90AA1	2134	46	732	439	0.599727	Heat shock protein HSP 90-alpha OS=Homo sapiens OX=9606 GN=HSP90AA1 PE=1 SV=5
P07902	GALT	16	6	379	51	0.134565	Galactose-1-phosphate uridylyltransferase OS=Homo sapiens OX=9606 GN=GALT PE=1 SV=3
P07910	HNRNPC	569	22	306	148	0.48366	Heterogeneous nuclear ribonucleoproteins C1/C2 OS=Homo sapiens OX=9606 GN=HNRNPC PE=1 SV=4
P07919	UQCRH	18	4	91	40	0.43956	Cytochrome b-c1 complex subunit 6, mitochondrial OS=Homo sapiens OX=9606 GN=UQCRH PE=1 SV=2
P07942	LAMB1	191	55	1786	586	0.328108	Laminin subunit beta-1 OS=Homo sapiens OX=9606 GN=LAMB1 PE=1 SV=2
P07947	YES1	103	11	543	104	0.191529	Tyrosine-protein kinase Yes OS=Homo sapiens OX=9606 GN=YES1 PE=1 SV=3
P07948	LYN	2	2	512	18	0.0351562	Tyrosine-protein kinase Lyn OS=Homo sapiens OX=9606 GN=LYN PE=1 SV=3
P07951	TPM2	74	7	284	57	0.200704	Tropomyosin beta chain OS=Homo sapiens OX=9606 GN=TPM2 PE=1 SV=1
P07954	FH	81	16	510	148	0.290196	Fumarate hydratase, mitochondrial OS=Homo sapiens OX=9606 GN=FH PE=1 SV=3
P07992	ERCC1	12	5	297	45	0.151515	DNA excision repair protein ERCC-1 OS=Homo sapiens OX=9606 GN=ERCC1 PE=1 SV=1
P07996	THBS1	72	30	1170	390	0.333333	Thrombospondin-1 OS=Homo sapiens OX=9606 GN=THBS1 PE=1 SV=2
P08034	GJB1	11	6	283	47	0.166078	Gap junction beta-1 protein OS=Homo sapiens OX=9606 GN=GJB1 PE=1 SV=1
P08047	SP1	16	4	785	24	0.0305732	Transcription factor Sp1 OS=Homo sapiens OX=9606 GN=SP1 PE=1 SV=3
P08069	IGF1R	54	22	1367	233	0.170446	Insulin-like growth factor 1 receptor OS=Homo sapiens OX=9606 GN=IGF1R PE=1 SV=1
P08133	ANXA6	206	37	673	369	0.548291	Annexin A6 OS=Homo sapiens OX=9606 GN=ANXA6 PE=1 SV=3
P08138	NGFR	3	1	427	12	0.028103	Tumor necrosis factor receptor superfamily member 16 OS=Homo sapiens OX=9606 GN=NGFR PE=1 SV=1
P08174	CD55	44	14	381	136	0.356955	Complement decay-accelerating factor OS=Homo sapiens OX=9606 GN=CD55 PE=1 SV=4
P08183	ABCB1	101	28	1280	289	0.225781	ATP-dependent translocase ABCB1 OS=Homo sapiens OX=9606 GN=ABCB1 PE=1 SV=3
P08185	SERPINA6	6	4	405	47	0.116049	Corticosteroid-binding globulin OS=Homo sapiens OX=9606 GN=SERPINA6 PE=1 SV=1
P08195	SLC3A2	212	26	630	271	0.430159	Amino acid transporter heavy chain SLC3A2 OS=Homo sapiens OX=9606 GN=SLC3A2 PE=1 SV=3
P08236	GUSB	22	8	651	74	0.113671	Beta-glucuronidase OS=Homo sapiens OX=9606 GN=GUSB PE=1 SV=2
P08238	HSP90AB1	381	26	724	299	0.412983	Heat shock protein HSP 90-beta OS=Homo sapiens OX=9606 GN=HSP90AB1 PE=1 SV=4
P08240	SRPRA	81	22	638	222	0.347962	Signal recognition particle receptor subunit alpha OS=Homo sapiens OX=9606 GN=SRPRA PE=1 SV=2
P08243	ASNS	96	23	561	248	0.442068	Asparagine synthetase [glutamine-hydrolyzing] OS=Homo sapiens OX=9606 GN=ASNS PE=1 SV=4
P08247	SYP	2	2	313	22	0.0702875	Synaptophysin OS=Homo sapiens OX=9606 GN=SYP PE=1 SV=3
P08263	GSTA1	69	9	222	77	0.346847	Glutathione S-transferase A1 OS=Homo sapiens OX=9606 GN=GSTA1 PE=1 SV=3
P08319	ADH4	22	6	380	79	0.207895	All-trans-retinol dehydrogenase [NAD(+)] ADH4 OS=Homo sapiens OX=9606 GN=ADH4 PE=1 SV=5
P08397	HMBS	26	8	361	101	0.279778	Porphobilinogen deaminase OS=Homo sapiens OX=9606 GN=HMBS PE=1 SV=2
P08559	PDHA1	180	28	390	261	0.669231	Pyruvate dehydrogenase E1 component subunit alpha, somatic form, mitochondrial OS=Homo sapiens OX=9606 GN=PDHA1 PE=1 SV=3
P08567	PLEK	3	3	350	18	0.0514286	Pleckstrin OS=Homo sapiens OX=9606 GN=PLEK PE=1 SV=3
P08571	CD14	4	2	375	25	0.0666667	Monocyte differentiation antigen CD14 OS=Homo sapiens OX=9606 GN=CD14 PE=1 SV=2
P08574	CYC1	101	9	325	127	0.390769	Cytochrome c1, heme protein, mitochondrial OS=Homo sapiens OX=9606 GN=CYC1 PE=1 SV=3
P08579	SNRPB2	25	7	225	63	0.28	U2 small nuclear ribonucleoprotein B'' OS=Homo sapiens OX=9606 GN=SNRPB2 PE=1 SV=1
P08581	MET	36	20	1390	191	0.13741	Hepatocyte growth factor receptor OS=Homo sapiens OX=9606 GN=MET PE=1 SV=4
P08582	MELTF	11	7	738	85	0.115176	Melanotransferrin OS=Homo sapiens OX=9606 GN=MELTF PE=1 SV=2
P08590	MYL3	48	2	195	16	0.0820513	Myosin light chain 3 OS=Homo sapiens OX=9606 GN=MYL3 PE=1 SV=3
P08621	SNRNP70	101	16	437	156	0.356979	U1 small nuclear ribonucleoprotein 70 kDa OS=Homo sapiens OX=9606 GN=SNRNP70 PE=1 SV=2
P08631	HCK	4	1	526	10	0.0190114	Tyrosine-protein kinase HCK OS=Homo sapiens OX=9606 GN=HCK PE=1 SV=5
P08697	SERPINF2	8	6	491	61	0.124236	Alpha-2-antiplasmin OS=Homo sapiens OX=9606 GN=SERPINF2 PE=1 SV=3
P08708	RPS17	58	9	135	77	0.57037	Small ribosomal subunit protein eS17 OS=Homo sapiens OX=9606 GN=RPS17 PE=1 SV=2
P08709	F7	5	3	466	36	0.0772532	Coagulation factor VII OS=Homo sapiens OX=9606 GN=F7 PE=1 SV=1
P08754	GNAI3	8	3	354	36	0.101695	Guanine nucleotide-binding protein G(i) subunit alpha-3 OS=Homo sapiens OX=9606 GN=GNAI3 PE=1 SV=3
P08758	ANXA5	162	19	320	186	0.58125	Annexin A5 OS=Homo sapiens OX=9606 GN=ANXA5 PE=1 SV=2
P08833	IGFBP1	72	11	259	86	0.332046	Insulin-like growth factor-binding protein 1 OS=Homo sapiens OX=9606 GN=IGFBP1 PE=1 SV=1
P08865	RPSA	145	11	295	99	0.335593	Small ribosomal subunit protein uS2 OS=Homo sapiens OX=9606 GN=RPSA PE=1 SV=4
P08922	ROS1	16	2	2347	12	0.00511291	Proto-oncogene tyrosine-protein kinase ROS OS=Homo sapiens OX=9606 GN=ROS1 PE=1 SV=3
P08962	CD63	13	5	238	40	0.168067	CD63 antigen OS=Homo sapiens OX=9606 GN=CD63 PE=1 SV=2
P09001	MRPL3	47	11	348	98	0.281609	Large ribosomal subunit protein uL3m OS=Homo sapiens OX=9606 GN=MRPL3 PE=1 SV=1
P09012	SNRPA	72	10	282	95	0.336879	U1 small nuclear ribonucleoprotein A OS=Homo sapiens OX=9606 GN=SNRPA PE=1 SV=3
P09104	ENO2	26	8	434	104	0.239631	Gamma-enolase OS=Homo sapiens OX=9606 GN=ENO2 PE=1 SV=3
P09110	ACAA1	70	10	424	142	0.334906	3-ketoacyl-CoA thiolase, peroxisomal OS=Homo sapiens OX=9606 GN=ACAA1 PE=1 SV=2
P09132	SRP19	11	6	144	49	0.340278	Signal recognition particle 19 kDa protein OS=Homo sapiens OX=9606 GN=SRP19 PE=1 SV=3
P09210	GSTA2	5	3	222	20	0.0900901	Glutathione S-transferase A2 OS=Homo sapiens OX=9606 GN=GSTA2 PE=1 SV=4
P09234	SNRPC	25	5	159	50	0.314465	U1 small nuclear ribonucleoprotein C OS=Homo sapiens OX=9606 GN=SNRPC PE=1 SV=1
P09327	VIL1	204	34	827	357	0.431681	Villin-1 OS=Homo sapiens OX=9606 GN=VIL1 PE=1 SV=4
P09382	LGALS1	44	6	135	63	0.466667	Galectin-1 OS=Homo sapiens OX=9606 GN=LGALS1 PE=1 SV=2
P09417	QDPR	38	9	244	102	0.418033	Dihydropteridine reductase OS=Homo sapiens OX=9606 GN=QDPR PE=1 SV=2
P09429	HMGB1	225	11	215	110	0.511628	High mobility group protein B1 OS=Homo sapiens OX=9606 GN=HMGB1 PE=1 SV=3
P09455	RBP1	6	3	135	25	0.185185	Retinol-binding protein 1 OS=Homo sapiens OX=9606 GN=RBP1 PE=1 SV=2
P09486	SPARC	4	2	303	19	0.0627063	SPARC OS=Homo sapiens OX=9606 GN=SPARC PE=1 SV=1
P09493	TPM1	13	4	284	28	0.0985915	Tropomyosin alpha-1 chain OS=Homo sapiens OX=9606 GN=TPM1 PE=1 SV=2
P09496	CLTA	47	9	248	60	0.241935	Clathrin light chain A OS=Homo sapiens OX=9606 GN=CLTA PE=1 SV=1
P09497	CLTB	17	7	229	54	0.235808	Clathrin light chain B OS=Homo sapiens OX=9606 GN=CLTB PE=1 SV=1
P09525	ANXA4	140	21	319	178	0.557994	Annexin A4 OS=Homo sapiens OX=9606 GN=ANXA4 PE=1 SV=4
P09543	CNP	181	30	421	240	0.570071	2',3'-cyclic-nucleotide 3'-phosphodiesterase OS=Homo sapiens OX=9606 GN=CNP PE=1 SV=2
P09564	CD7	6	4	240	47	0.195833	T-cell antigen CD7 OS=Homo sapiens OX=9606 GN=CD7 PE=1 SV=1
P09601	HMOX1	16	7	288	77	0.267361	Heme oxygenase 1 OS=Homo sapiens OX=9606 GN=HMOX1 PE=1 SV=1
P09619	PDGFRB	5	3	1106	31	0.0280289	Platelet-derived growth factor receptor beta OS=Homo sapiens OX=9606 GN=PDGFRB PE=1 SV=1
P09622	DLD	116	19	509	198	0.388998	Dihydrolipoyl dehydrogenase, mitochondrial OS=Homo sapiens OX=9606 GN=DLD PE=1 SV=2
P09651	HNRNPA1	675	20	372	216	0.580645	Heterogeneous nuclear ribonucleoprotein A1 OS=Homo sapiens OX=9606 GN=HNRNPA1 PE=1 SV=5
P09661	SNRPA1	56	13	255	118	0.462745	U2 small nuclear ribonucleoprotein A' OS=Homo sapiens OX=9606 GN=SNRPA1 PE=1 SV=2
P09668	CTSH	36	7	335	72	0.214925	Pro-cathepsin H OS=Homo sapiens OX=9606 GN=CTSH PE=1 SV=4
P09669	COX6C	86	10	75	39	0.52	Cytochrome c oxidase subunit 6C OS=Homo sapiens OX=9606 GN=COX6C PE=1 SV=2
P09874	PARP1	255	61	1014	513	0.505917	Poly [ADP-ribose] polymerase 1 OS=Homo sapiens OX=9606 GN=PARP1 PE=1 SV=4
P09884	POLA1	32	21	1462	222	0.151847	DNA polymerase alpha catalytic subunit OS=Homo sapiens OX=9606 GN=POLA1 PE=1 SV=2
P09958	FURIN	2	2	794	27	0.034005	Furin OS=Homo sapiens OX=9606 GN=FURIN PE=1 SV=2
P09960	LTA4H	80	21	611	245	0.400982	Leukotriene A-4 hydrolase OS=Homo sapiens OX=9606 GN=LTA4H PE=1 SV=2
P09972	ALDOC	78	16	364	155	0.425824	Fructose-bisphosphate aldolase C OS=Homo sapiens OX=9606 GN=ALDOC PE=1 SV=2
P0C024	NUDT7	4	3	238	24	0.10084	Peroxisomal coenzyme A diphosphatase NUDT7 OS=Homo sapiens OX=9606 GN=NUDT7 PE=1 SV=1
P0C0L4	C4A	486	61	1744	678	0.388761	Complement C4-A OS=Homo sapiens OX=9606 GN=C4A PE=1 SV=2
P0C0L5	C4B	9	2	1744	21	0.0120413	Complement C4-B OS=Homo sapiens OX=9606 GN=C4B PE=1 SV=2
P0C0S5	H2AZ1	112	2	128	24	0.1875	Histone H2A.Z OS=Homo sapiens OX=9606 GN=H2AZ1 PE=1 SV=2
P0C1Z6	TFPT	5	2	253	18	0.0711462	TCF3 fusion partner OS=Homo sapiens OX=9606 GN=TFPT PE=1 SV=1
P0C7P0	CISD3	21	4	127	33	0.259843	CDGSH iron-sulfur domain-containing protein 3, mitochondrial OS=Homo sapiens OX=9606 GN=CISD3 PE=1 SV=1
P0C7P4	UQCRFS1P1	74	7	283	72	0.254417	Putative cytochrome b-c1 complex subunit Rieske-like protein 1 OS=Homo sapiens OX=9606 GN=UQCRFS1P1 PE=5 SV=1
P0C7T5	ATXN1L	9	8	689	79	0.114659	Ataxin-1-like OS=Homo sapiens OX=9606 GN=ATXN1L PE=1 SV=1
P0C870	JMJD7	5	3	316	32	0.101266	Bifunctional peptidase and (3S)-lysyl hydroxylase JMJD7 OS=Homo sapiens OX=9606 GN=JMJD7 PE=1 SV=1
P0CAP2	POLR2M	16	7	368	93	0.252717	DNA-directed RNA polymerase II subunit GRINL1A OS=Homo sapiens OX=9606 GN=POLR2M PE=1 SV=1
P0CB38	PABPC4L	5	1	370	9	0.0243243	Polyadenylate-binding protein 4-like OS=Homo sapiens OX=9606 GN=PABPC4L PE=2 SV=1
P0CG08	GPR89B	14	3	455	29	0.0637363	Golgi pH regulator B OS=Homo sapiens OX=9606 GN=GPR89B PE=1 SV=1
P0CG12	DERPC	2	2	524	25	0.0477099	Decreased expression in renal and prostate cancer protein OS=Homo sapiens OX=9606 GN=DERPC PE=1 SV=1
P0CG22	DHRS4L1	38	3	281	27	0.0960854	Putative dehydrogenase/reductase SDR family member 4-like 1 OS=Homo sapiens OX=9606 GN=DHRS4L1 PE=5 SV=1
P0CG48	UBC	1180	7	685	495	0.722628	Polyubiquitin-C OS=Homo sapiens OX=9606 GN=UBC PE=1 SV=3
P0CJ78	ZNF865	13	4	1059	34	0.0321058	Zinc finger protein 865 OS=Homo sapiens OX=9606 GN=ZNF865 PE=1 SV=1
P0CJ79	ZNF888	5	2	718	19	0.0264624	Zinc finger protein 888 OS=Homo sapiens OX=9606 GN=ZNF888 PE=3 SV=2
P0CK96	SLC35E2B	4	2	405	21	0.0518519	Solute carrier family 35 member E2B OS=Homo sapiens OX=9606 GN=SLC35E2B PE=2 SV=1
P0DI81	TRAPPC2	12	3	140	20	0.142857	Trafficking protein particle complex subunit 2 OS=Homo sapiens OX=9606 GN=TRAPPC2 PE=1 SV=1
P0DJ07	PET100	9	3	73	17	0.232877	Protein PET100 homolog, mitochondrial OS=Homo sapiens OX=9606 GN=PET100 PE=1 SV=1
P0DJ93	SMIM13	2	2	91	41	0.450549	Small integral membrane protein 13 OS=Homo sapiens OX=9606 GN=SMIM13 PE=3 SV=1
P0DME0	SETSIP	140	6	292	63	0.215753	Protein SETSIP OS=Homo sapiens OX=9606 GN=SETSIP PE=1 SV=2
P0DMM9	SULT1A3	60	4	295	57	0.19322	Sulfotransferase 1A3 OS=Homo sapiens OX=9606 GN=SULT1A3 PE=1 SV=1
P0DMV9	HSPA1B	441	21	641	236	0.368175	Heat shock 70 kDa protein 1B OS=Homo sapiens OX=9606 GN=HSPA1B PE=1 SV=1
P0DP25	CALM3	138	8	149	48	0.322148	Calmodulin-3 OS=Homo sapiens OX=9606 GN=CALM3 PE=1 SV=1
P0DPB5	POLR1D	10	4	122	23	0.188525	Protein POLR1D, isoform 2 OS=Homo sapiens OX=9606 GN=POLR1D PE=1 SV=1
P0DPB6	POLR1D	18	6	133	83	0.62406	DNA-directed RNA polymerases I and III subunit RPAC2 OS=Homo sapiens OX=9606 GN=POLR1D PE=1 SV=1
P0DPD8	EEF1AKMT4-ECE2	4	2	883	15	0.0169875	EEF1AKMT4-ECE2 readthrough transcript protein OS=Homo sapiens OX=9606 GN=EEF1AKMT4-ECE2 PE=1 SV=1
P0DPI2	GATD3	130	9	268	96	0.358209	Glutamine amidotransferase-like class 1 domain-containing protein 3, mitochondrial OS=Homo sapiens OX=9606 GN=GATD3 PE=1 SV=1
P10074	ZBTB48	8	6	688	68	0.0988372	Telomere zinc finger-associated protein OS=Homo sapiens OX=9606 GN=ZBTB48 PE=1 SV=2
P10109	FDX1	17	4	184	45	0.244565	Adrenodoxin, mitochondrial OS=Homo sapiens OX=9606 GN=FDX1 PE=1 SV=1
P10114	RAP2A	4	3	183	29	0.15847	Ras-related protein Rap-2a OS=Homo sapiens OX=9606 GN=RAP2A PE=1 SV=1
P10155	RO60	44	19	538	177	0.328996	RNA-binding protein RO60 OS=Homo sapiens OX=9606 GN=RO60 PE=1 SV=2
P10253	GAA	108	20	952	233	0.244748	Lysosomal alpha-glucosidase OS=Homo sapiens OX=9606 GN=GAA PE=1 SV=4
P10301	RRAS	36	1	218	11	0.0504587	Ras-related protein R-Ras OS=Homo sapiens OX=9606 GN=RRAS PE=1 SV=1
P10321	HLA-C	83	9	366	104	0.284153	HLA class I histocompatibility antigen, C alpha chain OS=Homo sapiens OX=9606 GN=HLA-C PE=1 SV=3
P10398	ARAF	16	10	606	92	0.151815	Serine/threonine-protein kinase A-Raf OS=Homo sapiens OX=9606 GN=ARAF PE=1 SV=2
P10412	H1-4	8	4	219	19	0.086758	Histone H1.4 OS=Homo sapiens OX=9606 GN=H1-4 PE=1 SV=2
P10515	DLAT	57	11	647	116	0.179289	Dihydrolipoyllysine-residue acetyltransferase component of pyruvate dehydrogenase complex, mitochondrial OS=Homo sapiens OX=9606 GN=DLAT PE=1 SV=3
P10586	PTPRF	63	26	1907	337	0.176717	Receptor-type tyrosine-protein phosphatase F OS=Homo sapiens OX=9606 GN=PTPRF PE=1 SV=2
P10588	NR2F6	13	4	404	36	0.0891089	Nuclear receptor subfamily 2 group F member 6 OS=Homo sapiens OX=9606 GN=NR2F6 PE=1 SV=2
P10589	NR2F1	22	5	423	44	0.104019	COUP transcription factor 1 OS=Homo sapiens OX=9606 GN=NR2F1 PE=1 SV=1
P10599	TXN	52	6	105	54	0.514286	Thioredoxin OS=Homo sapiens OX=9606 GN=TXN PE=1 SV=3
P10606	COX5B	68	8	129	66	0.511628	Cytochrome c oxidase subunit 5B, mitochondrial OS=Homo sapiens OX=9606 GN=COX5B PE=1 SV=2
P10619	CTSA	77	12	480	113	0.235417	Lysosomal protective protein OS=Homo sapiens OX=9606 GN=CTSA PE=1 SV=2
P10620	MGST1	64	4	155	47	0.303226	Microsomal glutathione S-transferase 1 OS=Homo sapiens OX=9606 GN=MGST1 PE=1 SV=1
P10636	MAPT	11	5	758	65	0.085752	Microtubule-associated protein tau OS=Homo sapiens OX=9606 GN=MAPT PE=1 SV=5
P10643	C7	2	2	843	17	0.0201661	Complement component C7 OS=Homo sapiens OX=9606 GN=C7 PE=1 SV=2
P10644	PRKAR1A	66	12	381	122	0.32021	cAMP-dependent protein kinase type I-alpha regulatory subunit OS=Homo sapiens OX=9606 GN=PRKAR1A PE=1 SV=1
P10646	TFPI	25	9	304	95	0.3125	Tissue factor pathway inhibitor OS=Homo sapiens OX=9606 GN=TFPI PE=1 SV=1
P10746	UROS	2	1	265	11	0.0415094	Uroporphyrinogen-III synthase OS=Homo sapiens OX=9606 GN=UROS PE=1 SV=1
P10768	ESD	32	7	282	71	0.251773	S-formylglutathione hydrolase OS=Homo sapiens OX=9606 GN=ESD PE=1 SV=2
P10809	HSPD1	1362	53	573	478	0.834206	60 kDa heat shock protein, mitochondrial OS=Homo sapiens OX=9606 GN=HSPD1 PE=1 SV=2
P10909	CLU	37	13	449	148	0.329621	Clusterin OS=Homo sapiens OX=9606 GN=CLU PE=1 SV=1
P11021	HSPA5	1508	51	654	402	0.614679	Endoplasmic reticulum chaperone BiP OS=Homo sapiens OX=9606 GN=HSPA5 PE=1 SV=2
P11047	LAMC1	223	54	1609	686	0.426352	Laminin subunit gamma-1 OS=Homo sapiens OX=9606 GN=LAMC1 PE=1 SV=3
P11117	ACP2	37	9	423	102	0.241135	Lysosomal acid phosphatase OS=Homo sapiens OX=9606 GN=ACP2 PE=1 SV=3
P11142	HSPA8	581	34	646	349	0.540248	Heat shock cognate 71 kDa protein OS=Homo sapiens OX=9606 GN=HSPA8 PE=1 SV=1
P11166	SLC2A1	77	8	492	72	0.146341	Solute carrier family 2, facilitated glucose transporter member 1 OS=Homo sapiens OX=9606 GN=SLC2A1 PE=1 SV=2
P11168	SLC2A2	20	4	524	37	0.0706107	Solute carrier family 2, facilitated glucose transporter member 2 OS=Homo sapiens OX=9606 GN=SLC2A2 PE=1 SV=1
P11169	SLC2A3	10	3	496	31	0.0625	Solute carrier family 2, facilitated glucose transporter member 3 OS=Homo sapiens OX=9606 GN=SLC2A3 PE=1 SV=1
P11171	EPB41	88	23	864	246	0.284722	Protein 4.1 OS=Homo sapiens OX=9606 GN=EPB41 PE=1 SV=4
P11172	UMPS	56	17	480	152	0.316667	Uridine 5'-monophosphate synthase OS=Homo sapiens OX=9606 GN=UMPS PE=1 SV=1
P11177	PDHB	124	11	359	144	0.401114	Pyruvate dehydrogenase E1 component subunit beta, mitochondrial OS=Homo sapiens OX=9606 GN=PDHB PE=1 SV=3
P11182	DBT	47	15	482	153	0.317427	Lipoamide acyltransferase component of branched-chain alpha-keto acid dehydrogenase complex, mitochondrial OS=Homo sapiens OX=9606 GN=DBT PE=1 SV=4
P11216	PYGB	126	27	843	278	0.329775	Glycogen phosphorylase, brain form OS=Homo sapiens OX=9606 GN=PYGB PE=1 SV=5
P11233	RALA	24	6	206	59	0.286408	Ras-related protein Ral-A OS=Homo sapiens OX=9606 GN=RALA PE=1 SV=1
P11234	RALB	67	10	206	69	0.334951	Ras-related protein Ral-B OS=Homo sapiens OX=9606 GN=RALB PE=1 SV=1
P11274	BCR	27	13	1271	123	0.0967742	Breakpoint cluster region protein OS=Homo sapiens OX=9606 GN=BCR PE=1 SV=2
P11279	LAMP1	44	9	417	78	0.18705	Lysosome-associated membrane glycoprotein 1 OS=Homo sapiens OX=9606 GN=LAMP1 PE=1 SV=3
P11310	ACADM	127	15	421	139	0.330166	Medium-chain specific acyl-CoA dehydrogenase, mitochondrial OS=Homo sapiens OX=9606 GN=ACADM PE=1 SV=1
P11362	FGFR1	5	2	822	26	0.0316302	Fibroblast growth factor receptor 1 OS=Homo sapiens OX=9606 GN=FGFR1 PE=1 SV=3
P11387	TOP1	377	47	765	345	0.45098	DNA topoisomerase 1 OS=Homo sapiens OX=9606 GN=TOP1 PE=1 SV=2
P11388	TOP2A	130	41	1531	356	0.232528	DNA topoisomerase 2-alpha OS=Homo sapiens OX=9606 GN=TOP2A PE=1 SV=3
P11413	G6PD	127	21	515	228	0.442718	Glucose-6-phosphate 1-dehydrogenase OS=Homo sapiens OX=9606 GN=G6PD PE=1 SV=4
P11441	UBL4A	12	4	157	35	0.22293	Ubiquitin-like protein 4A OS=Homo sapiens OX=9606 GN=UBL4A PE=1 SV=1
P11498	PC	180	37	1178	443	0.376061	Pyruvate carboxylase, mitochondrial OS=Homo sapiens OX=9606 GN=PC PE=1 SV=2
P11511	CYP19A1	3	3	503	27	0.0536779	Aromatase OS=Homo sapiens OX=9606 GN=CYP19A1 PE=1 SV=3
P11532	DMD	88	13	3685	137	0.0371777	Dystrophin OS=Homo sapiens OX=9606 GN=DMD PE=1 SV=3
P11586	MTHFD1	182	36	935	374	0.4	C-1-tetrahydrofolate synthase, cytoplasmic OS=Homo sapiens OX=9606 GN=MTHFD1 PE=1 SV=4
P11717	IGF2R	352	87	2491	966	0.387796	Cation-independent mannose-6-phosphate receptor OS=Homo sapiens OX=9606 GN=IGF2R PE=1 SV=3
P11766	ADH5	103	14	374	149	0.398396	Alcohol dehydrogenase class-3 OS=Homo sapiens OX=9606 GN=ADH5 PE=1 SV=4
P11802	CDK4	12	4	303	49	0.161716	Cyclin-dependent kinase 4 OS=Homo sapiens OX=9606 GN=CDK4 PE=1 SV=2
P11908	PRPS2	16	6	318	54	0.169811	Ribose-phosphate pyrophosphokinase 2 OS=Homo sapiens OX=9606 GN=PRPS2 PE=1 SV=2
P11940	PABPC1	347	27	636	255	0.400943	Polyadenylate-binding protein 1 OS=Homo sapiens OX=9606 GN=PABPC1 PE=1 SV=2
P12004	PCNA	118	13	261	145	0.555556	Proliferating cell nuclear antigen OS=Homo sapiens OX=9606 GN=PCNA PE=1 SV=1
P12081	HARS1	56	17	509	168	0.330059	Histidine--tRNA ligase, cytoplasmic OS=Homo sapiens OX=9606 GN=HARS1 PE=1 SV=2
P12235	SLC25A4	18	3	298	28	0.0939597	ADP/ATP translocase 1 OS=Homo sapiens OX=9606 GN=SLC25A4 PE=1 SV=4
P12236	SLC25A6	384	15	298	114	0.38255	ADP/ATP translocase 3 OS=Homo sapiens OX=9606 GN=SLC25A6 PE=1 SV=4
P12259	F5	65	27	2224	281	0.126349	Coagulation factor V OS=Homo sapiens OX=9606 GN=F5 PE=1 SV=4
P12268	IMPDH2	102	20	514	211	0.410506	Inosine-5'-monophosphate dehydrogenase 2 OS=Homo sapiens OX=9606 GN=IMPDH2 PE=1 SV=2
P12270	TPR	527	122	2363	1116	0.472281	Nucleoprotein TPR OS=Homo sapiens OX=9606 GN=TPR PE=1 SV=3
P12277	CKB	61	11	381	131	0.343832	Creatine kinase B-type OS=Homo sapiens OX=9606 GN=CKB PE=1 SV=1
P12429	ANXA3	9	7	323	70	0.216718	Annexin A3 OS=Homo sapiens OX=9606 GN=ANXA3 PE=1 SV=3
P12532	CKMT1A	6	3	417	29	0.0695444	Creatine kinase U-type, mitochondrial OS=Homo sapiens OX=9606 GN=CKMT1A PE=1 SV=1
P12644	BMP4	2	2	408	36	0.0882353	Bone morphogenetic protein 4 OS=Homo sapiens OX=9606 GN=BMP4 PE=1 SV=1
P12694	BCKDHA	46	9	445	97	0.217978	2-oxoisovalerate dehydrogenase subunit alpha, mitochondrial OS=Homo sapiens OX=9606 GN=BCKDHA PE=1 SV=2
P12755	SKI	13	10	728	94	0.129121	Ski oncogene OS=Homo sapiens OX=9606 GN=SKI PE=1 SV=1
P12757	SKIL	11	9	684	86	0.125731	Ski-like protein OS=Homo sapiens OX=9606 GN=SKIL PE=1 SV=2
P12814	ACTN1	189	29	892	317	0.355381	Alpha-actinin-1 OS=Homo sapiens OX=9606 GN=ACTN1 PE=1 SV=2
P12830	CDH1	18	8	882	93	0.105442	Cadherin-1 OS=Homo sapiens OX=9606 GN=CDH1 PE=1 SV=3
P12931	SRC	28	9	536	92	0.171642	Proto-oncogene tyrosine-protein kinase Src OS=Homo sapiens OX=9606 GN=SRC PE=1 SV=3
P12955	PEPD	66	13	493	143	0.290061	Xaa-Pro dipeptidase OS=Homo sapiens OX=9606 GN=PEPD PE=1 SV=3
P12956	XRCC6	207	39	609	344	0.56486	X-ray repair cross-complementing protein 6 OS=Homo sapiens OX=9606 GN=XRCC6 PE=1 SV=2
P13010	XRCC5	297	36	732	387	0.528689	X-ray repair cross-complementing protein 5 OS=Homo sapiens OX=9606 GN=XRCC5 PE=1 SV=3
P13051	UNG	27	6	313	85	0.271565	Uracil-DNA glycosylase OS=Homo sapiens OX=9606 GN=UNG PE=1 SV=2
P13056	NR2C1	6	5	603	47	0.0779436	Nuclear receptor subfamily 2 group C member 1 OS=Homo sapiens OX=9606 GN=NR2C1 PE=1 SV=2
P13073	COX4I1	52	9	169	81	0.47929	Cytochrome c oxidase subunit 4 isoform 1, mitochondrial OS=Homo sapiens OX=9606 GN=COX4I1 PE=1 SV=1
P13196	ALAS1	21	14	640	173	0.270313	5-aminolevulinate synthase, non-specific, mitochondrial OS=Homo sapiens OX=9606 GN=ALAS1 PE=1 SV=2
P13284	IFI30	3	1	250	11	0.044	Gamma-interferon-inducible lysosomal thiol reductase OS=Homo sapiens OX=9606 GN=IFI30 PE=1 SV=3
P13473	LAMP2	10	4	410	37	0.0902439	Lysosome-associated membrane glycoprotein 2 OS=Homo sapiens OX=9606 GN=LAMP2 PE=1 SV=2
P13489	RNH1	102	15	461	172	0.373102	Ribonuclease inhibitor OS=Homo sapiens OX=9606 GN=RNH1 PE=1 SV=2
P13498	CYBA	1	1	195	6	0.0307692	Cytochrome b-245 light chain OS=Homo sapiens OX=9606 GN=CYBA PE=1 SV=3
P13598	ICAM2	3	2	275	14	0.0509091	Intercellular adhesion molecule 2 OS=Homo sapiens OX=9606 GN=ICAM2 PE=1 SV=2
P13639	EEF2	537	47	858	450	0.524476	Elongation factor 2 OS=Homo sapiens OX=9606 GN=EEF2 PE=1 SV=4
P13640	MT1G	55	2	62	21	0.33871	Metallothionein-1G OS=Homo sapiens OX=9606 GN=MT1G PE=1 SV=2
P13667	PDIA4	627	54	645	471	0.730233	Protein disulfide-isomerase A4 OS=Homo sapiens OX=9606 GN=PDIA4 PE=1 SV=2
P13674	P4HA1	106	33	534	343	0.642322	Prolyl 4-hydroxylase subunit alpha-1 OS=Homo sapiens OX=9606 GN=P4HA1 PE=1 SV=2
P13688	CEACAM1	16	5	526	79	0.15019	Carcinoembryonic antigen-related cell adhesion molecule 1 OS=Homo sapiens OX=9606 GN=CEACAM1 PE=1 SV=2
P13693	TPT1	50	6	172	52	0.302326	Translationally-controlled tumor protein OS=Homo sapiens OX=9606 GN=TPT1 PE=1 SV=1
P13716	ALAD	17	7	330	83	0.251515	Delta-aminolevulinic acid dehydratase OS=Homo sapiens OX=9606 GN=ALAD PE=1 SV=1
P13747	HLA-E	4	3	358	26	0.0726257	HLA class I histocompatibility antigen, alpha chain E OS=Homo sapiens OX=9606 GN=HLA-E PE=1 SV=4
P13797	PLS3	185	26	630	276	0.438095	Plastin-3 OS=Homo sapiens OX=9606 GN=PLS3 PE=1 SV=4
P13798	APEH	85	18	732	195	0.266393	Acylamino-acid-releasing enzyme OS=Homo sapiens OX=9606 GN=APEH PE=1 SV=4
P13804	ETFA	74	14	333	158	0.474474	Electron transfer flavoprotein subunit alpha, mitochondrial OS=Homo sapiens OX=9606 GN=ETFA PE=1 SV=1
P13807	GYS1	37	12	737	146	0.1981	Glycogen [starch] synthase, muscle OS=Homo sapiens OX=9606 GN=GYS1 PE=1 SV=2
P13861	PRKAR2A	85	13	404	149	0.368812	cAMP-dependent protein kinase type II-alpha regulatory subunit OS=Homo sapiens OX=9606 GN=PRKAR2A PE=1 SV=2
P13929	ENO3	33	8	434	84	0.193548	Beta-enolase OS=Homo sapiens OX=9606 GN=ENO3 PE=1 SV=5
P13984	GTF2F2	38	12	249	133	0.534137	General transcription factor IIF subunit 2 OS=Homo sapiens OX=9606 GN=GTF2F2 PE=1 SV=2
P13987	CD59	13	2	128	20	0.15625	CD59 glycoprotein OS=Homo sapiens OX=9606 GN=CD59 PE=1 SV=1
P13994	YJU2B	18	7	396	114	0.287879	Probable splicing factor YJU2B OS=Homo sapiens OX=9606 GN=YJU2B PE=1 SV=2
P13995	MTHFD2	95	14	350	161	0.46	Bifunctional methylenetetrahydrofolate dehydrogenase/cyclohydrolase, mitochondrial OS=Homo sapiens OX=9606 GN=MTHFD2 PE=1 SV=2
P14174	MIF	21	3	115	28	0.243478	Macrophage migration inhibitory factor OS=Homo sapiens OX=9606 GN=MIF PE=1 SV=4
P14209	CD99	3	1	185	14	0.0756757	CD99 antigen OS=Homo sapiens OX=9606 GN=CD99 PE=1 SV=1
P14210	HGF	2	1	728	8	0.010989	Hepatocyte growth factor OS=Homo sapiens OX=9606 GN=HGF PE=1 SV=2
P14314	PRKCSH	201	20	528	262	0.496212	Glucosidase 2 subunit beta OS=Homo sapiens OX=9606 GN=PRKCSH PE=1 SV=2
P14316	IRF2	5	3	349	28	0.0802292	Interferon regulatory factor 2 OS=Homo sapiens OX=9606 GN=IRF2 PE=1 SV=2
P14324	FDPS	44	8	419	108	0.257757	Farnesyl pyrophosphate synthase OS=Homo sapiens OX=9606 GN=FDPS PE=1 SV=4
P14373	TRIM27	22	8	513	91	0.177388	Zinc finger protein RFP OS=Homo sapiens OX=9606 GN=TRIM27 PE=1 SV=1
P14406	COX7A2	10	2	83	23	0.277108	Cytochrome c oxidase subunit 7A2, mitochondrial OS=Homo sapiens OX=9606 GN=COX7A2 PE=1 SV=1
P14543	NID1	76	23	1247	247	0.198075	Nidogen-1 OS=Homo sapiens OX=9606 GN=NID1 PE=1 SV=3
P14550	AKR1A1	59	15	325	158	0.486154	Aldo-keto reductase family 1 member A1 OS=Homo sapiens OX=9606 GN=AKR1A1 PE=1 SV=3
P14555	PLA2G2A	2	2	144	14	0.0972222	Phospholipase A2, membrane associated OS=Homo sapiens OX=9606 GN=PLA2G2A PE=1 SV=2
P14618	PKM	397	32	531	337	0.634652	Pyruvate kinase PKM OS=Homo sapiens OX=9606 GN=PKM PE=1 SV=4
P14621	ACYP2	7	3	99	23	0.232323	Acylphosphatase-2 OS=Homo sapiens OX=9606 GN=ACYP2 PE=1 SV=2
P14625	HSP90B1	1260	70	803	607	0.755915	Endoplasmin OS=Homo sapiens OX=9606 GN=HSP90B1 PE=1 SV=1
P14649	MYL6B	60	8	208	76	0.365385	Myosin light chain 6B OS=Homo sapiens OX=9606 GN=MYL6B PE=1 SV=1
P14678	SNRPB	234	10	240	94	0.391667	Small nuclear ribonucleoprotein-associated proteins B and B' OS=Homo sapiens OX=9606 GN=SNRPB PE=1 SV=2
P14735	IDE	88	33	1019	313	0.307164	Insulin-degrading enzyme OS=Homo sapiens OX=9606 GN=IDE PE=1 SV=4
P14778	IL1R1	2	2	569	21	0.0369069	Interleukin-1 receptor type 1 OS=Homo sapiens OX=9606 GN=IL1R1 PE=1 SV=1
P14854	COX6B1	106	6	86	58	0.674419	Cytochrome c oxidase subunit 6B1 OS=Homo sapiens OX=9606 GN=COX6B1 PE=1 SV=2
P14859	POU2F1	10	4	743	46	0.0619112	POU domain, class 2, transcription factor 1 OS=Homo sapiens OX=9606 GN=POU2F1 PE=1 SV=2
P14866	HNRNPL	282	19	589	261	0.443124	Heterogeneous nuclear ribonucleoprotein L OS=Homo sapiens OX=9606 GN=HNRNPL PE=1 SV=2
P14868	DARS1	206	25	501	272	0.542914	Aspartate--tRNA ligase, cytoplasmic OS=Homo sapiens OX=9606 GN=DARS1 PE=1 SV=2
P14927	UQCRB	52	11	111	70	0.630631	Cytochrome b-c1 complex subunit 7 OS=Homo sapiens OX=9606 GN=UQCRB PE=1 SV=2
P15056	BRAF	45	10	766	87	0.113577	Serine/threonine-protein kinase B-raf OS=Homo sapiens OX=9606 GN=BRAF PE=1 SV=4
P15104	GLUL	35	9	373	101	0.270777	Glutamine synthetase OS=Homo sapiens OX=9606 GN=GLUL PE=1 SV=4
P15121	AKR1B1	63	13	316	131	0.414557	Aldo-keto reductase family 1 member B1 OS=Homo sapiens OX=9606 GN=AKR1B1 PE=1 SV=3
P15144	ANPEP	112	27	967	281	0.290589	Aminopeptidase N OS=Homo sapiens OX=9606 GN=ANPEP PE=1 SV=4
P15151	PVR	14	5	417	54	0.129496	Poliovirus receptor OS=Homo sapiens OX=9606 GN=PVR PE=1 SV=2
P15153	RAC2	43	5	192	30	0.15625	Ras-related C3 botulinum toxin substrate 2 OS=Homo sapiens OX=9606 GN=RAC2 PE=1 SV=1
P15170	GSPT1	90	9	499	95	0.190381	Eukaryotic peptide chain release factor GTP-binding subunit ERF3A OS=Homo sapiens OX=9606 GN=GSPT1 PE=1 SV=1
P15260	IFNGR1	21	7	489	83	0.169734	Interferon gamma receptor 1 OS=Homo sapiens OX=9606 GN=IFNGR1 PE=1 SV=1
P15289	ARSA	13	4	507	34	0.0670611	Arylsulfatase A OS=Homo sapiens OX=9606 GN=ARSA PE=1 SV=3
P15291	B4GALT1	14	7	398	86	0.21608	Beta-1,4-galactosyltransferase 1 OS=Homo sapiens OX=9606 GN=B4GALT1 PE=1 SV=5
P15311	EZR	231	40	586	316	0.539249	Ezrin OS=Homo sapiens OX=9606 GN=EZR PE=1 SV=4
P15313	ATP6V1B1	14	5	513	34	0.0662768	V-type proton ATPase subunit B, kidney isoform OS=Homo sapiens OX=9606 GN=ATP6V1B1 PE=1 SV=3
P15336	ATF2	13	5	505	51	0.10099	Cyclic AMP-dependent transcription factor ATF-2 OS=Homo sapiens OX=9606 GN=ATF2 PE=1 SV=4
P15374	UCHL3	39	8	230	108	0.469565	Ubiquitin carboxyl-terminal hydrolase isozyme L3 OS=Homo sapiens OX=9606 GN=UCHL3 PE=1 SV=1
P15407	FOSL1	2	2	271	21	0.0774908	Fos-related antigen 1 OS=Homo sapiens OX=9606 GN=FOSL1 PE=1 SV=1
P15529	CD46	45	9	392	89	0.227041	Membrane cofactor protein OS=Homo sapiens OX=9606 GN=CD46 PE=1 SV=3
P15531	NME1	31	6	152	84	0.552632	Nucleoside diphosphate kinase A OS=Homo sapiens OX=9606 GN=NME1 PE=1 SV=1
P15559	NQO1	100	12	274	100	0.364964	NAD(P)H dehydrogenase [quinone] 1 OS=Homo sapiens OX=9606 GN=NQO1 PE=1 SV=1
P15586	GNS	47	8	552	95	0.172101	N-acetylglucosamine-6-sulfatase OS=Homo sapiens OX=9606 GN=GNS PE=1 SV=3
P15622	ZNF250	3	2	560	31	0.0553571	Zinc finger protein 250 OS=Homo sapiens OX=9606 GN=ZNF250 PE=1 SV=3
P15692	VEGFA	4	2	395	14	0.035443	Vascular endothelial growth factor A, long form OS=Homo sapiens OX=9606 GN=VEGFA PE=1 SV=3
P15735	PHKG2	16	5	406	58	0.142857	Phosphorylase b kinase gamma catalytic chain, liver/testis isoform OS=Homo sapiens OX=9606 GN=PHKG2 PE=1 SV=1
P15822	HIVEP1	16	6	2718	53	0.0194996	Zinc finger protein 40 OS=Homo sapiens OX=9606 GN=HIVEP1 PE=1 SV=4
P15848	ARSB	38	8	533	78	0.146341	Arylsulfatase B OS=Homo sapiens OX=9606 GN=ARSB PE=1 SV=1
P15880	RPS2	109	17	293	144	0.491468	Small ribosomal subunit protein uS5 OS=Homo sapiens OX=9606 GN=RPS2 PE=1 SV=2
P15907	ST6GAL1	60	14	406	148	0.364532	Beta-galactoside alpha-2,6-sialyltransferase 1 OS=Homo sapiens OX=9606 GN=ST6GAL1 PE=1 SV=1
P15923	TCF3	1	1	654	13	0.0198777	Transcription factor E2-alpha OS=Homo sapiens OX=9606 GN=TCF3 PE=1 SV=1
P15927	RPA2	28	7	270	93	0.344444	Replication protein A 32 kDa subunit OS=Homo sapiens OX=9606 GN=RPA2 PE=1 SV=1
P15954	COX7C	10	2	63	18	0.285714	Cytochrome c oxidase subunit 7C, mitochondrial OS=Homo sapiens OX=9606 GN=COX7C PE=1 SV=1
P16083	NQO2	13	6	231	69	0.298701	Ribosyldihydronicotinamide dehydrogenase [quinone] OS=Homo sapiens OX=9606 GN=NQO2 PE=1 SV=5
P16104	H2AX	1615	8	143	70	0.48951	Histone H2AX OS=Homo sapiens OX=9606 GN=H2AX PE=1 SV=2
P16118	PFKFB1	18	6	471	55	0.116773	6-phosphofructo-2-kinase/fructose-2,6-bisphosphatase 1 OS=Homo sapiens OX=9606 GN=PFKFB1 PE=1 SV=3
P16152	CBR1	68	11	277	109	0.393502	Carbonyl reductase [NADPH] 1 OS=Homo sapiens OX=9606 GN=CBR1 PE=1 SV=3
P16219	ACADS	63	9	412	111	0.269417	Short-chain specific acyl-CoA dehydrogenase, mitochondrial OS=Homo sapiens OX=9606 GN=ACADS PE=1 SV=1
P16220	CREB1	16	4	327	36	0.110092	Cyclic AMP-responsive element-binding protein 1 OS=Homo sapiens OX=9606 GN=CREB1 PE=1 SV=3
P16260	SLC25A16	4	2	332	22	0.0662651	Solute carrier family 25 member 16 OS=Homo sapiens OX=9606 GN=SLC25A16 PE=1 SV=3
P16278	GLB1	59	9	677	111	0.163959	Beta-galactosidase OS=Homo sapiens OX=9606 GN=GLB1 PE=1 SV=2
P16284	PECAM1	6	5	738	47	0.0636856	Platelet endothelial cell adhesion molecule OS=Homo sapiens OX=9606 GN=PECAM1 PE=1 SV=2
P16298	PPP3CB	34	5	524	49	0.0935115	Serine/threonine-protein phosphatase 2B catalytic subunit beta isoform OS=Homo sapiens OX=9606 GN=PPP3CB PE=1 SV=2
P16333	NCK1	14	6	377	55	0.145889	SH2/SH3 adapter protein NCK1 OS=Homo sapiens OX=9606 GN=NCK1 PE=1 SV=1
P16383	GCFC2	19	11	781	114	0.145967	Intron Large complex component GCFC2 OS=Homo sapiens OX=9606 GN=GCFC2 PE=1 SV=2
P16401	H1-5	526	15	226	86	0.380531	Histone H1.5 OS=Homo sapiens OX=9606 GN=H1-5 PE=1 SV=3
P16402	H1-3	1321	9	221	58	0.262443	Histone H1.3 OS=Homo sapiens OX=9606 GN=H1-3 PE=1 SV=2
P16403	H1-2	12	6	213	42	0.197183	Histone H1.2 OS=Homo sapiens OX=9606 GN=H1-2 PE=1 SV=2
P16422	EPCAM	35	10	314	126	0.401274	Epithelial cell adhesion molecule OS=Homo sapiens OX=9606 GN=EPCAM PE=1 SV=2
P16435	POR	330	43	677	401	0.592319	NADPH--cytochrome P450 reductase OS=Homo sapiens OX=9606 GN=POR PE=1 SV=2
P16444	DPEP1	10	5	411	52	0.126521	Dipeptidase 1 OS=Homo sapiens OX=9606 GN=DPEP1 PE=1 SV=3
P16455	MGMT	12	4	207	55	0.2657	Methylated-DNA--protein-cysteine methyltransferase OS=Homo sapiens OX=9606 GN=MGMT PE=1 SV=1
P16591	FER	40	18	822	164	0.199513	Tyrosine-protein kinase Fer OS=Homo sapiens OX=9606 GN=FER PE=1 SV=2
P16615	ATP2A2	418	38	1042	380	0.364683	Sarcoplasmic/endoplasmic reticulum calcium ATPase 2 OS=Homo sapiens OX=9606 GN=ATP2A2 PE=1 SV=1
P16662	UGT2B7	28	6	529	57	0.10775	UDP-glucuronosyltransferase 2B7 OS=Homo sapiens OX=9606 GN=UGT2B7 PE=1 SV=2
P16671	CD36	3	2	472	30	0.0635593	Platelet glycoprotein 4 OS=Homo sapiens OX=9606 GN=CD36 PE=1 SV=2
P16870	CPE	57	16	476	164	0.344538	Carboxypeptidase E OS=Homo sapiens OX=9606 GN=CPE PE=1 SV=1
P16930	FAH	31	11	419	134	0.319809	Fumarylacetoacetase OS=Homo sapiens OX=9606 GN=FAH PE=1 SV=2
P16949	STMN1	64	10	149	53	0.355705	Stathmin OS=Homo sapiens OX=9606 GN=STMN1 PE=1 SV=3
P16989	YBX3	238	12	372	137	0.36828	Y-box-binding protein 3 OS=Homo sapiens OX=9606 GN=YBX3 PE=1 SV=4
P17010	ZFX	37	12	805	122	0.151553	Zinc finger X-chromosomal protein OS=Homo sapiens OX=9606 GN=ZFX PE=2 SV=2
P17014	ZNF12	3	2	697	20	0.0286944	Zinc finger protein 12 OS=Homo sapiens OX=9606 GN=ZNF12 PE=1 SV=3
P17017	ZNF14	4	3	642	31	0.0482866	Zinc finger protein 14 OS=Homo sapiens OX=9606 GN=ZNF14 PE=2 SV=3
P17028	ZNF24	18	9	368	93	0.252717	Zinc finger protein 24 OS=Homo sapiens OX=9606 GN=ZNF24 PE=1 SV=4
P17029	ZKSCAN1	7	5	563	62	0.110124	Zinc finger protein with KRAB and SCAN domains 1 OS=Homo sapiens OX=9606 GN=ZKSCAN1 PE=1 SV=3
P17036	ZNF3	3	2	446	20	0.044843	Zinc finger protein 3 OS=Homo sapiens OX=9606 GN=ZNF3 PE=1 SV=3
P17040	ZSCAN20	155	3	1043	33	0.0316395	Zinc finger and SCAN domain-containing protein 20 OS=Homo sapiens OX=9606 GN=ZSCAN20 PE=1 SV=3
P17041	ZNF32	1	1	273	10	0.03663	Zinc finger protein 32 OS=Homo sapiens OX=9606 GN=ZNF32 PE=1 SV=2
P17050	NAGA	17	6	411	58	0.141119	Alpha-N-acetylgalactosaminidase OS=Homo sapiens OX=9606 GN=NAGA PE=1 SV=2
P17066	HSPA6	86	4	643	36	0.0559876	Heat shock 70 kDa protein 6 OS=Homo sapiens OX=9606 GN=HSPA6 PE=1 SV=2
P17096	HMGA1	51	7	107	63	0.588785	High mobility group protein HMG-I/HMG-Y OS=Homo sapiens OX=9606 GN=HMGA1 PE=1 SV=3
[truncated: 6,596 more rows]

## Sheet: Sheet3
Table S3C. Identification of total proteins in Jurkat cells
[truncated: 8,673 more rows]
