# Supplementary material for: Systematic Quantification of Protein O‑GlcNAcylation Reveals Common and Cell-Type-Specific Responses to N‑Glycosylation Inhibition in Human Cells
Source: Anal Chem. 2026 May 19;98(21):15689–99. doi: 10.1021/acs.analchem.6c00972 (PMC13234820; doi:10.1021/acs.analchem.6c00972)
Supplement: Supplementary file 5 [file ac6c00972_si_005.xlsx]

## Sheet: Sheet1
Table S4A. Abundance changes of total proteins upon tunicamycin treatment in HEK293T cells
UniProt Accession	Gene Symbol	Avg(log2(Tuni/Ctrl))	Adjusted P value	Protein Annotation
A0A024RBG1	NUDT4B	-0.945507	0.000335486	Diphosphoinositol polyphosphate phosphohydrolase NUDT4B OS=Homo sapiens OX=9606 GN=NUDT4B PE=3 SV=1
A0A096LP01	SMIM26	0.130703	0.740619	Small integral membrane protein 26 OS=Homo sapiens OX=9606 GN=SMIM26 PE=1 SV=1
A0A0U1RRE5	NBDY	0.593435	0.114922	Negative regulator of P-body association OS=Homo sapiens OX=9606 GN=NBDY PE=1 SV=1
A0A1W2PQ72	MSANTD7	0.370785	0.00305077	Myb/SANT-like DNA-binding domain-containing protein 7 OS=Homo sapiens OX=9606 GN=MSANTD7 PE=4 SV=1
A0A1W2PR95	IGBP1C	0.119271	0.242621	Immunoglobulin-binding protein 1 family member C OS=Homo sapiens OX=9606 GN=IGBP1C PE=3 SV=1
A0A804HLA8	GNG5B	-0.166736	0.265239	Guanine nucleotide-binding protein G(I)/G(S)/G(O) subunit gamma-5B OS=Homo sapiens OX=9606 GN=GNG5B PE=3 SV=1
A0AV96	RBM47	-0.107289	0.264093	RNA-binding protein 47 OS=Homo sapiens OX=9606 GN=RBM47 PE=1 SV=2
A0AVF1	IFT56	-0.0548439	0.583647	Intraflagellar transport protein 56 OS=Homo sapiens OX=9606 GN=IFT56 PE=1 SV=1
A0AVI2	FER1L5	0.00479937	0.955053	Fer-1-like protein 5 OS=Homo sapiens OX=9606 GN=FER1L5 PE=2 SV=3
A0AVI4	TMEM129	-0.205584	0.0129219	E3 ubiquitin-protein ligase TM129 OS=Homo sapiens OX=9606 GN=TMEM129 PE=1 SV=1
A0AVK6	E2F8	0.169921	0.0379832	Transcription factor E2F8 OS=Homo sapiens OX=9606 GN=E2F8 PE=1 SV=1
A0AVT1	UBA6	0.0765429	0.26335	Ubiquitin-like modifier-activating enzyme 6 OS=Homo sapiens OX=9606 GN=UBA6 PE=1 SV=1
A0FGR8	ESYT2	-0.0902222	0.141083	Extended synaptotagmin-2 OS=Homo sapiens OX=9606 GN=ESYT2 PE=1 SV=1
A0JLT2	MED19	-0.0220388	0.838928	Mediator of RNA polymerase II transcription subunit 19 OS=Homo sapiens OX=9606 GN=MED19 PE=1 SV=2
A0JNW5	BLTP3B	-0.147025	0.0552905	Bridge-like lipid transfer protein family member 3B OS=Homo sapiens OX=9606 GN=BLTP3B PE=1 SV=2
A0MZ66	SHTN1	-0.0431808	0.601522	Shootin-1 OS=Homo sapiens OX=9606 GN=SHTN1 PE=1 SV=4
A0PJW6	TMEM223	0.141687	0.0613874	Transmembrane protein 223 OS=Homo sapiens OX=9606 GN=TMEM223 PE=1 SV=1
A0PK00	TMEM120B	-0.0425277	0.63759	Transmembrane protein 120B OS=Homo sapiens OX=9606 GN=TMEM120B PE=1 SV=1
A1A4S6	ARHGAP10	-0.034496	0.570263	Rho GTPase-activating protein 10 OS=Homo sapiens OX=9606 GN=ARHGAP10 PE=1 SV=1
A1A5C7	SLC22A23	-0.199404	0.0595263	Solute carrier family 22 member 23 OS=Homo sapiens OX=9606 GN=SLC22A23 PE=1 SV=2
A1L020	MEX3A	0.0247785	0.92347	RNA-binding protein MEX3A OS=Homo sapiens OX=9606 GN=MEX3A PE=1 SV=1
A1L0T0	ILVBL	0.180019	0.0186234	2-hydroxyacyl-CoA lyase 2 OS=Homo sapiens OX=9606 GN=ILVBL PE=1 SV=2
A1L157	TSPAN11	-0.438393	0.00217283	Tetraspanin-11 OS=Homo sapiens OX=9606 GN=TSPAN11 PE=2 SV=2
A1L170	C1orf226	-0.0906229	0.167184	Uncharacterized protein C1orf226 OS=Homo sapiens OX=9606 GN=C1orf226 PE=1 SV=1
A1L390	PLEKHG3	-0.0926953	0.170598	Pleckstrin homology domain-containing family G member 3 OS=Homo sapiens OX=9606 GN=PLEKHG3 PE=1 SV=1
A1L3X0	ELOVL7	0.160083	0.184373	Very long chain fatty acid elongase 7 OS=Homo sapiens OX=9606 GN=ELOVL7 PE=1 SV=1
A1X283	SH3PXD2B	-0.0444196	0.447684	SH3 and PX domain-containing protein 2B OS=Homo sapiens OX=9606 GN=SH3PXD2B PE=1 SV=3
A1XBS5	CIBAR1	-0.0795947	0.499723	CBY1-interacting BAR domain-containing protein 1 OS=Homo sapiens OX=9606 GN=CIBAR1 PE=1 SV=2
A2A3K4	PTPDC1	-0.10505	0.502666	Protein tyrosine phosphatase domain-containing protein 1 OS=Homo sapiens OX=9606 GN=PTPDC1 PE=1 SV=1
A2A3N6	PIPSL	0.182193	0.0134227	Putative PIP5K1A and PSMD4-like protein OS=Homo sapiens OX=9606 GN=PIPSL PE=5 SV=1
A2RRP1	NBAS	0.179627	0.0284006	NBAS subunit of NRZ tethering complex OS=Homo sapiens OX=9606 GN=NBAS PE=1 SV=2
A2RTX5	TARS3	0.165497	0.136119	Threonine--tRNA ligase 2, cytoplasmic OS=Homo sapiens OX=9606 GN=TARS3 PE=1 SV=1
A2RU49	HYKK	0.0130916	0.888387	Hydroxylysine kinase OS=Homo sapiens OX=9606 GN=HYKK PE=1 SV=2
A2RU67	FAM234B	0.773513	0.000378791	Protein FAM234B OS=Homo sapiens OX=9606 GN=FAM234B PE=1 SV=1
A2RUB1	MEIOC	-0.304197	0.00462202	Meiosis-specific coiled-coil domain-containing protein MEIOC OS=Homo sapiens OX=9606 GN=MEIOC PE=2 SV=3
A2RUC4	TYW5	-0.00739533	0.941446	tRNA wybutosine-synthesizing protein 5 OS=Homo sapiens OX=9606 GN=TYW5 PE=1 SV=1
A2RUS2	DENND3	-0.0854483	0.258289	DENN domain-containing protein 3 OS=Homo sapiens OX=9606 GN=DENND3 PE=1 SV=2
A2VDJ0	TMEM131L	0.0326321	0.686079	Transmembrane protein 131-like OS=Homo sapiens OX=9606 GN=TMEM131L PE=1 SV=2
A3KMH1	VWA8	0.0964867	0.138316	von Willebrand factor A domain-containing protein 8 OS=Homo sapiens OX=9606 GN=VWA8 PE=1 SV=2
A3KN83	SBNO1	-0.194157	0.0487475	Protein strawberry notch homolog 1 OS=Homo sapiens OX=9606 GN=SBNO1 PE=1 SV=1
A4D126	CRPPA	0.103483	0.600893	D-ribitol-5-phosphate cytidylyltransferase OS=Homo sapiens OX=9606 GN=CRPPA PE=1 SV=2
A4D161	FAM221A	0.0848208	0.166006	Protein FAM221A OS=Homo sapiens OX=9606 GN=FAM221A PE=1 SV=1
A4D1E9	GTPBP10	0.0198057	0.855734	GTP-binding protein 10 OS=Homo sapiens OX=9606 GN=GTPBP10 PE=1 SV=1
A4D1P6	WDR91	0.0848794	0.147437	WD repeat-containing protein 91 OS=Homo sapiens OX=9606 GN=WDR91 PE=1 SV=2
A4D1S0	KLRG2	-0.124316	0.617839	Killer cell lectin-like receptor subfamily G member 2 OS=Homo sapiens OX=9606 GN=KLRG2 PE=1 SV=3
A4D1U4	DENND11	0.0681107	0.636252	DENN domain-containing protein 11 OS=Homo sapiens OX=9606 GN=DENND11 PE=1 SV=1
A4D2B0	MBLAC1	-0.0788427	0.763472	Metallo-beta-lactamase domain-containing protein 1 OS=Homo sapiens OX=9606 GN=MBLAC1 PE=1 SV=1
A4UGR9	XIRP2	-0.2801	0.0306632	Xin actin-binding repeat-containing protein 2 OS=Homo sapiens OX=9606 GN=XIRP2 PE=1 SV=2
A5A3E0	POTEF	-0.0362173	0.838689	POTE ankyrin domain family member F OS=Homo sapiens OX=9606 GN=POTEF PE=1 SV=2
A5D8V6	VPS37C	-0.109171	0.505952	Vacuolar protein sorting-associated protein 37C OS=Homo sapiens OX=9606 GN=VPS37C PE=1 SV=2
A5D8V7	ODAD3	0.437222	0.00278623	Outer dynein arm-docking complex subunit 3 OS=Homo sapiens OX=9606 GN=ODAD3 PE=1 SV=1
A5PL33	KRBA1	0.0751097	0.542557	Protein KRBA1 OS=Homo sapiens OX=9606 GN=KRBA1 PE=1 SV=3
A5PLL7	PEDS1	0.000640159	0.996281	Plasmanylethanolamine desaturase 1 OS=Homo sapiens OX=9606 GN=PEDS1 PE=1 SV=3
A5PLN9	TRAPPC13	-0.143732	0.283883	Trafficking protein particle complex subunit 13 OS=Homo sapiens OX=9606 GN=TRAPPC13 PE=1 SV=2
A5YKK6	CNOT1	0.0720643	0.184107	CCR4-NOT transcription complex subunit 1 OS=Homo sapiens OX=9606 GN=CNOT1 PE=1 SV=2
A6H8Y1	BDP1	0.07553	0.365227	Transcription factor TFIIIB component B'' homolog OS=Homo sapiens OX=9606 GN=BDP1 PE=1 SV=3
A6NC05	C5orf63	-0.04402	0.857677	Glutaredoxin-like protein C5orf63 OS=Homo sapiens OX=9606 GN=C5orf63 PE=2 SV=3
A6NCE7	MAP1LC3B2	0.381253	0.00219658	Microtubule-associated proteins 1A/1B light chain 3 beta 2 OS=Homo sapiens OX=9606 GN=MAP1LC3B2 PE=1 SV=1
A6NDB9	PALM3	-0.0641677	0.642935	Paralemmin-3 OS=Homo sapiens OX=9606 GN=PALM3 PE=1 SV=2
A6NDG6	PGP	0.0599427	0.595766	Glycerol-3-phosphate phosphatase OS=Homo sapiens OX=9606 GN=PGP PE=1 SV=1
A6NDU8	RIMOC1	-0.0539518	0.538103	RAB7A-interacting MON1-CCZ1 complex subunit 1 OS=Homo sapiens OX=9606 GN=RIMOC1 PE=1 SV=1
A6NE01	FAM186A	-0.473503	0.107395	Protein FAM186A OS=Homo sapiens OX=9606 GN=FAM186A PE=2 SV=3
A6NE52	WDR97	0.174279	0.236231	WD repeat-containing protein 97 OS=Homo sapiens OX=9606 GN=WDR97 PE=2 SV=2
A6NED2	RCCD1	-0.0109961	0.877959	RCC1 domain-containing protein 1 OS=Homo sapiens OX=9606 GN=RCCD1 PE=1 SV=1
A6NFI3	ZNF316	-0.122216	0.277369	Zinc finger protein 316 OS=Homo sapiens OX=9606 GN=ZNF316 PE=1 SV=1
A6NFQ2	TCAF2	-0.0556623	0.683068	TRPM8 channel-associated factor 2 OS=Homo sapiens OX=9606 GN=TCAF2 PE=1 SV=2
A6NFY7	SDHAF1	0.0663405	0.842999	Succinate dehydrogenase assembly factor 1, mitochondrial OS=Homo sapiens OX=9606 GN=SDHAF1 PE=1 SV=1
A6NGB9	WIPF3	0.121972	0.154392	WAS/WASL-interacting protein family member 3 OS=Homo sapiens OX=9606 GN=WIPF3 PE=1 SV=4
A6NHG4	DDTL	-0.126154	0.351621	D-dopachrome decarboxylase-like protein OS=Homo sapiens OX=9606 GN=DDTL PE=2 SV=1
A6NHQ2	FBLL1	0.26869	0.00859725	rRNA/tRNA 2'-O-methyltransferase fibrillarin-like protein 1 OS=Homo sapiens OX=9606 GN=FBLL1 PE=3 SV=2
A6NHR9	SMCHD1	-0.0781517	0.222724	Structural maintenance of chromosomes flexible hinge domain-containing protein 1 OS=Homo sapiens OX=9606 GN=SMCHD1 PE=1 SV=2
A6NHX0	CASTOR2	-0.341307	0.00526833	Cytosolic arginine sensor for mTORC1 subunit 2 OS=Homo sapiens OX=9606 GN=CASTOR2 PE=1 SV=3
A6NI28	ARHGAP42	0.000662532	0.998082	Rho GTPase-activating protein 42 OS=Homo sapiens OX=9606 GN=ARHGAP42 PE=1 SV=3
A6NIH7	UNC119B	-0.0164507	0.802577	Protein unc-119 homolog B OS=Homo sapiens OX=9606 GN=UNC119B PE=1 SV=1
A6NIZ1	RAP1BL	-0.165447	0.389684	Ras-related protein Rap-1b-like protein OS=Homo sapiens OX=9606 GN=RAP1BL PE=2 SV=1
A6NJ78	METTL15	-0.0358776	0.700373	12S rRNA N4-methylcytidine (m4C) methyltransferase OS=Homo sapiens OX=9606 GN=METTL15 PE=1 SV=1
A6NK58	LIPT2	0.144187	0.565963	Octanoyl-[acyl-carrier-protein]:protein N-octanoyltransferase LIPT2, mitochondrial OS=Homo sapiens OX=9606 GN=LIPT2 PE=1 SV=1
A6NKD9	CCDC85C	-0.175388	0.0378293	Coiled-coil domain-containing protein 85C OS=Homo sapiens OX=9606 GN=CCDC85C PE=1 SV=1
A6NKF1	SAC3D1	0.132357	0.488489	SAC3 domain-containing protein 1 OS=Homo sapiens OX=9606 GN=SAC3D1 PE=1 SV=2
A6NN14	ZNF729	-0.14979	0.493904	Zinc finger protein 729 OS=Homo sapiens OX=9606 GN=ZNF729 PE=2 SV=4
A6NNL5	C15orf61	0.233144	0.151091	Uncharacterized protein C15orf61 OS=Homo sapiens OX=9606 GN=C15orf61 PE=2 SV=2
A6NNY8	USP27X	-0.0453053	0.676325	Ubiquitin carboxyl-terminal hydrolase 27 OS=Homo sapiens OX=9606 GN=USP27X PE=1 SV=3
A6QL63	ABTB3	-0.166102	0.12022	Ankyrin repeat and BTB/POZ domain-containing protein 3 OS=Homo sapiens OX=9606 GN=ABTB3 PE=2 SV=3
A6ZKI3	RTL8C	-0.12695	0.263794	Retrotransposon Gag-like protein 8C OS=Homo sapiens OX=9606 GN=RTL8C PE=1 SV=1
A7E2V4	ZSWIM8	0.172971	0.103954	Zinc finger SWIM domain-containing protein 8 OS=Homo sapiens OX=9606 GN=ZSWIM8 PE=1 SV=1
A7E2Y1	MYH7B	0.0436895	0.870976	Myosin-7B OS=Homo sapiens OX=9606 GN=MYH7B PE=1 SV=4
A7KAX9	ARHGAP32	-0.010331	0.948379	Rho GTPase-activating protein 32 OS=Homo sapiens OX=9606 GN=ARHGAP32 PE=1 SV=1
A7MCY6	TBKBP1	-0.278939	0.111939	TANK-binding kinase 1-binding protein 1 OS=Homo sapiens OX=9606 GN=TBKBP1 PE=1 SV=1
A8K0R7	ZNF839	-0.329665	0.017028	Zinc finger protein 839 OS=Homo sapiens OX=9606 GN=ZNF839 PE=2 SV=1
A8K855	EFCAB7	0.0703272	0.504143	EF-hand calcium-binding domain-containing protein 7 OS=Homo sapiens OX=9606 GN=EFCAB7 PE=1 SV=1
A8MPS7	YDJC	-0.0828101	0.481413	Carbohydrate deacetylase OS=Homo sapiens OX=9606 GN=YDJC PE=1 SV=1
A8MQ14	ZNF850	0.0450117	0.926231	Zinc finger protein 850 OS=Homo sapiens OX=9606 GN=ZNF850 PE=3 SV=2
A8MT69	CENPX	-0.116231	0.40233	Centromere protein X OS=Homo sapiens OX=9606 GN=CENPX PE=1 SV=1
A8MTT3	CEBPZOS	-0.0216366	0.90966	Protein CEBPZOS OS=Homo sapiens OX=9606 GN=CEBPZOS PE=1 SV=2
A8MTY0	ZNF724	-0.178461	0.0406902	Zinc finger protein 724 OS=Homo sapiens OX=9606 GN=ZNF724 PE=2 SV=3
A8MTZ0	BBIP1	-0.149629	0.189177	BBSome-interacting protein 1 OS=Homo sapiens OX=9606 GN=BBIP1 PE=1 SV=2
A8MV81	HIGD1C	0.00693446	0.979578	HIG1 domain family member 1C OS=Homo sapiens OX=9606 GN=HIGD1C PE=1 SV=2
A8MVJ9		-0.139183	0.0651617	Putative histone PARylation factor 1-like OS=Homo sapiens OX=9606 PE=5 SV=1
A8MW92	PHF20L1	-0.0170238	0.835623	PHD finger protein 20-like protein 1 OS=Homo sapiens OX=9606 GN=PHF20L1 PE=1 SV=2
A8MWD9	SNRPGP15	-0.0116833	0.948414	Putative small nuclear ribonucleoprotein G-like protein 15 OS=Homo sapiens OX=9606 GN=SNRPGP15 PE=5 SV=2
A8MWX3	WASH4P	-0.00127884	0.984939	Putative WAS protein family homolog 4 OS=Homo sapiens OX=9606 GN=WASH4P PE=5 SV=1
A8MWY0	ELAPOR2	-0.364081	0.00408761	Endosome/lysosome-associated apoptosis and autophagy regulator family member 2 OS=Homo sapiens OX=9606 GN=ELAPOR2 PE=1 SV=2
A8MXV4	NUDT19	0.0742486	0.309616	Acyl-coenzyme A diphosphatase NUDT19 OS=Homo sapiens OX=9606 GN=NUDT19 PE=1 SV=1
A9UHW6	MIF4GD	-0.0438379	0.838928	MIF4G domain-containing protein OS=Homo sapiens OX=9606 GN=MIF4GD PE=1 SV=1
A9YTQ3	AHRR	0.0827944	0.784478	Aryl hydrocarbon receptor repressor OS=Homo sapiens OX=9606 GN=AHRR PE=1 SV=3
B1AJZ9	FHAD1	-0.067293	0.843928	Forkhead-associated domain-containing protein 1 OS=Homo sapiens OX=9606 GN=FHAD1 PE=2 SV=2
B2RTY4	MYO9A	-0.0856166	0.143153	Unconventional myosin-IXa OS=Homo sapiens OX=9606 GN=MYO9A PE=1 SV=2
B3KU38	IQCJ-SCHIP1	-0.00301441	0.990626	IQCJ-SCHIP1 readthrough transcript protein OS=Homo sapiens OX=9606 GN=IQCJ-SCHIP1 PE=1 SV=2
B5ME19	EIF3CL	0.131868	0.0508	Eukaryotic translation initiation factor 3 subunit C-like protein OS=Homo sapiens OX=9606 GN=EIF3CL PE=1 SV=1
B7ZAP0	RABGAP1L	-0.170266	0.511121	Rab GTPase-activating protein 1-like, isoform 10 OS=Homo sapiens OX=9606 GN=RABGAP1L PE=1 SV=1
C9J7I0	UMAD1	0.0746333	0.308226	UBAP1-MVB12-associated (UMA)-domain containing protein 1 OS=Homo sapiens OX=9606 GN=UMAD1 PE=1 SV=2
C9JLR9	ZFTA	0.269324	0.398651	Zinc finger translocation-associated protein OS=Homo sapiens OX=9606 GN=ZFTA PE=1 SV=1
C9JLW8	MCRIP1	-0.0751386	0.295972	Mapk-regulated corepressor-interacting protein 1 OS=Homo sapiens OX=9606 GN=MCRIP1 PE=1 SV=1
E9PAV3	NACA	0.0156929	0.87835	Nascent polypeptide-associated complex subunit alpha, muscle-specific form OS=Homo sapiens OX=9606 GN=NACA PE=1 SV=1
E9PRG8	C11orf98	0.176103	0.297378	Uncharacterized protein C11orf98 OS=Homo sapiens OX=9606 GN=C11orf98 PE=1 SV=2
G2XKQ0	SUMO1P1	-0.199703	0.0265029	Small ubiquitin-related modifier 5 OS=Homo sapiens OX=9606 GN=SUMO1P1 PE=1 SV=2
G9CGD6	CNK3/IPCEF1	-0.133578	0.631153	CNK3/IPCEF1 fusion protein OS=Homo sapiens OX=9606 GN=CNK3/IPCEF1 PE=1 SV=1
L0R6Q1	SLC35A4	-0.134407	0.158414	SLC35A4 upstream open reading frame protein OS=Homo sapiens OX=9606 GN=SLC35A4 PE=3 SV=1
L0R819	ASDURF	-0.0251349	0.867925	ASNSD1 upstream open reading frame protein OS=Homo sapiens OX=9606 GN=ASDURF PE=1 SV=1
L0R8F8	MIEF1	0.113052	0.515932	Mitochondrial ribosome and complex I assembly factor AltMIEF1 OS=Homo sapiens OX=9606 GN=MIEF1 PE=1 SV=1
O00115	DNASE2	0.385485	0.0414681	Deoxyribonuclease-2-alpha OS=Homo sapiens OX=9606 GN=DNASE2 PE=1 SV=2
O00116	AGPS	0.139132	0.09477	Alkyldihydroxyacetonephosphate synthase, peroxisomal OS=Homo sapiens OX=9606 GN=AGPS PE=1 SV=1
O00139	KIF2A	-0.0750658	0.169649	Kinesin-like protein KIF2A OS=Homo sapiens OX=9606 GN=KIF2A PE=1 SV=3
O00142	TK2	0.203826	0.124337	Thymidine kinase 2, mitochondrial OS=Homo sapiens OX=9606 GN=TK2 PE=1 SV=4
O00148	DDX39A	0.0804508	0.262271	ATP-dependent RNA helicase DDX39A OS=Homo sapiens OX=9606 GN=DDX39A PE=1 SV=2
O00151	PDLIM1	-0.0125193	0.854975	PDZ and LIM domain protein 1 OS=Homo sapiens OX=9606 GN=PDLIM1 PE=1 SV=4
O00154	ACOT7	-0.0962405	0.0988966	Cytosolic acyl coenzyme A thioester hydrolase OS=Homo sapiens OX=9606 GN=ACOT7 PE=1 SV=3
O00159	MYO1C	-0.122252	0.170878	Unconventional myosin-Ic OS=Homo sapiens OX=9606 GN=MYO1C PE=1 SV=4
O00161	SNAP23	-0.0779103	0.165172	Synaptosomal-associated protein 23 OS=Homo sapiens OX=9606 GN=SNAP23 PE=1 SV=1
O00165	HAX1	0.0225029	0.770335	HCLS1-associated protein X-1 OS=Homo sapiens OX=9606 GN=HAX1 PE=1 SV=2
O00170	AIP	-0.133938	0.141229	AH receptor-interacting protein OS=Homo sapiens OX=9606 GN=AIP PE=1 SV=3
O00178	GTPBP1	0.0942401	0.189477	GTP-binding protein 1 OS=Homo sapiens OX=9606 GN=GTPBP1 PE=1 SV=3
O00186	STXBP3	0.104816	0.09911	Syntaxin-binding protein 3 OS=Homo sapiens OX=9606 GN=STXBP3 PE=1 SV=2
O00189	AP4M1	0.133559	0.399632	AP-4 complex subunit mu-1 OS=Homo sapiens OX=9606 GN=AP4M1 PE=1 SV=2
O00192	ARVCF	-0.0300362	0.741234	Splicing regulator ARVCF OS=Homo sapiens OX=9606 GN=ARVCF PE=1 SV=1
O00193	SMAP	-0.0220341	0.871447	Small acidic protein OS=Homo sapiens OX=9606 GN=SMAP PE=1 SV=1
O00203	AP3B1	0.0430106	0.610506	AP-3 complex subunit beta-1 OS=Homo sapiens OX=9606 GN=AP3B1 PE=1 SV=3
O00213	APBB1	-0.160891	0.0494424	Amyloid beta precursor protein binding family B member 1 OS=Homo sapiens OX=9606 GN=APBB1 PE=1 SV=2
O00217	NDUFS8	0.14582	0.0410567	NADH dehydrogenase [ubiquinone] iron-sulfur protein 8, mitochondrial OS=Homo sapiens OX=9606 GN=NDUFS8 PE=1 SV=1
O00221	NFKBIE	-0.218655	0.0347933	NF-kappa-B inhibitor epsilon OS=Homo sapiens OX=9606 GN=NFKBIE PE=1 SV=3
O00231	PSMD11	-0.0691219	0.209602	26S proteasome non-ATPase regulatory subunit 11 OS=Homo sapiens OX=9606 GN=PSMD11 PE=1 SV=3
O00232	PSMD12	-0.0636179	0.254356	26S proteasome non-ATPase regulatory subunit 12 OS=Homo sapiens OX=9606 GN=PSMD12 PE=1 SV=3
O00233	PSMD9	-0.181808	0.0360282	26S proteasome non-ATPase regulatory subunit 9 OS=Homo sapiens OX=9606 GN=PSMD9 PE=1 SV=3
O00244	ATOX1	-0.604416	0.000452567	Copper transport protein ATOX1 OS=Homo sapiens OX=9606 GN=ATOX1 PE=1 SV=1
O00255	MEN1	0.133932	0.173413	Menin OS=Homo sapiens OX=9606 GN=MEN1 PE=1 SV=5
O00257	CBX4	0.156216	0.0288955	E3 SUMO-protein ligase CBX4 OS=Homo sapiens OX=9606 GN=CBX4 PE=1 SV=3
O00258	GET1	0.137614	0.0812659	Guided entry of tail-anchored proteins factor 1 OS=Homo sapiens OX=9606 GN=GET1 PE=1 SV=2
O00264	PGRMC1	-0.00546788	0.964843	Membrane-associated progesterone receptor component 1 OS=Homo sapiens OX=9606 GN=PGRMC1 PE=1 SV=3
O00267	SUPT5H	0.0950413	0.0947928	Transcription elongation factor SPT5 OS=Homo sapiens OX=9606 GN=SUPT5H PE=1 SV=1
O00268	TAF4	-0.0708017	0.243338	Transcription initiation factor TFIID subunit 4 OS=Homo sapiens OX=9606 GN=TAF4 PE=1 SV=2
O00273	DFFA	0.100606	0.222747	DNA fragmentation factor subunit alpha OS=Homo sapiens OX=9606 GN=DFFA PE=1 SV=1
O00287	RFXAP	-0.0658605	0.298335	Regulatory factor X-associated protein OS=Homo sapiens OX=9606 GN=RFXAP PE=1 SV=1
O00291	HIP1	-0.322981	0.00896347	Huntingtin-interacting protein 1 OS=Homo sapiens OX=9606 GN=HIP1 PE=1 SV=5
O00299	CLIC1	0.0760146	0.268447	Chloride intracellular channel protein 1 OS=Homo sapiens OX=9606 GN=CLIC1 PE=1 SV=4
O00303	EIF3F	0.0795727	0.175142	Eukaryotic translation initiation factor 3 subunit F OS=Homo sapiens OX=9606 GN=EIF3F PE=1 SV=1
O00308	WWP2	0.0719844	0.218649	NEDD4-like E3 ubiquitin-protein ligase WWP2 OS=Homo sapiens OX=9606 GN=WWP2 PE=1 SV=2
O00311	CDC7	0.158069	0.113174	Cell division cycle 7-related protein kinase OS=Homo sapiens OX=9606 GN=CDC7 PE=1 SV=1
O00327	BMAL1	0.289802	0.106696	Basic helix-loop-helix ARNT-like protein 1 OS=Homo sapiens OX=9606 GN=BMAL1 PE=1 SV=2
O00329	PIK3CD	-0.0328336	0.726117	Phosphatidylinositol 4,5-bisphosphate 3-kinase catalytic subunit delta isoform OS=Homo sapiens OX=9606 GN=PIK3CD PE=1 SV=2
O00330	PDHX	0.0197544	0.830891	Pyruvate dehydrogenase protein X component, mitochondrial OS=Homo sapiens OX=9606 GN=PDHX PE=1 SV=3
O00391	QSOX1	0.261173	0.0106318	Sulfhydryl oxidase 1 OS=Homo sapiens OX=9606 GN=QSOX1 PE=1 SV=3
O00399	DCTN6	-0.0397202	0.660538	Dynactin subunit 6 OS=Homo sapiens OX=9606 GN=DCTN6 PE=1 SV=1
O00400	SLC33A1	0.861015	0.000190519	Acetyl-coenzyme A transporter 1 OS=Homo sapiens OX=9606 GN=SLC33A1 PE=1 SV=1
O00401	WASL	-0.0448541	0.536024	Actin nucleation-promoting factor WASL OS=Homo sapiens OX=9606 GN=WASL PE=1 SV=2
O00409	FOXN3	-0.251656	0.481297	Forkhead box protein N3 OS=Homo sapiens OX=9606 GN=FOXN3 PE=1 SV=1
O00410	IPO5	0.120116	0.339646	Importin-5 OS=Homo sapiens OX=9606 GN=IPO5 PE=1 SV=4
O00411	POLRMT	-0.253225	0.0143648	DNA-directed RNA polymerase, mitochondrial OS=Homo sapiens OX=9606 GN=POLRMT PE=1 SV=2
O00418	EEF2K	0.145674	0.0865462	Eukaryotic elongation factor 2 kinase OS=Homo sapiens OX=9606 GN=EEF2K PE=1 SV=2
O00422	SAP18	0.0792128	0.207014	Histone deacetylase complex subunit SAP18 OS=Homo sapiens OX=9606 GN=SAP18 PE=1 SV=1
O00423	EML1	-0.0189675	0.815269	Echinoderm microtubule-associated protein-like 1 OS=Homo sapiens OX=9606 GN=EML1 PE=1 SV=3
O00425	IGF2BP3	0.202188	0.0123771	Insulin-like growth factor 2 mRNA-binding protein 3 OS=Homo sapiens OX=9606 GN=IGF2BP3 PE=1 SV=2
O00429	DNM1L	0.10616	0.148901	Dynamin-1-like protein OS=Homo sapiens OX=9606 GN=DNM1L PE=1 SV=2
O00442	RTCA	-0.132458	0.390205	RNA 3'-terminal phosphate cyclase OS=Homo sapiens OX=9606 GN=RTCA PE=1 SV=1
O00443	PIK3C2A	-0.0714222	0.185356	Phosphatidylinositol 4-phosphate 3-kinase C2 domain-containing subunit alpha OS=Homo sapiens OX=9606 GN=PIK3C2A PE=1 SV=2
O00444	PLK4	-0.0147526	0.914958	Serine/threonine-protein kinase PLK4 OS=Homo sapiens OX=9606 GN=PLK4 PE=1 SV=3
O00458	IFRD1	1.28628	0.000267077	Interferon-related developmental regulator 1 OS=Homo sapiens OX=9606 GN=IFRD1 PE=1 SV=4
O00459	PIK3R2	-0.235774	0.0595372	Phosphatidylinositol 3-kinase regulatory subunit beta OS=Homo sapiens OX=9606 GN=PIK3R2 PE=1 SV=2
O00461	GOLIM4	0.0568102	0.381856	Golgi integral membrane protein 4 OS=Homo sapiens OX=9606 GN=GOLIM4 PE=1 SV=1
O00462	MANBA	0.151859	0.395035	Beta-mannosidase OS=Homo sapiens OX=9606 GN=MANBA PE=1 SV=3
O00463	TRAF5	-0.0962026	0.563092	TNF receptor-associated factor 5 OS=Homo sapiens OX=9606 GN=TRAF5 PE=1 SV=2
O00468	AGRN	0.552774	0.000609007	Agrin OS=Homo sapiens OX=9606 GN=AGRN PE=1 SV=6
O00469	PLOD2	-0.607487	0.00425856	Procollagen-lysine,2-oxoglutarate 5-dioxygenase 2 OS=Homo sapiens OX=9606 GN=PLOD2 PE=1 SV=2
O00470	MEIS1	-0.139914	0.0546544	Homeobox protein Meis1 OS=Homo sapiens OX=9606 GN=MEIS1 PE=1 SV=1
O00471	EXOC5	-0.0590793	0.618942	Exocyst complex component 5 OS=Homo sapiens OX=9606 GN=EXOC5 PE=1 SV=1
O00472	ELL2	0.0429427	0.640288	RNA polymerase II elongation factor ELL2 OS=Homo sapiens OX=9606 GN=ELL2 PE=1 SV=2
O00479	HMGN4	0.0373067	0.803407	High mobility group nucleosome-binding domain-containing protein 4 OS=Homo sapiens OX=9606 GN=HMGN4 PE=1 SV=3
O00483	NDUFA4	0.0165838	0.92991	Cytochrome c oxidase subunit NDUFA4 OS=Homo sapiens OX=9606 GN=NDUFA4 PE=1 SV=1
O00487	PSMD14	-0.0876979	0.559815	26S proteasome non-ATPase regulatory subunit 14 OS=Homo sapiens OX=9606 GN=PSMD14 PE=1 SV=1
O00488	ZNF593	0.596101	0.0144011	Zinc finger protein 593 OS=Homo sapiens OX=9606 GN=ZNF593 PE=1 SV=2
O00499	BIN1	-0.140891	0.0440925	Myc box-dependent-interacting protein 1 OS=Homo sapiens OX=9606 GN=BIN1 PE=1 SV=1
O00505	KPNA3	-0.060054	0.73069	Importin subunit alpha-4 OS=Homo sapiens OX=9606 GN=KPNA3 PE=1 SV=2
O00506	STK25	0.0576508	0.597316	Serine/threonine-protein kinase 25 OS=Homo sapiens OX=9606 GN=STK25 PE=1 SV=1
O00507	USP9Y	0.0566349	0.296761	Ubiquitin carboxyl-terminal hydrolase 9Y OS=Homo sapiens OX=9606 GN=USP9Y PE=1 SV=2
O00512	BCL9	-0.135872	0.155165	B-cell CLL/lymphoma 9 protein OS=Homo sapiens OX=9606 GN=BCL9 PE=1 SV=4
O00522	KRIT1	-0.289999	0.00887079	Krev interaction trapped protein 1 OS=Homo sapiens OX=9606 GN=KRIT1 PE=1 SV=2
O00541	PES1	0.212069	0.00998422	Pescadillo homolog OS=Homo sapiens OX=9606 GN=PES1 PE=1 SV=1
O00559	EBAG9	0.0626281	0.556911	Receptor-binding cancer antigen expressed on SiSo cells OS=Homo sapiens OX=9606 GN=EBAG9 PE=1 SV=1
O00560	SDCBP	0.132989	0.0846997	Syntenin-1 OS=Homo sapiens OX=9606 GN=SDCBP PE=1 SV=1
O00562	PITPNM1	-0.0027587	0.989059	Membrane-associated phosphatidylinositol transfer protein 1 OS=Homo sapiens OX=9606 GN=PITPNM1 PE=1 SV=4
O00566	MPHOSPH10	0.121253	0.213766	U3 small nucleolar ribonucleoprotein protein MPP10 OS=Homo sapiens OX=9606 GN=MPHOSPH10 PE=1 SV=2
O00567	NOP56	0.163262	0.122315	Nucleolar protein 56 OS=Homo sapiens OX=9606 GN=NOP56 PE=1 SV=4
O00571	DDX3X	0.12562	0.0625185	ATP-dependent RNA helicase DDX3X OS=Homo sapiens OX=9606 GN=DDX3X PE=1 SV=3
O00584	RNASET2	0.345428	0.00314522	Ribonuclease T2 OS=Homo sapiens OX=9606 GN=RNASET2 PE=1 SV=2
O00592	PODXL	0.0477102	0.540762	Podocalyxin OS=Homo sapiens OX=9606 GN=PODXL PE=1 SV=2
O00622	CCN1	0.795851	0.000266134	CCN family member 1 OS=Homo sapiens OX=9606 GN=CCN1 PE=1 SV=1
O00623	PEX12	-0.00608929	0.951738	Peroxisome assembly protein 12 OS=Homo sapiens OX=9606 GN=PEX12 PE=1 SV=1
O00625	PIR	-0.112309	0.0707063	Pirin OS=Homo sapiens OX=9606 GN=PIR PE=1 SV=1
O00628	PEX7	-0.346694	0.0491225	Peroxisomal targeting signal 2 receptor OS=Homo sapiens OX=9606 GN=PEX7 PE=1 SV=1
O00629	KPNA4	-0.0907087	0.504016	Importin subunit alpha-3 OS=Homo sapiens OX=9606 GN=KPNA4 PE=1 SV=1
O00635	TRIM38	0.00111735	0.990626	E3 ubiquitin-protein ligase TRIM38 OS=Homo sapiens OX=9606 GN=TRIM38 PE=1 SV=1
O00712	NFIB	-0.12932	0.550271	Nuclear factor 1 B-type OS=Homo sapiens OX=9606 GN=NFIB PE=1 SV=2
O00716	E2F3	0.0600594	0.347912	Transcription factor E2F3 OS=Homo sapiens OX=9606 GN=E2F3 PE=1 SV=1
O00743	PPP6C	-0.0272056	0.737425	Serine/threonine-protein phosphatase 6 catalytic subunit OS=Homo sapiens OX=9606 GN=PPP6C PE=1 SV=1
O00746	NME4	-0.175578	0.127627	Nucleoside diphosphate kinase, mitochondrial OS=Homo sapiens OX=9606 GN=NME4 PE=1 SV=1
O00748	CES2	0.186747	0.0235861	Cocaine esterase OS=Homo sapiens OX=9606 GN=CES2 PE=1 SV=1
O00750	PIK3C2B	-0.102729	0.326399	Phosphatidylinositol 4-phosphate 3-kinase C2 domain-containing subunit beta OS=Homo sapiens OX=9606 GN=PIK3C2B PE=1 SV=2
O00754	MAN2B1	0.0397955	0.524899	Lysosomal alpha-mannosidase OS=Homo sapiens OX=9606 GN=MAN2B1 PE=1 SV=3
O00762	UBE2C	-0.0666532	0.704425	Ubiquitin-conjugating enzyme E2 C OS=Homo sapiens OX=9606 GN=UBE2C PE=1 SV=1
O00763	ACACB	-0.0774245	0.157882	Acetyl-CoA carboxylase 2 OS=Homo sapiens OX=9606 GN=ACACB PE=1 SV=3
O00764	PDXK	0.404585	0.00580923	Pyridoxal kinase OS=Homo sapiens OX=9606 GN=PDXK PE=1 SV=1
O00767	SCD	0.495342	0.0284728	Stearoyl-CoA desaturase OS=Homo sapiens OX=9606 GN=SCD PE=1 SV=2
O14494	PLPP1	0.0855614	0.532116	Phospholipid phosphatase 1 OS=Homo sapiens OX=9606 GN=PLPP1 PE=1 SV=1
O14495	PLPP3	-0.0362347	0.772269	Phospholipid phosphatase 3 OS=Homo sapiens OX=9606 GN=PLPP3 PE=1 SV=1
O14497	ARID1A	-0.12875	0.0979242	AT-rich interactive domain-containing protein 1A OS=Homo sapiens OX=9606 GN=ARID1A PE=1 SV=3
O14521	SDHD	0.0577593	0.727427	Succinate dehydrogenase [ubiquinone] cytochrome b small subunit, mitochondrial OS=Homo sapiens OX=9606 GN=SDHD PE=1 SV=1
O14523	C2CD2L	0.151213	0.418663	Phospholipid transfer protein C2CD2L OS=Homo sapiens OX=9606 GN=C2CD2L PE=1 SV=3
O14524	NEMP1	-0.798413	0.000266134	Nuclear envelope integral membrane protein 1 OS=Homo sapiens OX=9606 GN=NEMP1 PE=1 SV=2
O14526	FCHO1	0.0161078	0.901493	F-BAR domain only protein 1 OS=Homo sapiens OX=9606 GN=FCHO1 PE=1 SV=2
O14530	TXNDC9	0.01062	0.889789	Thioredoxin domain-containing protein 9 OS=Homo sapiens OX=9606 GN=TXNDC9 PE=1 SV=2
O14531	DPYSL4	0.0748408	0.382459	Dihydropyrimidinase-related protein 4 OS=Homo sapiens OX=9606 GN=DPYSL4 PE=1 SV=2
O14544	SOCS6	-0.0576151	0.642442	Suppressor of cytokine signaling 6 OS=Homo sapiens OX=9606 GN=SOCS6 PE=1 SV=2
O14545	TRAFD1	-0.198649	0.061984	TRAF-type zinc finger domain-containing protein 1 OS=Homo sapiens OX=9606 GN=TRAFD1 PE=1 SV=1
O14548	COX7A2L	0.280082	0.0161912	Cytochrome c oxidase subunit 7A-related protein, mitochondrial OS=Homo sapiens OX=9606 GN=COX7A2L PE=1 SV=2
O14556	GAPDHS	0.0142463	0.918602	Glyceraldehyde-3-phosphate dehydrogenase, testis-specific OS=Homo sapiens OX=9606 GN=GAPDHS PE=1 SV=2
O14561	NDUFAB1	-0.104551	0.703313	Acyl carrier protein, mitochondrial OS=Homo sapiens OX=9606 GN=NDUFAB1 PE=1 SV=3
O14562	UBFD1	0.0972954	0.185542	Ubiquitin domain-containing protein UBFD1 OS=Homo sapiens OX=9606 GN=UBFD1 PE=1 SV=2
O14578	CIT	-0.143143	0.038713	Citron Rho-interacting kinase OS=Homo sapiens OX=9606 GN=CIT PE=1 SV=2
O14579	COPE	0.231166	0.0400528	Coatomer subunit epsilon OS=Homo sapiens OX=9606 GN=COPE PE=1 SV=3
O14617	AP3D1	0.0357908	0.642454	AP-3 complex subunit delta-1 OS=Homo sapiens OX=9606 GN=AP3D1 PE=1 SV=1
O14618	CCS	-0.0594759	0.499666	Copper chaperone for superoxide dismutase OS=Homo sapiens OX=9606 GN=CCS PE=1 SV=1
O14639	ABLIM1	0.121286	0.0642794	Actin-binding LIM protein 1 OS=Homo sapiens OX=9606 GN=ABLIM1 PE=1 SV=3
O14640	DVL1	-0.29363	0.00386402	Segment polarity protein dishevelled homolog DVL-1 OS=Homo sapiens OX=9606 GN=DVL1 PE=1 SV=2
O14641	DVL2	-0.0883475	0.149071	Segment polarity protein dishevelled homolog DVL-2 OS=Homo sapiens OX=9606 GN=DVL2 PE=1 SV=1
O14646	CHD1	0.0075737	0.907464	Chromodomain-helicase-DNA-binding protein 1 OS=Homo sapiens OX=9606 GN=CHD1 PE=1 SV=2
O14647	CHD2	0.133821	0.0540434	Chromodomain-helicase-DNA-binding protein 2 OS=Homo sapiens OX=9606 GN=CHD2 PE=1 SV=2
O14653	GOSR2	0.392567	0.00870121	Golgi SNAP receptor complex member 2 OS=Homo sapiens OX=9606 GN=GOSR2 PE=1 SV=2
O14654	IRS4	-0.131009	0.0702097	Insulin receptor substrate 4 OS=Homo sapiens OX=9606 GN=IRS4 PE=1 SV=1
O14656	TOR1A	-0.276351	0.0988363	Torsin-1A OS=Homo sapiens OX=9606 GN=TOR1A PE=1 SV=1
O14657	TOR1B	-0.0188404	0.830891	Torsin-1B OS=Homo sapiens OX=9606 GN=TOR1B PE=1 SV=2
O14662	STX16	-0.28886	0.13772	Syntaxin-16 OS=Homo sapiens OX=9606 GN=STX16 PE=1 SV=3
O14672	ADAM10	-0.108145	0.0866178	Disintegrin and metalloproteinase domain-containing protein 10 OS=Homo sapiens OX=9606 GN=ADAM10 PE=1 SV=1
O14678	ABCD4	0.475955	0.00296706	Lysosomal cobalamin transporter ABCD4 OS=Homo sapiens OX=9606 GN=ABCD4 PE=1 SV=1
O14681	EI24	0.260418	0.282475	Etoposide-induced protein 2.4 homolog OS=Homo sapiens OX=9606 GN=EI24 PE=1 SV=4
O14683	TP53I11	-0.147902	0.234459	Tumor protein p53-inducible protein 11 OS=Homo sapiens OX=9606 GN=TP53I11 PE=1 SV=2
O14686	KMT2D	-0.23016	0.00710411	Histone-lysine N-methyltransferase 2D OS=Homo sapiens OX=9606 GN=KMT2D PE=1 SV=2
O14713	ITGB1BP1	0.160406	0.736365	Integrin beta-1-binding protein 1 OS=Homo sapiens OX=9606 GN=ITGB1BP1 PE=1 SV=1
O14715	RGPD8	0.258177	0.0121373	RANBP2-like and GRIP domain-containing protein 8 OS=Homo sapiens OX=9606 GN=RGPD8 PE=1 SV=2
O14717	TRDMT1	-0.107812	0.310663	tRNA (cytosine(38)-C(5))-methyltransferase OS=Homo sapiens OX=9606 GN=TRDMT1 PE=1 SV=1
O14727	APAF1	0.0163268	0.866968	Apoptotic protease-activating factor 1 OS=Homo sapiens OX=9606 GN=APAF1 PE=1 SV=2
O14730	RIOK3	0.0269897	0.737271	Serine/threonine-protein kinase RIO3 OS=Homo sapiens OX=9606 GN=RIOK3 PE=1 SV=2
O14732	IMPA2	-0.275544	0.00499899	Inositol monophosphatase 2 OS=Homo sapiens OX=9606 GN=IMPA2 PE=1 SV=1
O14733	MAP2K7	-0.0678011	0.363635	Dual specificity mitogen-activated protein kinase kinase 7 OS=Homo sapiens OX=9606 GN=MAP2K7 PE=1 SV=2
O14734	ACOT8	0.0649445	0.298328	Acyl-coenzyme A thioesterase 8 OS=Homo sapiens OX=9606 GN=ACOT8 PE=1 SV=1
O14735	CDIPT	0.0378659	0.577664	CDP-diacylglycerol--inositol 3-phosphatidyltransferase OS=Homo sapiens OX=9606 GN=CDIPT PE=1 SV=1
O14737	PDCD5	-0.132697	0.150578	Programmed cell death protein 5 OS=Homo sapiens OX=9606 GN=PDCD5 PE=1 SV=3
O14744	PRMT5	0.0543308	0.464845	Protein arginine N-methyltransferase 5 OS=Homo sapiens OX=9606 GN=PRMT5 PE=1 SV=4
O14745	NHERF1	-0.0750242	0.210243	Na(+)/H(+) exchange regulatory cofactor NHE-RF1 OS=Homo sapiens OX=9606 GN=NHERF1 PE=1 SV=4
O14757	CHEK1	0.0365153	0.68825	Serine/threonine-protein kinase Chk1 OS=Homo sapiens OX=9606 GN=CHEK1 PE=1 SV=2
O14763	TNFRSF10B	1.08811	9.36935e-05	Tumor necrosis factor receptor superfamily member 10B OS=Homo sapiens OX=9606 GN=TNFRSF10B PE=1 SV=2
O14770	MEIS2	-0.0703168	0.497659	Homeobox protein Meis2 OS=Homo sapiens OX=9606 GN=MEIS2 PE=1 SV=2
O14772	FPGT	-0.222581	0.0472838	Fucose-1-phosphate guanylyltransferase OS=Homo sapiens OX=9606 GN=FPGT PE=1 SV=3
O14773	TPP1	-0.0827357	0.531735	Tripeptidyl-peptidase 1 OS=Homo sapiens OX=9606 GN=TPP1 PE=1 SV=2
O14775	GNB5	0.060482	0.768384	Guanine nucleotide-binding protein subunit beta-5 OS=Homo sapiens OX=9606 GN=GNB5 PE=1 SV=2
O14776	TCERG1	0.0494748	0.788503	Transcription elongation regulator 1 OS=Homo sapiens OX=9606 GN=TCERG1 PE=1 SV=2
O14777	NDC80	-0.408509	0.0175389	Kinetochore protein NDC80 homolog OS=Homo sapiens OX=9606 GN=NDC80 PE=1 SV=1
O14782	KIF3C	-0.094342	0.416078	Kinesin-like protein KIF3C OS=Homo sapiens OX=9606 GN=KIF3C PE=1 SV=4
O14786	NRP1	-0.204534	0.0945602	Neuropilin-1 OS=Homo sapiens OX=9606 GN=NRP1 PE=1 SV=3
O14787	TNPO2	0.0312731	0.787412	Transportin-2 OS=Homo sapiens OX=9606 GN=TNPO2 PE=1 SV=3
O14795	UNC13B	-0.00454867	0.9744	Protein unc-13 homolog B OS=Homo sapiens OX=9606 GN=UNC13B PE=1 SV=2
O14802	POLR3A	-0.0334933	0.568557	DNA-directed RNA polymerase III subunit RPC1 OS=Homo sapiens OX=9606 GN=POLR3A PE=1 SV=2
O14810	CPLX1	0.381753	0.370209	Complexin-1 OS=Homo sapiens OX=9606 GN=CPLX1 PE=1 SV=1
O14818	PSMA7	-0.0759538	0.336129	Proteasome subunit alpha type-7 OS=Homo sapiens OX=9606 GN=PSMA7 PE=1 SV=1
O14827	RASGRF2	-0.0313546	0.874267	Ras-specific guanine nucleotide-releasing factor 2 OS=Homo sapiens OX=9606 GN=RASGRF2 PE=1 SV=2
O14828	SCAMP3	0.270631	0.00374389	Secretory carrier-associated membrane protein 3 OS=Homo sapiens OX=9606 GN=SCAMP3 PE=1 SV=3
O14832	PHYH	-0.448797	0.00128834	Phytanoyl-CoA dioxygenase, peroxisomal OS=Homo sapiens OX=9606 GN=PHYH PE=1 SV=1
O14867	BACH1	-0.0250805	0.684234	Transcription regulator protein BACH1 OS=Homo sapiens OX=9606 GN=BACH1 PE=1 SV=2
O14874	BCKDK	-0.356792	0.00306517	Branched-chain alpha-ketoacid dehydrogenase kinase OS=Homo sapiens OX=9606 GN=BCKDK PE=1 SV=2
O14880	MGST3	-0.0603428	0.473507	Glutathione S-transferase 3, mitochondrial OS=Homo sapiens OX=9606 GN=MGST3 PE=1 SV=1
O14893	GEMIN2	-0.00855272	0.973269	Gem-associated protein 2 OS=Homo sapiens OX=9606 GN=GEMIN2 PE=1 SV=1
O14907	TAX1BP3	-0.161514	0.0537696	Tax1-binding protein 3 OS=Homo sapiens OX=9606 GN=TAX1BP3 PE=1 SV=2
O14908	GIPC1	-0.167885	0.108547	PDZ domain-containing protein GIPC1 OS=Homo sapiens OX=9606 GN=GIPC1 PE=1 SV=2
O14910	LIN7A	-0.137962	0.162381	Protein lin-7 homolog A OS=Homo sapiens OX=9606 GN=LIN7A PE=1 SV=2
O14917	PCDH17	0.228907	0.0301851	Protocadherin-17 OS=Homo sapiens OX=9606 GN=PCDH17 PE=1 SV=2
O14920	IKBKB	0.0246685	0.840739	Inhibitor of nuclear factor kappa-B kinase subunit beta OS=Homo sapiens OX=9606 GN=IKBKB PE=1 SV=1
O14924	RGS12	-0.372335	0.00917341	Regulator of G-protein signaling 12 OS=Homo sapiens OX=9606 GN=RGS12 PE=1 SV=1
O14925	TIMM23	-0.0253778	0.82859	Mitochondrial import inner membrane translocase subunit Tim23 OS=Homo sapiens OX=9606 GN=TIMM23 PE=1 SV=1
O14929	HAT1	-0.156582	0.0440274	Histone acetyltransferase type B catalytic subunit OS=Homo sapiens OX=9606 GN=HAT1 PE=1 SV=2
O14936	CASK	-0.096505	0.354186	Peripheral plasma membrane protein CASK OS=Homo sapiens OX=9606 GN=CASK PE=1 SV=3
O14939	PLD2	-0.160594	0.0797625	Phospholipase D2 OS=Homo sapiens OX=9606 GN=PLD2 PE=1 SV=2
O14949	UQCRQ	0.0167443	0.889279	Cytochrome b-c1 complex subunit 8 OS=Homo sapiens OX=9606 GN=UQCRQ PE=1 SV=4
O14950	MYL12B	0.0424391	0.805392	Myosin regulatory light chain 12B OS=Homo sapiens OX=9606 GN=MYL12B PE=1 SV=2
O14964	HGS	-0.00325959	0.970254	Hepatocyte growth factor-regulated tyrosine kinase substrate OS=Homo sapiens OX=9606 GN=HGS PE=1 SV=1
O14965	AURKA	-0.217335	0.0305366	Aurora kinase A OS=Homo sapiens OX=9606 GN=AURKA PE=1 SV=3
O14966	RAB29	0.052867	0.634872	Ras-related protein Rab-7L1 OS=Homo sapiens OX=9606 GN=RAB29 PE=1 SV=1
O14967	CLGN	0.264284	0.310916	Calmegin OS=Homo sapiens OX=9606 GN=CLGN PE=1 SV=1
O14972	VPS26C	0.00495685	0.970254	Vacuolar protein sorting-associated protein 26C OS=Homo sapiens OX=9606 GN=VPS26C PE=1 SV=1
O14974	PPP1R12A	-0.0994407	0.395849	Protein phosphatase 1 regulatory subunit 12A OS=Homo sapiens OX=9606 GN=PPP1R12A PE=1 SV=1
O14975	SLC27A2	0.433578	0.00202182	Long-chain fatty acid transport protein 2 OS=Homo sapiens OX=9606 GN=SLC27A2 PE=1 SV=2
O14976	GAK	-0.0795151	0.174499	Cyclin-G-associated kinase OS=Homo sapiens OX=9606 GN=GAK PE=1 SV=2
O14979	HNRNPDL	0.0913259	0.662174	Heterogeneous nuclear ribonucleoprotein D-like OS=Homo sapiens OX=9606 GN=HNRNPDL PE=1 SV=3
O14980	XPO1	-0.070923	0.53645	Exportin-1 OS=Homo sapiens OX=9606 GN=XPO1 PE=1 SV=1
O14981	BTAF1	0.125006	0.0630577	TATA-binding protein-associated factor 172 OS=Homo sapiens OX=9606 GN=BTAF1 PE=1 SV=2
O15013	ARHGEF10	0.0441435	0.613006	Rho guanine nucleotide exchange factor 10 OS=Homo sapiens OX=9606 GN=ARHGEF10 PE=1 SV=4
O15014	ZNF609	-0.409461	0.0427651	Zinc finger protein 609 OS=Homo sapiens OX=9606 GN=ZNF609 PE=1 SV=2
O15015	ZNF646	0.138438	0.153302	Zinc finger protein 646 OS=Homo sapiens OX=9606 GN=ZNF646 PE=1 SV=2
O15020	SPTBN2	-0.116468	0.0762809	Spectrin beta chain, non-erythrocytic 2 OS=Homo sapiens OX=9606 GN=SPTBN2 PE=1 SV=3
O15021	MAST4	-0.0325952	0.610105	Microtubule-associated serine/threonine-protein kinase 4 OS=Homo sapiens OX=9606 GN=MAST4 PE=1 SV=4
O15027	SEC16A	0.0962523	0.341603	Protein transport protein Sec16A OS=Homo sapiens OX=9606 GN=SEC16A PE=1 SV=4
O15031	PLXNB2	-0.234048	0.0589484	Plexin-B2 OS=Homo sapiens OX=9606 GN=PLXNB2 PE=1 SV=3
O15037	KHNYN	-0.248687	0.0440065	Protein KHNYN OS=Homo sapiens OX=9606 GN=KHNYN PE=1 SV=3
O15040	TECPR2	0.0200322	0.896108	Tectonin beta-propeller repeat-containing protein 2 OS=Homo sapiens OX=9606 GN=TECPR2 PE=1 SV=4
O15041	SEMA3E	1.77392	0.000475989	Semaphorin-3E OS=Homo sapiens OX=9606 GN=SEMA3E PE=1 SV=1
O15042	U2SURP	0.015413	0.893999	U2 snRNP-associated SURP motif-containing protein OS=Homo sapiens OX=9606 GN=U2SURP PE=1 SV=2
O15047	SETD1A	-0.013922	0.886943	Histone-lysine N-methyltransferase SETD1A OS=Homo sapiens OX=9606 GN=SETD1A PE=1 SV=3
O15049	N4BP3	-0.159166	0.0377859	NEDD4-binding protein 3 OS=Homo sapiens OX=9606 GN=N4BP3 PE=1 SV=3
O15054	KDM6B	-0.00911942	0.941446	Lysine-specific demethylase 6B OS=Homo sapiens OX=9606 GN=KDM6B PE=1 SV=4
O15056	SYNJ2	-0.0240189	0.757803	Synaptojanin-2 OS=Homo sapiens OX=9606 GN=SYNJ2 PE=1 SV=3
O15060	ZBTB39	-0.115415	0.0997705	Zinc finger and BTB domain-containing protein 39 OS=Homo sapiens OX=9606 GN=ZBTB39 PE=1 SV=1
O15061	SYNM	-0.023289	0.806353	Synemin OS=Homo sapiens OX=9606 GN=SYNM PE=1 SV=3
O15062	ZBTB5	0.0420855	0.654965	Zinc finger and BTB domain-containing protein 5 OS=Homo sapiens OX=9606 GN=ZBTB5 PE=1 SV=1
O15063	GARRE1	-0.0636249	0.326467	Granule associated Rac and RHOG effector protein 1 OS=Homo sapiens OX=9606 GN=GARRE1 PE=1 SV=2
O15066	KIF3B	-0.0316616	0.666176	Kinesin-like protein KIF3B OS=Homo sapiens OX=9606 GN=KIF3B PE=1 SV=1
O15067	PFAS	-0.027556	0.657133	Phosphoribosylformylglycinamidine synthase OS=Homo sapiens OX=9606 GN=PFAS PE=1 SV=4
O15068	MCF2L	0.209114	0.640288	Guanine nucleotide exchange factor DBS OS=Homo sapiens OX=9606 GN=MCF2L PE=1 SV=2
O15075	DCLK1	-0.196347	0.0290477	Serine/threonine-protein kinase DCLK1 OS=Homo sapiens OX=9606 GN=DCLK1 PE=1 SV=2
O15078	CEP290	-0.0686877	0.651941	Centrosomal protein of 290 kDa OS=Homo sapiens OX=9606 GN=CEP290 PE=1 SV=2
O15084	ANKRD28	0.0370108	0.658023	Serine/threonine-protein phosphatase 6 regulatory ankyrin repeat subunit A OS=Homo sapiens OX=9606 GN=ANKRD28 PE=1 SV=5
O15085	ARHGEF11	-0.223423	0.0335099	Rho guanine nucleotide exchange factor 11 OS=Homo sapiens OX=9606 GN=ARHGEF11 PE=1 SV=1
O15090	ZNF536	0.233489	0.0722679	Zinc finger protein 536 OS=Homo sapiens OX=9606 GN=ZNF536 PE=1 SV=3
O15091	PRORP	-0.234146	0.0876013	Mitochondrial ribonuclease P catalytic subunit OS=Homo sapiens OX=9606 GN=PRORP PE=1 SV=2
O15111	CHUK	-0.0788721	0.422711	Inhibitor of nuclear factor kappa-B kinase subunit alpha OS=Homo sapiens OX=9606 GN=CHUK PE=1 SV=2
O15116	LSM1	0.0022915	0.99147	U6 snRNA-associated Sm-like protein LSm1 OS=Homo sapiens OX=9606 GN=LSM1 PE=1 SV=1
O15118	NPC1	-0.746018	0.00137193	NPC intracellular cholesterol transporter 1 OS=Homo sapiens OX=9606 GN=NPC1 PE=1 SV=2
O15119	TBX3	-0.0736575	0.384531	T-box transcription factor TBX3 OS=Homo sapiens OX=9606 GN=TBX3 PE=1 SV=4
O15120	AGPAT2	-0.0432476	0.572666	1-acyl-sn-glycerol-3-phosphate acyltransferase beta OS=Homo sapiens OX=9606 GN=AGPAT2 PE=1 SV=1
O15121	DEGS1	0.306132	0.00753614	Sphingolipid delta(4)-desaturase DES1 OS=Homo sapiens OX=9606 GN=DEGS1 PE=1 SV=1
O15126	SCAMP1	0.0785849	0.281106	Secretory carrier-associated membrane protein 1 OS=Homo sapiens OX=9606 GN=SCAMP1 PE=1 SV=2
O15127	SCAMP2	0.429362	0.00134812	Secretory carrier-associated membrane protein 2 OS=Homo sapiens OX=9606 GN=SCAMP2 PE=1 SV=2
O15131	KPNA5	-0.020097	0.758186	Importin subunit alpha-6 OS=Homo sapiens OX=9606 GN=KPNA5 PE=1 SV=3
O15143	ARPC1B	-0.0679518	0.346941	Actin-related protein 2/3 complex subunit 1B OS=Homo sapiens OX=9606 GN=ARPC1B PE=1 SV=3
O15144	ARPC2	-0.131585	0.136119	Actin-related protein 2/3 complex subunit 2 OS=Homo sapiens OX=9606 GN=ARPC2 PE=1 SV=1
O15145	ARPC3	-0.180323	0.0202931	Actin-related protein 2/3 complex subunit 3 OS=Homo sapiens OX=9606 GN=ARPC3 PE=1 SV=3
O15151	MDM4	0.00967803	0.959377	Protein Mdm4 OS=Homo sapiens OX=9606 GN=MDM4 PE=1 SV=2
O15155	BET1	0.360974	0.00969926	BET1 homolog OS=Homo sapiens OX=9606 GN=BET1 PE=1 SV=1
O15156	ZBTB7B	0.128967	0.100983	Zinc finger and BTB domain-containing protein 7B OS=Homo sapiens OX=9606 GN=ZBTB7B PE=1 SV=2
O15160	POLR1C	-0.087402	0.251123	DNA-directed RNA polymerases I and III subunit RPAC1 OS=Homo sapiens OX=9606 GN=POLR1C PE=1 SV=1
O15162	PLSCR1	0.15844	0.661092	Phospholipid scramblase 1 OS=Homo sapiens OX=9606 GN=PLSCR1 PE=1 SV=1
O15164	TRIM24	-0.139443	0.0381943	Transcription intermediary factor 1-alpha OS=Homo sapiens OX=9606 GN=TRIM24 PE=1 SV=3
O15169	AXIN1	-0.26147	0.135818	Axin-1 OS=Homo sapiens OX=9606 GN=AXIN1 PE=1 SV=2
O15173	PGRMC2	0.130522	0.0787171	Membrane-associated progesterone receptor component 2 OS=Homo sapiens OX=9606 GN=PGRMC2 PE=1 SV=1
O15182	CETN3	-0.195086	0.0186597	Centrin-3 OS=Homo sapiens OX=9606 GN=CETN3 PE=1 SV=2
O15194	CTDSPL	0.0954698	0.349257	CTD small phosphatase-like protein OS=Homo sapiens OX=9606 GN=CTDSPL PE=1 SV=2
O15198	SMAD9	-0.0850695	0.304898	Mothers against decapentaplegic homolog 9 OS=Homo sapiens OX=9606 GN=SMAD9 PE=1 SV=1
O15211	RGL2	0.0391448	0.884842	Ral guanine nucleotide dissociation stimulator-like 2 OS=Homo sapiens OX=9606 GN=RGL2 PE=1 SV=1
O15212	PFDN6	-0.249553	0.0146298	Prefoldin subunit 6 OS=Homo sapiens OX=9606 GN=PFDN6 PE=1 SV=1
O15213	WDR46	0.204074	0.0137084	WD repeat-containing protein 46 OS=Homo sapiens OX=9606 GN=WDR46 PE=1 SV=3
O15217	GSTA4	-0.434648	0.00125621	Glutathione S-transferase A4 OS=Homo sapiens OX=9606 GN=GSTA4 PE=1 SV=1
O15226	NKRF	-0.00190146	0.977715	NF-kappa-B-repressing factor OS=Homo sapiens OX=9606 GN=NKRF PE=1 SV=2
O15228	GNPAT	-0.108046	0.0788625	Dihydroxyacetone phosphate acyltransferase OS=Homo sapiens OX=9606 GN=GNPAT PE=1 SV=1
O15230	LAMA5	0.18146	0.092086	Laminin subunit alpha-5 OS=Homo sapiens OX=9606 GN=LAMA5 PE=1 SV=8
O15231	ZNF185	-0.301692	0.0083248	Zinc finger protein 185 OS=Homo sapiens OX=9606 GN=ZNF185 PE=1 SV=3
O15234	CASC3	-0.0565127	0.617339	Protein CASC3 OS=Homo sapiens OX=9606 GN=CASC3 PE=1 SV=2
O15235	MRPS12	0.00893962	0.899406	Small ribosomal subunit protein uS12m OS=Homo sapiens OX=9606 GN=MRPS12 PE=1 SV=1
O15239	NDUFA1	0.200366	0.100885	NADH dehydrogenase [ubiquinone] 1 alpha subcomplex subunit 1 OS=Homo sapiens OX=9606 GN=NDUFA1 PE=1 SV=1
O15243	LEPROT	0.0034848	0.976787	Leptin receptor gene-related protein OS=Homo sapiens OX=9606 GN=LEPROT PE=1 SV=1
O15254	ACOX3	0.0159702	0.876488	Peroxisomal acyl-coenzyme A oxidase 3 OS=Homo sapiens OX=9606 GN=ACOX3 PE=1 SV=2
O15258	RER1	0.114444	0.0863769	Protein RER1 OS=Homo sapiens OX=9606 GN=RER1 PE=1 SV=1
O15259	NPHP1	0.0896368	0.415296	Nephrocystin-1 OS=Homo sapiens OX=9606 GN=NPHP1 PE=1 SV=1
O15260	SURF4	0.302957	0.0178393	Surfeit locus protein 4 OS=Homo sapiens OX=9606 GN=SURF4 PE=1 SV=3
O15264	MAPK13	-0.0425268	0.627007	Mitogen-activated protein kinase 13 OS=Homo sapiens OX=9606 GN=MAPK13 PE=1 SV=1
O15265	ATXN7	-0.115811	0.126775	Ataxin-7 OS=Homo sapiens OX=9606 GN=ATXN7 PE=1 SV=1
O15269	SPTLC1	-0.00583062	0.928578	Serine palmitoyltransferase 1 OS=Homo sapiens OX=9606 GN=SPTLC1 PE=1 SV=1
O15270	SPTLC2	0.0460687	0.564686	Serine palmitoyltransferase 2 OS=Homo sapiens OX=9606 GN=SPTLC2 PE=1 SV=1
O15287	FANCG	0.5549	0.0439065	Fanconi anemia group G protein OS=Homo sapiens OX=9606 GN=FANCG PE=1 SV=1
O15294	OGT	-0.268413	0.0755727	UDP-N-acetylglucosamine--peptide N-acetylglucosaminyltransferase 110 kDa subunit OS=Homo sapiens OX=9606 GN=OGT PE=1 SV=3
O15297	PPM1D	0.228323	0.107586	Protein phosphatase 1D OS=Homo sapiens OX=9606 GN=PPM1D PE=1 SV=1
O15304	SIVA1	0.443211	0.0166294	Apoptosis regulatory protein Siva OS=Homo sapiens OX=9606 GN=SIVA1 PE=1 SV=2
O15305	PMM2	-0.127922	0.10997	Phosphomannomutase 2 OS=Homo sapiens OX=9606 GN=PMM2 PE=1 SV=1
O15315	RAD51B	0.128134	0.185444	DNA repair protein RAD51 homolog 2 OS=Homo sapiens OX=9606 GN=RAD51B PE=1 SV=2
O15318	POLR3G	-0.0568469	0.566884	DNA-directed RNA polymerase III subunit RPC7 OS=Homo sapiens OX=9606 GN=POLR3G PE=1 SV=2
O15321	TM9SF1	0.431141	0.00879112	Transmembrane 9 superfamily member 1 OS=Homo sapiens OX=9606 GN=TM9SF1 PE=2 SV=2
O15344	MID1	0.112095	0.115936	E3 ubiquitin-protein ligase Midline-1 OS=Homo sapiens OX=9606 GN=MID1 PE=1 SV=1
O15347	HMGB3	-0.279225	0.196336	High mobility group protein B3 OS=Homo sapiens OX=9606 GN=HMGB3 PE=1 SV=4
O15350	TP73	-0.502656	0.00147643	Tumor protein p73 OS=Homo sapiens OX=9606 GN=TP73 PE=1 SV=1
O15355	PPM1G	-0.0700323	0.686012	Protein phosphatase 1G OS=Homo sapiens OX=9606 GN=PPM1G PE=1 SV=1
O15357	INPPL1	-0.164436	0.0275915	Phosphatidylinositol 3,4,5-trisphosphate 5-phosphatase 2 OS=Homo sapiens OX=9606 GN=INPPL1 PE=1 SV=2
O15360	FANCA	-0.000744198	0.994296	Fanconi anemia group A protein OS=Homo sapiens OX=9606 GN=FANCA PE=1 SV=2
O15371	EIF3D	0.137316	0.0429581	Eukaryotic translation initiation factor 3 subunit D OS=Homo sapiens OX=9606 GN=EIF3D PE=1 SV=1
O15372	EIF3H	0.047374	0.551482	Eukaryotic translation initiation factor 3 subunit H OS=Homo sapiens OX=9606 GN=EIF3H PE=1 SV=1
O15379	HDAC3	-0.262311	0.0509476	Histone deacetylase 3 OS=Homo sapiens OX=9606 GN=HDAC3 PE=1 SV=2
O15381	NVL	0.139293	0.0760149	Nuclear valosin-containing protein-like OS=Homo sapiens OX=9606 GN=NVL PE=1 SV=1
O15382	BCAT2	-0.164949	0.0797795	Branched-chain-amino-acid aminotransferase, mitochondrial OS=Homo sapiens OX=9606 GN=BCAT2 PE=1 SV=2
O15392	BIRC5	0.0536673	0.554523	Baculoviral IAP repeat-containing protein 5 OS=Homo sapiens OX=9606 GN=BIRC5 PE=1 SV=3
O15397	IPO8	-0.17792	0.0239871	Importin-8 OS=Homo sapiens OX=9606 GN=IPO8 PE=1 SV=2
O15400	STX7	0.13613	0.0471398	Syntaxin-7 OS=Homo sapiens OX=9606 GN=STX7 PE=1 SV=4
O15409	FOXP2	-0.0210864	0.792782	Forkhead box protein P2 OS=Homo sapiens OX=9606 GN=FOXP2 PE=1 SV=2
O15417	TNRC18	-0.0636986	0.574296	Trinucleotide repeat-containing gene 18 protein OS=Homo sapiens OX=9606 GN=TNRC18 PE=1 SV=3
O15431	SLC31A1	0.2692	0.0790344	High affinity copper uptake protein 1 OS=Homo sapiens OX=9606 GN=SLC31A1 PE=1 SV=1
O15439	ABCC4	0.0730182	0.20019	ATP-binding cassette sub-family C member 4 OS=Homo sapiens OX=9606 GN=ABCC4 PE=1 SV=3
O15440	ABCC5	0.396159	0.00133209	ATP-binding cassette sub-family C member 5 OS=Homo sapiens OX=9606 GN=ABCC5 PE=1 SV=2
O15446	POLR1G	0.118633	0.288227	DNA-directed RNA polymerase I subunit RPA34 OS=Homo sapiens OX=9606 GN=POLR1G PE=1 SV=1
O15460	P4HA2	0.160958	0.0333738	Prolyl 4-hydroxylase subunit alpha-2 OS=Homo sapiens OX=9606 GN=P4HA2 PE=1 SV=1
O15479	MAGEB2	-0.0591516	0.549969	Melanoma-associated antigen B2 OS=Homo sapiens OX=9606 GN=MAGEB2 PE=1 SV=3
O15484	CAPN5	0.00401662	0.97254	Calpain-5 OS=Homo sapiens OX=9606 GN=CAPN5 PE=1 SV=2
O15488	GYG2	-0.113994	0.150507	Glycogenin-2 OS=Homo sapiens OX=9606 GN=GYG2 PE=1 SV=2
O15498	YKT6	-0.131192	0.136867	Synaptobrevin homolog YKT6 OS=Homo sapiens OX=9606 GN=YKT6 PE=1 SV=1
O15504	NUP42	0.148373	0.0531404	Nucleoporin NUP42 OS=Homo sapiens OX=9606 GN=NUP42 PE=1 SV=1
O15511	ARPC5	-0.136776	0.0527885	Actin-related protein 2/3 complex subunit 5 OS=Homo sapiens OX=9606 GN=ARPC5 PE=1 SV=3
O15514	POLR2D	0.0909799	0.586647	DNA-directed RNA polymerase II subunit RPB4 OS=Homo sapiens OX=9606 GN=POLR2D PE=1 SV=1
O15516	CLOCK	0.0178707	0.900707	Circadian locomoter output cycles protein kaput OS=Homo sapiens OX=9606 GN=CLOCK PE=1 SV=1
O15525	MAFG	-0.0452634	0.740441	Transcription factor MafG OS=Homo sapiens OX=9606 GN=MAFG PE=1 SV=1
O15527	OGG1	0.0580021	0.779092	N-glycosylase/DNA lyase OS=Homo sapiens OX=9606 GN=OGG1 PE=1 SV=2
O15530	PDPK1	-0.0338206	0.557239	3-phosphoinositide-dependent protein kinase 1 OS=Homo sapiens OX=9606 GN=PDPK1 PE=1 SV=1
O15533	TAPBP	-0.00124073	0.995452	Tapasin OS=Homo sapiens OX=9606 GN=TAPBP PE=1 SV=2
O15534	PER1	0.0737087	0.494965	Period circadian protein homolog 1 OS=Homo sapiens OX=9606 GN=PER1 PE=1 SV=2
O15541	RNF113A	0.374355	0.00226649	E3 ubiquitin-protein ligase RNF113A OS=Homo sapiens OX=9606 GN=RNF113A PE=1 SV=1
O15550	KDM6A	-0.161817	0.102833	Lysine-specific demethylase 6A OS=Homo sapiens OX=9606 GN=KDM6A PE=1 SV=2
O43143	DHX15	0.0530801	0.34864	ATP-dependent RNA helicase DHX15 OS=Homo sapiens OX=9606 GN=DHX15 PE=1 SV=2
O43148	RNMT	0.0809176	0.341392	mRNA cap guanine-N7 methyltransferase OS=Homo sapiens OX=9606 GN=RNMT PE=1 SV=1
O43149	ZZEF1	0.0127596	0.828256	Zinc finger ZZ-type and EF-hand domain-containing protein 1 OS=Homo sapiens OX=9606 GN=ZZEF1 PE=1 SV=6
O43150	ASAP2	-0.238537	0.0158122	Arf-GAP with SH3 domain, ANK repeat and PH domain-containing protein 2 OS=Homo sapiens OX=9606 GN=ASAP2 PE=1 SV=3
O43151	TET3	-0.00731042	0.970254	Methylcytosine dioxygenase TET3 OS=Homo sapiens OX=9606 GN=TET3 PE=1 SV=4
O43156	TTI1	-0.0328818	0.611045	TELO2-interacting protein 1 homolog OS=Homo sapiens OX=9606 GN=TTI1 PE=1 SV=3
O43159	RRP8	0.091391	0.187249	Ribosomal RNA-processing protein 8 OS=Homo sapiens OX=9606 GN=RRP8 PE=1 SV=2
O43164	PJA2	0.234059	0.092086	E3 ubiquitin-protein ligase Praja-2 OS=Homo sapiens OX=9606 GN=PJA2 PE=1 SV=4
O43166	SIPA1L1	0.0873504	0.384011	Signal-induced proliferation-associated 1-like protein 1 OS=Homo sapiens OX=9606 GN=SIPA1L1 PE=1 SV=4
O43167	ZBTB24	-0.19912	0.0381943	Zinc finger and BTB domain-containing protein 24 OS=Homo sapiens OX=9606 GN=ZBTB24 PE=1 SV=2
O43169	CYB5B	0.0651572	0.681675	Cytochrome b5 type B OS=Homo sapiens OX=9606 GN=CYB5B PE=1 SV=3
O43172	PRPF4	-0.00478055	0.970254	U4/U6 small nuclear ribonucleoprotein Prp4 OS=Homo sapiens OX=9606 GN=PRPF4 PE=1 SV=2
O43175	PHGDH	0.158041	0.0550995	D-3-phosphoglycerate dehydrogenase OS=Homo sapiens OX=9606 GN=PHGDH PE=1 SV=4
O43181	NDUFS4	0.097832	0.175259	NADH dehydrogenase [ubiquinone] iron-sulfur protein 4, mitochondrial OS=Homo sapiens OX=9606 GN=NDUFS4 PE=1 SV=1
O43189	PHF1	0.0520449	0.668002	PHD finger protein 1 OS=Homo sapiens OX=9606 GN=PHF1 PE=1 SV=3
O43236	SEPTIN4	0.0485089	0.689288	Septin-4 OS=Homo sapiens OX=9606 GN=SEPTIN4 PE=1 SV=1
O43237	DYNC1LI2	-0.00780374	0.948081	Cytoplasmic dynein 1 light intermediate chain 2 OS=Homo sapiens OX=9606 GN=DYNC1LI2 PE=1 SV=1
O43242	PSMD3	-0.031159	0.725648	26S proteasome non-ATPase regulatory subunit 3 OS=Homo sapiens OX=9606 GN=PSMD3 PE=1 SV=2
O43248	HOXC11	0.0638465	0.283573	Homeobox protein Hox-C11 OS=Homo sapiens OX=9606 GN=HOXC11 PE=1 SV=1
O43252	PAPSS1	-0.213524	0.0770137	Bifunctional 3'-phosphoadenosine 5'-phosphosulfate synthase 1 OS=Homo sapiens OX=9606 GN=PAPSS1 PE=1 SV=2
O43255	SIAH2	0.00820085	0.982521	E3 ubiquitin-protein ligase SIAH2 OS=Homo sapiens OX=9606 GN=SIAH2 PE=1 SV=1
O43257	ZNHIT1	0.196857	0.2343	Zinc finger HIT domain-containing protein 1 OS=Homo sapiens OX=9606 GN=ZNHIT1 PE=1 SV=1
O43264	ZW10	-0.025502	0.79423	Centromere/kinetochore protein zw10 homolog OS=Homo sapiens OX=9606 GN=ZW10 PE=1 SV=3
O43272	PRODH	-0.0689993	0.769186	Proline dehydrogenase 1, mitochondrial OS=Homo sapiens OX=9606 GN=PRODH PE=1 SV=4
O43290	SART1	0.0982957	0.178691	U4/U6.U5 tri-snRNP-associated protein 1 OS=Homo sapiens OX=9606 GN=SART1 PE=1 SV=1
O43291	SPINT2	0.67744	0.000317694	Kunitz-type protease inhibitor 2 OS=Homo sapiens OX=9606 GN=SPINT2 PE=1 SV=2
O43292	GPAA1	-0.271404	0.0473767	Glycosylphosphatidylinositol anchor attachment 1 protein OS=Homo sapiens OX=9606 GN=GPAA1 PE=1 SV=3
O43293	DAPK3	0.0617961	0.502917	Death-associated protein kinase 3 OS=Homo sapiens OX=9606 GN=DAPK3 PE=1 SV=1
O43294	TGFB1I1	0.221782	0.324395	Transforming growth factor beta-1-induced transcript 1 protein OS=Homo sapiens OX=9606 GN=TGFB1I1 PE=1 SV=2
O43295	SRGAP3	-0.0546912	0.769258	SLIT-ROBO Rho GTPase-activating protein 3 OS=Homo sapiens OX=9606 GN=SRGAP3 PE=1 SV=3
O43298	ZBTB43	0.0513636	0.644654	Zinc finger and BTB domain-containing protein 43 OS=Homo sapiens OX=9606 GN=ZBTB43 PE=1 SV=1
O43299	AP5Z1	0.0765768	0.224341	AP-5 complex subunit zeta-1 OS=Homo sapiens OX=9606 GN=AP5Z1 PE=1 SV=2
O43301	HSPA12A	0.173766	0.0266263	Heat shock 70 kDa protein 12A OS=Homo sapiens OX=9606 GN=HSPA12A PE=1 SV=2
O43303	CCP110	0.113402	0.09477	Centriolar coiled-coil protein of 110 kDa OS=Homo sapiens OX=9606 GN=CCP110 PE=1 SV=3
O43306	ADCY6	0.0963936	0.152397	Adenylate cyclase type 6 OS=Homo sapiens OX=9606 GN=ADCY6 PE=1 SV=2
O43310	CTIF	0.0372873	0.811895	CBP80/20-dependent translation initiation factor OS=Homo sapiens OX=9606 GN=CTIF PE=1 SV=1
O43312	MTSS1	0.198423	0.585869	Protein MTSS 1 OS=Homo sapiens OX=9606 GN=MTSS1 PE=1 SV=2
O43314	PPIP5K2	-0.0663878	0.509919	Inositol hexakisphosphate and diphosphoinositol-pentakisphosphate kinase 2 OS=Homo sapiens OX=9606 GN=PPIP5K2 PE=1 SV=3
O43318	MAP3K7	0.00241143	0.979229	Mitogen-activated protein kinase kinase kinase 7 OS=Homo sapiens OX=9606 GN=MAP3K7 PE=1 SV=1
O43324	EEF1E1	0.0965377	0.284369	Eukaryotic translation elongation factor 1 epsilon-1 OS=Homo sapiens OX=9606 GN=EEF1E1 PE=1 SV=1
O43325	LYRM1	-0.231932	0.234056	LYR motif-containing protein 1 OS=Homo sapiens OX=9606 GN=LYRM1 PE=2 SV=1
O43345	ZNF208	0.835151	0.161462	Zinc finger protein 208 OS=Homo sapiens OX=9606 GN=ZNF208 PE=2 SV=2
O43347	MSI1	0.0717314	0.441265	RNA-binding protein Musashi homolog 1 OS=Homo sapiens OX=9606 GN=MSI1 PE=1 SV=1
O43353	RIPK2	0.0223281	0.778297	Receptor-interacting serine/threonine-protein kinase 2 OS=Homo sapiens OX=9606 GN=RIPK2 PE=1 SV=2
O43374	RASA4	-0.28952	0.00881387	Ras GTPase-activating protein 4 OS=Homo sapiens OX=9606 GN=RASA4 PE=2 SV=2
O43379	WDR62	0.121557	0.204783	WD repeat-containing protein 62 OS=Homo sapiens OX=9606 GN=WDR62 PE=1 SV=4
O43390	HNRNPR	-0.0425667	0.676206	Heterogeneous nuclear ribonucleoprotein R OS=Homo sapiens OX=9606 GN=HNRNPR PE=1 SV=1
O43395	PRPF3	0.0200951	0.843054	U4/U6 small nuclear ribonucleoprotein Prp3 OS=Homo sapiens OX=9606 GN=PRPF3 PE=1 SV=2
O43396	TXNL1	0.00484402	0.952926	Thioredoxin-like protein 1 OS=Homo sapiens OX=9606 GN=TXNL1 PE=1 SV=3
O43399	TPD52L2	0.117198	0.357134	Tumor protein D54 OS=Homo sapiens OX=9606 GN=TPD52L2 PE=1 SV=2
O43402	EMC8	-0.0431059	0.519965	ER membrane protein complex subunit 8 OS=Homo sapiens OX=9606 GN=EMC8 PE=1 SV=1
O43405	COCH	0.610998	0.00923286	Cochlin OS=Homo sapiens OX=9606 GN=COCH PE=1 SV=1
O43414	ERI3	-0.110013	0.40488	ERI1 exoribonuclease 3 OS=Homo sapiens OX=9606 GN=ERI3 PE=1 SV=2
O43422	THAP12	0.0677801	0.459276	52 kDa repressor of the inhibitor of the protein kinase OS=Homo sapiens OX=9606 GN=THAP12 PE=1 SV=2
O43426	SYNJ1	0.071763	0.181676	Synaptojanin-1 OS=Homo sapiens OX=9606 GN=SYNJ1 PE=1 SV=2
O43427	FIBP	0.0815242	0.252915	Acidic fibroblast growth factor intracellular-binding protein OS=Homo sapiens OX=9606 GN=FIBP PE=1 SV=3
O43432	EIF4G3	-0.0805116	0.146529	Eukaryotic translation initiation factor 4 gamma 3 OS=Homo sapiens OX=9606 GN=EIF4G3 PE=1 SV=2
O43435	TBX1	0.042769	0.620748	T-box transcription factor TBX1 OS=Homo sapiens OX=9606 GN=TBX1 PE=1 SV=1
O43439	CBFA2T2	0.119723	0.183195	Protein CBFA2T2 OS=Homo sapiens OX=9606 GN=CBFA2T2 PE=1 SV=1
O43447	PPIH	-0.167605	0.27201	Peptidyl-prolyl cis-trans isomerase H OS=Homo sapiens OX=9606 GN=PPIH PE=1 SV=1
O43462	MBTPS2	-0.673165	0.00435498	Membrane-bound transcription factor site-2 protease OS=Homo sapiens OX=9606 GN=MBTPS2 PE=1 SV=1
O43463	SUV39H1	0.0219988	0.722154	Histone-lysine N-methyltransferase SUV39H1 OS=Homo sapiens OX=9606 GN=SUV39H1 PE=1 SV=1
O43464	HTRA2	0.17829	0.237337	Serine protease HTRA2, mitochondrial OS=Homo sapiens OX=9606 GN=HTRA2 PE=1 SV=2
O43482	OIP5	-0.0735761	0.558453	Protein Mis18-beta OS=Homo sapiens OX=9606 GN=OIP5 PE=1 SV=2
O43488	AKR7A2	0.048222	0.88484	Aflatoxin B1 aldehyde reductase member 2 OS=Homo sapiens OX=9606 GN=AKR7A2 PE=1 SV=3
O43491	EPB41L2	-0.139921	0.204846	Band 4.1-like protein 2 OS=Homo sapiens OX=9606 GN=EPB41L2 PE=1 SV=1
O43493	TGOLN2	0.043902	0.857698	Trans-Golgi network integral membrane protein 2 OS=Homo sapiens OX=9606 GN=TGOLN2 PE=1 SV=4
O43502	RAD51C	0.0640601	0.573037	DNA repair protein RAD51 homolog 3 OS=Homo sapiens OX=9606 GN=RAD51C PE=1 SV=1
O43505	B4GAT1	0.796337	0.00078185	Beta-1,4-glucuronyltransferase 1 OS=Homo sapiens OX=9606 GN=B4GAT1 PE=1 SV=1
O43513	MED7	-0.136886	0.112893	Mediator of RNA polymerase II transcription subunit 7 OS=Homo sapiens OX=9606 GN=MED7 PE=1 SV=1
O43516	WIPF1	-0.189046	0.305371	WAS/WASL-interacting protein family member 1 OS=Homo sapiens OX=9606 GN=WIPF1 PE=1 SV=3
O43521	BCL2L11	0.243863	0.00607956	Bcl-2-like protein 11 OS=Homo sapiens OX=9606 GN=BCL2L11 PE=1 SV=1
O43524	FOXO3	-0.0652743	0.515798	Forkhead box protein O3 OS=Homo sapiens OX=9606 GN=FOXO3 PE=1 SV=1
O43542	XRCC3	0.110964	0.0988966	DNA repair protein XRCC3 OS=Homo sapiens OX=9606 GN=XRCC3 PE=1 SV=1
O43543	XRCC2	0.0450228	0.685795	DNA repair protein XRCC2 OS=Homo sapiens OX=9606 GN=XRCC2 PE=1 SV=1
O43556	SGCE	0.644977	0.00278165	Epsilon-sarcoglycan OS=Homo sapiens OX=9606 GN=SGCE PE=1 SV=6
O43567	RNF13	-0.242547	0.00962609	E3 ubiquitin-protein ligase RNF13 OS=Homo sapiens OX=9606 GN=RNF13 PE=1 SV=1
O43570	CA12	-0.41324	0.150145	Carbonic anhydrase 12 OS=Homo sapiens OX=9606 GN=CA12 PE=1 SV=1
O43572	AKAP10	0.00193308	0.984819	A-kinase anchor protein 10, mitochondrial OS=Homo sapiens OX=9606 GN=AKAP10 PE=1 SV=2
O43581	SYT7	-0.00757328	0.959377	Synaptotagmin-7 OS=Homo sapiens OX=9606 GN=SYT7 PE=1 SV=3
O43583	DENR	-0.216804	0.228411	Density-regulated protein OS=Homo sapiens OX=9606 GN=DENR PE=1 SV=2
O43592	XPOT	0.137922	0.0789841	Exportin-T OS=Homo sapiens OX=9606 GN=XPOT PE=1 SV=2
O43598	DNPH1	0.0569789	0.534084	5-hydroxymethyl-dUMP N-hydrolase OS=Homo sapiens OX=9606 GN=DNPH1 PE=1 SV=1
O43609	SPRY1	0.031	0.866286	Protein sprouty homolog 1 OS=Homo sapiens OX=9606 GN=SPRY1 PE=1 SV=2
O43615	TIMM44	0.161537	0.101347	Mitochondrial import inner membrane translocase subunit TIM44 OS=Homo sapiens OX=9606 GN=TIMM44 PE=1 SV=2
O43617	TRAPPC3	-0.202112	0.307917	Trafficking protein particle complex subunit 3 OS=Homo sapiens OX=9606 GN=TRAPPC3 PE=1 SV=1
O43633	CHMP2A	-0.30163	0.00412472	Charged multivesicular body protein 2a OS=Homo sapiens OX=9606 GN=CHMP2A PE=1 SV=1
O43639	NCK2	-0.128652	0.144981	Cytoplasmic protein NCK2 OS=Homo sapiens OX=9606 GN=NCK2 PE=1 SV=2
O43657	TSPAN6	0.63811	0.106196	Tetraspanin-6 OS=Homo sapiens OX=9606 GN=TSPAN6 PE=1 SV=1
O43660	PLRG1	-0.0837956	0.36639	Pleiotropic regulator 1 OS=Homo sapiens OX=9606 GN=PLRG1 PE=1 SV=1
O43663	PRC1	0.0877252	0.189836	Protein regulator of cytokinesis 1 OS=Homo sapiens OX=9606 GN=PRC1 PE=1 SV=2
O43665	RGS10	0.0782498	0.634436	Regulator of G-protein signaling 10 OS=Homo sapiens OX=9606 GN=RGS10 PE=1 SV=3
O43670	ZNF207	0.135208	0.0953253	BUB3-interacting and GLEBS motif-containing protein ZNF207 OS=Homo sapiens OX=9606 GN=ZNF207 PE=1 SV=1
O43674	NDUFB5	0.111009	0.407786	NADH dehydrogenase [ubiquinone] 1 beta subcomplex subunit 5, mitochondrial OS=Homo sapiens OX=9606 GN=NDUFB5 PE=1 SV=1
O43676	NDUFB3	0.18179	0.0961681	NADH dehydrogenase [ubiquinone] 1 beta subcomplex subunit 3 OS=Homo sapiens OX=9606 GN=NDUFB3 PE=1 SV=3
O43677	NDUFC1	0.290634	0.29063	NADH dehydrogenase [ubiquinone] 1 subunit C1, mitochondrial OS=Homo sapiens OX=9606 GN=NDUFC1 PE=1 SV=1
O43678	NDUFA2	0.0639238	0.648135	NADH dehydrogenase [ubiquinone] 1 alpha subcomplex subunit 2 OS=Homo sapiens OX=9606 GN=NDUFA2 PE=1 SV=3
O43681	GET3	0.0362314	0.525332	ATPase GET3 OS=Homo sapiens OX=9606 GN=GET3 PE=1 SV=2
O43683	BUB1	0.016779	0.929433	Mitotic checkpoint serine/threonine-protein kinase BUB1 OS=Homo sapiens OX=9606 GN=BUB1 PE=1 SV=1
O43684	BUB3	0.0524633	0.373637	Mitotic checkpoint protein BUB3 OS=Homo sapiens OX=9606 GN=BUB3 PE=1 SV=1
O43707	ACTN4	-0.0231895	0.690624	Alpha-actinin-4 OS=Homo sapiens OX=9606 GN=ACTN4 PE=1 SV=2
O43708	GSTZ1	-0.101934	0.400924	Maleylacetoacetate isomerase OS=Homo sapiens OX=9606 GN=GSTZ1 PE=1 SV=3
O43709	BUD23	0.23153	0.191036	Probable 18S rRNA (guanine-N(7))-methyltransferase OS=Homo sapiens OX=9606 GN=BUD23 PE=1 SV=2
O43715	TRIAP1	0.0203349	0.960189	TP53-regulated inhibitor of apoptosis 1 OS=Homo sapiens OX=9606 GN=TRIAP1 PE=1 SV=1
O43716	GATC	-0.0613247	0.426484	Glutamyl-tRNA(Gln) amidotransferase subunit C, mitochondrial OS=Homo sapiens OX=9606 GN=GATC PE=1 SV=1
O43719	HTATSF1	-0.207988	0.241018	17S U2 SnRNP complex component HTATSF1 OS=Homo sapiens OX=9606 GN=HTATSF1 PE=1 SV=1
O43731	KDELR3	0.203799	0.0292917	ER lumen protein-retaining receptor 3 OS=Homo sapiens OX=9606 GN=KDELR3 PE=1 SV=1
O43739	CYTH3	0.0113424	0.919031	Cytohesin-3 OS=Homo sapiens OX=9606 GN=CYTH3 PE=1 SV=2
O43741	PRKAB2	0.0528752	0.607323	5'-AMP-activated protein kinase subunit beta-2 OS=Homo sapiens OX=9606 GN=PRKAB2 PE=1 SV=1
O43747	AP1G1	0.0809853	0.20334	AP-1 complex subunit gamma-1 OS=Homo sapiens OX=9606 GN=AP1G1 PE=1 SV=5
O43752	STX6	0.164803	0.0322776	Syntaxin-6 OS=Homo sapiens OX=9606 GN=STX6 PE=1 SV=1
O43759	SYNGR1	-0.076383	0.527904	Synaptogyrin-1 OS=Homo sapiens OX=9606 GN=SYNGR1 PE=1 SV=2
O43760	SYNGR2	0.171804	0.0770137	Synaptogyrin-2 OS=Homo sapiens OX=9606 GN=SYNGR2 PE=1 SV=1
O43765	SGTA	-0.178391	0.0988807	Small glutamine-rich tetratricopeptide repeat-containing protein alpha OS=Homo sapiens OX=9606 GN=SGTA PE=1 SV=1
O43766	LIAS	-0.121031	0.372192	Lipoyl synthase, mitochondrial OS=Homo sapiens OX=9606 GN=LIAS PE=1 SV=3
O43768	ENSA	-0.156341	0.321604	Alpha-endosulfine OS=Homo sapiens OX=9606 GN=ENSA PE=1 SV=1
O43772	SLC25A20	-0.0931231	0.237601	Mitochondrial carnitine/acylcarnitine carrier protein OS=Homo sapiens OX=9606 GN=SLC25A20 PE=1 SV=1
O43776	NARS1	0.33919	0.0128711	Asparagine--tRNA ligase, cytoplasmic OS=Homo sapiens OX=9606 GN=NARS1 PE=1 SV=1
O43791	SPOP	-0.00812255	0.963216	Speckle-type POZ protein OS=Homo sapiens OX=9606 GN=SPOP PE=1 SV=1
O43795	MYO1B	0.0334941	0.841783	Unconventional myosin-Ib OS=Homo sapiens OX=9606 GN=MYO1B PE=1 SV=3
O43805	SSNA1	0.486532	0.0443264	Microtubule nucleation factor SSNA1 OS=Homo sapiens OX=9606 GN=SSNA1 PE=1 SV=2
O43808	SLC25A17	0.0201902	0.839822	Peroxisomal membrane protein PMP34 OS=Homo sapiens OX=9606 GN=SLC25A17 PE=1 SV=1
O43809	NUDT21	0.0682644	0.371061	Cleavage and polyadenylation specificity factor subunit 5 OS=Homo sapiens OX=9606 GN=NUDT21 PE=1 SV=1
O43813	LANCL1	-0.146559	0.0457762	Glutathione S-transferase LANCL1 OS=Homo sapiens OX=9606 GN=LANCL1 PE=1 SV=1
O43815	STRN	-0.0445016	0.652097	Striatin OS=Homo sapiens OX=9606 GN=STRN PE=1 SV=4
O43818	RRP9	0.135633	0.0654318	U3 small nucleolar RNA-interacting protein 2 OS=Homo sapiens OX=9606 GN=RRP9 PE=1 SV=1
O43819	SCO2	-0.237624	0.0628099	Protein SCO2 homolog, mitochondrial OS=Homo sapiens OX=9606 GN=SCO2 PE=1 SV=3
O43822	CFAP410	0.114459	0.389485	Cilia- and flagella-associated protein 410 OS=Homo sapiens OX=9606 GN=CFAP410 PE=1 SV=1
O43823	AKAP8	0.0950913	0.451611	A-kinase anchor protein 8 OS=Homo sapiens OX=9606 GN=AKAP8 PE=1 SV=1
O43824	GTPBP6	0.327756	0.017028	Putative GTP-binding protein 6 OS=Homo sapiens OX=9606 GN=GTPBP6 PE=1 SV=4
O43826	SLC37A4	-0.148457	0.444953	Glucose-6-phosphate exchanger SLC37A4 OS=Homo sapiens OX=9606 GN=SLC37A4 PE=1 SV=1
O43829	ZBTB14	-0.0437619	0.58867	Zinc finger and BTB domain-containing protein 14 OS=Homo sapiens OX=9606 GN=ZBTB14 PE=1 SV=2
O43837	IDH3B	0.00154859	0.989518	Isocitrate dehydrogenase [NAD] subunit beta, mitochondrial OS=Homo sapiens OX=9606 GN=IDH3B PE=1 SV=2
O43847	NRDC	-0.0312337	0.798715	Nardilysin OS=Homo sapiens OX=9606 GN=NRDC PE=1 SV=3
O43852	CALU	-0.301919	0.258085	Calumenin OS=Homo sapiens OX=9606 GN=CALU PE=1 SV=2
O43854	EDIL3	0.858979	0.000743737	EGF-like repeat and discoidin I-like domain-containing protein 3 OS=Homo sapiens OX=9606 GN=EDIL3 PE=1 SV=1
O43861	ATP9B	-0.15563	0.0586823	Probable phospholipid-transporting ATPase IIB OS=Homo sapiens OX=9606 GN=ATP9B PE=2 SV=4
O43865	AHCYL1	0.354367	0.00580923	S-adenosylhomocysteine hydrolase-like protein 1 OS=Homo sapiens OX=9606 GN=AHCYL1 PE=1 SV=2
O43896	KIF1C	-0.431164	0.00095956	Kinesin-like protein KIF1C OS=Homo sapiens OX=9606 GN=KIF1C PE=1 SV=3
O43900	PRICKLE3	0.285196	0.369832	Prickle planar cell polarity protein 3 OS=Homo sapiens OX=9606 GN=PRICKLE3 PE=1 SV=2
O43909	EXTL3	0.10881	0.0861197	Exostosin-like 3 OS=Homo sapiens OX=9606 GN=EXTL3 PE=1 SV=1
O43913	ORC5	-0.123444	0.0876468	Origin recognition complex subunit 5 OS=Homo sapiens OX=9606 GN=ORC5 PE=1 SV=1
O43920	NDUFS5	0.169125	0.0628415	NADH dehydrogenase [ubiquinone] iron-sulfur protein 5 OS=Homo sapiens OX=9606 GN=NDUFS5 PE=1 SV=3
O43929	ORC4	-0.0144189	0.859832	Origin recognition complex subunit 4 OS=Homo sapiens OX=9606 GN=ORC4 PE=1 SV=2
O43933	PEX1	-0.0257548	0.773356	Peroxisomal ATPase PEX1 OS=Homo sapiens OX=9606 GN=PEX1 PE=1 SV=1
O43934	MFSD11	-0.0374739	0.635644	UNC93-like protein MFSD11 OS=Homo sapiens OX=9606 GN=MFSD11 PE=1 SV=2
O60216	RAD21	-0.099846	0.674386	Double-strand-break repair protein rad21 homolog OS=Homo sapiens OX=9606 GN=RAD21 PE=1 SV=2
O60218	AKR1B10	-0.135233	0.361008	Aldo-keto reductase family 1 member B10 OS=Homo sapiens OX=9606 GN=AKR1B10 PE=1 SV=2
O60220	TIMM8A	0.113505	0.338649	Mitochondrial import inner membrane translocase subunit Tim8 A OS=Homo sapiens OX=9606 GN=TIMM8A PE=1 SV=1
O60231	DHX16	-0.0194328	0.848698	Pre-mRNA-splicing factor ATP-dependent RNA helicase DHX16 OS=Homo sapiens OX=9606 GN=DHX16 PE=1 SV=2
O60232	ZNRD2	-0.0234622	0.801843	Protein ZNRD2 OS=Homo sapiens OX=9606 GN=ZNRD2 PE=1 SV=1
O60237	PPP1R12B	0.139585	0.0555775	Protein phosphatase 1 regulatory subunit 12B OS=Homo sapiens OX=9606 GN=PPP1R12B PE=1 SV=2
O60238	BNIP3L	-0.173847	0.549192	BCL2/adenovirus E1B 19 kDa protein-interacting protein 3-like OS=Homo sapiens OX=9606 GN=BNIP3L PE=1 SV=1
O60239	SH3BP5	0.0586174	0.629342	SH3 domain-binding protein 5 OS=Homo sapiens OX=9606 GN=SH3BP5 PE=1 SV=2
O60244	MED14	-0.10508	0.144275	Mediator of RNA polymerase II transcription subunit 14 OS=Homo sapiens OX=9606 GN=MED14 PE=1 SV=2
O60245	PCDH7	-0.0106578	0.947801	Protocadherin-7 OS=Homo sapiens OX=9606 GN=PCDH7 PE=1 SV=2
O60256	PRPSAP2	0.0239582	0.73032	Phosphoribosyl pyrophosphate synthase-associated protein 2 OS=Homo sapiens OX=9606 GN=PRPSAP2 PE=1 SV=1
O60262	GNG7	-0.176532	0.360103	Guanine nucleotide-binding protein G(I)/G(S)/G(O) subunit gamma-7 OS=Homo sapiens OX=9606 GN=GNG7 PE=1 SV=1
O60264	SMARCA5	0.0833855	0.662744	SWI/SNF-related matrix-associated actin-dependent regulator of chromatin subfamily A member 5 OS=Homo sapiens OX=9606 GN=SMARCA5 PE=1 SV=1
O60266	ADCY3	-0.121791	0.173667	Adenylate cyclase type 3 OS=Homo sapiens OX=9606 GN=ADCY3 PE=1 SV=3
O60268	KIAA0513	0.0161774	0.86793	Uncharacterized protein KIAA0513 OS=Homo sapiens OX=9606 GN=KIAA0513 PE=1 SV=1
O60271	SPAG9	0.0287157	0.828894	C-Jun-amino-terminal kinase-interacting protein 4 OS=Homo sapiens OX=9606 GN=SPAG9 PE=1 SV=4
O60279	SUSD5	-0.549909	0.00078986	Sushi domain-containing protein 5 OS=Homo sapiens OX=9606 GN=SUSD5 PE=1 SV=3
O60281	ZNF292	-0.0149631	0.907903	Zinc finger protein 292 OS=Homo sapiens OX=9606 GN=ZNF292 PE=1 SV=3
O60282	KIF5C	-0.270674	0.0494424	Kinesin heavy chain isoform 5C OS=Homo sapiens OX=9606 GN=KIF5C PE=1 SV=1
O60287	URB1	0.080387	0.14247	Nucleolar pre-ribosomal-associated protein 1 OS=Homo sapiens OX=9606 GN=URB1 PE=1 SV=4
O60290	ZNF862	-0.351653	0.00322569	Zinc finger protein 862 OS=Homo sapiens OX=9606 GN=ZNF862 PE=2 SV=2
O60291	MGRN1	0.197054	0.0428656	E3 ubiquitin-protein ligase MGRN1 OS=Homo sapiens OX=9606 GN=MGRN1 PE=1 SV=2
O60292	SIPA1L3	0.0745054	0.179267	Signal-induced proliferation-associated 1-like protein 3 OS=Homo sapiens OX=9606 GN=SIPA1L3 PE=1 SV=3
O60293	ZFC3H1	-0.189105	0.0383081	Zinc finger C3H1 domain-containing protein OS=Homo sapiens OX=9606 GN=ZFC3H1 PE=1 SV=3
O60294	LCMT2	0.127141	0.0886495	tRNA wybutosine-synthesizing protein 4 OS=Homo sapiens OX=9606 GN=LCMT2 PE=1 SV=3
O60299	LZTS3	0.475312	0.00498233	Leucine zipper putative tumor suppressor 3 OS=Homo sapiens OX=9606 GN=LZTS3 PE=2 SV=1
O60303	KATNIP	-0.160801	0.080365	Katanin-interacting protein OS=Homo sapiens OX=9606 GN=KATNIP PE=1 SV=4
O60306	AQR	-0.032367	0.628163	RNA helicase aquarius OS=Homo sapiens OX=9606 GN=AQR PE=1 SV=4
O60307	MAST3	-0.0920558	0.530883	Microtubule-associated serine/threonine-protein kinase 3 OS=Homo sapiens OX=9606 GN=MAST3 PE=1 SV=2
O60308	CEP104	-0.188456	0.089757	Centrosomal protein of 104 kDa OS=Homo sapiens OX=9606 GN=CEP104 PE=1 SV=1
O60313	OPA1	-0.17994	0.140333	Dynamin-like GTPase OPA1, mitochondrial OS=Homo sapiens OX=9606 GN=OPA1 PE=1 SV=3
O60315	ZEB2	-0.131385	0.184373	Zinc finger E-box-binding homeobox 2 OS=Homo sapiens OX=9606 GN=ZEB2 PE=1 SV=1
O60318	MCM3AP	0.133319	0.090073	Germinal-center associated nuclear protein OS=Homo sapiens OX=9606 GN=MCM3AP PE=1 SV=2
O60331	PIP5K1C	-0.0727643	0.42274	Phosphatidylinositol 4-phosphate 5-kinase type-1 gamma OS=Homo sapiens OX=9606 GN=PIP5K1C PE=1 SV=2
O60333	KIF1B	0.115182	0.0802498	Kinesin-like protein KIF1B OS=Homo sapiens OX=9606 GN=KIF1B PE=1 SV=5
O60336	MAPKBP1	-0.13797	0.213569	Mitogen-activated protein kinase-binding protein 1 OS=Homo sapiens OX=9606 GN=MAPKBP1 PE=1 SV=4
O60337	MARCHF6	0.154885	0.181676	E3 ubiquitin-protein ligase MARCHF6 OS=Homo sapiens OX=9606 GN=MARCHF6 PE=1 SV=2
O60341	KDM1A	-0.0846566	0.306103	Lysine-specific histone demethylase 1A OS=Homo sapiens OX=9606 GN=KDM1A PE=1 SV=2
O60343	TBC1D4	0.0653908	0.280841	TBC1 domain family member 4 OS=Homo sapiens OX=9606 GN=TBC1D4 PE=1 SV=2
O60346	PHLPP1	-0.0727951	0.488018	PH domain leucine-rich repeat-containing protein phosphatase 1 OS=Homo sapiens OX=9606 GN=PHLPP1 PE=1 SV=3
O60347	TBC1D12	-0.04677	0.704551	TBC1 domain family member 12 OS=Homo sapiens OX=9606 GN=TBC1D12 PE=1 SV=3
O60353	FZD6	0.133134	0.149131	Frizzled-6 OS=Homo sapiens OX=9606 GN=FZD6 PE=1 SV=2
O60381	HBP1	0.16262	0.319776	HMG box-containing protein 1 OS=Homo sapiens OX=9606 GN=HBP1 PE=1 SV=2
O60427	FADS1	0.32425	0.0100886	Acyl-CoA (8-3)-desaturase OS=Homo sapiens OX=9606 GN=FADS1 PE=1 SV=3
O60437	PPL	-0.05959	0.330854	Periplakin OS=Homo sapiens OX=9606 GN=PPL PE=1 SV=4
O60443	GSDME	0.0226552	0.86192	Gasdermin-E OS=Homo sapiens OX=9606 GN=GSDME PE=1 SV=2
O60447	EVI5	-0.0966711	0.156045	Ecotropic viral integration site 5 protein homolog OS=Homo sapiens OX=9606 GN=EVI5 PE=1 SV=3
O60462	NRP2	0.105937	0.149131	Neuropilin-2 OS=Homo sapiens OX=9606 GN=NRP2 PE=1 SV=3
O60476	MAN1A2	0.297935	0.0027356	Mannosyl-oligosaccharide 1,2-alpha-mannosidase IB OS=Homo sapiens OX=9606 GN=MAN1A2 PE=1 SV=1
O60481	ZIC3	0.137493	0.197984	Zinc finger protein ZIC 3 OS=Homo sapiens OX=9606 GN=ZIC3 PE=1 SV=1
O60488	ACSL4	-0.0448003	0.479886	Long-chain-fatty-acid--CoA ligase 4 OS=Homo sapiens OX=9606 GN=ACSL4 PE=1 SV=2
O60493	SNX3	-0.016749	0.855743	Sorting nexin-3 OS=Homo sapiens OX=9606 GN=SNX3 PE=1 SV=3
O60499	STX10	0.249268	0.0134277	Syntaxin-10 OS=Homo sapiens OX=9606 GN=STX10 PE=1 SV=1
O60502	OGA	-0.00637986	0.968916	Protein O-GlcNAcase OS=Homo sapiens OX=9606 GN=OGA PE=1 SV=2
O60503	ADCY9	-0.209133	0.0139071	Adenylate cyclase type 9 OS=Homo sapiens OX=9606 GN=ADCY9 PE=1 SV=4
O60504	SORBS3	-0.176905	0.0424602	Vinexin OS=Homo sapiens OX=9606 GN=SORBS3 PE=1 SV=2
O60506	SYNCRIP	0.0957278	0.173604	Heterogeneous nuclear ribonucleoprotein Q OS=Homo sapiens OX=9606 GN=SYNCRIP PE=1 SV=2
O60507	TPST1	0.0142269	0.842999	Protein-tyrosine sulfotransferase 1 OS=Homo sapiens OX=9606 GN=TPST1 PE=1 SV=1
O60508	CDC40	-0.042644	0.802577	Pre-mRNA-processing factor 17 OS=Homo sapiens OX=9606 GN=CDC40 PE=1 SV=1
O60512	B4GALT3	0.495618	0.0326683	Beta-1,4-galactosyltransferase 3 OS=Homo sapiens OX=9606 GN=B4GALT3 PE=1 SV=2
O60513	B4GALT4	1.18531	9.36935e-05	Beta-1,4-galactosyltransferase 4 OS=Homo sapiens OX=9606 GN=B4GALT4 PE=1 SV=1
O60518	RANBP6	0.173067	0.0246309	Ran-binding protein 6 OS=Homo sapiens OX=9606 GN=RANBP6 PE=1 SV=2
O60524	NEMF	0.0291016	0.778413	Ribosome quality control complex subunit NEMF OS=Homo sapiens OX=9606 GN=NEMF PE=1 SV=4
O60547	GMDS	0.372739	0.00252036	GDP-mannose 4,6 dehydratase OS=Homo sapiens OX=9606 GN=GMDS PE=1 SV=1
O60551	NMT2	-0.10034	0.394407	Glycylpeptide N-tetradecanoyltransferase 2 OS=Homo sapiens OX=9606 GN=NMT2 PE=1 SV=1
O60563	CCNT1	-0.0861223	0.22837	Cyclin-T1 OS=Homo sapiens OX=9606 GN=CCNT1 PE=1 SV=1
O60566	BUB1B	-0.0560406	0.338349	Mitotic checkpoint serine/threonine-protein kinase BUB1 beta OS=Homo sapiens OX=9606 GN=BUB1B PE=1 SV=3
O60568	PLOD3	-0.0572298	0.589701	Multifunctional procollagen lysine hydroxylase and glycosyltransferase LH3 OS=Homo sapiens OX=9606 GN=PLOD3 PE=1 SV=1
O60573	EIF4E2	-0.306	0.356717	Eukaryotic translation initiation factor 4E type 2 OS=Homo sapiens OX=9606 GN=EIF4E2 PE=1 SV=1
O60583	CCNT2	-0.0363153	0.679602	Cyclin-T2 OS=Homo sapiens OX=9606 GN=CCNT2 PE=1 SV=2
O60610	DIAPH1	0.0593185	0.643272	Protein diaphanous homolog 1 OS=Homo sapiens OX=9606 GN=DIAPH1 PE=1 SV=2
O60613	SELENOF	0.0628332	0.489349	Selenoprotein F OS=Homo sapiens OX=9606 GN=SELENOF PE=1 SV=4
O60637	TSPAN3	1.58507	0.000968317	Tetraspanin-3 OS=Homo sapiens OX=9606 GN=TSPAN3 PE=2 SV=1
O60641	SNAP91	-0.0722976	0.3857	Clathrin coat assembly protein AP180 OS=Homo sapiens OX=9606 GN=SNAP91 PE=1 SV=2
O60645	EXOC3	0.0663325	0.323669	Exocyst complex component 3 OS=Homo sapiens OX=9606 GN=EXOC3 PE=1 SV=3
O60658	PDE8A	-0.220556	0.11363	High affinity cAMP-specific and IBMX-insensitive 3',5'-cyclic phosphodiesterase 8A OS=Homo sapiens OX=9606 GN=PDE8A PE=1 SV=2
O60662	KLHL41	-0.276625	0.0142753	Kelch-like protein 41 OS=Homo sapiens OX=9606 GN=KLHL41 PE=1 SV=2
O60664	PLIN3	-0.283148	0.00340607	Perilipin-3 OS=Homo sapiens OX=9606 GN=PLIN3 PE=1 SV=3
O60671	RAD1	0.117278	0.123079	Cell cycle checkpoint protein RAD1 OS=Homo sapiens OX=9606 GN=RAD1 PE=1 SV=1
O60673	REV3L	-0.132045	0.139893	DNA polymerase zeta catalytic subunit OS=Homo sapiens OX=9606 GN=REV3L PE=1 SV=2
O60674	JAK2	-0.00992052	0.904625	Tyrosine-protein kinase JAK2 OS=Homo sapiens OX=9606 GN=JAK2 PE=1 SV=2
O60678	PRMT3	0.0916547	0.334196	Protein arginine N-methyltransferase 3 OS=Homo sapiens OX=9606 GN=PRMT3 PE=1 SV=4
O60683	PEX10	0.0605543	0.575999	Peroxisome biogenesis factor 10 OS=Homo sapiens OX=9606 GN=PEX10 PE=1 SV=1
O60684	KPNA6	-0.0788659	0.306149	Importin subunit alpha-7 OS=Homo sapiens OX=9606 GN=KPNA6 PE=1 SV=1
O60701	UGDH	0.615048	0.000317694	UDP-glucose 6-dehydrogenase OS=Homo sapiens OX=9606 GN=UGDH PE=1 SV=1
O60704	TPST2	-0.232424	0.0652892	Protein-tyrosine sulfotransferase 2 OS=Homo sapiens OX=9606 GN=TPST2 PE=1 SV=1
O60716	CTNND1	-0.121099	0.0670137	Catenin delta-1 OS=Homo sapiens OX=9606 GN=CTNND1 PE=1 SV=1
O60725	ICMT	0.116403	0.626724	Protein-S-isoprenylcysteine O-methyltransferase OS=Homo sapiens OX=9606 GN=ICMT PE=1 SV=1
O60733	PLA2G6	-0.240328	0.0547158	85/88 kDa calcium-independent phospholipase A2 OS=Homo sapiens OX=9606 GN=PLA2G6 PE=1 SV=2
O60749	SNX2	0.0898387	0.311292	Sorting nexin-2 OS=Homo sapiens OX=9606 GN=SNX2 PE=1 SV=2
O60762	DPM1	0.118229	0.296682	Dolichol-phosphate mannosyltransferase subunit 1 OS=Homo sapiens OX=9606 GN=DPM1 PE=1 SV=1
O60763	USO1	0.606969	0.013837	General vesicular transport factor p115 OS=Homo sapiens OX=9606 GN=USO1 PE=1 SV=2
O60765	ZNF354A	0.0839949	0.694989	Zinc finger protein 354A OS=Homo sapiens OX=9606 GN=ZNF354A PE=1 SV=2
O60779	SLC19A2	0.0802009	0.723187	Thiamine transporter 1 OS=Homo sapiens OX=9606 GN=SLC19A2 PE=1 SV=2
O60783	MRPS14	0.165061	0.299991	Small ribosomal subunit protein uS14m OS=Homo sapiens OX=9606 GN=MRPS14 PE=1 SV=1
O60784	TOM1	0.030329	0.7384	Target of Myb1 membrane trafficking protein OS=Homo sapiens OX=9606 GN=TOM1 PE=1 SV=2
O60825	PFKFB2	-0.0860436	0.212728	6-phosphofructo-2-kinase/fructose-2,6-bisphosphatase 2 OS=Homo sapiens OX=9606 GN=PFKFB2 PE=1 SV=2
O60826	CCDC22	0.051338	0.610105	Coiled-coil domain-containing protein 22 OS=Homo sapiens OX=9606 GN=CCDC22 PE=1 SV=1
O60828	PQBP1	0.14772	0.334866	Polyglutamine-binding protein 1 OS=Homo sapiens OX=9606 GN=PQBP1 PE=1 SV=1
O60830	TIMM17B	-0.10659	0.358514	Mitochondrial import inner membrane translocase subunit Tim17-B OS=Homo sapiens OX=9606 GN=TIMM17B PE=1 SV=1
O60831	PRAF2	0.119783	0.579817	PRA1 family protein 2 OS=Homo sapiens OX=9606 GN=PRAF2 PE=1 SV=1
O60832	DKC1	0.223252	0.0144738	H/ACA ribonucleoprotein complex subunit DKC1 OS=Homo sapiens OX=9606 GN=DKC1 PE=1 SV=3
O60841	EIF5B	-0.0206137	0.946736	Eukaryotic translation initiation factor 5B OS=Homo sapiens OX=9606 GN=EIF5B PE=1 SV=4
O60858	TRIM13	-0.110934	0.264638	E3 ubiquitin-protein ligase TRIM13 OS=Homo sapiens OX=9606 GN=TRIM13 PE=1 SV=2
O60861	GAS7	-0.141332	0.810505	Growth arrest-specific protein 7 OS=Homo sapiens OX=9606 GN=GAS7 PE=1 SV=3
O60869	EDF1	-0.0472322	0.634541	Endothelial differentiation-related factor 1 OS=Homo sapiens OX=9606 GN=EDF1 PE=1 SV=1
O60870	KIN	0.0932147	0.490287	DNA/RNA-binding protein KIN17 OS=Homo sapiens OX=9606 GN=KIN PE=1 SV=2
O60879	DIAPH2	0.00729808	0.97618	Protein diaphanous homolog 2 OS=Homo sapiens OX=9606 GN=DIAPH2 PE=1 SV=1
O60884	DNAJA2	-0.094684	0.31717	DnaJ homolog subfamily A member 2 OS=Homo sapiens OX=9606 GN=DNAJA2 PE=1 SV=1
O60885	BRD4	-0.152245	0.0427086	Bromodomain-containing protein 4 OS=Homo sapiens OX=9606 GN=BRD4 PE=1 SV=2
O60888	CUTA	0.161912	0.101209	Protein CutA OS=Homo sapiens OX=9606 GN=CUTA PE=1 SV=2
O60890	OPHN1	-0.0105751	0.901648	Oligophrenin-1 OS=Homo sapiens OX=9606 GN=OPHN1 PE=1 SV=1
O60906	SMPD2	0.0545576	0.797398	Sphingomyelin phosphodiesterase 2 OS=Homo sapiens OX=9606 GN=SMPD2 PE=1 SV=2
O60907	TBL1X	-0.155514	0.0333738	F-box-like/WD repeat-containing protein TBL1X OS=Homo sapiens OX=9606 GN=TBL1X PE=1 SV=3
O60911	CTSV	1.54992	0.000307767	Cathepsin L2 OS=Homo sapiens OX=9606 GN=CTSV PE=1 SV=2
O60921	HUS1	0.253086	0.127134	Checkpoint protein HUS1 OS=Homo sapiens OX=9606 GN=HUS1 PE=1 SV=1
O60925	PFDN1	-0.220391	0.0637956	Prefoldin subunit 1 OS=Homo sapiens OX=9606 GN=PFDN1 PE=1 SV=2
O60927	PPP1R11	0.126093	0.434897	E3 ubiquitin-protein ligase PPP1R11 OS=Homo sapiens OX=9606 GN=PPP1R11 PE=1 SV=1
O60930	RNASEH1	0.0999261	0.23069	Ribonuclease H1 OS=Homo sapiens OX=9606 GN=RNASEH1 PE=1 SV=2
O60934	NBN	-0.000313985	0.997982	Nibrin OS=Homo sapiens OX=9606 GN=NBN PE=1 SV=1
O60941	DTNB	-0.0708755	0.284774	Dystrobrevin beta OS=Homo sapiens OX=9606 GN=DTNB PE=1 SV=1
O60942	RNGTT	-0.103594	0.201196	mRNA-capping enzyme OS=Homo sapiens OX=9606 GN=RNGTT PE=1 SV=1
O75027	ABCB7	-0.00330635	0.969562	Iron-sulfur clusters transporter ABCB7, mitochondrial OS=Homo sapiens OX=9606 GN=ABCB7 PE=1 SV=2
O75037	KIF21B	-0.263164	0.0695521	Kinesin-like protein KIF21B OS=Homo sapiens OX=9606 GN=KIF21B PE=1 SV=2
O75044	SRGAP2	-0.189775	0.0178393	SLIT-ROBO Rho GTPase-activating protein 2 OS=Homo sapiens OX=9606 GN=SRGAP2 PE=1 SV=3
O75051	PLXNA2	-0.135995	0.272921	Plexin-A2 OS=Homo sapiens OX=9606 GN=PLXNA2 PE=1 SV=4
O75052	NOS1AP	0.0451497	0.532352	Carboxyl-terminal PDZ ligand of neuronal nitric oxide synthase protein OS=Homo sapiens OX=9606 GN=NOS1AP PE=1 SV=3
O75054	IGSF3	-0.464832	0.00080089	Immunoglobulin superfamily member 3 OS=Homo sapiens OX=9606 GN=IGSF3 PE=2 SV=3
O75056	SDC3	-0.551701	0.0133655	Syndecan-3 OS=Homo sapiens OX=9606 GN=SDC3 PE=1 SV=2
O75061	DNAJC6	-0.00404149	0.966903	Auxilin OS=Homo sapiens OX=9606 GN=DNAJC6 PE=1 SV=3
O75063	FAM20B	-0.460634	0.000807906	Glycosaminoglycan xylosylkinase OS=Homo sapiens OX=9606 GN=FAM20B PE=1 SV=1
O75064	DENND4B	-0.00174311	0.990626	DENN domain-containing protein 4B OS=Homo sapiens OX=9606 GN=DENND4B PE=1 SV=4
O75069	TMCC2	0.199912	0.464845	Transmembrane and coiled-coil domains protein 2 OS=Homo sapiens OX=9606 GN=TMCC2 PE=1 SV=3
O75072	FKTN	0.0841677	0.797474	Ribitol-5-phosphate transferase FKTN OS=Homo sapiens OX=9606 GN=FKTN PE=1 SV=2
O75083	WDR1	-0.208225	0.0186408	WD repeat-containing protein 1 OS=Homo sapiens OX=9606 GN=WDR1 PE=1 SV=4
O75084	FZD7	-0.0281902	0.817348	Frizzled-7 OS=Homo sapiens OX=9606 GN=FZD7 PE=1 SV=2
O75093	SLIT1	0.452992	0.00580923	Slit homolog 1 protein OS=Homo sapiens OX=9606 GN=SLIT1 PE=1 SV=4
O75094	SLIT3	0.309878	0.0366449	Slit homolog 3 protein OS=Homo sapiens OX=9606 GN=SLIT3 PE=2 SV=3
O75096	LRP4	0.279038	0.0723951	Low-density lipoprotein receptor-related protein 4 OS=Homo sapiens OX=9606 GN=LRP4 PE=1 SV=4
O75110	ATP9A	-0.0787845	0.179594	Probable phospholipid-transporting ATPase IIA OS=Homo sapiens OX=9606 GN=ATP9A PE=1 SV=3
O75113	N4BP1	-0.0590527	0.451744	NEDD4-binding protein 1 OS=Homo sapiens OX=9606 GN=N4BP1 PE=1 SV=4
O75116	ROCK2	-0.212896	0.0628415	Rho-associated protein kinase 2 OS=Homo sapiens OX=9606 GN=ROCK2 PE=1 SV=4
O75121	MFAP3L	-0.379983	0.00498233	Microfibrillar-associated protein 3-like OS=Homo sapiens OX=9606 GN=MFAP3L PE=1 SV=3
O75122	CLASP2	0.0702215	0.2795	CLIP-associating protein 2 OS=Homo sapiens OX=9606 GN=CLASP2 PE=1 SV=3
O75123	ZNF623	0.0950709	0.474176	Zinc finger protein 623 OS=Homo sapiens OX=9606 GN=ZNF623 PE=1 SV=3
O75127	PTCD1	-0.0235345	0.879434	Pentatricopeptide repeat-containing protein 1, mitochondrial OS=Homo sapiens OX=9606 GN=PTCD1 PE=1 SV=2
O75128	COBL	0.061331	0.402684	Protein cordon-bleu OS=Homo sapiens OX=9606 GN=COBL PE=1 SV=2
O75131	CPNE3	0.0372209	0.586835	Copine-3 OS=Homo sapiens OX=9606 GN=CPNE3 PE=1 SV=1
O75132	ZBED4	0.0086527	0.904349	Zinc finger BED domain-containing protein 4 OS=Homo sapiens OX=9606 GN=ZBED4 PE=1 SV=2
O75140	DEPDC5	-0.124295	0.265813	GATOR1 complex protein DEPDC5 OS=Homo sapiens OX=9606 GN=DEPDC5 PE=1 SV=2
O75143	ATG13	-0.0286774	0.882067	Autophagy-related protein 13 OS=Homo sapiens OX=9606 GN=ATG13 PE=1 SV=1
O75145	PPFIA3	0.22386	0.0103848	Liprin-alpha-3 OS=Homo sapiens OX=9606 GN=PPFIA3 PE=1 SV=3
O75146	HIP1R	-0.0883665	0.338227	Huntingtin-interacting protein 1-related protein OS=Homo sapiens OX=9606 GN=HIP1R PE=1 SV=2
O75147	OBSL1	0.0844512	0.662215	Obscurin-like protein 1 OS=Homo sapiens OX=9606 GN=OBSL1 PE=1 SV=4
O75150	RNF40	-0.0966491	0.127359	E3 ubiquitin-protein ligase BRE1B OS=Homo sapiens OX=9606 GN=RNF40 PE=1 SV=5
O75151	PHF2	-0.0874188	0.159729	Lysine-specific demethylase PHF2 OS=Homo sapiens OX=9606 GN=PHF2 PE=1 SV=4
O75152	ZC3H11A	0.00748914	0.970254	Zinc finger CCCH domain-containing protein 11A OS=Homo sapiens OX=9606 GN=ZC3H11A PE=1 SV=3
O75153	CLUH	-0.0173785	0.777121	Clustered mitochondria protein homolog OS=Homo sapiens OX=9606 GN=CLUH PE=1 SV=2
O75154	RAB11FIP3	-0.0538796	0.547741	Rab11 family-interacting protein 3 OS=Homo sapiens OX=9606 GN=RAB11FIP3 PE=1 SV=1
O75155	CAND2	-0.0354614	0.540948	Cullin-associated NEDD8-dissociated protein 2 OS=Homo sapiens OX=9606 GN=CAND2 PE=1 SV=3
O75157	TSC22D2	-0.0747875	0.80133	TSC22 domain family protein 2 OS=Homo sapiens OX=9606 GN=TSC22D2 PE=1 SV=3
O75161	NPHP4	0.266638	0.128406	Nephrocystin-4 OS=Homo sapiens OX=9606 GN=NPHP4 PE=1 SV=2
O75164	KDM4A	0.150513	0.116371	Lysine-specific demethylase 4A OS=Homo sapiens OX=9606 GN=KDM4A PE=1 SV=2
O75165	DNAJC13	-0.132611	0.0415637	DnaJ homolog subfamily C member 13 OS=Homo sapiens OX=9606 GN=DNAJC13 PE=1 SV=5
O75167	PHACTR2	-0.0739085	0.710515	Phosphatase and actin regulator 2 OS=Homo sapiens OX=9606 GN=PHACTR2 PE=1 SV=2
O75170	PPP6R2	-0.343272	0.00263994	Serine/threonine-protein phosphatase 6 regulatory subunit 2 OS=Homo sapiens OX=9606 GN=PPP6R2 PE=1 SV=2
O75175	CNOT3	0.0974337	0.159347	CCR4-NOT transcription complex subunit 3 OS=Homo sapiens OX=9606 GN=CNOT3 PE=1 SV=1
O75177	SS18L1	-0.241069	0.112893	Calcium-responsive transactivator OS=Homo sapiens OX=9606 GN=SS18L1 PE=1 SV=2
O75179	ANKRD17	-0.0197987	0.736242	Ankyrin repeat domain-containing protein 17 OS=Homo sapiens OX=9606 GN=ANKRD17 PE=1 SV=3
O75182	SIN3B	-0.0350273	0.784007	Paired amphipathic helix protein Sin3b OS=Homo sapiens OX=9606 GN=SIN3B PE=1 SV=2
O75190	DNAJB6	-0.254886	0.0642203	DnaJ homolog subfamily B member 6 OS=Homo sapiens OX=9606 GN=DNAJB6 PE=1 SV=2
O75191	XYLB	0.0348614	0.55298	Xylulose kinase OS=Homo sapiens OX=9606 GN=XYLB PE=1 SV=3
O75192	PEX11A	-0.107324	0.512848	Peroxisomal membrane protein 11A OS=Homo sapiens OX=9606 GN=PEX11A PE=1 SV=1
O75197	LRP5	0.407381	0.0770448	Low-density lipoprotein receptor-related protein 5 OS=Homo sapiens OX=9606 GN=LRP5 PE=1 SV=2
O75204	TMEM127	1.34049	0.000475989	Transmembrane protein 127 OS=Homo sapiens OX=9606 GN=TMEM127 PE=1 SV=1
O75208	COQ9	0.19313	0.0536839	Ubiquinone biosynthesis protein COQ9, mitochondrial OS=Homo sapiens OX=9606 GN=COQ9 PE=1 SV=1
O75223	GGCT	0.117596	0.392128	Gamma-glutamylcyclotransferase OS=Homo sapiens OX=9606 GN=GGCT PE=1 SV=1
O75251	NDUFS7	0.0788201	0.238857	NADH dehydrogenase [ubiquinone] iron-sulfur protein 7, mitochondrial OS=Homo sapiens OX=9606 GN=NDUFS7 PE=1 SV=3
O75290	ZNF780A	0.0824878	0.61526	Zinc finger protein 780A OS=Homo sapiens OX=9606 GN=ZNF780A PE=1 SV=3
O75306	NDUFS2	0.0533603	0.53874	NADH dehydrogenase [ubiquinone] iron-sulfur protein 2, mitochondrial OS=Homo sapiens OX=9606 GN=NDUFS2 PE=1 SV=2
O75312	ZPR1	0.0460228	0.479618	Zinc finger protein ZPR1 OS=Homo sapiens OX=9606 GN=ZPR1 PE=1 SV=1
O75317	USP12	-0.0598313	0.763282	Ubiquitin carboxyl-terminal hydrolase 12 OS=Homo sapiens OX=9606 GN=USP12 PE=1 SV=2
O75319	DUSP11	0.234505	0.105237	RNA/RNP complex-1-interacting phosphatase OS=Homo sapiens OX=9606 GN=DUSP11 PE=1 SV=3
O75323	NIPSNAP2	-0.0651461	0.351621	Protein NipSnap homolog 2 OS=Homo sapiens OX=9606 GN=NIPSNAP2 PE=1 SV=1
O75330	HMMR	-0.185596	0.0750273	Hyaluronan mediated motility receptor OS=Homo sapiens OX=9606 GN=HMMR PE=1 SV=2
O75334	PPFIA2	-0.012267	0.919031	Liprin-alpha-2 OS=Homo sapiens OX=9606 GN=PPFIA2 PE=1 SV=2
O75340	PDCD6	-0.153364	0.0436257	Programmed cell death protein 6 OS=Homo sapiens OX=9606 GN=PDCD6 PE=1 SV=1
O75347	TBCA	-0.302422	0.201907	Tubulin-specific chaperone A OS=Homo sapiens OX=9606 GN=TBCA PE=1 SV=3
O75348	ATP6V1G1	0.0284171	0.803753	V-type proton ATPase subunit G 1 OS=Homo sapiens OX=9606 GN=ATP6V1G1 PE=1 SV=3
O75351	VPS4B	-0.0962853	0.311138	Vacuolar protein sorting-associated protein 4B OS=Homo sapiens OX=9606 GN=VPS4B PE=1 SV=2
O75352	MPDU1	0.391647	0.0665061	Mannose-P-dolichol utilization defect 1 protein OS=Homo sapiens OX=9606 GN=MPDU1 PE=1 SV=2
O75356	ENTPD5	0.0134392	0.903959	Nucleoside diphosphate phosphatase ENTPD5 OS=Homo sapiens OX=9606 GN=ENTPD5 PE=1 SV=1
O75362	ZNF217	0.134079	0.766201	Zinc finger protein 217 OS=Homo sapiens OX=9606 GN=ZNF217 PE=1 SV=1
O75367	MACROH2A1	-7.35795e-05	0.999353	Core histone macro-H2A.1 OS=Homo sapiens OX=9606 GN=MACROH2A1 PE=1 SV=5
O75368	SH3BGRL	-0.217853	0.0699571	Adapter SH3BGRL OS=Homo sapiens OX=9606 GN=SH3BGRL PE=1 SV=1
O75369	FLNB	-0.096238	0.138179	Filamin-B OS=Homo sapiens OX=9606 GN=FLNB PE=1 SV=2
O75376	NCOR1	-0.114528	0.154378	Nuclear receptor corepressor 1 OS=Homo sapiens OX=9606 GN=NCOR1 PE=1 SV=2
O75379	VAMP4	-0.160196	0.300773	Vesicle-associated membrane protein 4 OS=Homo sapiens OX=9606 GN=VAMP4 PE=1 SV=2
O75380	NDUFS6	0.17243	0.0486957	NADH dehydrogenase [ubiquinone] iron-sulfur protein 6, mitochondrial OS=Homo sapiens OX=9606 GN=NDUFS6 PE=1 SV=1
O75381	PEX14	-0.0138062	0.912067	Peroxisomal membrane protein PEX14 OS=Homo sapiens OX=9606 GN=PEX14 PE=1 SV=1
O75382	TRIM3	-0.115078	0.42558	Tripartite motif-containing protein 3 OS=Homo sapiens OX=9606 GN=TRIM3 PE=1 SV=2
O75385	ULK1	-0.17155	0.0206267	Serine/threonine-protein kinase ULK1 OS=Homo sapiens OX=9606 GN=ULK1 PE=1 SV=2
O75386	TULP3	0.184661	0.100885	Tubby-related protein 3 OS=Homo sapiens OX=9606 GN=TULP3 PE=1 SV=2
O75387	SLC43A1	0.229058	0.0249269	Large neutral amino acids transporter small subunit 3 OS=Homo sapiens OX=9606 GN=SLC43A1 PE=1 SV=1
O75390	CS	-0.0610185	0.31142	Citrate synthase, mitochondrial OS=Homo sapiens OX=9606 GN=CS PE=1 SV=2
O75391	SPAG7	-0.0411741	0.889789	Sperm-associated antigen 7 OS=Homo sapiens OX=9606 GN=SPAG7 PE=1 SV=2
O75394	MRPL33	0.0163769	0.830891	Large ribosomal subunit protein bL33m OS=Homo sapiens OX=9606 GN=MRPL33 PE=1 SV=1
O75396	SEC22B	0.0602441	0.42803	Vesicle-trafficking protein SEC22b OS=Homo sapiens OX=9606 GN=SEC22B PE=1 SV=5
O75398	DEAF1	0.0191304	0.772171	Deformed epidermal autoregulatory factor 1 homolog OS=Homo sapiens OX=9606 GN=DEAF1 PE=1 SV=1
O75400	PRPF40A	0.0656007	0.801424	Pre-mRNA-processing factor 40 homolog A OS=Homo sapiens OX=9606 GN=PRPF40A PE=1 SV=2
O75410	TACC1	0.442195	0.00915528	Transforming acidic coiled-coil-containing protein 1 OS=Homo sapiens OX=9606 GN=TACC1 PE=1 SV=2
O75414	NME6	-0.128501	0.596047	Nucleoside diphosphate kinase 6 OS=Homo sapiens OX=9606 GN=NME6 PE=1 SV=3
O75417	POLQ	0.120589	0.0759112	DNA polymerase theta OS=Homo sapiens OX=9606 GN=POLQ PE=1 SV=2
O75419	CDC45	0.138198	0.178853	Cell division control protein 45 homolog OS=Homo sapiens OX=9606 GN=CDC45 PE=1 SV=1
O75420	GIGYF1	-0.0778434	0.203701	GRB10-interacting GYF protein 1 OS=Homo sapiens OX=9606 GN=GIGYF1 PE=1 SV=2
O75427	LRCH4	-0.0759139	0.505609	Leucine-rich repeat and calponin homology domain-containing protein 4 OS=Homo sapiens OX=9606 GN=LRCH4 PE=1 SV=2
O75431	MTX2	0.0117761	0.932429	Metaxin-2 OS=Homo sapiens OX=9606 GN=MTX2 PE=1 SV=1
O75436	VPS26A	-0.00232701	0.977594	Vacuolar protein sorting-associated protein 26A OS=Homo sapiens OX=9606 GN=VPS26A PE=1 SV=2
O75438	NDUFB1	0.0072382	0.96958	NADH dehydrogenase [ubiquinone] 1 beta subcomplex subunit 1 OS=Homo sapiens OX=9606 GN=NDUFB1 PE=1 SV=1
O75439	PMPCB	-0.11833	0.109264	Mitochondrial-processing peptidase subunit beta OS=Homo sapiens OX=9606 GN=PMPCB PE=1 SV=2
O75444	MAF	-0.43146	0.0108355	Transcription factor Maf OS=Homo sapiens OX=9606 GN=MAF PE=1 SV=2
O75446	SAP30	0.18352	0.136557	Histone deacetylase complex subunit SAP30 OS=Homo sapiens OX=9606 GN=SAP30 PE=1 SV=1
O75448	MED24	-0.0672697	0.213422	Mediator of RNA polymerase II transcription subunit 24 OS=Homo sapiens OX=9606 GN=MED24 PE=1 SV=1
O75449	KATNA1	0.138926	0.118759	Katanin p60 ATPase-containing subunit A1 OS=Homo sapiens OX=9606 GN=KATNA1 PE=1 SV=1
O75460	ERN1	0.3458	0.00463861	Serine/threonine-protein kinase/endoribonuclease IRE1 OS=Homo sapiens OX=9606 GN=ERN1 PE=1 SV=2
O75461	E2F6	0.296964	0.2468	Transcription factor E2F6 OS=Homo sapiens OX=9606 GN=E2F6 PE=1 SV=1
O75467	ZNF324	0.116907	0.662215	Zinc finger protein 324A OS=Homo sapiens OX=9606 GN=ZNF324 PE=2 SV=1
O75475	PSIP1	-0.0891823	0.798715	PC4 and SFRS1-interacting protein OS=Homo sapiens OX=9606 GN=PSIP1 PE=1 SV=1
O75477	ERLIN1	0.106842	0.308328	Erlin-1 OS=Homo sapiens OX=9606 GN=ERLIN1 PE=1 SV=2
O75478	TADA2A	-0.218133	0.170486	Transcriptional adapter 2-alpha OS=Homo sapiens OX=9606 GN=TADA2A PE=1 SV=3
O75486	SUPT3H	0.102021	0.486772	Transcription initiation protein SPT3 homolog OS=Homo sapiens OX=9606 GN=SUPT3H PE=1 SV=3
O75487	GPC4	-0.174198	0.0552356	Glypican-4 OS=Homo sapiens OX=9606 GN=GPC4 PE=1 SV=4
O75489	NDUFS3	0.0202504	0.844616	NADH dehydrogenase [ubiquinone] iron-sulfur protein 3, mitochondrial OS=Homo sapiens OX=9606 GN=NDUFS3 PE=1 SV=1
O75494	SRSF10	0.0476796	0.520567	Serine/arginine-rich splicing factor 10 OS=Homo sapiens OX=9606 GN=SRSF10 PE=1 SV=1
O75496	GMNN	0.166073	0.171335	Geminin OS=Homo sapiens OX=9606 GN=GMNN PE=1 SV=1
O75503	CLN5	0.0109527	0.924731	Bis(monoacylglycero)phosphate synthase CLN5 OS=Homo sapiens OX=9606 GN=CLN5 PE=1 SV=2
O75506	HSBP1	-0.163011	0.0206133	Heat shock factor-binding protein 1 OS=Homo sapiens OX=9606 GN=HSBP1 PE=1 SV=1
O75521	ECI2	0.122503	0.12935	Enoyl-CoA delta isomerase 2 OS=Homo sapiens OX=9606 GN=ECI2 PE=1 SV=4
O75525	KHDRBS3	0.0128646	0.839822	KH domain-containing, RNA-binding, signal transduction-associated protein 3 OS=Homo sapiens OX=9606 GN=KHDRBS3 PE=1 SV=1
O75526	RBMXL2	0.101537	0.275596	RNA-binding motif protein, X-linked-like-2 OS=Homo sapiens OX=9606 GN=RBMXL2 PE=1 SV=3
O75528	TADA3	-0.125036	0.203356	Transcriptional adapter 3 OS=Homo sapiens OX=9606 GN=TADA3 PE=1 SV=1
O75529	TAF5L	-0.0641551	0.274146	TAF5-like RNA polymerase II p300/CBP-associated factor-associated factor 65 kDa subunit 5L OS=Homo sapiens OX=9606 GN=TAF5L PE=1 SV=1
O75530	EED	-0.0600614	0.586237	Polycomb protein EED OS=Homo sapiens OX=9606 GN=EED PE=1 SV=2
O75531	BANF1	-0.231957	0.0290414	Barrier-to-autointegration factor OS=Homo sapiens OX=9606 GN=BANF1 PE=1 SV=1
O75533	SF3B1	-0.0277399	0.776291	Splicing factor 3B subunit 1 OS=Homo sapiens OX=9606 GN=SF3B1 PE=1 SV=3
O75534	CSDE1	-0.157444	0.157486	Cold shock domain-containing protein E1 OS=Homo sapiens OX=9606 GN=CSDE1 PE=1 SV=2
O75541	ZNF821	0.251684	0.128846	Zinc finger protein 821 OS=Homo sapiens OX=9606 GN=ZNF821 PE=1 SV=3
O75554	WBP4	0.12666	0.611853	WW domain-binding protein 4 OS=Homo sapiens OX=9606 GN=WBP4 PE=1 SV=1
O75564	JRK	-0.290787	0.00471351	Jerky protein homolog OS=Homo sapiens OX=9606 GN=JRK PE=1 SV=3
O75569	PRKRA	0.0588261	0.32296	Interferon-inducible double-stranded RNA-dependent protein kinase activator A OS=Homo sapiens OX=9606 GN=PRKRA PE=1 SV=1
O75570	MTRF1	-0.0656539	0.611578	Peptide chain release factor 1, mitochondrial OS=Homo sapiens OX=9606 GN=MTRF1 PE=1 SV=2
O75575	CRCP	-0.0437988	0.904567	DNA-directed RNA polymerase III subunit RPC9 OS=Homo sapiens OX=9606 GN=CRCP PE=1 SV=1
O75581	LRP6	0.320285	0.0195694	Low-density lipoprotein receptor-related protein 6 OS=Homo sapiens OX=9606 GN=LRP6 PE=1 SV=2
O75582	RPS6KA5	-0.0354717	0.700215	Ribosomal protein S6 kinase alpha-5 OS=Homo sapiens OX=9606 GN=RPS6KA5 PE=1 SV=1
O75586	MED6	-0.264695	0.489567	Mediator of RNA polymerase II transcription subunit 6 OS=Homo sapiens OX=9606 GN=MED6 PE=1 SV=2
O75592	MYCBP2	0.20782	0.0199895	E3 ubiquitin-protein ligase MYCBP2 OS=Homo sapiens OX=9606 GN=MYCBP2 PE=1 SV=4
O75600	GCAT	0.102319	0.119451	2-amino-3-ketobutyrate coenzyme A ligase, mitochondrial OS=Homo sapiens OX=9606 GN=GCAT PE=1 SV=1
O75604	USP2	0.156492	0.10047	Ubiquitin carboxyl-terminal hydrolase 2 OS=Homo sapiens OX=9606 GN=USP2 PE=1 SV=2
O75607	NPM3	-0.0949073	0.523467	Nucleoplasmin-3 OS=Homo sapiens OX=9606 GN=NPM3 PE=1 SV=3
O75608	LYPLA1	-0.219122	0.485184	Acyl-protein thioesterase 1 OS=Homo sapiens OX=9606 GN=LYPLA1 PE=1 SV=1
O75616	ERAL1	0.256171	0.0800792	GTPase Era, mitochondrial OS=Homo sapiens OX=9606 GN=ERAL1 PE=1 SV=2
O75629	CREG1	1.32762	0.000763474	Protein CREG1 OS=Homo sapiens OX=9606 GN=CREG1 PE=1 SV=1
O75643	SNRNP200	-0.0178423	0.804113	U5 small nuclear ribonucleoprotein 200 kDa helicase OS=Homo sapiens OX=9606 GN=SNRNP200 PE=1 SV=2
O75648	TRMU	0.103871	0.0933342	Mitochondrial tRNA-specific 2-thiouridylase 1 OS=Homo sapiens OX=9606 GN=TRMU PE=1 SV=2
O75663	TIPRL	-0.0154466	0.791447	TIP41-like protein OS=Homo sapiens OX=9606 GN=TIPRL PE=1 SV=2
O75665	OFD1	0.106224	0.22652	Centriole and centriolar satellite protein OFD1 OS=Homo sapiens OX=9606 GN=OFD1 PE=1 SV=1
O75674	TOM1L1	0.0179556	0.802246	TOM1-like protein 1 OS=Homo sapiens OX=9606 GN=TOM1L1 PE=1 SV=2
O75676	RPS6KA4	-0.279176	0.00887079	Ribosomal protein S6 kinase alpha-4 OS=Homo sapiens OX=9606 GN=RPS6KA4 PE=1 SV=1
O75683	SURF6	0.336118	0.0125909	Surfeit locus protein 6 OS=Homo sapiens OX=9606 GN=SURF6 PE=1 SV=3
O75688	PPM1B	-0.00391485	0.973662	Protein phosphatase 1B OS=Homo sapiens OX=9606 GN=PPM1B PE=1 SV=1
O75689	ADAP1	-0.015133	0.93448	Arf-GAP with dual PH domain-containing protein 1 OS=Homo sapiens OX=9606 GN=ADAP1 PE=1 SV=2
O75691	UTP20	0.0742578	0.345846	Small subunit processome component 20 homolog OS=Homo sapiens OX=9606 GN=UTP20 PE=1 SV=3
O75694	NUP155	0.0877787	0.270545	Nuclear pore complex protein Nup155 OS=Homo sapiens OX=9606 GN=NUP155 PE=1 SV=1
O75695	RP2	0.0372343	0.84021	Protein XRP2 OS=Homo sapiens OX=9606 GN=RP2 PE=1 SV=4
O75716	STK16	0.259292	0.0787171	Serine/threonine-protein kinase 16 OS=Homo sapiens OX=9606 GN=STK16 PE=1 SV=4
O75717	WDHD1	-0.00385202	0.974466	WD repeat and HMG-box DNA-binding protein 1 OS=Homo sapiens OX=9606 GN=WDHD1 PE=1 SV=1
O75718	CRTAP	0.277914	0.00459898	Cartilage-associated protein OS=Homo sapiens OX=9606 GN=CRTAP PE=1 SV=1
O75746	SLC25A12	-0.0284771	0.631534	Electrogenic aspartate/glutamate antiporter SLC25A12, mitochondrial OS=Homo sapiens OX=9606 GN=SLC25A12 PE=1 SV=2
O75771	RAD51D	0.147313	0.433682	DNA repair protein RAD51 homolog 4 OS=Homo sapiens OX=9606 GN=RAD51D PE=1 SV=1
O75781	PALM	-0.306264	0.0817775	Paralemmin-1 OS=Homo sapiens OX=9606 GN=PALM PE=1 SV=2
O75787	ATP6AP2	-0.381703	0.024838	Renin receptor OS=Homo sapiens OX=9606 GN=ATP6AP2 PE=1 SV=2
O75792	RNASEH2A	0.0650554	0.222747	Ribonuclease H2 subunit A OS=Homo sapiens OX=9606 GN=RNASEH2A PE=1 SV=2
O75794	CDC123	-0.0905973	0.485301	Translation initiation factor eIF2 assembly protein OS=Homo sapiens OX=9606 GN=CDC123 PE=1 SV=1
O75808	CAPN15	-0.0799527	0.396602	Calpain-15 OS=Homo sapiens OX=9606 GN=CAPN15 PE=1 SV=1
O75815	BCAR3	0.360502	0.0265901	Breast cancer anti-estrogen resistance protein 3 OS=Homo sapiens OX=9606 GN=BCAR3 PE=1 SV=1
O75817	POP7	0.338591	0.0692819	Ribonuclease P protein subunit p20 OS=Homo sapiens OX=9606 GN=POP7 PE=1 SV=2
O75818	RPP40	0.01429	0.810159	Ribonuclease P protein subunit p40 OS=Homo sapiens OX=9606 GN=RPP40 PE=1 SV=3
O75820	ZNF189	0.236837	0.0445674	Zinc finger protein 189 OS=Homo sapiens OX=9606 GN=ZNF189 PE=1 SV=2
O75821	EIF3G	0.0328631	0.847273	Eukaryotic translation initiation factor 3 subunit G OS=Homo sapiens OX=9606 GN=EIF3G PE=1 SV=2
O75822	EIF3J	0.105821	0.494904	Eukaryotic translation initiation factor 3 subunit J OS=Homo sapiens OX=9606 GN=EIF3J PE=1 SV=2
O75828	CBR3	0.0327142	0.80421	Carbonyl reductase [NADPH] 3 OS=Homo sapiens OX=9606 GN=CBR3 PE=1 SV=3
O75832	PSMD10	-0.193542	0.019915	26S proteasome non-ATPase regulatory subunit 10 OS=Homo sapiens OX=9606 GN=PSMD10 PE=1 SV=1
O75843	AP1G2	-0.0560061	0.665329	AP-1 complex subunit gamma-like 2 OS=Homo sapiens OX=9606 GN=AP1G2 PE=1 SV=1
O75844	ZMPSTE24	0.10408	0.466109	CAAX prenyl protease 1 homolog OS=Homo sapiens OX=9606 GN=ZMPSTE24 PE=1 SV=2
O75845	SC5D	0.241586	0.0461546	Lathosterol oxidase OS=Homo sapiens OX=9606 GN=SC5D PE=1 SV=2
O75864	PPP1R37	-0.0444792	0.619291	Protein phosphatase 1 regulatory subunit 37 OS=Homo sapiens OX=9606 GN=PPP1R37 PE=1 SV=4
O75865	TRAPPC6A	-0.203197	0.237601	Trafficking protein particle complex subunit 6A OS=Homo sapiens OX=9606 GN=TRAPPC6A PE=1 SV=2
O75874	IDH1	-0.072529	0.548003	Isocitrate dehydrogenase [NADP] cytoplasmic OS=Homo sapiens OX=9606 GN=IDH1 PE=1 SV=2
O75879	GATB	-0.113223	0.0614501	Glutamyl-tRNA(Gln) amidotransferase subunit B, mitochondrial OS=Homo sapiens OX=9606 GN=GATB PE=1 SV=1
O75880	SCO1	-0.155559	0.10098	Protein SCO1 homolog, mitochondrial OS=Homo sapiens OX=9606 GN=SCO1 PE=1 SV=1
O75882	ATRN	0.843929	0.00017078	Attractin OS=Homo sapiens OX=9606 GN=ATRN PE=1 SV=2
O75884	RBBP9	-0.433537	0.0080298	Serine hydrolase RBBP9 OS=Homo sapiens OX=9606 GN=RBBP9 PE=1 SV=2
O75886	STAM2	-0.116104	0.143302	Signal transducing adapter molecule 2 OS=Homo sapiens OX=9606 GN=STAM2 PE=1 SV=1
O75897	SULT1C4	-0.0529904	0.627066	Sulfotransferase 1C4 OS=Homo sapiens OX=9606 GN=SULT1C4 PE=1 SV=2
O75907	DGAT1	-0.00831894	0.943832	Diacylglycerol O-acyltransferase 1 OS=Homo sapiens OX=9606 GN=DGAT1 PE=1 SV=2
O75909	CCNK	0.0297171	0.669006	Cyclin-K OS=Homo sapiens OX=9606 GN=CCNK PE=1 SV=2
O75911	DHRS3	0.0597891	0.50661	Short-chain dehydrogenase/reductase 3 OS=Homo sapiens OX=9606 GN=DHRS3 PE=1 SV=2
O75914	PAK3	0.0744707	0.237766	Serine/threonine-protein kinase PAK 3 OS=Homo sapiens OX=9606 GN=PAK3 PE=1 SV=2
O75915	ARL6IP5	-0.27036	0.022266	PRA1 family protein 3 OS=Homo sapiens OX=9606 GN=ARL6IP5 PE=1 SV=1
O75925	PIAS1	-0.153355	0.0585846	E3 SUMO-protein ligase PIAS1 OS=Homo sapiens OX=9606 GN=PIAS1 PE=1 SV=2
O75928	PIAS2	-0.258861	0.0154097	E3 SUMO-protein ligase PIAS2 OS=Homo sapiens OX=9606 GN=PIAS2 PE=1 SV=3
O75934	BCAS2	-0.0250198	0.694073	Pre-mRNA-splicing factor SPF27 OS=Homo sapiens OX=9606 GN=BCAS2 PE=1 SV=1
O75935	DCTN3	-0.0604146	0.642784	Dynactin subunit 3 OS=Homo sapiens OX=9606 GN=DCTN3 PE=1 SV=1
O75937	DNAJC8	-0.20453	0.341392	DnaJ homolog subfamily C member 8 OS=Homo sapiens OX=9606 GN=DNAJC8 PE=1 SV=2
O75940	SMNDC1	-0.0987445	0.599958	Survival of motor neuron-related-splicing factor 30 OS=Homo sapiens OX=9606 GN=SMNDC1 PE=1 SV=1
O75943	RAD17	-0.0631702	0.505952	Cell cycle checkpoint protein RAD17 OS=Homo sapiens OX=9606 GN=RAD17 PE=1 SV=2
O75947	ATP5PD	0.00134481	0.997052	ATP synthase subunit d, mitochondrial OS=Homo sapiens OX=9606 GN=ATP5PD PE=1 SV=3
O75954	TSPAN9	-0.299853	0.136557	Tetraspanin-9 OS=Homo sapiens OX=9606 GN=TSPAN9 PE=1 SV=1
O75955	FLOT1	-0.0478181	0.507336	Flotillin-1 OS=Homo sapiens OX=9606 GN=FLOT1 PE=1 SV=3
O75962	TRIO	-0.200147	0.012365	Triple functional domain protein OS=Homo sapiens OX=9606 GN=TRIO PE=1 SV=2
O75964	ATP5MG	0.146931	0.209391	ATP synthase subunit g, mitochondrial OS=Homo sapiens OX=9606 GN=ATP5MG PE=1 SV=3
O75970	MPDZ	-0.156122	0.0433931	Multiple PDZ domain protein OS=Homo sapiens OX=9606 GN=MPDZ PE=1 SV=2
O75976	CPD	-0.536583	0.000378323	Carboxypeptidase D OS=Homo sapiens OX=9606 GN=CPD PE=1 SV=2
O76003	GLRX3	0.077302	0.425617	Glutaredoxin-3 OS=Homo sapiens OX=9606 GN=GLRX3 PE=1 SV=2
O76021	RSL1D1	0.289533	0.0369928	Ribosomal L1 domain-containing protein 1 OS=Homo sapiens OX=9606 GN=RSL1D1 PE=1 SV=3
O76024	WFS1	0.0713074	0.657048	Wolframin OS=Homo sapiens OX=9606 GN=WFS1 PE=1 SV=2
O76031	CLPX	-0.0185193	0.854975	ATP-dependent Clp protease ATP-binding subunit clpX-like, mitochondrial OS=Homo sapiens OX=9606 GN=CLPX PE=1 SV=2
O76039	CDKL5	0.0369218	0.726582	Cyclin-dependent kinase-like 5 OS=Homo sapiens OX=9606 GN=CDKL5 PE=1 SV=2
O76041	NEBL	0.0688008	0.553337	Nebulette OS=Homo sapiens OX=9606 GN=NEBL PE=1 SV=1
O76054	SEC14L2	-0.205762	0.136058	SEC14-like protein 2 OS=Homo sapiens OX=9606 GN=SEC14L2 PE=1 SV=1
O76061	STC2	1.10163	0.00038105	Stanniocalcin-2 OS=Homo sapiens OX=9606 GN=STC2 PE=1 SV=1
O76062	TM7SF2	-0.143724	0.275833	Delta(14)-sterol reductase TM7SF2 OS=Homo sapiens OX=9606 GN=TM7SF2 PE=1 SV=3
O76064	RNF8	0.000403031	0.997982	E3 ubiquitin-protein ligase RNF8 OS=Homo sapiens OX=9606 GN=RNF8 PE=1 SV=1
O76070	SNCG	-0.607776	0.00943499	Gamma-synuclein OS=Homo sapiens OX=9606 GN=SNCG PE=1 SV=2
O76071	CIAO1	-0.0417849	0.508836	Probable cytosolic iron-sulfur protein assembly protein CIAO1 OS=Homo sapiens OX=9606 GN=CIAO1 PE=1 SV=1
O76074	PDE5A	0.0162376	0.817326	cGMP-specific 3',5'-cyclic phosphodiesterase OS=Homo sapiens OX=9606 GN=PDE5A PE=1 SV=2
O76075	DFFB	0.045541	0.671575	DNA fragmentation factor subunit beta OS=Homo sapiens OX=9606 GN=DFFB PE=1 SV=1
O76080	ZFAND5	0.0566607	0.80221	AN1-type zinc finger protein 5 OS=Homo sapiens OX=9606 GN=ZFAND5 PE=1 SV=1
O76094	SRP72	0.214185	0.0471398	Signal recognition particle subunit SRP72 OS=Homo sapiens OX=9606 GN=SRP72 PE=1 SV=3
O77932	DXO	0.216567	0.0103919	Decapping and exoribonuclease protein OS=Homo sapiens OX=9606 GN=DXO PE=1 SV=2
O94759	TRPM2	0.0116249	0.914535	Transient receptor potential cation channel subfamily M member 2 OS=Homo sapiens OX=9606 GN=TRPM2 PE=1 SV=2
O94760	DDAH1	-0.112372	0.0979242	N(G),N(G)-dimethylarginine dimethylaminohydrolase 1 OS=Homo sapiens OX=9606 GN=DDAH1 PE=1 SV=3
O94761	RECQL4	-0.0440893	0.503276	ATP-dependent DNA helicase Q4 OS=Homo sapiens OX=9606 GN=RECQL4 PE=1 SV=2
O94762	RECQL5	0.0439338	0.492576	ATP-dependent DNA helicase Q5 OS=Homo sapiens OX=9606 GN=RECQL5 PE=1 SV=2
O94763	URI1	-0.12524	0.286748	Unconventional prefoldin RPB5 interactor 1 OS=Homo sapiens OX=9606 GN=URI1 PE=1 SV=3
O94766	B3GAT3	-0.0775231	0.461247	Galactosylgalactosylxylosylprotein 3-beta-glucuronosyltransferase 3 OS=Homo sapiens OX=9606 GN=B3GAT3 PE=1 SV=2
O94776	MTA2	0.0320659	0.567947	Metastasis-associated protein MTA2 OS=Homo sapiens OX=9606 GN=MTA2 PE=1 SV=1
O94782	USP1	-0.14381	0.328997	Ubiquitin carboxyl-terminal hydrolase 1 OS=Homo sapiens OX=9606 GN=USP1 PE=1 SV=1
O94788	ALDH1A2	-0.0228601	0.757803	Retinal dehydrogenase 2 OS=Homo sapiens OX=9606 GN=ALDH1A2 PE=1 SV=3
O94804	STK10	-0.118118	0.296017	Serine/threonine-protein kinase 10 OS=Homo sapiens OX=9606 GN=STK10 PE=1 SV=1
O94806	PRKD3	0.0540163	0.702618	Serine/threonine-protein kinase D3 OS=Homo sapiens OX=9606 GN=PRKD3 PE=1 SV=1
O94808	GFPT2	-0.241837	0.00459898	Glutamine--fructose-6-phosphate aminotransferase [isomerizing] 2 OS=Homo sapiens OX=9606 GN=GFPT2 PE=1 SV=3
O94811	TPPP	-0.261993	0.0472365	Tubulin polymerization-promoting protein OS=Homo sapiens OX=9606 GN=TPPP PE=1 SV=1
O94813	SLIT2	0.282213	0.0353989	Slit homolog 2 protein OS=Homo sapiens OX=9606 GN=SLIT2 PE=1 SV=1
O94817	ATG12	-0.0470649	0.608831	Ubiquitin-like protein ATG12 OS=Homo sapiens OX=9606 GN=ATG12 PE=1 SV=1
O94818	NOL4	-0.118652	0.814869	Nucleolar protein 4 OS=Homo sapiens OX=9606 GN=NOL4 PE=1 SV=2
O94819	KBTBD11	0.127839	0.327458	Kelch repeat and BTB domain-containing protein 11 OS=Homo sapiens OX=9606 GN=KBTBD11 PE=1 SV=1
O94822	LTN1	0.102787	0.0870298	E3 ubiquitin-protein ligase listerin OS=Homo sapiens OX=9606 GN=LTN1 PE=1 SV=6
O94826	TOMM70	0.180069	0.281082	Mitochondrial import receptor subunit TOM70 OS=Homo sapiens OX=9606 GN=TOMM70 PE=1 SV=1
O94829	IPO13	0.0736705	0.502572	Importin-13 OS=Homo sapiens OX=9606 GN=IPO13 PE=1 SV=3
O94830	DDHD2	-0.473365	0.00554874	Phospholipase DDHD2 OS=Homo sapiens OX=9606 GN=DDHD2 PE=1 SV=2
O94832	MYO1D	-0.0299029	0.677459	Unconventional myosin-Id OS=Homo sapiens OX=9606 GN=MYO1D PE=1 SV=2
O94842	TOX4	0.0173506	0.904804	TOX high mobility group box family member 4 OS=Homo sapiens OX=9606 GN=TOX4 PE=1 SV=1
O94851	MICAL2	0.0660956	0.446371	[F-actin]-monooxygenase MICAL2 OS=Homo sapiens OX=9606 GN=MICAL2 PE=1 SV=2
O94854	MACF1	-0.052092	0.426746	Microtubule-actin cross-linking factor 1, isoforms 6/7 OS=Homo sapiens OX=9606 GN=MACF1 PE=2 SV=5
O94855	SEC24D	0.974197	0.000475989	Protein transport protein Sec24D OS=Homo sapiens OX=9606 GN=SEC24D PE=1 SV=2
O94864	SUPT7L	-0.0818165	0.433682	STAGA complex 65 subunit gamma OS=Homo sapiens OX=9606 GN=SUPT7L PE=1 SV=1
O94868	FCHSD2	-0.139449	0.0586975	F-BAR and double SH3 domains protein 2 OS=Homo sapiens OX=9606 GN=FCHSD2 PE=1 SV=3
O94874	UFL1	0.224603	0.0101555	E3 UFM1-protein ligase 1 OS=Homo sapiens OX=9606 GN=UFL1 PE=1 SV=2
O94875	SORBS2	-0.11146	0.425939	Sorbin and SH3 domain-containing protein 2 OS=Homo sapiens OX=9606 GN=SORBS2 PE=1 SV=3
O94876	TMCC1	-0.204656	0.10398	Transmembrane and coiled-coil domains protein 1 OS=Homo sapiens OX=9606 GN=TMCC1 PE=1 SV=3
O94880	PHF14	0.0550441	0.45751	PHD finger protein 14 OS=Homo sapiens OX=9606 GN=PHF14 PE=1 SV=3
O94885	SASH1	-0.0467035	0.51098	SAM and SH3 domain-containing protein 1 OS=Homo sapiens OX=9606 GN=SASH1 PE=1 SV=3
O94886	TMEM63A	-0.0968017	0.329604	CSC1-like protein 1 OS=Homo sapiens OX=9606 GN=TMEM63A PE=1 SV=3
O94887	FARP2	-0.166818	0.0271553	FERM, ARHGEF and pleckstrin domain-containing protein 2 OS=Homo sapiens OX=9606 GN=FARP2 PE=1 SV=3
O94888	UBXN7	-0.134719	0.114922	UBX domain-containing protein 7 OS=Homo sapiens OX=9606 GN=UBXN7 PE=1 SV=2
O94889	KLHL18	-0.260136	0.108038	Kelch-like protein 18 OS=Homo sapiens OX=9606 GN=KLHL18 PE=1 SV=3
O94898	LRIG2	0.473867	0.00648417	Leucine-rich repeats and immunoglobulin-like domains protein 2 OS=Homo sapiens OX=9606 GN=LRIG2 PE=1 SV=3
O94901	SUN1	0.164797	0.0327636	SUN domain-containing protein 1 OS=Homo sapiens OX=9606 GN=SUN1 PE=1 SV=4
O94903	PLPBP	-0.0310877	0.806787	Pyridoxal phosphate homeostasis protein OS=Homo sapiens OX=9606 GN=PLPBP PE=1 SV=1
O94905	ERLIN2	-0.0976072	0.503769	Erlin-2 OS=Homo sapiens OX=9606 GN=ERLIN2 PE=1 SV=1
O94906	PRPF6	-0.0479397	0.435466	Pre-mRNA-processing factor 6 OS=Homo sapiens OX=9606 GN=PRPF6 PE=1 SV=1
O94910	ADGRL1	-0.543237	0.00201099	Adhesion G protein-coupled receptor L1 OS=Homo sapiens OX=9606 GN=ADGRL1 PE=1 SV=1
O94913	PCF11	0.0636413	0.294272	Pre-mRNA cleavage complex 2 protein Pcf11 OS=Homo sapiens OX=9606 GN=PCF11 PE=1 SV=3
O94915	FRYL	-0.138022	0.116371	Protein furry homolog-like OS=Homo sapiens OX=9606 GN=FRYL PE=1 SV=2
O94916	NFAT5	0.261848	0.0148114	Nuclear factor of activated T-cells 5 OS=Homo sapiens OX=9606 GN=NFAT5 PE=1 SV=1
O94919	ENDOD1	0.58805	0.0436257	Endonuclease domain-containing 1 protein OS=Homo sapiens OX=9606 GN=ENDOD1 PE=1 SV=2
O94921	CDK14	-0.150202	0.0409564	Cyclin-dependent kinase 14 OS=Homo sapiens OX=9606 GN=CDK14 PE=1 SV=3
O94923	GLCE	-0.208325	0.0124251	D-glucuronyl C5-epimerase OS=Homo sapiens OX=9606 GN=GLCE PE=1 SV=3
O94925	GLS	0.164811	0.166659	Glutaminase kidney isoform, mitochondrial OS=Homo sapiens OX=9606 GN=GLS PE=1 SV=1
O94927	HAUS5	-0.00950836	0.947974	HAUS augmin-like complex subunit 5 OS=Homo sapiens OX=9606 GN=HAUS5 PE=1 SV=2
O94933	SLITRK3	-0.423974	0.00171714	SLIT and NTRK-like protein 3 OS=Homo sapiens OX=9606 GN=SLITRK3 PE=1 SV=2
O94952	FBXO21	-0.155892	0.0419757	F-box only protein 21 OS=Homo sapiens OX=9606 GN=FBXO21 PE=1 SV=2
O94953	KDM4B	0.114541	0.326755	Lysine-specific demethylase 4B OS=Homo sapiens OX=9606 GN=KDM4B PE=1 SV=4
O94955	RHOBTB3	-0.00907285	0.941556	Rho-related BTB domain-containing protein 3 OS=Homo sapiens OX=9606 GN=RHOBTB3 PE=1 SV=2
O94964	MTCL2	-0.0174527	0.899406	Microtubule cross-linking factor 2 OS=Homo sapiens OX=9606 GN=MTCL2 PE=1 SV=3
O94966	USP19	-0.018277	0.884842	Ubiquitin carboxyl-terminal hydrolase 19 OS=Homo sapiens OX=9606 GN=USP19 PE=1 SV=2
O94967	WDR47	-0.207407	0.0341388	WD repeat-containing protein 47 OS=Homo sapiens OX=9606 GN=WDR47 PE=1 SV=1
O94972	TRIM37	-0.077084	0.350909	E3 ubiquitin-protein ligase TRIM37 OS=Homo sapiens OX=9606 GN=TRIM37 PE=1 SV=2
O94973	AP2A2	0.0570223	0.396264	AP-2 complex subunit alpha-2 OS=Homo sapiens OX=9606 GN=AP2A2 PE=1 SV=2
O94979	SEC31A	0.385035	0.000882674	Protein transport protein Sec31A OS=Homo sapiens OX=9606 GN=SEC31A PE=1 SV=3
O94983	CAMTA2	0.181502	0.403723	Calmodulin-binding transcription activator 2 OS=Homo sapiens OX=9606 GN=CAMTA2 PE=1 SV=3
O94985	CLSTN1	0.295373	0.0231774	Calsyntenin-1 OS=Homo sapiens OX=9606 GN=CLSTN1 PE=1 SV=1
O94986	CEP152	0.251786	0.0384429	Centrosomal protein of 152 kDa OS=Homo sapiens OX=9606 GN=CEP152 PE=1 SV=4
O94988	FAM13A	0.149857	0.0728127	Protein FAM13A OS=Homo sapiens OX=9606 GN=FAM13A PE=1 SV=2
O94991	SLITRK5	-0.486711	0.00250763	SLIT and NTRK-like protein 5 OS=Homo sapiens OX=9606 GN=SLITRK5 PE=1 SV=2
O94992	HEXIM1	0.0880527	0.156073	Protein HEXIM1 OS=Homo sapiens OX=9606 GN=HEXIM1 PE=1 SV=1
O95025	SEMA3D	1.37955	0.000335486	Semaphorin-3D OS=Homo sapiens OX=9606 GN=SEMA3D PE=2 SV=2
O95059	RPP14	-0.0621291	0.358645	Ribonuclease P protein subunit p14 OS=Homo sapiens OX=9606 GN=RPP14 PE=1 SV=3
O95067	CCNB2	0.172062	0.0476868	G2/mitotic-specific cyclin-B2 OS=Homo sapiens OX=9606 GN=CCNB2 PE=1 SV=1
O95070	YIF1A	-0.0856417	0.310586	Protein YIF1A OS=Homo sapiens OX=9606 GN=YIF1A PE=1 SV=2
O95071	UBR5	0.0105269	0.896108	E3 ubiquitin-protein ligase UBR5 OS=Homo sapiens OX=9606 GN=UBR5 PE=1 SV=2
O95081	AGFG2	0.407399	0.199893	Arf-GAP domain and FG repeat-containing protein 2 OS=Homo sapiens OX=9606 GN=AGFG2 PE=1 SV=2
O95084	PRSS23	1.28896	0.000529586	Serine protease 23 OS=Homo sapiens OX=9606 GN=PRSS23 PE=1 SV=1
O95104	SCAF4	0.0318023	0.873427	SR-related and CTD-associated factor 4 OS=Homo sapiens OX=9606 GN=SCAF4 PE=1 SV=3
O95125	ZNF202	0.0293376	0.851142	Zinc finger protein 202 OS=Homo sapiens OX=9606 GN=ZNF202 PE=1 SV=4
O95139	NDUFB6	-0.0143626	0.86192	NADH dehydrogenase [ubiquinone] 1 beta subcomplex subunit 6 OS=Homo sapiens OX=9606 GN=NDUFB6 PE=1 SV=3
O95140	MFN2	0.0320155	0.756266	Mitofusin-2 OS=Homo sapiens OX=9606 GN=MFN2 PE=1 SV=3
O95147	DUSP14	0.262982	0.0753061	Dual specificity protein phosphatase 14 OS=Homo sapiens OX=9606 GN=DUSP14 PE=1 SV=1
O95149	SNUPN	-0.138516	0.490995	Snurportin-1 OS=Homo sapiens OX=9606 GN=SNUPN PE=1 SV=1
O95155	UBE4B	0.0203021	0.809518	Ubiquitin conjugation factor E4 B OS=Homo sapiens OX=9606 GN=UBE4B PE=1 SV=1
O95158	NXPH4	1.21974	0.00112237	Neurexophilin-4 OS=Homo sapiens OX=9606 GN=NXPH4 PE=2 SV=3
O95159	ZFPL1	0.622372	0.000475989	Zinc finger protein-like 1 OS=Homo sapiens OX=9606 GN=ZFPL1 PE=1 SV=2
O95163	ELP1	0.157891	0.0277387	Elongator complex protein 1 OS=Homo sapiens OX=9606 GN=ELP1 PE=1 SV=3
O95164	UBL3	1.06361	0.00049706	Ubiquitin-like protein 3 OS=Homo sapiens OX=9606 GN=UBL3 PE=1 SV=1
O95166	GABARAP	0.295994	0.0613721	Gamma-aminobutyric acid receptor-associated protein OS=Homo sapiens OX=9606 GN=GABARAP PE=1 SV=1
O95167	NDUFA3	0.111238	0.155031	NADH dehydrogenase [ubiquinone] 1 alpha subcomplex subunit 3 OS=Homo sapiens OX=9606 GN=NDUFA3 PE=1 SV=1
O95168	NDUFB4	0.271314	0.0234223	NADH dehydrogenase [ubiquinone] 1 beta subcomplex subunit 4 OS=Homo sapiens OX=9606 GN=NDUFB4 PE=1 SV=3
O95169	NDUFB8	0.147718	0.0923392	NADH dehydrogenase [ubiquinone] 1 beta subcomplex subunit 8, mitochondrial OS=Homo sapiens OX=9606 GN=NDUFB8 PE=1 SV=1
O95182	NDUFA7	0.303762	0.00977561	NADH dehydrogenase [ubiquinone] 1 alpha subcomplex subunit 7 OS=Homo sapiens OX=9606 GN=NDUFA7 PE=1 SV=3
O95185	UNC5C	-0.0861757	0.544152	Netrin receptor UNC5C OS=Homo sapiens OX=9606 GN=UNC5C PE=1 SV=2
O95197	RTN3	-0.0181262	0.757009	Reticulon-3 OS=Homo sapiens OX=9606 GN=RTN3 PE=1 SV=2
O95202	LETM1	-0.126942	0.361355	Mitochondrial proton/calcium exchanger protein OS=Homo sapiens OX=9606 GN=LETM1 PE=1 SV=1
O95208	EPN2	-0.259877	0.0207285	Epsin-2 OS=Homo sapiens OX=9606 GN=EPN2 PE=1 SV=3
O95210	STBD1	-0.149942	0.281873	Starch-binding domain-containing protein 1 OS=Homo sapiens OX=9606 GN=STBD1 PE=1 SV=1
O95218	ZRANB2	0.509847	0.111546	Zinc finger Ran-binding domain-containing protein 2 OS=Homo sapiens OX=9606 GN=ZRANB2 PE=1 SV=2
O95219	SNX4	-0.120409	0.104838	Sorting nexin-4 OS=Homo sapiens OX=9606 GN=SNX4 PE=1 SV=1
O95229	ZWINT	-0.212077	0.0187476	ZW10 interactor OS=Homo sapiens OX=9606 GN=ZWINT PE=1 SV=2
O95232	LUC7L3	0.155983	0.424091	Luc7-like protein 3 OS=Homo sapiens OX=9606 GN=LUC7L3 PE=1 SV=2
O95235	KIF20A	-0.0583788	0.595766	Kinesin-like protein KIF20A OS=Homo sapiens OX=9606 GN=KIF20A PE=1 SV=1
O95239	KIF4A	-0.0636751	0.434592	Chromosome-associated kinesin KIF4A OS=Homo sapiens OX=9606 GN=KIF4A PE=1 SV=3
O95243	MBD4	0.0233583	0.837959	Methyl-CpG-binding domain protein 4 OS=Homo sapiens OX=9606 GN=MBD4 PE=1 SV=1
O95248	SBF1	-0.182266	0.084934	Myotubularin-related protein 5 OS=Homo sapiens OX=9606 GN=SBF1 PE=1 SV=4
O95249	GOSR1	0.228812	0.0222171	Golgi SNAP receptor complex member 1 OS=Homo sapiens OX=9606 GN=GOSR1 PE=1 SV=1
O95251	KAT7	-0.0149165	0.797474	Histone acetyltransferase KAT7 OS=Homo sapiens OX=9606 GN=KAT7 PE=1 SV=1
O95258	SLC25A14	-0.0013663	0.993283	Brain mitochondrial carrier protein 1 OS=Homo sapiens OX=9606 GN=SLC25A14 PE=1 SV=1
O95260	ATE1	0.0193227	0.879538	Arginyl-tRNA--protein transferase 1 OS=Homo sapiens OX=9606 GN=ATE1 PE=1 SV=2
O95271	TNKS	0.198557	0.0496137	Poly [ADP-ribose] polymerase tankyrase-1 OS=Homo sapiens OX=9606 GN=TNKS PE=1 SV=2
O95273	CCNDBP1	0.115125	0.486387	Cyclin-D1-binding protein 1 OS=Homo sapiens OX=9606 GN=CCNDBP1 PE=1 SV=2
O95292	VAPB	-0.0272468	0.840739	Vesicle-associated membrane protein-associated protein B/C OS=Homo sapiens OX=9606 GN=VAPB PE=1 SV=3
O95294	RASAL1	-0.194016	0.0353229	RasGAP-activating-like protein 1 OS=Homo sapiens OX=9606 GN=RASAL1 PE=1 SV=3
O95295	SNAPIN	0.065591	0.407383	SNARE-associated protein Snapin OS=Homo sapiens OX=9606 GN=SNAPIN PE=1 SV=1
O95297	MPZL1	0.295355	0.00231633	Myelin protein zero-like protein 1 OS=Homo sapiens OX=9606 GN=MPZL1 PE=1 SV=1
O95298	NDUFC2	0.187705	0.0152835	NADH dehydrogenase [ubiquinone] 1 subunit C2 OS=Homo sapiens OX=9606 GN=NDUFC2 PE=1 SV=1
O95299	NDUFA10	0.288858	0.0255712	NADH dehydrogenase [ubiquinone] 1 alpha subcomplex subunit 10, mitochondrial OS=Homo sapiens OX=9606 GN=NDUFA10 PE=1 SV=1
O95302	FKBP9	-0.601225	0.00133209	Peptidyl-prolyl cis-trans isomerase FKBP9 OS=Homo sapiens OX=9606 GN=FKBP9 PE=1 SV=2
O95319	CELF2	-0.0265545	0.719263	CUGBP Elav-like family member 2 OS=Homo sapiens OX=9606 GN=CELF2 PE=1 SV=1
O95336	PGLS	0.0957717	0.149639	6-phosphogluconolactonase OS=Homo sapiens OX=9606 GN=PGLS PE=1 SV=2
O95340	PAPSS2	-0.0303501	0.657977	Bifunctional 3'-phosphoadenosine 5'-phosphosulfate synthase 2 OS=Homo sapiens OX=9606 GN=PAPSS2 PE=1 SV=2
O95347	SMC2	-0.106378	0.49952	Structural maintenance of chromosomes protein 2 OS=Homo sapiens OX=9606 GN=SMC2 PE=1 SV=2
O95352	ATG7	0.010455	0.949373	Ubiquitin-like modifier-activating enzyme ATG7 OS=Homo sapiens OX=9606 GN=ATG7 PE=1 SV=1
O95359	TACC2	0.401533	0.000807906	Transforming acidic coiled-coil-containing protein 2 OS=Homo sapiens OX=9606 GN=TACC2 PE=1 SV=3
O95363	FARS2	-0.059135	0.423644	Phenylalanine--tRNA ligase, mitochondrial OS=Homo sapiens OX=9606 GN=FARS2 PE=1 SV=1
O95365	ZBTB7A	-0.201061	0.124087	Zinc finger and BTB domain-containing protein 7A OS=Homo sapiens OX=9606 GN=ZBTB7A PE=1 SV=1
O95372	LYPLA2	-0.156064	0.0662478	Acyl-protein thioesterase 2 OS=Homo sapiens OX=9606 GN=LYPLA2 PE=1 SV=1
O95373	IPO7	-0.000823281	0.990648	Importin-7 OS=Homo sapiens OX=9606 GN=IPO7 PE=1 SV=1
O95376	ARIH2	-0.0203991	0.880075	E3 ubiquitin-protein ligase ARIH2 OS=Homo sapiens OX=9606 GN=ARIH2 PE=1 SV=1
O95379	TNFAIP8	-0.243781	0.0289437	Tumor necrosis factor alpha-induced protein 8 OS=Homo sapiens OX=9606 GN=TNFAIP8 PE=1 SV=1
O95382	MAP3K6	-0.129933	0.499654	Mitogen-activated protein kinase kinase kinase 6 OS=Homo sapiens OX=9606 GN=MAP3K6 PE=1 SV=3
O95391	SLU7	0.0692563	0.494837	Pre-mRNA-splicing factor SLU7 OS=Homo sapiens OX=9606 GN=SLU7 PE=1 SV=2
O95394	PGM3	0.352498	0.00361909	Phosphoacetylglucosamine mutase OS=Homo sapiens OX=9606 GN=PGM3 PE=1 SV=1
O95396	MOCS3	-0.0178468	0.796691	Adenylyltransferase and sulfurtransferase MOCS3 OS=Homo sapiens OX=9606 GN=MOCS3 PE=1 SV=1
O95400	CD2BP2	-0.0521826	0.726117	CD2 antigen cytoplasmic tail-binding protein 2 OS=Homo sapiens OX=9606 GN=CD2BP2 PE=1 SV=1
O95402	MED26	-0.00986151	0.924975	Mediator of RNA polymerase II transcription subunit 26 OS=Homo sapiens OX=9606 GN=MED26 PE=1 SV=2
O95405	ZFYVE9	-0.101032	0.32171	Zinc finger FYVE domain-containing protein 9 OS=Homo sapiens OX=9606 GN=ZFYVE9 PE=1 SV=2
O95409	ZIC2	-0.0937983	0.570663	Zinc finger protein ZIC 2 OS=Homo sapiens OX=9606 GN=ZIC2 PE=1 SV=2
O95425	SVIL	-0.0623864	0.673578	Supervillin OS=Homo sapiens OX=9606 GN=SVIL PE=1 SV=2
O95427	PIGN	-0.622687	0.00163617	GPI ethanolamine phosphate transferase 1 OS=Homo sapiens OX=9606 GN=PIGN PE=1 SV=1
O95429	BAG4	-0.0907753	0.423677	BAG family molecular chaperone regulator 4 OS=Homo sapiens OX=9606 GN=BAG4 PE=1 SV=1
O95433	AHSA1	-0.0610204	0.39016	Activator of 90 kDa heat shock protein ATPase homolog 1 OS=Homo sapiens OX=9606 GN=AHSA1 PE=1 SV=1
O95445	APOM	0.0417874	0.879856	Apolipoprotein M OS=Homo sapiens OX=9606 GN=APOM PE=1 SV=2
O95450	ADAMTS2	0.482456	0.0460827	A disintegrin and metalloproteinase with thrombospondin motifs 2 OS=Homo sapiens OX=9606 GN=ADAMTS2 PE=2 SV=2
O95453	PARN	-0.0694183	0.351621	Poly(A)-specific ribonuclease PARN OS=Homo sapiens OX=9606 GN=PARN PE=1 SV=1
O95455	TGDS	-0.0591772	0.480041	dTDP-D-glucose 4,6-dehydratase OS=Homo sapiens OX=9606 GN=TGDS PE=1 SV=1
O95456	PSMG1	0.121157	0.123918	Proteasome assembly chaperone 1 OS=Homo sapiens OX=9606 GN=PSMG1 PE=1 SV=1
O95461	LARGE1	-0.126902	0.170699	Xylosyl- and glucuronyltransferase LARGE1 OS=Homo sapiens OX=9606 GN=LARGE1 PE=1 SV=1
O95466	FMNL1	0.0381256	0.797474	Formin-like protein 1 OS=Homo sapiens OX=9606 GN=FMNL1 PE=1 SV=3
O95470	SGPL1	0.172701	0.0292995	Sphingosine-1-phosphate lyase 1 OS=Homo sapiens OX=9606 GN=SGPL1 PE=1 SV=3
O95476	CTDNEP1	0.108777	0.187517	CTD nuclear envelope phosphatase 1 OS=Homo sapiens OX=9606 GN=CTDNEP1 PE=1 SV=2
O95478	NSA2	0.432366	0.00240797	Ribosome biogenesis protein NSA2 homolog OS=Homo sapiens OX=9606 GN=NSA2 PE=1 SV=1
O95479	H6PD	-0.188447	0.0666969	GDH/6PGL endoplasmic bifunctional protein OS=Homo sapiens OX=9606 GN=H6PD PE=1 SV=2
O95486	SEC24A	0.00163259	0.99147	Protein transport protein Sec24A OS=Homo sapiens OX=9606 GN=SEC24A PE=1 SV=2
O95487	SEC24B	-0.0195705	0.817326	Protein transport protein Sec24B OS=Homo sapiens OX=9606 GN=SEC24B PE=1 SV=2
O95490	ADGRL2	0.206673	0.0377859	Adhesion G protein-coupled receptor L2 OS=Homo sapiens OX=9606 GN=ADGRL2 PE=1 SV=2
O95502	NPTXR	0.471827	0.00203364	Neuronal pentraxin receptor OS=Homo sapiens OX=9606 GN=NPTXR PE=3 SV=2
O95503	CBX6	0.0473953	0.655769	Chromobox protein homolog 6 OS=Homo sapiens OX=9606 GN=CBX6 PE=1 SV=1
O95544	NADK	-0.393255	0.00225365	NAD kinase OS=Homo sapiens OX=9606 GN=NADK PE=1 SV=1
O95551	TDP2	-0.0292916	0.859832	Tyrosyl-DNA phosphodiesterase 2 OS=Homo sapiens OX=9606 GN=TDP2 PE=1 SV=1
O95562	SFT2D2	0.485467	0.0192959	Vesicle transport protein SFT2B OS=Homo sapiens OX=9606 GN=SFT2D2 PE=1 SV=1
O95563	MPC2	-0.198315	0.101821	Mitochondrial pyruvate carrier 2 OS=Homo sapiens OX=9606 GN=MPC2 PE=1 SV=1
O95568	METTL18	0.0640169	0.7035	Histidine protein methyltransferase 1 homolog OS=Homo sapiens OX=9606 GN=METTL18 PE=1 SV=1
O95571	ETHE1	-0.0967862	0.296336	Persulfide dioxygenase ETHE1, mitochondrial OS=Homo sapiens OX=9606 GN=ETHE1 PE=1 SV=2
O95573	ACSL3	-0.00514632	0.933937	Fatty acid CoA ligase Acsl3 OS=Homo sapiens OX=9606 GN=ACSL3 PE=1 SV=3
O95602	POLR1A	0.161611	0.0800043	DNA-directed RNA polymerase I subunit RPA1 OS=Homo sapiens OX=9606 GN=POLR1A PE=1 SV=2
O95613	PCNT	0.268425	0.00923286	Pericentrin OS=Homo sapiens OX=9606 GN=PCNT PE=1 SV=4
O95619	YEATS4	-0.0576678	0.572269	YEATS domain-containing protein 4 OS=Homo sapiens OX=9606 GN=YEATS4 PE=1 SV=1
O95620	DUS4L	-0.205098	0.123555	tRNA-dihydrouridine(20a/20b) synthase [NAD(P)+]-like OS=Homo sapiens OX=9606 GN=DUS4L PE=1 SV=2
O95622	ADCY5	0.0944416	0.371645	Adenylate cyclase type 5 OS=Homo sapiens OX=9606 GN=ADCY5 PE=1 SV=3
O95625	ZBTB11	-0.00428068	0.977653	Zinc finger and BTB domain-containing protein 11 OS=Homo sapiens OX=9606 GN=ZBTB11 PE=1 SV=2
O95628	CNOT4	-0.071034	0.248661	CCR4-NOT transcription complex subunit 4 OS=Homo sapiens OX=9606 GN=CNOT4 PE=1 SV=3
O95630	STAMBP	-0.0860894	0.61306	STAM-binding protein OS=Homo sapiens OX=9606 GN=STAMBP PE=1 SV=1
O95631	NTN1	0.419606	0.00932048	Netrin-1 OS=Homo sapiens OX=9606 GN=NTN1 PE=1 SV=2
O95639	CPSF4	-0.0318392	0.569952	Cleavage and polyadenylation specificity factor subunit 4 OS=Homo sapiens OX=9606 GN=CPSF4 PE=1 SV=1
O95644	NFATC1	-0.0860314	0.136557	Nuclear factor of activated T-cells, cytoplasmic 1 OS=Homo sapiens OX=9606 GN=NFATC1 PE=1 SV=3
O95670	ATP6V1G2	-0.324657	0.0666254	V-type proton ATPase subunit G 2 OS=Homo sapiens OX=9606 GN=ATP6V1G2 PE=1 SV=1
O95671	ASMTL	-0.39278	0.0134538	Probable bifunctional dTTP/UTP pyrophosphatase/methyltransferase protein OS=Homo sapiens OX=9606 GN=ASMTL PE=1 SV=3
O95674	CDS2	0.0467943	0.53583	Phosphatidate cytidylyltransferase 2 OS=Homo sapiens OX=9606 GN=CDS2 PE=1 SV=1
O95677	EYA4	-0.0354456	0.560435	Eyes absent homolog 4 OS=Homo sapiens OX=9606 GN=EYA4 PE=1 SV=2
O95684	CEP43	-0.12821	0.196352	Centrosomal protein 43 OS=Homo sapiens OX=9606 GN=CEP43 PE=1 SV=1
O95685	PPP1R3D	0.0112993	0.928249	Protein phosphatase 1 regulatory subunit 3D OS=Homo sapiens OX=9606 GN=PPP1R3D PE=1 SV=1
O95696	BRD1	0.023987	0.823046	Bromodomain-containing protein 1 OS=Homo sapiens OX=9606 GN=BRD1 PE=1 SV=1
O95707	POP4	0.0111106	0.853204	Ribonuclease P protein subunit p29 OS=Homo sapiens OX=9606 GN=POP4 PE=1 SV=2
O95714	HERC2	0.0651885	0.231533	E3 ubiquitin-protein ligase HERC2 OS=Homo sapiens OX=9606 GN=HERC2 PE=1 SV=2
O95716	RAB3D	-0.10207	0.524899	Ras-related protein Rab-3D OS=Homo sapiens OX=9606 GN=RAB3D PE=1 SV=1
O95721	SNAP29	-0.218049	0.0161523	Synaptosomal-associated protein 29 OS=Homo sapiens OX=9606 GN=SNAP29 PE=1 SV=1
O95747	OXSR1	0.0681944	0.475549	Serine/threonine-protein kinase OSR1 OS=Homo sapiens OX=9606 GN=OXSR1 PE=1 SV=1
O95749	GGPS1	0.0612873	0.560414	Geranylgeranyl pyrophosphate synthase OS=Homo sapiens OX=9606 GN=GGPS1 PE=1 SV=1
O95757	HSPA4L	0.0106931	0.898682	Heat shock 70 kDa protein 4L OS=Homo sapiens OX=9606 GN=HSPA4L PE=1 SV=3
O95758	PTBP3	0.179647	0.0952614	Polypyrimidine tract-binding protein 3 OS=Homo sapiens OX=9606 GN=PTBP3 PE=1 SV=2
O95759	TBC1D8	-0.258421	0.0401475	TBC1 domain family member 8 OS=Homo sapiens OX=9606 GN=TBC1D8 PE=1 SV=3
O95772	STARD3NL	0.13483	0.472608	STARD3 N-terminal-like protein OS=Homo sapiens OX=9606 GN=STARD3NL PE=1 SV=1
O95777	LSM8	-0.0167148	0.942783	U6 snRNA-associated Sm-like protein LSm8 OS=Homo sapiens OX=9606 GN=LSM8 PE=1 SV=3
O95782	AP2A1	-0.221237	0.00803358	AP-2 complex subunit alpha-1 OS=Homo sapiens OX=9606 GN=AP2A1 PE=1 SV=3
O95785	WIZ	-0.0120763	0.844402	Protein Wiz OS=Homo sapiens OX=9606 GN=WIZ PE=1 SV=2
O95786	RIGI	0.0381451	0.732969	Antiviral innate immune response receptor RIG-I OS=Homo sapiens OX=9606 GN=RIGI PE=1 SV=2
O95789	ZMYM6	0.133812	0.0687825	Zinc finger MYM-type protein 6 OS=Homo sapiens OX=9606 GN=ZMYM6 PE=1 SV=2
O95793	STAU1	-0.147082	0.0503881	Double-stranded RNA-binding protein Staufen homolog 1 OS=Homo sapiens OX=9606 GN=STAU1 PE=1 SV=2
O95801	TTC4	0.0182241	0.888554	Tetratricopeptide repeat protein 4 OS=Homo sapiens OX=9606 GN=TTC4 PE=1 SV=3
O95807	TMEM50A	0.124094	0.259385	Transmembrane protein 50A OS=Homo sapiens OX=9606 GN=TMEM50A PE=1 SV=1
O95816	BAG2	0.0959686	0.444093	BAG family molecular chaperone regulator 2 OS=Homo sapiens OX=9606 GN=BAG2 PE=1 SV=1
O95817	BAG3	0.0258554	0.655814	BAG family molecular chaperone regulator 3 OS=Homo sapiens OX=9606 GN=BAG3 PE=1 SV=3
O95819	MAP4K4	-0.0718081	0.347912	Mitogen-activated protein kinase kinase kinase kinase 4 OS=Homo sapiens OX=9606 GN=MAP4K4 PE=1 SV=2
O95822	MLYCD	0.047839	0.552289	Malonyl-CoA decarboxylase, mitochondrial OS=Homo sapiens OX=9606 GN=MLYCD PE=1 SV=3
O95825	CRYZL1	-0.0863801	0.147351	Quinone oxidoreductase-like protein 1 OS=Homo sapiens OX=9606 GN=CRYZL1 PE=1 SV=2
O95831	AIFM1	0.0918267	0.291818	Apoptosis-inducing factor 1, mitochondrial OS=Homo sapiens OX=9606 GN=AIFM1 PE=1 SV=1
O95834	EML2	0.0876749	0.446107	Echinoderm microtubule-associated protein-like 2 OS=Homo sapiens OX=9606 GN=EML2 PE=1 SV=1
O95835	LATS1	-0.16361	0.0666516	Serine/threonine-protein kinase LATS1 OS=Homo sapiens OX=9606 GN=LATS1 PE=1 SV=1
O95848	NUDT14	-0.0380457	0.769696	Uridine diphosphate glucose pyrophosphatase NUDT14 OS=Homo sapiens OX=9606 GN=NUDT14 PE=1 SV=2
O95857	TSPAN13	0.752121	0.000165417	Tetraspanin-13 OS=Homo sapiens OX=9606 GN=TSPAN13 PE=2 SV=1
O95858	TSPAN15	-0.671831	0.00174568	Tetraspanin-15 OS=Homo sapiens OX=9606 GN=TSPAN15 PE=1 SV=1
O95861	BPNT1	-0.0739433	0.324503	3'(2'),5'-bisphosphate nucleotidase 1 OS=Homo sapiens OX=9606 GN=BPNT1 PE=1 SV=1
O95864	FADS2	0.273932	0.0610355	Acyl-CoA 6-desaturase OS=Homo sapiens OX=9606 GN=FADS2 PE=1 SV=1
O95865	DDAH2	-0.283416	0.0611724	Putative hydrolase DDAH2 OS=Homo sapiens OX=9606 GN=DDAH2 PE=1 SV=1
O95870	ABHD16A	0.377164	0.0158857	Phosphatidylserine lipase ABHD16A OS=Homo sapiens OX=9606 GN=ABHD16A PE=1 SV=3
O95872	GPANK1	0.0629089	0.54081	G patch domain and ankyrin repeat-containing protein 1 OS=Homo sapiens OX=9606 GN=GPANK1 PE=1 SV=1
O95873	C6orf47	-0.706209	0.00324244	Uncharacterized protein C6orf47 OS=Homo sapiens OX=9606 GN=C6orf47 PE=1 SV=2
O95881	TXNDC12	-0.25751	0.00951791	Thioredoxin domain-containing protein 12 OS=Homo sapiens OX=9606 GN=TXNDC12 PE=1 SV=1
O95897	OLFM2	0.720877	0.0129887	Noelin-2 OS=Homo sapiens OX=9606 GN=OLFM2 PE=1 SV=2
O95900	TRUB2	0.0772652	0.330204	Pseudouridylate synthase TRUB2, mitochondrial OS=Homo sapiens OX=9606 GN=TRUB2 PE=1 SV=1
O95905	ECD	0.23957	0.216783	Protein ecdysoneless homolog OS=Homo sapiens OX=9606 GN=ECD PE=1 SV=1
O95922	TTLL1	-0.227023	0.0857889	Polyglutamylase complex subunit TTLL1 OS=Homo sapiens OX=9606 GN=TTLL1 PE=1 SV=1
O95926	SYF2	0.0888678	0.447632	Pre-mRNA-splicing factor SYF2 OS=Homo sapiens OX=9606 GN=SYF2 PE=1 SV=1
O95935	TBX18	0.298284	0.0359854	T-box transcription factor TBX18 OS=Homo sapiens OX=9606 GN=TBX18 PE=1 SV=3
O95948	ONECUT2	0.0388121	0.719621	One cut domain family member 2 OS=Homo sapiens OX=9606 GN=ONECUT2 PE=2 SV=2
O95980	RECK	-0.392764	0.00977561	Reversion-inducing cysteine-rich protein with Kazal motifs OS=Homo sapiens OX=9606 GN=RECK PE=1 SV=1
O95983	MBD3	-0.0187896	0.924096	Methyl-CpG-binding domain protein 3 OS=Homo sapiens OX=9606 GN=MBD3 PE=1 SV=1
O95985	TOP3B	0.0627845	0.496515	DNA topoisomerase 3-beta-1 OS=Homo sapiens OX=9606 GN=TOP3B PE=1 SV=1
O95989	NUDT3	-0.465263	0.00324244	Diphosphoinositol polyphosphate phosphohydrolase 1 OS=Homo sapiens OX=9606 GN=NUDT3 PE=1 SV=1
O95997	PTTG1	0.0679953	0.685812	Securin OS=Homo sapiens OX=9606 GN=PTTG1 PE=1 SV=1
O95999	BCL10	-0.0848939	0.148901	B-cell lymphoma/leukemia 10 OS=Homo sapiens OX=9606 GN=BCL10 PE=1 SV=1
O96000	NDUFB10	0.203821	0.0690443	NADH dehydrogenase [ubiquinone] 1 beta subcomplex subunit 10 OS=Homo sapiens OX=9606 GN=NDUFB10 PE=1 SV=3
O96005	CLPTM1	-0.266549	0.0523708	Putative lipid scramblase CLPTM1 OS=Homo sapiens OX=9606 GN=CLPTM1 PE=1 SV=1
O96006	ZBED1	-0.404997	0.00391071	E3 SUMO-protein ligase ZBED1 OS=Homo sapiens OX=9606 GN=ZBED1 PE=1 SV=1
O96007	MOCS2	-0.353122	0.016258	Molybdopterin synthase catalytic subunit OS=Homo sapiens OX=9606 GN=MOCS2 PE=1 SV=1
O96008	TOMM40	0.0354054	0.540349	Mitochondrial import receptor subunit TOM40 homolog OS=Homo sapiens OX=9606 GN=TOMM40 PE=1 SV=1
O96011	PEX11B	0.147989	0.253932	Peroxisomal membrane protein 11B OS=Homo sapiens OX=9606 GN=PEX11B PE=1 SV=1
O96013	PAK4	-0.165228	0.0411471	Serine/threonine-protein kinase PAK 4 OS=Homo sapiens OX=9606 GN=PAK4 PE=1 SV=1
O96014	WNT11	1.15092	0.00554426	Protein Wnt-11 OS=Homo sapiens OX=9606 GN=WNT11 PE=1 SV=2
O96015	DNAL4	-0.348841	0.0907682	Dynein axonemal light chain 4 OS=Homo sapiens OX=9606 GN=DNAL4 PE=1 SV=1
O96017	CHEK2	-0.022391	0.855748	Serine/threonine-protein kinase Chk2 OS=Homo sapiens OX=9606 GN=CHEK2 PE=1 SV=1
O96018	APBA3	-0.0866708	0.43333	Amyloid-beta A4 precursor protein-binding family A member 3 OS=Homo sapiens OX=9606 GN=APBA3 PE=1 SV=1
O96019	ACTL6A	-0.0990641	0.426608	Actin-like protein 6A OS=Homo sapiens OX=9606 GN=ACTL6A PE=1 SV=1
O96028	NSD2	-0.107481	0.121363	Histone-lysine N-methyltransferase NSD2 OS=Homo sapiens OX=9606 GN=NSD2 PE=1 SV=1
O96033	MOCS2	-0.199561	0.0158857	Molybdopterin synthase sulfur carrier subunit OS=Homo sapiens OX=9606 GN=MOCS2 PE=1 SV=1
P00167	CYB5A	-0.325069	0.00391071	Cytochrome b5 OS=Homo sapiens OX=9606 GN=CYB5A PE=1 SV=2
P00338	LDHA	-0.113372	0.12707	L-lactate dehydrogenase A chain OS=Homo sapiens OX=9606 GN=LDHA PE=1 SV=2
P00352	ALDH1A1	-0.578341	0.00133209	Aldehyde dehydrogenase 1A1 OS=Homo sapiens OX=9606 GN=ALDH1A1 PE=1 SV=2
P00367	GLUD1	0.0426245	0.557239	Glutamate dehydrogenase 1, mitochondrial OS=Homo sapiens OX=9606 GN=GLUD1 PE=1 SV=2
P00374	DHFR	-0.766315	0.000476562	Dihydrofolate reductase OS=Homo sapiens OX=9606 GN=DHFR PE=1 SV=2
P00387	CYB5R3	-0.114481	0.33319	NADH-cytochrome b5 reductase 3 OS=Homo sapiens OX=9606 GN=CYB5R3 PE=1 SV=3
P00390	GSR	-0.0971893	0.106164	Glutathione reductase, mitochondrial OS=Homo sapiens OX=9606 GN=GSR PE=1 SV=2
P00395	MT-CO1	0.0421916	0.866163	Cytochrome c oxidase subunit 1 OS=Homo sapiens OX=9606 GN=MT-CO1 PE=1 SV=1
P00403	MT-CO2	0.18132	0.0465703	Cytochrome c oxidase subunit 2 OS=Homo sapiens OX=9606 GN=MT-CO2 PE=1 SV=1
P00414	MT-CO3	-0.0345003	0.958696	Cytochrome c oxidase subunit 3 OS=Homo sapiens OX=9606 GN=MT-CO3 PE=1 SV=2
P00441	SOD1	0.0226783	0.946914	Superoxide dismutase [Cu-Zn] OS=Homo sapiens OX=9606 GN=SOD1 PE=1 SV=2
P00488	F13A1	0.14237	0.141005	Coagulation factor XIII A chain OS=Homo sapiens OX=9606 GN=F13A1 PE=1 SV=5
P00491	PNP	0.00107918	0.98917	Purine nucleoside phosphorylase OS=Homo sapiens OX=9606 GN=PNP PE=1 SV=2
P00492	HPRT1	-0.153354	0.353328	Hypoxanthine-guanine phosphoribosyltransferase OS=Homo sapiens OX=9606 GN=HPRT1 PE=1 SV=2
P00505	GOT2	-0.0039627	0.956761	Aspartate aminotransferase, mitochondrial OS=Homo sapiens OX=9606 GN=GOT2 PE=1 SV=3
P00519	ABL1	-0.0549134	0.600376	Tyrosine-protein kinase ABL1 OS=Homo sapiens OX=9606 GN=ABL1 PE=1 SV=4
P00533	EGFR	-0.19516	0.0423436	Epidermal growth factor receptor OS=Homo sapiens OX=9606 GN=EGFR PE=1 SV=2
P00558	PGK1	-0.0597293	0.707076	Phosphoglycerate kinase 1 OS=Homo sapiens OX=9606 GN=PGK1 PE=1 SV=3
P00568	AK1	-0.193202	0.0224892	Adenylate kinase isoenzyme 1 OS=Homo sapiens OX=9606 GN=AK1 PE=1 SV=3
P00734	F2	0.117525	0.193705	Prothrombin OS=Homo sapiens OX=9606 GN=F2 PE=1 SV=2
P00747	PLG	0.129565	0.0707286	Plasminogen OS=Homo sapiens OX=9606 GN=PLG PE=1 SV=2
P00750	PLAT	1.01719	0.000475989	Tissue-type plasminogen activator OS=Homo sapiens OX=9606 GN=PLAT PE=1 SV=1
P00813	ADA	-0.0620922	0.352892	Adenosine deaminase OS=Homo sapiens OX=9606 GN=ADA PE=1 SV=3
P00846	MT-ATP6	0.0672904	0.681916	ATP synthase subunit a OS=Homo sapiens OX=9606 GN=MT-ATP6 PE=1 SV=1
P00918	CA2	-0.379206	0.00774528	Carbonic anhydrase 2 OS=Homo sapiens OX=9606 GN=CA2 PE=1 SV=2
P00966	ASS1	0.788973	0.000503189	Argininosuccinate synthase OS=Homo sapiens OX=9606 GN=ASS1 PE=1 SV=2
P01008	SERPINC1	0.373328	0.00367779	Antithrombin-III OS=Homo sapiens OX=9606 GN=SERPINC1 PE=1 SV=1
P01023	A2M	0.704137	0.000402422	Alpha-2-macroglobulin OS=Homo sapiens OX=9606 GN=A2M PE=1 SV=3
P01024	C3	-0.261545	0.101274	Complement C3 OS=Homo sapiens OX=9606 GN=C3 PE=1 SV=2
P01031	C5	0.0785935	0.590107	Complement C5 OS=Homo sapiens OX=9606 GN=C5 PE=1 SV=4
P01033	TIMP1	1.227	0.00038105	Metalloproteinase inhibitor 1 OS=Homo sapiens OX=9606 GN=TIMP1 PE=1 SV=1
P01034	CST3	0.138829	0.600506	Cystatin-C OS=Homo sapiens OX=9606 GN=CST3 PE=1 SV=1
P01106	MYC	0.301417	0.124337	Myc proto-oncogene protein OS=Homo sapiens OX=9606 GN=MYC PE=1 SV=2
P01111	NRAS	0.0800427	0.31142	GTPase NRas OS=Homo sapiens OX=9606 GN=NRAS PE=1 SV=1
P01112	HRAS	-0.0172161	0.79423	GTPase HRas OS=Homo sapiens OX=9606 GN=HRAS PE=1 SV=1
P01116	KRAS	-0.320784	0.0378154	GTPase KRas OS=Homo sapiens OX=9606 GN=KRAS PE=1 SV=1
P01130	LDLR	0.435475	0.000714155	Low-density lipoprotein receptor OS=Homo sapiens OX=9606 GN=LDLR PE=1 SV=1
P01137	TGFB1	1.21203	0.000146608	Transforming growth factor beta-1 proprotein OS=Homo sapiens OX=9606 GN=TGFB1 PE=1 SV=3
P01344	IGF2	0.149554	0.582312	Insulin-like growth factor II OS=Homo sapiens OX=9606 GN=IGF2 PE=1 SV=1
P01889	HLA-B	0.0214259	0.859923	HLA class I histocompatibility antigen, B alpha chain OS=Homo sapiens OX=9606 GN=HLA-B PE=1 SV=3
P01911	HLA-DRB1	-0.21079	0.0491868	HLA class II histocompatibility antigen, DRB1 beta chain OS=Homo sapiens OX=9606 GN=HLA-DRB1 PE=1 SV=2
P02458	COL2A1	-0.0728937	0.828146	Collagen alpha-1(II) chain OS=Homo sapiens OX=9606 GN=COL2A1 PE=1 SV=3
P02461	COL3A1	0.318182	0.0887356	Collagen alpha-1(III) chain OS=Homo sapiens OX=9606 GN=COL3A1 PE=1 SV=4
P02545	LMNA	0.0608914	0.466035	Prelamin-A/C OS=Homo sapiens OX=9606 GN=LMNA PE=1 SV=1
P02585	TNNC2	-0.377805	0.504267	Troponin C, skeletal muscle OS=Homo sapiens OX=9606 GN=TNNC2 PE=1 SV=2
P02649	APOE	0.199384	0.0668052	Apolipoprotein E OS=Homo sapiens OX=9606 GN=APOE PE=1 SV=1
P02654	APOC1	0.0716675	0.734153	Apolipoprotein C-I OS=Homo sapiens OX=9606 GN=APOC1 PE=1 SV=1
P02655	APOC2	-0.00887403	0.97618	Apolipoprotein C-II OS=Homo sapiens OX=9606 GN=APOC2 PE=1 SV=1
P02675	FGB	0.18522	0.314699	Fibrinogen beta chain OS=Homo sapiens OX=9606 GN=FGB PE=1 SV=2
P02679	FGG	0.12736	0.202309	Fibrinogen gamma chain OS=Homo sapiens OX=9606 GN=FGG PE=1 SV=3
P02749	APOH	0.0880389	0.481413	Beta-2-glycoprotein 1 OS=Homo sapiens OX=9606 GN=APOH PE=1 SV=3
P02751	FN1	0.0844983	0.14932	Fibronectin OS=Homo sapiens OX=9606 GN=FN1 PE=1 SV=5
P02766	TTR	0.285506	0.211508	Transthyretin OS=Homo sapiens OX=9606 GN=TTR PE=1 SV=1
P02771	AFP	0.0408204	0.829619	Alpha-fetoprotein OS=Homo sapiens OX=9606 GN=AFP PE=1 SV=1
P02774	GC	0.201962	0.0787171	Vitamin D-binding protein OS=Homo sapiens OX=9606 GN=GC PE=1 SV=2
P02786	TFRC	0.318941	0.00226307	Transferrin receptor protein 1 OS=Homo sapiens OX=9606 GN=TFRC PE=1 SV=2
P02788	LTF	0.129213	0.249026	Lactotransferrin OS=Homo sapiens OX=9606 GN=LTF PE=1 SV=6
P02792	FTL	1.19879	0.000378323	Ferritin light chain OS=Homo sapiens OX=9606 GN=FTL PE=1 SV=2
P02794	FTH1	0.822298	0.00268004	Ferritin heavy chain OS=Homo sapiens OX=9606 GN=FTH1 PE=1 SV=2
P03886	MT-ND1	0.339421	0.0556199	NADH-ubiquinone oxidoreductase chain 1 OS=Homo sapiens OX=9606 GN=MT-ND1 PE=1 SV=1
P03905	MT-ND4	0.154814	0.380356	NADH-ubiquinone oxidoreductase chain 4 OS=Homo sapiens OX=9606 GN=MT-ND4 PE=1 SV=1
P03915	MT-ND5	0.276877	0.0527528	NADH-ubiquinone oxidoreductase chain 5 OS=Homo sapiens OX=9606 GN=MT-ND5 PE=1 SV=2
P03928	MT-ATP8	0.0224711	0.889246	ATP synthase protein 8 OS=Homo sapiens OX=9606 GN=MT-ATP8 PE=1 SV=1
P04004	VTN	0.260616	0.257826	Vitronectin OS=Homo sapiens OX=9606 GN=VTN PE=1 SV=1
P04035	HMGCR	0.384243	0.00739341	3-hydroxy-3-methylglutaryl-coenzyme A reductase OS=Homo sapiens OX=9606 GN=HMGCR PE=1 SV=1
P04040	CAT	-0.0534361	0.328921	Catalase OS=Homo sapiens OX=9606 GN=CAT PE=1 SV=3
P04049	RAF1	-0.173829	0.414906	RAF proto-oncogene serine/threonine-protein kinase OS=Homo sapiens OX=9606 GN=RAF1 PE=1 SV=1
P04062	GBA1	-0.0216414	0.858629	Lysosomal acid glucosylceramidase OS=Homo sapiens OX=9606 GN=GBA1 PE=1 SV=3
P04066	FUCA1	-0.4453	0.00293997	Tissue alpha-L-fucosidase OS=Homo sapiens OX=9606 GN=FUCA1 PE=1 SV=4
P04075	ALDOA	-0.127847	0.296432	Fructose-bisphosphate aldolase A OS=Homo sapiens OX=9606 GN=ALDOA PE=1 SV=2
P04080	CSTB	-0.126185	0.0759112	Cystatin-B OS=Homo sapiens OX=9606 GN=CSTB PE=1 SV=2
P04083	ANXA1	0.323822	0.0150994	Annexin A1 OS=Homo sapiens OX=9606 GN=ANXA1 PE=1 SV=2
P04114	APOB	0.879821	0.000150891	Apolipoprotein B-100 OS=Homo sapiens OX=9606 GN=APOB PE=1 SV=3
P04150	NR3C1	-0.241621	0.0148063	Glucocorticoid receptor OS=Homo sapiens OX=9606 GN=NR3C1 PE=1 SV=1
P04156	PRNP	0.349822	0.00533126	Major prion protein OS=Homo sapiens OX=9606 GN=PRNP PE=1 SV=1
P04179	SOD2	0.00664404	0.936596	Superoxide dismutase [Mn], mitochondrial OS=Homo sapiens OX=9606 GN=SOD2 PE=1 SV=3
P04181	OAT	-0.446764	0.0044794	Ornithine aminotransferase, mitochondrial OS=Homo sapiens OX=9606 GN=OAT PE=1 SV=1
P04183	TK1	-0.19531	0.0389338	Thymidine kinase, cytosolic OS=Homo sapiens OX=9606 GN=TK1 PE=1 SV=2
P04350	TUBB4A	-0.247922	0.045857	Tubulin beta-4A chain OS=Homo sapiens OX=9606 GN=TUBB4A PE=1 SV=2
P04406	GAPDH	-0.0247277	0.751725	Glyceraldehyde-3-phosphate dehydrogenase OS=Homo sapiens OX=9606 GN=GAPDH PE=1 SV=3
P04424	ASL	-0.00606282	0.947801	Argininosuccinate lyase OS=Homo sapiens OX=9606 GN=ASL PE=1 SV=4
P04439	HLA-A	-0.168196	0.0810514	HLA class I histocompatibility antigen, A alpha chain OS=Homo sapiens OX=9606 GN=HLA-A PE=1 SV=2
P04626	ERBB2	-0.397556	0.108038	Receptor tyrosine-protein kinase erbB-2 OS=Homo sapiens OX=9606 GN=ERBB2 PE=1 SV=1
P04632	CAPNS1	-0.0646747	0.471402	Calpain small subunit 1 OS=Homo sapiens OX=9606 GN=CAPNS1 PE=1 SV=1
P04637	TP53	0.221735	0.0145665	Cellular tumor antigen p53 OS=Homo sapiens OX=9606 GN=TP53 PE=1 SV=4
P04792	HSPB1	-0.10519	0.153833	Heat shock protein beta-1 OS=Homo sapiens OX=9606 GN=HSPB1 PE=1 SV=2
P04818	TYMS	-1.19243	9.36935e-05	Thymidylate synthase OS=Homo sapiens OX=9606 GN=TYMS PE=1 SV=3
P04843	RPN1	0.342954	0.00203028	Dolichyl-diphosphooligosaccharide--protein glycosyltransferase subunit 1 OS=Homo sapiens OX=9606 GN=RPN1 PE=1 SV=1
P04844	RPN2	-0.0876951	0.138068	Dolichyl-diphosphooligosaccharide--protein glycosyltransferase subunit 2 OS=Homo sapiens OX=9606 GN=RPN2 PE=1 SV=3
P04899	GNAI2	0.00294489	0.98266	Guanine nucleotide-binding protein G(i) subunit alpha-2 OS=Homo sapiens OX=9606 GN=GNAI2 PE=1 SV=3
P04920	SLC4A2	0.37974	0.00989528	Anion exchange protein 2 OS=Homo sapiens OX=9606 GN=SLC4A2 PE=1 SV=4
P05023	ATP1A1	-0.308564	0.0328673	Sodium/potassium-transporting ATPase subunit alpha-1 OS=Homo sapiens OX=9606 GN=ATP1A1 PE=1 SV=1
P05026	ATP1B1	0.134606	0.107121	Sodium/potassium-transporting ATPase subunit beta-1 OS=Homo sapiens OX=9606 GN=ATP1B1 PE=1 SV=1
P05067	APP	0.762143	0.000269732	Amyloid-beta precursor protein OS=Homo sapiens OX=9606 GN=APP PE=1 SV=3
P05090	APOD	2.33654	0.000468896	Apolipoprotein D OS=Homo sapiens OX=9606 GN=APOD PE=1 SV=1
P05091	ALDH2	0.075798	0.267312	Aldehyde dehydrogenase, mitochondrial OS=Homo sapiens OX=9606 GN=ALDH2 PE=1 SV=2
P05114	HMGN1	-0.267739	0.573962	Non-histone chromosomal protein HMG-14 OS=Homo sapiens OX=9606 GN=HMGN1 PE=1 SV=3
P05141	SLC25A5	0.162487	0.0444768	ADP/ATP translocase 2 OS=Homo sapiens OX=9606 GN=SLC25A5 PE=1 SV=7
P05165	PCCA	0.155684	0.046397	Propionyl-CoA carboxylase alpha chain, mitochondrial OS=Homo sapiens OX=9606 GN=PCCA PE=1 SV=4
P05166	PCCB	0.140393	0.048294	Propionyl-CoA carboxylase beta chain, mitochondrial OS=Homo sapiens OX=9606 GN=PCCB PE=1 SV=3
P05186	ALPL	-1.15859	9.36935e-05	Alkaline phosphatase, tissue-nonspecific isozyme OS=Homo sapiens OX=9606 GN=ALPL PE=1 SV=4
P05198	EIF2S1	0.115477	0.0916648	Eukaryotic translation initiation factor 2 subunit 1 OS=Homo sapiens OX=9606 GN=EIF2S1 PE=1 SV=3
P05204	HMGN2	-0.00924938	0.974291	Non-histone chromosomal protein HMG-17 OS=Homo sapiens OX=9606 GN=HMGN2 PE=1 SV=3
P05386	RPLP1	-0.14507	0.154171	Large ribosomal subunit protein P1 OS=Homo sapiens OX=9606 GN=RPLP1 PE=1 SV=1
P05387	RPLP2	0.034302	0.696238	Large ribosomal subunit protein P2 OS=Homo sapiens OX=9606 GN=RPLP2 PE=1 SV=1
P05388	RPLP0	0.157989	0.406543	Large ribosomal subunit protein uL10 OS=Homo sapiens OX=9606 GN=RPLP0 PE=1 SV=1
P05412	JUN	0.403336	0.143864	Transcription factor Jun OS=Homo sapiens OX=9606 GN=JUN PE=1 SV=2
P05423	POLR3D	-0.00184897	0.989059	DNA-directed RNA polymerase III subunit RPC4 OS=Homo sapiens OX=9606 GN=POLR3D PE=1 SV=2
P05455	SSB	-0.0324127	0.873427	Lupus La protein OS=Homo sapiens OX=9606 GN=SSB PE=1 SV=2
P05543	SERPINA7	0.0860398	0.366248	Thyroxine-binding globulin OS=Homo sapiens OX=9606 GN=SERPINA7 PE=1 SV=2
P05549	TFAP2A	-0.107897	0.108038	Transcription factor AP-2-alpha OS=Homo sapiens OX=9606 GN=TFAP2A PE=1 SV=1
P05556	ITGB1	-0.635862	0.00147911	Integrin beta-1 OS=Homo sapiens OX=9606 GN=ITGB1 PE=1 SV=2
P05771	PRKCB	-0.0984812	0.291202	Protein kinase C beta type OS=Homo sapiens OX=9606 GN=PRKCB PE=1 SV=4
P05997	COL5A2	-0.605298	0.00412751	Collagen alpha-2(V) chain OS=Homo sapiens OX=9606 GN=COL5A2 PE=1 SV=3
P06132	UROD	-0.11214	0.451093	Uroporphyrinogen decarboxylase OS=Homo sapiens OX=9606 GN=UROD PE=1 SV=2
P06213	INSR	-0.212272	0.0237263	Insulin receptor OS=Homo sapiens OX=9606 GN=INSR PE=1 SV=4
P06241	FYN	-0.00258581	0.970585	Tyrosine-protein kinase Fyn OS=Homo sapiens OX=9606 GN=FYN PE=1 SV=3
P06276	BCHE	0.360753	0.0393377	Cholinesterase OS=Homo sapiens OX=9606 GN=BCHE PE=1 SV=1
P06280	GLA	-0.0988238	0.0977901	Alpha-galactosidase A OS=Homo sapiens OX=9606 GN=GLA PE=1 SV=1
P06396	GSN	-0.175645	0.0980718	Gelsolin OS=Homo sapiens OX=9606 GN=GSN PE=1 SV=1
P06400	RB1	-0.179573	0.025281	Retinoblastoma-associated protein OS=Homo sapiens OX=9606 GN=RB1 PE=1 SV=2
P06454	PTMA	-0.607049	0.315501	Prothymosin alpha OS=Homo sapiens OX=9606 GN=PTMA PE=1 SV=2
P06493	CDK1	-0.254262	0.020628	Cyclin-dependent kinase 1 OS=Homo sapiens OX=9606 GN=CDK1 PE=1 SV=3
P06576	ATP5F1B	0.0770808	0.451566	ATP synthase subunit beta, mitochondrial OS=Homo sapiens OX=9606 GN=ATP5F1B PE=1 SV=3
P06730	EIF4E	-0.180475	0.080565	Eukaryotic translation initiation factor 4E OS=Homo sapiens OX=9606 GN=EIF4E PE=1 SV=2
P06732	CKM	0.0209212	0.884842	Creatine kinase M-type OS=Homo sapiens OX=9606 GN=CKM PE=1 SV=2
P06733	ENO1	0.0397147	0.708726	Alpha-enolase OS=Homo sapiens OX=9606 GN=ENO1 PE=1 SV=2
P06737	PYGL	0.319192	0.00577794	Glycogen phosphorylase, liver form OS=Homo sapiens OX=9606 GN=PYGL PE=1 SV=4
P06744	GPI	-0.0644733	0.308434	Glucose-6-phosphate isomerase OS=Homo sapiens OX=9606 GN=GPI PE=1 SV=4
P06746	POLB	-0.151033	0.0818286	DNA polymerase beta OS=Homo sapiens OX=9606 GN=POLB PE=1 SV=3
P06748	NPM1	0.0481446	0.823901	Nucleophosmin OS=Homo sapiens OX=9606 GN=NPM1 PE=1 SV=2
P06753	TPM3	-0.140111	0.0650043	Tropomyosin alpha-3 chain OS=Homo sapiens OX=9606 GN=TPM3 PE=1 SV=2
P06756	ITGAV	0.460408	0.00159707	Integrin alpha-V OS=Homo sapiens OX=9606 GN=ITGAV PE=1 SV=2
P06858	LPL	0.77643	0.0894503	Lipoprotein lipase OS=Homo sapiens OX=9606 GN=LPL PE=1 SV=1
P06865	HEXA	-0.196429	0.0382899	Beta-hexosaminidase subunit alpha OS=Homo sapiens OX=9606 GN=HEXA PE=1 SV=2
P07093	SERPINE2	0.441623	0.00714981	Glia-derived nexin OS=Homo sapiens OX=9606 GN=SERPINE2 PE=1 SV=1
P07099	EPHX1	0.172843	0.0705866	Epoxide hydrolase 1 OS=Homo sapiens OX=9606 GN=EPHX1 PE=1 SV=1
P07108	DBI	-0.396904	0.0414681	Acyl-CoA-binding protein OS=Homo sapiens OX=9606 GN=DBI PE=1 SV=2
P07195	LDHB	-0.0782797	0.271145	L-lactate dehydrogenase B chain OS=Homo sapiens OX=9606 GN=LDHB PE=1 SV=2
P07196	NEFL	0.0551198	0.516865	Neurofilament light polypeptide OS=Homo sapiens OX=9606 GN=NEFL PE=1 SV=3
P07197	NEFM	0.408685	0.114279	Neurofilament medium polypeptide OS=Homo sapiens OX=9606 GN=NEFM PE=1 SV=3
P07199	CENPB	0.0726485	0.526628	Major centromere autoantigen B OS=Homo sapiens OX=9606 GN=CENPB PE=1 SV=2
P07203	GPX1	-0.185909	0.0883777	Glutathione peroxidase 1 OS=Homo sapiens OX=9606 GN=GPX1 PE=1 SV=4
P07205	PGK2	-0.127723	0.0907682	Phosphoglycerate kinase 2 OS=Homo sapiens OX=9606 GN=PGK2 PE=1 SV=3
P07225	PROS1	0.338108	0.0222171	Vitamin K-dependent protein S OS=Homo sapiens OX=9606 GN=PROS1 PE=1 SV=1
P07237	P4HB	0.664728	0.00972288	Protein disulfide-isomerase OS=Homo sapiens OX=9606 GN=P4HB PE=1 SV=3
P07305	H1-0	0.32138	0.12103	Histone H1.0 OS=Homo sapiens OX=9606 GN=H1-0 PE=1 SV=3
P07311	ACYP1	-0.304494	0.00998422	Acylphosphatase-1 OS=Homo sapiens OX=9606 GN=ACYP1 PE=1 SV=2
P07320	CRYGD	0.137286	0.369183	Gamma-crystallin D OS=Homo sapiens OX=9606 GN=CRYGD PE=1 SV=3
P07332	FES	-0.120205	0.0631562	Tyrosine-protein kinase Fes/Fps OS=Homo sapiens OX=9606 GN=FES PE=1 SV=3
P07355	ANXA2	0.086304	0.163047	Annexin A2 OS=Homo sapiens OX=9606 GN=ANXA2 PE=1 SV=2
P07384	CAPN1	-0.14487	0.0334554	Calpain-1 catalytic subunit OS=Homo sapiens OX=9606 GN=CAPN1 PE=1 SV=1
P07437	TUBB	-0.18983	0.0161232	Tubulin beta chain OS=Homo sapiens OX=9606 GN=TUBB PE=1 SV=2
P07602	PSAP	0.106647	0.223372	Prosaposin OS=Homo sapiens OX=9606 GN=PSAP PE=1 SV=2
P07686	HEXB	-0.313644	0.00529894	Beta-hexosaminidase subunit beta OS=Homo sapiens OX=9606 GN=HEXB PE=1 SV=4
P07711	CTSL	0.599144	0.00157138	Procathepsin L OS=Homo sapiens OX=9606 GN=CTSL PE=1 SV=2
P07737	PFN1	-0.166016	0.10249	Profilin-1 OS=Homo sapiens OX=9606 GN=PFN1 PE=1 SV=2
P07738	BPGM	-0.0721665	0.286239	Bisphosphoglycerate mutase OS=Homo sapiens OX=9606 GN=BPGM PE=1 SV=2
P07741	APRT	-0.0823032	0.242725	Adenine phosphoribosyltransferase OS=Homo sapiens OX=9606 GN=APRT PE=1 SV=2
P07814	EPRS1	0.169362	0.100089	Bifunctional glutamate/proline--tRNA ligase OS=Homo sapiens OX=9606 GN=EPRS1 PE=1 SV=5
P07858	CTSB	-0.195795	0.0917036	Cathepsin B OS=Homo sapiens OX=9606 GN=CTSB PE=1 SV=3
P07864	LDHC	-0.14637	0.309941	L-lactate dehydrogenase C chain OS=Homo sapiens OX=9606 GN=LDHC PE=1 SV=4
P07900	HSP90AA1	-0.0404826	0.784811	Heat shock protein HSP 90-alpha OS=Homo sapiens OX=9606 GN=HSP90AA1 PE=1 SV=5
P07902	GALT	-0.0694035	0.345428	Galactose-1-phosphate uridylyltransferase OS=Homo sapiens OX=9606 GN=GALT PE=1 SV=3
P07910	HNRNPC	0.0609246	0.710515	Heterogeneous nuclear ribonucleoproteins C1/C2 OS=Homo sapiens OX=9606 GN=HNRNPC PE=1 SV=4
P07919	UQCRH	-0.324231	0.00322569	Cytochrome b-c1 complex subunit 6, mitochondrial OS=Homo sapiens OX=9606 GN=UQCRH PE=1 SV=2
P07942	LAMB1	0.752746	0.00017078	Laminin subunit beta-1 OS=Homo sapiens OX=9606 GN=LAMB1 PE=1 SV=2
P07947	YES1	-0.0934969	0.342145	Tyrosine-protein kinase Yes OS=Homo sapiens OX=9606 GN=YES1 PE=1 SV=3
P07948	LYN	-0.0257971	0.732238	Tyrosine-protein kinase Lyn OS=Homo sapiens OX=9606 GN=LYN PE=1 SV=3
P07951	TPM2	-0.0657219	0.390276	Tropomyosin beta chain OS=Homo sapiens OX=9606 GN=TPM2 PE=1 SV=1
P07954	FH	-0.0216854	0.869463	Fumarate hydratase, mitochondrial OS=Homo sapiens OX=9606 GN=FH PE=1 SV=3
P07992	ERCC1	0.0266029	0.72296	DNA excision repair protein ERCC-1 OS=Homo sapiens OX=9606 GN=ERCC1 PE=1 SV=1
P07996	THBS1	0.519857	0.0136332	Thrombospondin-1 OS=Homo sapiens OX=9606 GN=THBS1 PE=1 SV=2
P08047	SP1	-0.0299539	0.806253	Transcription factor Sp1 OS=Homo sapiens OX=9606 GN=SP1 PE=1 SV=3
P08069	IGF1R	-0.408683	0.00268004	Insulin-like growth factor 1 receptor OS=Homo sapiens OX=9606 GN=IGF1R PE=1 SV=1
P08133	ANXA6	0.221877	0.0255229	Annexin A6 OS=Homo sapiens OX=9606 GN=ANXA6 PE=1 SV=3
P08151	GLI1	0.221615	0.329344	Zinc finger protein GLI1 OS=Homo sapiens OX=9606 GN=GLI1 PE=1 SV=1
P08174	CD55	0.245791	0.0499542	Complement decay-accelerating factor OS=Homo sapiens OX=9606 GN=CD55 PE=1 SV=4
P08183	ABCB1	0.387596	0.00783752	ATP-dependent translocase ABCB1 OS=Homo sapiens OX=9606 GN=ABCB1 PE=1 SV=3
P08195	SLC3A2	0.511846	0.000793495	Amino acid transporter heavy chain SLC3A2 OS=Homo sapiens OX=9606 GN=SLC3A2 PE=1 SV=3
P08235	NR3C2	-0.140375	0.488777	Mineralocorticoid receptor OS=Homo sapiens OX=9606 GN=NR3C2 PE=1 SV=2
P08236	GUSB	0.364921	0.0268722	Beta-glucuronidase OS=Homo sapiens OX=9606 GN=GUSB PE=1 SV=2
P08237	PFKM	-0.0685253	0.284369	ATP-dependent 6-phosphofructokinase, muscle type OS=Homo sapiens OX=9606 GN=PFKM PE=1 SV=2
P08238	HSP90AB1	0.0311723	0.762331	Heat shock protein HSP 90-beta OS=Homo sapiens OX=9606 GN=HSP90AB1 PE=1 SV=4
P08240	SRPRA	0.0180705	0.793501	Signal recognition particle receptor subunit alpha OS=Homo sapiens OX=9606 GN=SRPRA PE=1 SV=2
P08243	ASNS	0.246595	0.0548643	Asparagine synthetase [glutamine-hydrolyzing] OS=Homo sapiens OX=9606 GN=ASNS PE=1 SV=4
P08247	SYP	0.4349	0.0135125	Synaptophysin OS=Homo sapiens OX=9606 GN=SYP PE=1 SV=3
P08397	HMBS	0.113034	0.0655938	Porphobilinogen deaminase OS=Homo sapiens OX=9606 GN=HMBS PE=1 SV=2
P08473	MME	-0.254333	0.187382	Neprilysin OS=Homo sapiens OX=9606 GN=MME PE=1 SV=2
P08559	PDHA1	-0.00100171	0.994221	Pyruvate dehydrogenase E1 component subunit alpha, somatic form, mitochondrial OS=Homo sapiens OX=9606 GN=PDHA1 PE=1 SV=3
P08572	COL4A2	-0.330605	0.224336	Collagen alpha-2(IV) chain OS=Homo sapiens OX=9606 GN=COL4A2 PE=1 SV=4
P08574	CYC1	-0.0826192	0.366389	Cytochrome c1, heme protein, mitochondrial OS=Homo sapiens OX=9606 GN=CYC1 PE=1 SV=3
P08579	SNRPB2	-0.074401	0.408382	U2 small nuclear ribonucleoprotein B'' OS=Homo sapiens OX=9606 GN=SNRPB2 PE=1 SV=1
P08581	MET	-0.168837	0.108038	Hepatocyte growth factor receptor OS=Homo sapiens OX=9606 GN=MET PE=1 SV=4
P08582	MELTF	-0.745292	0.000952863	Melanotransferrin OS=Homo sapiens OX=9606 GN=MELTF PE=1 SV=2
P08590	MYL3	0.0722182	0.715802	Myosin light chain 3 OS=Homo sapiens OX=9606 GN=MYL3 PE=1 SV=3
P08621	SNRNP70	-0.0533698	0.352414	U1 small nuclear ribonucleoprotein 70 kDa OS=Homo sapiens OX=9606 GN=SNRNP70 PE=1 SV=2
P08631	HCK	0.110091	0.585484	Tyrosine-protein kinase HCK OS=Homo sapiens OX=9606 GN=HCK PE=1 SV=5
P08648	ITGA5	-0.382253	0.00258777	Integrin alpha-5 OS=Homo sapiens OX=9606 GN=ITGA5 PE=1 SV=2
P08651	NFIC	-0.195696	0.479609	Nuclear factor 1 C-type OS=Homo sapiens OX=9606 GN=NFIC PE=1 SV=2
P08670	VIM	0.0901608	0.283738	Vimentin OS=Homo sapiens OX=9606 GN=VIM PE=1 SV=4
P08708	RPS17	0.00871361	0.917503	Small ribosomal subunit protein eS17 OS=Homo sapiens OX=9606 GN=RPS17 PE=1 SV=2
P08754	GNAI3	0.317375	0.00915528	Guanine nucleotide-binding protein G(i) subunit alpha-3 OS=Homo sapiens OX=9606 GN=GNAI3 PE=1 SV=3
P08758	ANXA5	0.0836127	0.238473	Annexin A5 OS=Homo sapiens OX=9606 GN=ANXA5 PE=1 SV=2
P08865	RPSA	0.0368806	0.756809	Small ribosomal subunit protein uS2 OS=Homo sapiens OX=9606 GN=RPSA PE=1 SV=4
P08922	ROS1	-0.072387	0.702618	Proto-oncogene tyrosine-protein kinase ROS OS=Homo sapiens OX=9606 GN=ROS1 PE=1 SV=3
P08962	CD63	0.668772	0.00203028	CD63 antigen OS=Homo sapiens OX=9606 GN=CD63 PE=1 SV=2
P09001	MRPL3	0.149097	0.234519	Large ribosomal subunit protein uL3m OS=Homo sapiens OX=9606 GN=MRPL3 PE=1 SV=1
P09012	SNRPA	0.109821	0.108612	U1 small nuclear ribonucleoprotein A OS=Homo sapiens OX=9606 GN=SNRPA PE=1 SV=3
P09038	FGF2	0.0338264	0.735016	Fibroblast growth factor 2 OS=Homo sapiens OX=9606 GN=FGF2 PE=1 SV=3
P09104	ENO2	0.0370224	0.782981	Gamma-enolase OS=Homo sapiens OX=9606 GN=ENO2 PE=1 SV=3
P09110	ACAA1	-0.100089	0.213404	3-ketoacyl-CoA thiolase, peroxisomal OS=Homo sapiens OX=9606 GN=ACAA1 PE=1 SV=2
P09132	SRP19	0.580816	0.00719428	Signal recognition particle 19 kDa protein OS=Homo sapiens OX=9606 GN=SRP19 PE=1 SV=3
P09211	GSTP1	-0.128743	0.133127	Glutathione S-transferase P OS=Homo sapiens OX=9606 GN=GSTP1 PE=1 SV=2
P09234	SNRPC	0.182394	0.0457117	U1 small nuclear ribonucleoprotein C OS=Homo sapiens OX=9606 GN=SNRPC PE=1 SV=1
P09382	LGALS1	-0.38558	0.0128813	Galectin-1 OS=Homo sapiens OX=9606 GN=LGALS1 PE=1 SV=2
P09417	QDPR	-0.0885465	0.197924	Dihydropteridine reductase OS=Homo sapiens OX=9606 GN=QDPR PE=1 SV=2
P09429	HMGB1	-0.0627605	0.873253	High mobility group protein B1 OS=Homo sapiens OX=9606 GN=HMGB1 PE=1 SV=3
P09455	RBP1	-0.480429	0.00196083	Retinol-binding protein 1 OS=Homo sapiens OX=9606 GN=RBP1 PE=1 SV=2
P09471	GNAO1	0.232881	0.00858394	Guanine nucleotide-binding protein G(o) subunit alpha OS=Homo sapiens OX=9606 GN=GNAO1 PE=1 SV=4
P09486	SPARC	0.398213	0.0107118	SPARC OS=Homo sapiens OX=9606 GN=SPARC PE=1 SV=1
P09493	TPM1	-0.188208	0.216424	Tropomyosin alpha-1 chain OS=Homo sapiens OX=9606 GN=TPM1 PE=1 SV=2
P09496	CLTA	-0.0333512	0.613352	Clathrin light chain A OS=Homo sapiens OX=9606 GN=CLTA PE=1 SV=1
P09497	CLTB	0.03388	0.81668	Clathrin light chain B OS=Homo sapiens OX=9606 GN=CLTB PE=1 SV=1
P09525	ANXA4	-0.0438425	0.643936	Annexin A4 OS=Homo sapiens OX=9606 GN=ANXA4 PE=1 SV=4
P09543	CNP	-0.0778854	0.28321	2',3'-cyclic-nucleotide 3'-phosphodiesterase OS=Homo sapiens OX=9606 GN=CNP PE=1 SV=2
P09601	HMOX1	0.238611	0.262781	Heme oxygenase 1 OS=Homo sapiens OX=9606 GN=HMOX1 PE=1 SV=1
P09622	DLD	0.00223034	0.987489	Dihydrolipoyl dehydrogenase, mitochondrial OS=Homo sapiens OX=9606 GN=DLD PE=1 SV=2
P09651	HNRNPA1	0.0522953	0.426825	Heterogeneous nuclear ribonucleoprotein A1 OS=Homo sapiens OX=9606 GN=HNRNPA1 PE=1 SV=5
P09661	SNRPA1	-0.0642465	0.398959	U2 small nuclear ribonucleoprotein A' OS=Homo sapiens OX=9606 GN=SNRPA1 PE=1 SV=2
P09668	CTSH	-0.0860867	0.39833	Pro-cathepsin H OS=Homo sapiens OX=9606 GN=CTSH PE=1 SV=4
P09669	COX6C	0.0828142	0.574296	Cytochrome c oxidase subunit 6C OS=Homo sapiens OX=9606 GN=COX6C PE=1 SV=2
P09874	PARP1	0.0825683	0.612041	Poly [ADP-ribose] polymerase 1 OS=Homo sapiens OX=9606 GN=PARP1 PE=1 SV=4
P09884	POLA1	-0.0024456	0.992672	DNA polymerase alpha catalytic subunit OS=Homo sapiens OX=9606 GN=POLA1 PE=1 SV=2
P09936	UCHL1	-0.01437	0.920966	Ubiquitin carboxyl-terminal hydrolase isozyme L1 OS=Homo sapiens OX=9606 GN=UCHL1 PE=1 SV=2
P09958	FURIN	-0.512354	0.00174371	Furin OS=Homo sapiens OX=9606 GN=FURIN PE=1 SV=2
P09960	LTA4H	0.0158089	0.850843	Leukotriene A-4 hydrolase OS=Homo sapiens OX=9606 GN=LTA4H PE=1 SV=2
P09972	ALDOC	-0.291371	0.0190952	Fructose-bisphosphate aldolase C OS=Homo sapiens OX=9606 GN=ALDOC PE=1 SV=2
P0C0L4	C4A	0.568873	0.000882674	Complement C4-A OS=Homo sapiens OX=9606 GN=C4A PE=1 SV=2
P0C0S5	H2AZ1	-0.071241	0.297378	Histone H2A.Z OS=Homo sapiens OX=9606 GN=H2AZ1 PE=1 SV=2
P0C1Z6	TFPT	0.176264	0.335911	TCF3 fusion partner OS=Homo sapiens OX=9606 GN=TFPT PE=1 SV=1
P0C2W1	FBXO45	-0.109564	0.128234	F-box/SPRY domain-containing protein 1 OS=Homo sapiens OX=9606 GN=FBXO45 PE=1 SV=1
P0C7P0	CISD3	0.0776627	0.313072	CDGSH iron-sulfur domain-containing protein 3, mitochondrial OS=Homo sapiens OX=9606 GN=CISD3 PE=1 SV=1
P0C7P3	SLFN14	0.285372	0.0871553	Protein SLFN14 OS=Homo sapiens OX=9606 GN=SLFN14 PE=1 SV=2
P0C7P4	UQCRFS1P1	0.0294013	0.758544	Putative cytochrome b-c1 complex subunit Rieske-like protein 1 OS=Homo sapiens OX=9606 GN=UQCRFS1P1 PE=5 SV=1
P0C7T5	ATXN1L	0.0205026	0.898106	Ataxin-1-like OS=Homo sapiens OX=9606 GN=ATXN1L PE=1 SV=1
P0C7X2	ZNF688	0.132381	0.471402	Zinc finger protein 688 OS=Homo sapiens OX=9606 GN=ZNF688 PE=1 SV=1
P0C870	JMJD7	-0.0858146	0.241154	Bifunctional peptidase and (3S)-lysyl hydroxylase JMJD7 OS=Homo sapiens OX=9606 GN=JMJD7 PE=1 SV=1
P0CAP2	POLR2M	0.0640951	0.307215	DNA-directed RNA polymerase II subunit GRINL1A OS=Homo sapiens OX=9606 GN=POLR2M PE=1 SV=1
P0CB38	PABPC4L	0.164767	0.0659064	Polyadenylate-binding protein 4-like OS=Homo sapiens OX=9606 GN=PABPC4L PE=2 SV=1
P0CG08	GPR89B	0.289767	0.00962609	Golgi pH regulator B OS=Homo sapiens OX=9606 GN=GPR89B PE=1 SV=1
P0CG12	DERPC	0.186693	0.529966	Decreased expression in renal and prostate cancer protein OS=Homo sapiens OX=9606 GN=DERPC PE=1 SV=1
P0CG13	CHTF8	0.0180072	0.919031	Chromosome transmission fidelity protein 8 homolog OS=Homo sapiens OX=9606 GN=CHTF8 PE=1 SV=1
P0CG22	DHRS4L1	0.110738	0.103755	Putative dehydrogenase/reductase SDR family member 4-like 1 OS=Homo sapiens OX=9606 GN=DHRS4L1 PE=5 SV=1
P0CG48	UBC	0.0324103	0.891488	Polyubiquitin-C OS=Homo sapiens OX=9606 GN=UBC PE=1 SV=3
P0CJ78	ZNF865	-0.101035	0.804309	Zinc finger protein 865 OS=Homo sapiens OX=9606 GN=ZNF865 PE=1 SV=1
P0CJ79	ZNF888	-0.0740441	0.46045	Zinc finger protein 888 OS=Homo sapiens OX=9606 GN=ZNF888 PE=3 SV=2
P0DI81	TRAPPC2	0.0110855	0.937565	Trafficking protein particle complex subunit 2 OS=Homo sapiens OX=9606 GN=TRAPPC2 PE=1 SV=1
P0DJ07	PET100	-0.179576	0.378212	Protein PET100 homolog, mitochondrial OS=Homo sapiens OX=9606 GN=PET100 PE=1 SV=1
P0DJ93	SMIM13	0.23414	0.259317	Small integral membrane protein 13 OS=Homo sapiens OX=9606 GN=SMIM13 PE=3 SV=1
P0DJD3	RBMY1A1	0.468859	0.114083	RNA-binding motif protein, Y chromosome, family 1 member A1 OS=Homo sapiens OX=9606 GN=RBMY1A1 PE=1 SV=1
P0DME0	SETSIP	-0.0179258	0.899406	Protein SETSIP OS=Homo sapiens OX=9606 GN=SETSIP PE=1 SV=2
P0DMV2	CT45A9	-0.162491	0.0431646	Cancer/testis antigen family 45 member A9 OS=Homo sapiens OX=9606 GN=CT45A9 PE=3 SV=1
P0DMV9	HSPA1B	-0.298558	0.0101246	Heat shock 70 kDa protein 1B OS=Homo sapiens OX=9606 GN=HSPA1B PE=1 SV=1
P0DP25	CALM3	-0.644455	0.330934	Calmodulin-3 OS=Homo sapiens OX=9606 GN=CALM3 PE=1 SV=1
P0DP91	ERCC6	0.192267	0.205146	Chimeric ERCC6-PGBD3 protein OS=Homo sapiens OX=9606 GN=ERCC6 PE=1 SV=1
P0DPB5	POLR1D	0.174801	0.0257688	Protein POLR1D, isoform 2 OS=Homo sapiens OX=9606 GN=POLR1D PE=1 SV=1
P0DPB6	POLR1D	-0.0881964	0.236231	DNA-directed RNA polymerases I and III subunit RPAC2 OS=Homo sapiens OX=9606 GN=POLR1D PE=1 SV=1
P0DPD8	EEF1AKMT4-ECE2	0.0687549	0.7683	EEF1AKMT4-ECE2 readthrough transcript protein OS=Homo sapiens OX=9606 GN=EEF1AKMT4-ECE2 PE=1 SV=1
P0DPI2	GATD3	-0.012382	0.929716	Glutamine amidotransferase-like class 1 domain-containing protein 3, mitochondrial OS=Homo sapiens OX=9606 GN=GATD3 PE=1 SV=1
P0DTL6	ZFTRAF1	0.211631	0.0327636	Zinc finger TRAF-type-containing protein 1 OS=Homo sapiens OX=9606 GN=ZFTRAF1 PE=2 SV=1
P10070	GLI2	0.111587	0.173744	Zinc finger protein GLI2 OS=Homo sapiens OX=9606 GN=GLI2 PE=1 SV=4
P10071	GLI3	-0.164576	0.151968	Transcriptional activator GLI3 OS=Homo sapiens OX=9606 GN=GLI3 PE=1 SV=6
P10074	ZBTB48	0.0210785	0.805663	Telomere zinc finger-associated protein OS=Homo sapiens OX=9606 GN=ZBTB48 PE=1 SV=2
P10109	FDX1	-0.234834	0.0523708	Adrenodoxin, mitochondrial OS=Homo sapiens OX=9606 GN=FDX1 PE=1 SV=1
P10114	RAP2A	0.056164	0.576109	Ras-related protein Rap-2a OS=Homo sapiens OX=9606 GN=RAP2A PE=1 SV=1
P10155	RO60	0.149185	0.0536839	RNA-binding protein RO60 OS=Homo sapiens OX=9606 GN=RO60 PE=1 SV=2
P10176	COX8A	0.087849	0.220983	Cytochrome c oxidase subunit 8A, mitochondrial OS=Homo sapiens OX=9606 GN=COX8A PE=1 SV=2
P10243	MYBL1	0.0569141	0.493597	Myb-related protein A OS=Homo sapiens OX=9606 GN=MYBL1 PE=1 SV=2
P10244	MYBL2	0.123586	0.0870216	Myb-related protein B OS=Homo sapiens OX=9606 GN=MYBL2 PE=1 SV=1
P10253	GAA	0.0396556	0.704305	Lysosomal alpha-glucosidase OS=Homo sapiens OX=9606 GN=GAA PE=1 SV=4
P10275	AR	-0.332559	0.063233	Androgen receptor OS=Homo sapiens OX=9606 GN=AR PE=1 SV=3
P10276	RARA	-0.0868041	0.704487	Retinoic acid receptor alpha OS=Homo sapiens OX=9606 GN=RARA PE=1 SV=2
P10301	RRAS	-0.0667554	0.714944	Ras-related protein R-Ras OS=Homo sapiens OX=9606 GN=RRAS PE=1 SV=1
P10321	HLA-C	-0.154628	0.12022	HLA class I histocompatibility antigen, C alpha chain OS=Homo sapiens OX=9606 GN=HLA-C PE=1 SV=3
P10398	ARAF	0.0688397	0.320398	Serine/threonine-protein kinase A-Raf OS=Homo sapiens OX=9606 GN=ARAF PE=1 SV=2
P10412	H1-4	0.584429	0.0177471	Histone H1.4 OS=Homo sapiens OX=9606 GN=H1-4 PE=1 SV=2
P10515	DLAT	-0.0366365	0.552289	Dihydrolipoyllysine-residue acetyltransferase component of pyruvate dehydrogenase complex, mitochondrial OS=Homo sapiens OX=9606 GN=DLAT PE=1 SV=3
P10586	PTPRF	0.0599048	0.359564	Receptor-type tyrosine-protein phosphatase F OS=Homo sapiens OX=9606 GN=PTPRF PE=1 SV=2
P10588	NR2F6	-0.244671	0.0437357	Nuclear receptor subfamily 2 group F member 6 OS=Homo sapiens OX=9606 GN=NR2F6 PE=1 SV=2
P10589	NR2F1	-0.202039	0.106164	COUP transcription factor 1 OS=Homo sapiens OX=9606 GN=NR2F1 PE=1 SV=1
P10599	TXN	-0.313684	0.156073	Thioredoxin OS=Homo sapiens OX=9606 GN=TXN PE=1 SV=3
P10606	COX5B	0.312936	0.0103948	Cytochrome c oxidase subunit 5B, mitochondrial OS=Homo sapiens OX=9606 GN=COX5B PE=1 SV=2
P10619	CTSA	-0.380014	0.00103871	Lysosomal protective protein OS=Homo sapiens OX=9606 GN=CTSA PE=1 SV=2
P10620	MGST1	0.150317	0.108223	Microsomal glutathione S-transferase 1 OS=Homo sapiens OX=9606 GN=MGST1 PE=1 SV=1
P10636	MAPT	-0.0420234	0.7683	Microtubule-associated protein tau OS=Homo sapiens OX=9606 GN=MAPT PE=1 SV=5
P10644	PRKAR1A	0.211448	0.0414681	cAMP-dependent protein kinase type I-alpha regulatory subunit OS=Homo sapiens OX=9606 GN=PRKAR1A PE=1 SV=1
P10646	TFPI	-0.223864	0.347706	Tissue factor pathway inhibitor OS=Homo sapiens OX=9606 GN=TFPI PE=1 SV=1
P10721	KIT	0.688606	0.00204408	Mast/stem cell growth factor receptor Kit OS=Homo sapiens OX=9606 GN=KIT PE=1 SV=1
P10746	UROS	-0.223259	0.0224638	Uroporphyrinogen-III synthase OS=Homo sapiens OX=9606 GN=UROS PE=1 SV=1
P10768	ESD	0.248173	0.0613782	S-formylglutathione hydrolase OS=Homo sapiens OX=9606 GN=ESD PE=1 SV=2
P10809	HSPD1	0.0117024	0.944314	60 kDa heat shock protein, mitochondrial OS=Homo sapiens OX=9606 GN=HSPD1 PE=1 SV=2
P10909	CLU	0.715317	0.000996274	Clusterin OS=Homo sapiens OX=9606 GN=CLU PE=1 SV=1
P11021	HSPA5	1.00283	0.00017078	Endoplasmic reticulum chaperone BiP OS=Homo sapiens OX=9606 GN=HSPA5 PE=1 SV=2
P11047	LAMC1	1.00525	0.000201568	Laminin subunit gamma-1 OS=Homo sapiens OX=9606 GN=LAMC1 PE=1 SV=3
P11117	ACP2	-0.239005	0.00992631	Lysosomal acid phosphatase OS=Homo sapiens OX=9606 GN=ACP2 PE=1 SV=3
P11142	HSPA8	-0.0842726	0.439058	Heat shock cognate 71 kDa protein OS=Homo sapiens OX=9606 GN=HSPA8 PE=1 SV=1
P11166	SLC2A1	0.869721	0.00268338	Solute carrier family 2, facilitated glucose transporter member 1 OS=Homo sapiens OX=9606 GN=SLC2A1 PE=1 SV=2
P11171	EPB41	-0.059592	0.620162	Protein 4.1 OS=Homo sapiens OX=9606 GN=EPB41 PE=1 SV=4
P11172	UMPS	0.00480658	0.970254	Uridine 5'-monophosphate synthase OS=Homo sapiens OX=9606 GN=UMPS PE=1 SV=1
P11177	PDHB	-0.0951263	0.396312	Pyruvate dehydrogenase E1 component subunit beta, mitochondrial OS=Homo sapiens OX=9606 GN=PDHB PE=1 SV=3
P11182	DBT	-0.0310238	0.681675	Lipoamide acyltransferase component of branched-chain alpha-keto acid dehydrogenase complex, mitochondrial OS=Homo sapiens OX=9606 GN=DBT PE=1 SV=4
P11216	PYGB	0.00286482	0.975346	Glycogen phosphorylase, brain form OS=Homo sapiens OX=9606 GN=PYGB PE=1 SV=5
P11233	RALA	0.0953589	0.444214	Ras-related protein Ral-A OS=Homo sapiens OX=9606 GN=RALA PE=1 SV=1
P11234	RALB	-0.0132769	0.870976	Ras-related protein Ral-B OS=Homo sapiens OX=9606 GN=RALB PE=1 SV=1
P11274	BCR	-0.193411	0.0294578	Breakpoint cluster region protein OS=Homo sapiens OX=9606 GN=BCR PE=1 SV=2
P11277	SPTB	-0.0677039	0.692736	Spectrin beta chain, erythrocytic OS=Homo sapiens OX=9606 GN=SPTB PE=1 SV=5
P11279	LAMP1	0.695939	0.00258777	Lysosome-associated membrane glycoprotein 1 OS=Homo sapiens OX=9606 GN=LAMP1 PE=1 SV=3
P11310	ACADM	0.0517804	0.753354	Medium-chain specific acyl-CoA dehydrogenase, mitochondrial OS=Homo sapiens OX=9606 GN=ACADM PE=1 SV=1
P11362	FGFR1	0.0176124	0.928257	Fibroblast growth factor receptor 1 OS=Homo sapiens OX=9606 GN=FGFR1 PE=1 SV=3
P11387	TOP1	0.0112391	0.927978	DNA topoisomerase 1 OS=Homo sapiens OX=9606 GN=TOP1 PE=1 SV=2
P11388	TOP2A	0.093425	0.366829	DNA topoisomerase 2-alpha OS=Homo sapiens OX=9606 GN=TOP2A PE=1 SV=3
P11413	G6PD	-0.147271	0.0401152	Glucose-6-phosphate 1-dehydrogenase OS=Homo sapiens OX=9606 GN=G6PD PE=1 SV=4
P11441	UBL4A	0.135486	0.204717	Ubiquitin-like protein 4A OS=Homo sapiens OX=9606 GN=UBL4A PE=1 SV=1
P11473	VDR	0.262731	0.107121	Vitamin D3 receptor OS=Homo sapiens OX=9606 GN=VDR PE=1 SV=1
P11474	ESRRA	0.0409413	0.650771	Steroid hormone receptor ERR1 OS=Homo sapiens OX=9606 GN=ESRRA PE=1 SV=3
P11498	PC	0.310422	0.00295603	Pyruvate carboxylase, mitochondrial OS=Homo sapiens OX=9606 GN=PC PE=1 SV=2
P11532	DMD	-0.0751217	0.395178	Dystrophin OS=Homo sapiens OX=9606 GN=DMD PE=1 SV=3
P11586	MTHFD1	0.103133	0.187862	C-1-tetrahydrofolate synthase, cytoplasmic OS=Homo sapiens OX=9606 GN=MTHFD1 PE=1 SV=4
P11717	IGF2R	-0.047296	0.369812	Cation-independent mannose-6-phosphate receptor OS=Homo sapiens OX=9606 GN=IGF2R PE=1 SV=3
P11766	ADH5	-0.15006	0.0357261	Alcohol dehydrogenase class-3 OS=Homo sapiens OX=9606 GN=ADH5 PE=1 SV=4
P11802	CDK4	-0.470045	0.00172521	Cyclin-dependent kinase 4 OS=Homo sapiens OX=9606 GN=CDK4 PE=1 SV=2
P11908	PRPS2	-0.119106	0.089003	Ribose-phosphate pyrophosphokinase 2 OS=Homo sapiens OX=9606 GN=PRPS2 PE=1 SV=2
P11940	PABPC1	0.084494	0.13519	Polyadenylate-binding protein 1 OS=Homo sapiens OX=9606 GN=PABPC1 PE=1 SV=2
P12004	PCNA	-0.0156437	0.870976	Proliferating cell nuclear antigen OS=Homo sapiens OX=9606 GN=PCNA PE=1 SV=1
P12081	HARS1	-0.0817344	0.389612	Histidine--tRNA ligase, cytoplasmic OS=Homo sapiens OX=9606 GN=HARS1 PE=1 SV=2
P12107	COL11A1	-0.025247	0.844015	Collagen alpha-1(XI) chain OS=Homo sapiens OX=9606 GN=COL11A1 PE=1 SV=4
P12109	COL6A1	0.0130875	0.926883	Collagen alpha-1(VI) chain OS=Homo sapiens OX=9606 GN=COL6A1 PE=1 SV=3
P12110	COL6A2	-0.135687	0.284311	Collagen alpha-2(VI) chain OS=Homo sapiens OX=9606 GN=COL6A2 PE=1 SV=4
P12235	SLC25A4	0.0422057	0.756699	ADP/ATP translocase 1 OS=Homo sapiens OX=9606 GN=SLC25A4 PE=1 SV=4
P12236	SLC25A6	0.0644572	0.464397	ADP/ATP translocase 3 OS=Homo sapiens OX=9606 GN=SLC25A6 PE=1 SV=4
P12259	F5	0.752448	0.000278743	Coagulation factor V OS=Homo sapiens OX=9606 GN=F5 PE=1 SV=4
P12268	IMPDH2	0.00630935	0.944676	Inosine-5'-monophosphate dehydrogenase 2 OS=Homo sapiens OX=9606 GN=IMPDH2 PE=1 SV=2
P12270	TPR	0.079065	0.420213	Nucleoprotein TPR OS=Homo sapiens OX=9606 GN=TPR PE=1 SV=3
P12277	CKB	-0.131815	0.407463	Creatine kinase B-type OS=Homo sapiens OX=9606 GN=CKB PE=1 SV=1
P12429	ANXA3	0.286221	0.0135713	Annexin A3 OS=Homo sapiens OX=9606 GN=ANXA3 PE=1 SV=3
P12532	CKMT1A	0.0956449	0.324277	Creatine kinase U-type, mitochondrial OS=Homo sapiens OX=9606 GN=CKMT1A PE=1 SV=1
P12694	BCKDHA	-0.0333925	0.694989	2-oxoisovalerate dehydrogenase subunit alpha, mitochondrial OS=Homo sapiens OX=9606 GN=BCKDHA PE=1 SV=2
P12755	SKI	0.33734	0.052878	Ski oncogene OS=Homo sapiens OX=9606 GN=SKI PE=1 SV=1
P12757	SKIL	-0.0906918	0.401125	Ski-like protein OS=Homo sapiens OX=9606 GN=SKIL PE=1 SV=2
P12814	ACTN1	-0.0955144	0.10997	Alpha-actinin-1 OS=Homo sapiens OX=9606 GN=ACTN1 PE=1 SV=2
P12830	CDH1	0.0525824	0.530216	Cadherin-1 OS=Homo sapiens OX=9606 GN=CDH1 PE=1 SV=3
P12931	SRC	-0.299639	0.00859725	Proto-oncogene tyrosine-protein kinase Src OS=Homo sapiens OX=9606 GN=SRC PE=1 SV=3
P12955	PEPD	0.0594826	0.534517	Xaa-Pro dipeptidase OS=Homo sapiens OX=9606 GN=PEPD PE=1 SV=3
P12956	XRCC6	-0.0581645	0.690702	X-ray repair cross-complementing protein 6 OS=Homo sapiens OX=9606 GN=XRCC6 PE=1 SV=2
P13010	XRCC5	0.0879682	0.38514	X-ray repair cross-complementing protein 5 OS=Homo sapiens OX=9606 GN=XRCC5 PE=1 SV=3
P13051	UNG	-0.10484	0.313918	Uracil-DNA glycosylase OS=Homo sapiens OX=9606 GN=UNG PE=1 SV=2
P13056	NR2C1	0.0353533	0.763282	Nuclear receptor subfamily 2 group C member 1 OS=Homo sapiens OX=9606 GN=NR2C1 PE=1 SV=2
P13073	COX4I1	0.0128523	0.97413	Cytochrome c oxidase subunit 4 isoform 1, mitochondrial OS=Homo sapiens OX=9606 GN=COX4I1 PE=1 SV=1
P13196	ALAS1	-0.00809998	0.948932	5-aminolevulinate synthase, non-specific, mitochondrial OS=Homo sapiens OX=9606 GN=ALAS1 PE=1 SV=2
P13224	GP1BB	0.172904	0.675109	Platelet glycoprotein Ib beta chain OS=Homo sapiens OX=9606 GN=GP1BB PE=1 SV=1
P13378	HOXD8	0.00201925	0.991167	Homeobox protein Hox-D8 OS=Homo sapiens OX=9606 GN=HOXD8 PE=1 SV=2
P13473	LAMP2	1.48947	9.36935e-05	Lysosome-associated membrane glycoprotein 2 OS=Homo sapiens OX=9606 GN=LAMP2 PE=1 SV=2
P13489	RNH1	-0.0507401	0.577206	Ribonuclease inhibitor OS=Homo sapiens OX=9606 GN=RNH1 PE=1 SV=2
P13497	BMP1	1.52907	0.00147643	Bone morphogenetic protein 1 OS=Homo sapiens OX=9606 GN=BMP1 PE=1 SV=2
P13498	CYBA	0.248328	0.308135	Cytochrome b-245 light chain OS=Homo sapiens OX=9606 GN=CYBA PE=1 SV=3
P13591	NCAM1	-0.222279	0.112803	Neural cell adhesion molecule 1 OS=Homo sapiens OX=9606 GN=NCAM1 PE=1 SV=3
P13611	VCAN	0.0231909	0.86834	Versican core protein OS=Homo sapiens OX=9606 GN=VCAN PE=1 SV=3
P13612	ITGA4	-0.629842	0.000335486	Integrin alpha-4 OS=Homo sapiens OX=9606 GN=ITGA4 PE=1 SV=3
P13637	ATP1A3	-0.0037272	0.970254	Sodium/potassium-transporting ATPase subunit alpha-3 OS=Homo sapiens OX=9606 GN=ATP1A3 PE=1 SV=3
P13639	EEF2	0.203075	0.019436	Elongation factor 2 OS=Homo sapiens OX=9606 GN=EEF2 PE=1 SV=4
P13640	MT1G	-0.450411	0.0827131	Metallothionein-1G OS=Homo sapiens OX=9606 GN=MT1G PE=1 SV=2
P13667	PDIA4	1.64366	0.00017078	Protein disulfide-isomerase A4 OS=Homo sapiens OX=9606 GN=PDIA4 PE=1 SV=2
P13674	P4HA1	0.282311	0.0363127	Prolyl 4-hydroxylase subunit alpha-1 OS=Homo sapiens OX=9606 GN=P4HA1 PE=1 SV=2
P13693	TPT1	-0.135334	0.24743	Translationally-controlled tumor protein OS=Homo sapiens OX=9606 GN=TPT1 PE=1 SV=1
P13716	ALAD	-0.102348	0.2071	Delta-aminolevulinic acid dehydratase OS=Homo sapiens OX=9606 GN=ALAD PE=1 SV=1
P13747	HLA-E	0.120981	0.544385	HLA class I histocompatibility antigen, alpha chain E OS=Homo sapiens OX=9606 GN=HLA-E PE=1 SV=4
P13796	LCP1	-0.203843	0.166783	Plastin-2 OS=Homo sapiens OX=9606 GN=LCP1 PE=1 SV=6
P13797	PLS3	0.122136	0.201392	Plastin-3 OS=Homo sapiens OX=9606 GN=PLS3 PE=1 SV=4
P13798	APEH	-0.0176867	0.879289	Acylamino-acid-releasing enzyme OS=Homo sapiens OX=9606 GN=APEH PE=1 SV=4
P13804	ETFA	0.026146	0.747415	Electron transfer flavoprotein subunit alpha, mitochondrial OS=Homo sapiens OX=9606 GN=ETFA PE=1 SV=1
P13807	GYS1	-0.200763	0.301792	Glycogen [starch] synthase, muscle OS=Homo sapiens OX=9606 GN=GYS1 PE=1 SV=2
P13861	PRKAR2A	0.049294	0.459959	cAMP-dependent protein kinase type II-alpha regulatory subunit OS=Homo sapiens OX=9606 GN=PRKAR2A PE=1 SV=2
P13929	ENO3	0.0593787	0.440731	Beta-enolase OS=Homo sapiens OX=9606 GN=ENO3 PE=1 SV=5
P13984	GTF2F2	-0.110698	0.140855	General transcription factor IIF subunit 2 OS=Homo sapiens OX=9606 GN=GTF2F2 PE=1 SV=2
P13987	CD59	-0.817877	0.000994311	CD59 glycoprotein OS=Homo sapiens OX=9606 GN=CD59 PE=1 SV=1
P13994	YJU2B	0.310245	0.00385945	Probable splicing factor YJU2B OS=Homo sapiens OX=9606 GN=YJU2B PE=1 SV=2
P13995	MTHFD2	0.335518	0.00469631	Bifunctional methylenetetrahydrofolate dehydrogenase/cyclohydrolase, mitochondrial OS=Homo sapiens OX=9606 GN=MTHFD2 PE=1 SV=2
P14174	MIF	0.0654737	0.531578	Macrophage migration inhibitory factor OS=Homo sapiens OX=9606 GN=MIF PE=1 SV=4
P14209	CD99	-0.505864	0.0475338	CD99 antigen OS=Homo sapiens OX=9606 GN=CD99 PE=1 SV=1
P14314	PRKCSH	0.231999	0.0162517	Glucosidase 2 subunit beta OS=Homo sapiens OX=9606 GN=PRKCSH PE=1 SV=2
P14316	IRF2	0.124784	0.0778888	Interferon regulatory factor 2 OS=Homo sapiens OX=9606 GN=IRF2 PE=1 SV=2
P14317	HCLS1	-0.189135	0.0358246	Hematopoietic lineage cell-specific protein OS=Homo sapiens OX=9606 GN=HCLS1 PE=1 SV=3
P14324	FDPS	-0.142356	0.0393377	Farnesyl pyrophosphate synthase OS=Homo sapiens OX=9606 GN=FDPS PE=1 SV=4
P14373	TRIM27	0.281259	0.0177471	Zinc finger protein RFP OS=Homo sapiens OX=9606 GN=TRIM27 PE=1 SV=1
P14406	COX7A2	0.265533	0.258595	Cytochrome c oxidase subunit 7A2, mitochondrial OS=Homo sapiens OX=9606 GN=COX7A2 PE=1 SV=1
P14415	ATP1B2	-0.101793	0.2475	Sodium/potassium-transporting ATPase subunit beta-2 OS=Homo sapiens OX=9606 GN=ATP1B2 PE=1 SV=3
P14543	NID1	-0.0363921	0.812069	Nidogen-1 OS=Homo sapiens OX=9606 GN=NID1 PE=1 SV=3
P14550	AKR1A1	-0.0174141	0.783275	Aldo-keto reductase family 1 member A1 OS=Homo sapiens OX=9606 GN=AKR1A1 PE=1 SV=3
P14618	PKM	-0.0923288	0.133306	Pyruvate kinase PKM OS=Homo sapiens OX=9606 GN=PKM PE=1 SV=4
P14621	ACYP2	0.00906111	0.966637	Acylphosphatase-2 OS=Homo sapiens OX=9606 GN=ACYP2 PE=1 SV=2
P14625	HSP90B1	1.31755	0.000120114	Endoplasmin OS=Homo sapiens OX=9606 GN=HSP90B1 PE=1 SV=1
P14635	CCNB1	-0.08371	0.515932	G2/mitotic-specific cyclin-B1 OS=Homo sapiens OX=9606 GN=CCNB1 PE=1 SV=1
P14649	MYL6B	0.0306525	0.800036	Myosin light chain 6B OS=Homo sapiens OX=9606 GN=MYL6B PE=1 SV=1
P14678	SNRPB	0.0860511	0.31522	Small nuclear ribonucleoprotein-associated proteins B and B' OS=Homo sapiens OX=9606 GN=SNRPB PE=1 SV=2
P14735	IDE	0.187652	0.0384429	Insulin-degrading enzyme OS=Homo sapiens OX=9606 GN=IDE PE=1 SV=4
P14854	COX6B1	0.243841	0.209473	Cytochrome c oxidase subunit 6B1 OS=Homo sapiens OX=9606 GN=COX6B1 PE=1 SV=2
P14859	POU2F1	-0.0338942	0.662699	POU domain, class 2, transcription factor 1 OS=Homo sapiens OX=9606 GN=POU2F1 PE=1 SV=2
P14866	HNRNPL	0.0320261	0.686012	Heterogeneous nuclear ribonucleoprotein L OS=Homo sapiens OX=9606 GN=HNRNPL PE=1 SV=2
P14868	DARS1	0.121333	0.0917036	Aspartate--tRNA ligase, cytoplasmic OS=Homo sapiens OX=9606 GN=DARS1 PE=1 SV=2
P14927	UQCRB	-0.0374797	0.611164	Cytochrome b-c1 complex subunit 7 OS=Homo sapiens OX=9606 GN=UQCRB PE=1 SV=2
P15056	BRAF	-0.025889	0.723608	Serine/threonine-protein kinase B-raf OS=Homo sapiens OX=9606 GN=BRAF PE=1 SV=4
P15104	GLUL	0.13684	0.0685628	Glutamine synthetase OS=Homo sapiens OX=9606 GN=GLUL PE=1 SV=4
P15121	AKR1B1	-0.0799725	0.233333	Aldo-keto reductase family 1 member B1 OS=Homo sapiens OX=9606 GN=AKR1B1 PE=1 SV=3
P15151	PVR	-0.165394	0.128921	Poliovirus receptor OS=Homo sapiens OX=9606 GN=PVR PE=1 SV=2
P15153	RAC2	-0.172052	0.399992	Ras-related C3 botulinum toxin substrate 2 OS=Homo sapiens OX=9606 GN=RAC2 PE=1 SV=1
P15170	GSPT1	0.0228096	0.778325	Eukaryotic peptide chain release factor GTP-binding subunit ERF3A OS=Homo sapiens OX=9606 GN=GSPT1 PE=1 SV=1
P15260	IFNGR1	1.24724	0.00035786	Interferon gamma receptor 1 OS=Homo sapiens OX=9606 GN=IFNGR1 PE=1 SV=1
P15289	ARSA	0.264967	0.136569	Arylsulfatase A OS=Homo sapiens OX=9606 GN=ARSA PE=1 SV=3
P15291	B4GALT1	0.417243	0.0144011	Beta-1,4-galactosyltransferase 1 OS=Homo sapiens OX=9606 GN=B4GALT1 PE=1 SV=5
P15311	EZR	-0.143857	0.139956	Ezrin OS=Homo sapiens OX=9606 GN=EZR PE=1 SV=4
P15313	ATP6V1B1	0.0403287	0.571248	V-type proton ATPase subunit B, kidney isoform OS=Homo sapiens OX=9606 GN=ATP6V1B1 PE=1 SV=3
P15336	ATF2	-0.0231707	0.886887	Cyclic AMP-dependent transcription factor ATF-2 OS=Homo sapiens OX=9606 GN=ATF2 PE=1 SV=4
P15374	UCHL3	0.0575589	0.531735	Ubiquitin carboxyl-terminal hydrolase isozyme L3 OS=Homo sapiens OX=9606 GN=UCHL3 PE=1 SV=1
P15529	CD46	0.327265	0.00469631	Membrane cofactor protein OS=Homo sapiens OX=9606 GN=CD46 PE=1 SV=3
P15531	NME1	-0.138607	0.296432	Nucleoside diphosphate kinase A OS=Homo sapiens OX=9606 GN=NME1 PE=1 SV=1
P15559	NQO1	-0.200227	0.0499338	NAD(P)H dehydrogenase [quinone] 1 OS=Homo sapiens OX=9606 GN=NQO1 PE=1 SV=1
P15586	GNS	-0.271047	0.00459898	N-acetylglucosamine-6-sulfatase OS=Homo sapiens OX=9606 GN=GNS PE=1 SV=3
P15622	ZNF250	0.00394298	0.978903	Zinc finger protein 250 OS=Homo sapiens OX=9606 GN=ZNF250 PE=1 SV=3
P15692	VEGFA	0.682844	0.00930564	Vascular endothelial growth factor A, long form OS=Homo sapiens OX=9606 GN=VEGFA PE=1 SV=3
P15735	PHKG2	-0.0997511	0.0934161	Phosphorylase b kinase gamma catalytic chain, liver/testis isoform OS=Homo sapiens OX=9606 GN=PHKG2 PE=1 SV=1
P15822	HIVEP1	0.0708614	0.340069	Zinc finger protein 40 OS=Homo sapiens OX=9606 GN=HIVEP1 PE=1 SV=4
P15848	ARSB	-0.00556393	0.947801	Arylsulfatase B OS=Homo sapiens OX=9606 GN=ARSB PE=1 SV=1
P15880	RPS2	0.0792222	0.204794	Small ribosomal subunit protein uS5 OS=Homo sapiens OX=9606 GN=RPS2 PE=1 SV=2
P15882	CHN1	-0.304281	0.0296882	N-chimaerin OS=Homo sapiens OX=9606 GN=CHN1 PE=1 SV=3
P15884	TCF4	0.0278843	0.718949	Transcription factor 4 OS=Homo sapiens OX=9606 GN=TCF4 PE=1 SV=3
P15907	ST6GAL1	0.36779	0.00864162	Beta-galactoside alpha-2,6-sialyltransferase 1 OS=Homo sapiens OX=9606 GN=ST6GAL1 PE=1 SV=1
P15923	TCF3	-0.241677	0.0731935	Transcription factor E2-alpha OS=Homo sapiens OX=9606 GN=TCF3 PE=1 SV=1
P15927	RPA2	-0.167666	0.424645	Replication protein A 32 kDa subunit OS=Homo sapiens OX=9606 GN=RPA2 PE=1 SV=1
P15954	COX7C	0.0412224	0.879028	Cytochrome c oxidase subunit 7C, mitochondrial OS=Homo sapiens OX=9606 GN=COX7C PE=1 SV=1
P16035	TIMP2	-0.0198865	0.840669	Metalloproteinase inhibitor 2 OS=Homo sapiens OX=9606 GN=TIMP2 PE=1 SV=2
P16070	CD44	-0.244604	0.0493543	CD44 antigen OS=Homo sapiens OX=9606 GN=CD44 PE=1 SV=3
P16083	NQO2	-0.123701	0.179775	Ribosyldihydronicotinamide dehydrogenase [quinone] OS=Homo sapiens OX=9606 GN=NQO2 PE=1 SV=5
P16104	H2AX	0.0900646	0.627066	Histone H2AX OS=Homo sapiens OX=9606 GN=H2AX PE=1 SV=2
P16118	PFKFB1	-0.201005	0.252409	6-phosphofructo-2-kinase/fructose-2,6-bisphosphatase 1 OS=Homo sapiens OX=9606 GN=PFKFB1 PE=1 SV=3
P16152	CBR1	-0.107777	0.0774839	Carbonyl reductase [NADPH] 1 OS=Homo sapiens OX=9606 GN=CBR1 PE=1 SV=3
P16157	ANK1	-0.218384	0.491063	Ankyrin-1 OS=Homo sapiens OX=9606 GN=ANK1 PE=1 SV=3
P16219	ACADS	-0.12518	0.166356	Short-chain specific acyl-CoA dehydrogenase, mitochondrial OS=Homo sapiens OX=9606 GN=ACADS PE=1 SV=1
P16220	CREB1	-0.0738066	0.289978	Cyclic AMP-responsive element-binding protein 1 OS=Homo sapiens OX=9606 GN=CREB1 PE=1 SV=3
P16278	GLB1	-0.0821983	0.215587	Beta-galactosidase OS=Homo sapiens OX=9606 GN=GLB1 PE=1 SV=2
P16298	PPP3CB	-0.0155025	0.833712	Serine/threonine-protein phosphatase 2B catalytic subunit beta isoform OS=Homo sapiens OX=9606 GN=PPP3CB PE=1 SV=2
P16333	NCK1	-0.114698	0.0620866	SH2/SH3 adapter protein NCK1 OS=Homo sapiens OX=9606 GN=NCK1 PE=1 SV=1
P16383	GCFC2	0.00435087	0.957823	Intron Large complex component GCFC2 OS=Homo sapiens OX=9606 GN=GCFC2 PE=1 SV=2
P16401	H1-5	0.302675	0.0115598	Histone H1.5 OS=Homo sapiens OX=9606 GN=H1-5 PE=1 SV=3
P16402	H1-3	0.0259598	0.729508	Histone H1.3 OS=Homo sapiens OX=9606 GN=H1-3 PE=1 SV=2
P16403	H1-2	1.35923	0.0305387	Histone H1.2 OS=Homo sapiens OX=9606 GN=H1-2 PE=1 SV=2
P16435	POR	0.145433	0.0508941	NADPH--cytochrome P450 reductase OS=Homo sapiens OX=9606 GN=POR PE=1 SV=2
P16591	FER	-0.201377	0.0574922	Tyrosine-protein kinase Fer OS=Homo sapiens OX=9606 GN=FER PE=1 SV=2
P16615	ATP2A2	0.408517	0.00112237	Sarcoplasmic/endoplasmic reticulum calcium ATPase 2 OS=Homo sapiens OX=9606 GN=ATP2A2 PE=1 SV=1
P16870	CPE	0.728271	0.000378323	Carboxypeptidase E OS=Homo sapiens OX=9606 GN=CPE PE=1 SV=1
P16885	PLCG2	-0.0651781	0.291213	1-phosphatidylinositol 4,5-bisphosphate phosphodiesterase gamma-2 OS=Homo sapiens OX=9606 GN=PLCG2 PE=1 SV=4
P16930	FAH	0.134669	0.0642794	Fumarylacetoacetase OS=Homo sapiens OX=9606 GN=FAH PE=1 SV=2
P16949	STMN1	-0.108231	0.162326	Stathmin OS=Homo sapiens OX=9606 GN=STMN1 PE=1 SV=3
P16989	YBX3	-0.00583522	0.973083	Y-box-binding protein 3 OS=Homo sapiens OX=9606 GN=YBX3 PE=1 SV=4
P17010	ZFX	0.176358	0.350909	Zinc finger X-chromosomal protein OS=Homo sapiens OX=9606 GN=ZFX PE=2 SV=2
P17020	ZNF16	-0.0853776	0.713339	Zinc finger protein 16 OS=Homo sapiens OX=9606 GN=ZNF16 PE=1 SV=3
P17026	ZNF22	0.237708	0.337064	Zinc finger protein 22 OS=Homo sapiens OX=9606 GN=ZNF22 PE=1 SV=3
P17028	ZNF24	-0.103061	0.188256	Zinc finger protein 24 OS=Homo sapiens OX=9606 GN=ZNF24 PE=1 SV=4
P17029	ZKSCAN1	-0.206039	0.0129868	Zinc finger protein with KRAB and SCAN domains 1 OS=Homo sapiens OX=9606 GN=ZKSCAN1 PE=1 SV=3
P17036	ZNF3	-0.0333905	0.876488	Zinc finger protein 3 OS=Homo sapiens OX=9606 GN=ZNF3 PE=1 SV=3
P17040	ZSCAN20	-0.205191	0.536311	Zinc finger and SCAN domain-containing protein 20 OS=Homo sapiens OX=9606 GN=ZSCAN20 PE=1 SV=3
P17050	NAGA	0.932677	0.000793495	Alpha-N-acetylgalactosaminidase OS=Homo sapiens OX=9606 GN=NAGA PE=1 SV=2
P17066	HSPA6	-0.263235	0.0285675	Heat shock 70 kDa protein 6 OS=Homo sapiens OX=9606 GN=HSPA6 PE=1 SV=2
P17096	HMGA1	-0.226847	0.436105	High mobility group protein HMG-I/HMG-Y OS=Homo sapiens OX=9606 GN=HMGA1 PE=1 SV=3
P17097	ZNF7	0.0887498	0.685794	Zinc finger protein 7 OS=Homo sapiens OX=9606 GN=ZNF7 PE=1 SV=1
P17098	ZNF8	0.0570882	0.295972	Zinc finger protein 8 OS=Homo sapiens OX=9606 GN=ZNF8 PE=1 SV=2
P17152	TMEM11	0.0469502	0.500776	Transmembrane protein 11, mitochondrial OS=Homo sapiens OX=9606 GN=TMEM11 PE=1 SV=1
P17174	GOT1	0.242551	0.00601727	Aspartate aminotransferase, cytoplasmic OS=Homo sapiens OX=9606 GN=GOT1 PE=1 SV=3
P17181	IFNAR1	0.902472	0.00855568	Interferon alpha/beta receptor 1 OS=Homo sapiens OX=9606 GN=IFNAR1 PE=1 SV=3
P17252	PRKCA	0.0146773	0.862259	Protein kinase C alpha type OS=Homo sapiens OX=9606 GN=PRKCA PE=1 SV=4
P17275	JUNB	0.268425	0.0687288	Transcription factor JunB OS=Homo sapiens OX=9606 GN=JUNB PE=1 SV=1
P17301	ITGA2	-0.56643	0.00342501	Integrin alpha-2 OS=Homo sapiens OX=9606 GN=ITGA2 PE=1 SV=2
P17302	GJA1	0.644821	0.00321804	Gap junction alpha-1 protein OS=Homo sapiens OX=9606 GN=GJA1 PE=1 SV=2
P17405	SMPD1	0.0805012	0.330568	Sphingomyelin phosphodiesterase OS=Homo sapiens OX=9606 GN=SMPD1 PE=1 SV=5
P17480	UBTF	-0.0607887	0.478104	Nucleolar transcription factor 1 OS=Homo sapiens OX=9606 GN=UBTF PE=1 SV=1
P17482	HOXB9	0.286839	0.0098126	Homeobox protein Hox-B9 OS=Homo sapiens OX=9606 GN=HOXB9 PE=1 SV=2
P17535	JUND	0.292874	0.0765025	Transcription factor JunD OS=Homo sapiens OX=9606 GN=JUND PE=1 SV=3
P17540	CKMT2	0.0340367	0.768067	Creatine kinase S-type, mitochondrial OS=Homo sapiens OX=9606 GN=CKMT2 PE=1 SV=2
P17544	ATF7	0.0196276	0.904567	Cyclic AMP-dependent transcription factor ATF-7 OS=Homo sapiens OX=9606 GN=ATF7 PE=1 SV=3
P17568	NDUFB7	0.156436	0.0321902	NADH dehydrogenase [ubiquinone] 1 beta subcomplex subunit 7 OS=Homo sapiens OX=9606 GN=NDUFB7 PE=1 SV=4
P17612	PRKACA	-0.0933853	0.12707	cAMP-dependent protein kinase catalytic subunit alpha OS=Homo sapiens OX=9606 GN=PRKACA PE=1 SV=2
P17655	CAPN2	0.0698847	0.296289	Calpain-2 catalytic subunit OS=Homo sapiens OX=9606 GN=CAPN2 PE=1 SV=6
P17661	DES	0.202964	0.359564	Desmin OS=Homo sapiens OX=9606 GN=DES PE=1 SV=3
P17676	CEBPB	0.27722	0.0212666	CCAAT/enhancer-binding protein beta OS=Homo sapiens OX=9606 GN=CEBPB PE=1 SV=2
P17677	GAP43	-0.355686	0.0789841	Neuromodulin OS=Homo sapiens OX=9606 GN=GAP43 PE=1 SV=1
P17706	PTPN2	-0.0285382	0.817227	Tyrosine-protein phosphatase non-receptor type 2 OS=Homo sapiens OX=9606 GN=PTPN2 PE=1 SV=2
P17707	AMD1	0.243386	0.106164	S-adenosylmethionine decarboxylase proenzyme OS=Homo sapiens OX=9606 GN=AMD1 PE=1 SV=2
P17812	CTPS1	0.00137511	0.985119	CTP synthase 1 OS=Homo sapiens OX=9606 GN=CTPS1 PE=1 SV=2
P17844	DDX5	-0.0419517	0.577136	Probable ATP-dependent RNA helicase DDX5 OS=Homo sapiens OX=9606 GN=DDX5 PE=1 SV=1
P17858	PFKL	0.0336619	0.603708	ATP-dependent 6-phosphofructokinase, liver type OS=Homo sapiens OX=9606 GN=PFKL PE=1 SV=6
P17861	XBP1	1.06543	0.00113332	X-box-binding protein 1 OS=Homo sapiens OX=9606 GN=XBP1 PE=1 SV=2
P17900	GM2A	-0.303626	0.0215565	Ganglioside GM2 activator OS=Homo sapiens OX=9606 GN=GM2A PE=1 SV=4
P17931	LGALS3	-0.214462	0.0702097	Galectin-3 OS=Homo sapiens OX=9606 GN=LGALS3 PE=1 SV=5
P17948	FLT1	0.502858	0.000743737	Vascular endothelial growth factor receptor 1 OS=Homo sapiens OX=9606 GN=FLT1 PE=1 SV=2
P17980	PSMC3	-0.120371	0.0613782	26S proteasome regulatory subunit 6A OS=Homo sapiens OX=9606 GN=PSMC3 PE=1 SV=3
P17987	TCP1	0.0805928	0.185526	T-complex protein 1 subunit alpha OS=Homo sapiens OX=9606 GN=TCP1 PE=1 SV=1
P18031	PTPN1	-0.0216889	0.894168	Tyrosine-protein phosphatase non-receptor type 1 OS=Homo sapiens OX=9606 GN=PTPN1 PE=1 SV=1
P18065	IGFBP2	0.163179	0.190667	Insulin-like growth factor-binding protein 2 OS=Homo sapiens OX=9606 GN=IGFBP2 PE=1 SV=2
P18074	ERCC2	-0.0840992	0.456469	General transcription and DNA repair factor IIH helicase subunit XPD OS=Homo sapiens OX=9606 GN=ERCC2 PE=1 SV=1
P18075	BMP7	1.15253	0.00728919	Bone morphogenetic protein 7 OS=Homo sapiens OX=9606 GN=BMP7 PE=1 SV=1
P18077	RPL35A	0.124212	0.35858	Large ribosomal subunit protein eL33 OS=Homo sapiens OX=9606 GN=RPL35A PE=1 SV=2
P18084	ITGB5	-0.293885	0.00612206	Integrin beta-5 OS=Homo sapiens OX=9606 GN=ITGB5 PE=1 SV=1
P18085	ARF4	0.395495	0.00200096	ADP-ribosylation factor 4 OS=Homo sapiens OX=9606 GN=ARF4 PE=1 SV=3
P18124	RPL7	0.105141	0.076388	Large ribosomal subunit protein uL30 OS=Homo sapiens OX=9606 GN=RPL7 PE=1 SV=1
P18206	VCL	-0.0426621	0.558306	Vinculin OS=Homo sapiens OX=9606 GN=VCL PE=1 SV=4
P18433	PTPRA	-0.241975	0.0263896	Receptor-type tyrosine-protein phosphatase alpha OS=Homo sapiens OX=9606 GN=PTPRA PE=1 SV=3
P18440	NAT1	-0.0459257	0.797293	Arylamine N-acetyltransferase 1 OS=Homo sapiens OX=9606 GN=NAT1 PE=1 SV=2
P18583	SON	0.113127	0.132549	Protein SON OS=Homo sapiens OX=9606 GN=SON PE=1 SV=4
P18615	NELFE	0.00457897	0.962393	Negative elongation factor E OS=Homo sapiens OX=9606 GN=NELFE PE=1 SV=3
P18621	RPL17	0.178488	0.188256	Large ribosomal subunit protein uL22 OS=Homo sapiens OX=9606 GN=RPL17 PE=1 SV=3
P18669	PGAM1	-0.256994	0.0255229	Phosphoglycerate mutase 1 OS=Homo sapiens OX=9606 GN=PGAM1 PE=1 SV=2
P18754	RCC1	0.0116929	0.857677	Regulator of chromosome condensation OS=Homo sapiens OX=9606 GN=RCC1 PE=1 SV=1
P18827	SDC1	0.119305	0.312076	Syndecan-1 OS=Homo sapiens OX=9606 GN=SDC1 PE=1 SV=3
P18846	ATF1	-0.0890066	0.279392	Cyclic AMP-dependent transcription factor ATF-1 OS=Homo sapiens OX=9606 GN=ATF1 PE=1 SV=2
P18847	ATF3	0.331789	0.234108	Cyclic AMP-dependent transcription factor ATF-3 OS=Homo sapiens OX=9606 GN=ATF3 PE=1 SV=2
P18850	ATF6	0.749075	0.00133209	Cyclic AMP-dependent transcription factor ATF-6 alpha OS=Homo sapiens OX=9606 GN=ATF6 PE=1 SV=3
P18858	LIG1	-0.276294	0.0151522	DNA ligase 1 OS=Homo sapiens OX=9606 GN=LIG1 PE=1 SV=1
P18859	ATP5PF	0.26278	0.32639	ATP synthase-coupling factor 6, mitochondrial OS=Homo sapiens OX=9606 GN=ATP5PF PE=1 SV=1
P18887	XRCC1	0.0342983	0.765597	DNA repair protein XRCC1 OS=Homo sapiens OX=9606 GN=XRCC1 PE=1 SV=3
P19021	PAM	0.223299	0.0296882	Peptidyl-glycine alpha-amidating monooxygenase OS=Homo sapiens OX=9606 GN=PAM PE=1 SV=2
P19022	CDH2	0.145242	0.0493187	Cadherin-2 OS=Homo sapiens OX=9606 GN=CDH2 PE=1 SV=4
P19086	GNAZ	-0.211852	0.234029	Guanine nucleotide-binding protein G(z) subunit alpha OS=Homo sapiens OX=9606 GN=GNAZ PE=1 SV=3
P19174	PLCG1	-0.205852	0.0200848	1-phosphatidylinositol 4,5-bisphosphate phosphodiesterase gamma-1 OS=Homo sapiens OX=9606 GN=PLCG1 PE=1 SV=1
P19256	CD58	-0.240838	0.0559022	Lymphocyte function-associated antigen 3 OS=Homo sapiens OX=9606 GN=CD58 PE=1 SV=1
P19338	NCL	0.179967	0.191161	Nucleolin OS=Homo sapiens OX=9606 GN=NCL PE=1 SV=3
P19367	HK1	-0.000212054	0.997982	Hexokinase-1 OS=Homo sapiens OX=9606 GN=HK1 PE=1 SV=3
P19387	POLR2C	-0.0629207	0.830833	DNA-directed RNA polymerase II subunit RPB3 OS=Homo sapiens OX=9606 GN=POLR2C PE=1 SV=2
P19388	POLR2E	0.0431262	0.70273	DNA-directed RNA polymerases I, II, and III subunit RPABC1 OS=Homo sapiens OX=9606 GN=POLR2E PE=1 SV=4
P19404	NDUFV2	0.0555227	0.357371	NADH dehydrogenase [ubiquinone] flavoprotein 2, mitochondrial OS=Homo sapiens OX=9606 GN=NDUFV2 PE=1 SV=2
P19419	ELK1	-0.125365	0.263928	ETS domain-containing protein Elk-1 OS=Homo sapiens OX=9606 GN=ELK1 PE=1 SV=2
P19440	GGT1	-0.44228	0.00366035	Glutathione hydrolase 1 proenzyme OS=Homo sapiens OX=9606 GN=GGT1 PE=1 SV=2
P19447	ERCC3	-0.165411	0.191482	General transcription and DNA repair factor IIH helicase/translocase subunit XPB OS=Homo sapiens OX=9606 GN=ERCC3 PE=1 SV=1
P19474	TRIM21	-0.12925	0.31026	E3 ubiquitin-protein ligase TRIM21 OS=Homo sapiens OX=9606 GN=TRIM21 PE=1 SV=1
P19484	TFEB	0.0655248	0.499723	Transcription factor EB OS=Homo sapiens OX=9606 GN=TFEB PE=1 SV=3
P19525	EIF2AK2	-0.0325398	0.738608	Interferon-induced, double-stranded RNA-activated protein kinase OS=Homo sapiens OX=9606 GN=EIF2AK2 PE=1 SV=2
P19532	TFE3	0.174375	0.15736	Transcription factor E3 OS=Homo sapiens OX=9606 GN=TFE3 PE=1 SV=4
P19544	WT1	0.259054	0.0378738	Wilms tumor protein OS=Homo sapiens OX=9606 GN=WT1 PE=1 SV=2
P19622	EN2	-0.266926	0.0999445	Homeobox protein engrailed-2 OS=Homo sapiens OX=9606 GN=EN2 PE=2 SV=3
P19623	SRM	0.107923	0.14469	Spermidine synthase OS=Homo sapiens OX=9606 GN=SRM PE=1 SV=1
P19634	SLC9A1	-0.232855	0.128406	Sodium/hydrogen exchanger 1 OS=Homo sapiens OX=9606 GN=SLC9A1 PE=1 SV=2
P19784	CSNK2A2	-0.00439877	0.970254	Casein kinase II subunit alpha' OS=Homo sapiens OX=9606 GN=CSNK2A2 PE=1 SV=1
P19793	RXRA	-0.246525	0.297378	Retinoic acid receptor RXR-alpha OS=Homo sapiens OX=9606 GN=RXRA PE=1 SV=1
P19823	ITIH2	0.168374	0.18311	Inter-alpha-trypsin inhibitor heavy chain H2 OS=Homo sapiens OX=9606 GN=ITIH2 PE=1 SV=2
P19838	NFKB1	-0.100952	0.143988	Nuclear factor NF-kappa-B p105 subunit OS=Homo sapiens OX=9606 GN=NFKB1 PE=1 SV=2
P19878	NCF2	-0.170596	0.258769	Neutrophil cytosol factor 2 OS=Homo sapiens OX=9606 GN=NCF2 PE=1 SV=2
P20020	ATP2B1	0.0693041	0.395199	Plasma membrane calcium-transporting ATPase 1 OS=Homo sapiens OX=9606 GN=ATP2B1 PE=1 SV=4
P20036	HLA-DPA1	0.270802	0.0417381	HLA class II histocompatibility antigen, DP alpha 1 chain OS=Homo sapiens OX=9606 GN=HLA-DPA1 PE=1 SV=1
P20042	EIF2S2	0.098799	0.634872	Eukaryotic translation initiation factor 2 subunit 2 OS=Homo sapiens OX=9606 GN=EIF2S2 PE=1 SV=2
P20073	ANXA7	-0.135865	0.243389	Annexin A7 OS=Homo sapiens OX=9606 GN=ANXA7 PE=1 SV=3
P20226	TBP	-0.0538158	0.633489	TATA-box-binding protein OS=Homo sapiens OX=9606 GN=TBP PE=1 SV=2
P20248	CCNA2	-0.0188654	0.879124	Cyclin-A2 OS=Homo sapiens OX=9606 GN=CCNA2 PE=1 SV=2
P20264	POU3F3	-0.161917	0.0562939	POU domain, class 3, transcription factor 3 OS=Homo sapiens OX=9606 GN=POU3F3 PE=1 SV=2
P20265	POU3F2	-0.00799102	0.925684	POU domain, class 3, transcription factor 2 OS=Homo sapiens OX=9606 GN=POU3F2 PE=1 SV=4
P20290	BTF3	0.338675	0.0523708	Transcription factor BTF3 OS=Homo sapiens OX=9606 GN=BTF3 PE=1 SV=1
P20336	RAB3A	-0.219399	0.0183956	Ras-related protein Rab-3A OS=Homo sapiens OX=9606 GN=RAB3A PE=1 SV=1
P20337	RAB3B	-0.342436	0.0109387	Ras-related protein Rab-3B OS=Homo sapiens OX=9606 GN=RAB3B PE=1 SV=2
P20338	RAB4A	-0.105836	0.242354	Ras-related protein Rab-4A OS=Homo sapiens OX=9606 GN=RAB4A PE=1 SV=3
P20339	RAB5A	0.114759	0.228962	Ras-related protein Rab-5A OS=Homo sapiens OX=9606 GN=RAB5A PE=1 SV=2
P20340	RAB6A	0.191245	0.0494279	Ras-related protein Rab-6A OS=Homo sapiens OX=9606 GN=RAB6A PE=1 SV=3
P20585	MSH3	-0.0115185	0.888554	DNA mismatch repair protein Msh3 OS=Homo sapiens OX=9606 GN=MSH3 PE=1 SV=4
P20618	PSMB1	0.00512849	0.983584	Proteasome subunit beta type-1 OS=Homo sapiens OX=9606 GN=PSMB1 PE=1 SV=2
P20645	M6PR	-0.446874	0.0310849	Cation-dependent mannose-6-phosphate receptor OS=Homo sapiens OX=9606 GN=M6PR PE=1 SV=1
P20671	H2AC7	0.510671	0.0289413	Histone H2A type 1-D OS=Homo sapiens OX=9606 GN=H2AC7 PE=1 SV=2
P20674	COX5A	0.0176055	0.871948	Cytochrome c oxidase subunit 5A, mitochondrial OS=Homo sapiens OX=9606 GN=COX5A PE=1 SV=2
P20700	LMNB1	0.107321	0.137293	Lamin-B1 OS=Homo sapiens OX=9606 GN=LMNB1 PE=1 SV=2
P20719	HOXA5	-0.0791997	0.342087	Homeobox protein Hox-A5 OS=Homo sapiens OX=9606 GN=HOXA5 PE=1 SV=2
P20742	PZP	0.349811	0.00280629	Pregnancy zone protein OS=Homo sapiens OX=9606 GN=PZP PE=1 SV=4
P20810	CAST	-0.177859	0.598162	Calpastatin OS=Homo sapiens OX=9606 GN=CAST PE=1 SV=4
P20827	EFNA1	0.180633	0.221118	Ephrin-A1 OS=Homo sapiens OX=9606 GN=EFNA1 PE=1 SV=2
P20839	IMPDH1	0.0413037	0.504697	Inosine-5'-monophosphate dehydrogenase 1 OS=Homo sapiens OX=9606 GN=IMPDH1 PE=1 SV=2
P20908	COL5A1	-0.560055	0.000994311	Collagen alpha-1(V) chain OS=Homo sapiens OX=9606 GN=COL5A1 PE=1 SV=3
P20929	NEB	0.021706	0.889246	Nebulin OS=Homo sapiens OX=9606 GN=NEB PE=1 SV=6
P20936	RASA1	0.00455057	0.956236	Ras GTPase-activating protein 1 OS=Homo sapiens OX=9606 GN=RASA1 PE=1 SV=1
P20962	PTMS	-0.496521	0.0792045	Parathymosin OS=Homo sapiens OX=9606 GN=PTMS PE=1 SV=2
P21127	CDK11B	-0.158091	0.0585753	Cyclin-dependent kinase 11B OS=Homo sapiens OX=9606 GN=CDK11B PE=1 SV=4
P21266	GSTM3	-0.214996	0.0755727	Glutathione S-transferase Mu 3 OS=Homo sapiens OX=9606 GN=GSTM3 PE=1 SV=3
P21281	ATP6V1B2	0.00326634	0.970254	V-type proton ATPase subunit B, brain isoform OS=Homo sapiens OX=9606 GN=ATP6V1B2 PE=1 SV=3
P21283	ATP6V1C1	-0.176632	0.016101	V-type proton ATPase subunit C 1 OS=Homo sapiens OX=9606 GN=ATP6V1C1 PE=1 SV=4
P21333	FLNA	-0.0232343	0.74853	Filamin-A OS=Homo sapiens OX=9606 GN=FLNA PE=1 SV=4
P21359	NF1	-0.124035	0.0549459	Neurofibromin OS=Homo sapiens OX=9606 GN=NF1 PE=1 SV=2
P21397	MAOA	-0.0819206	0.213238	Amine oxidase [flavin-containing] A OS=Homo sapiens OX=9606 GN=MAOA PE=1 SV=1
P21399	ACO1	-0.169513	0.0861182	Cytoplasmic aconitate hydratase OS=Homo sapiens OX=9606 GN=ACO1 PE=1 SV=3
P21439	ABCB4	0.673493	0.00267905	Phosphatidylcholine translocator ABCB4 OS=Homo sapiens OX=9606 GN=ABCB4 PE=1 SV=2
P21579	SYT1	0.464785	0.000536308	Synaptotagmin-1 OS=Homo sapiens OX=9606 GN=SYT1 PE=1 SV=1
P21580	TNFAIP3	-0.0691506	0.267182	Tumor necrosis factor alpha-induced protein 3 OS=Homo sapiens OX=9606 GN=TNFAIP3 PE=1 SV=1
P21675	TAF1	-0.0659424	0.339408	Transcription initiation factor TFIID subunit 1 OS=Homo sapiens OX=9606 GN=TAF1 PE=1 SV=3
P21741	MDK	-0.88481	0.00187369	Midkine OS=Homo sapiens OX=9606 GN=MDK PE=1 SV=1
P21796	VDAC1	-0.00142767	0.986347	Voltage-dependent anion-selective channel protein 1 OS=Homo sapiens OX=9606 GN=VDAC1 PE=1 SV=2
P21802	FGFR2	-0.137549	0.503803	Fibroblast growth factor receptor 2 OS=Homo sapiens OX=9606 GN=FGFR2 PE=1 SV=1
P21912	SDHB	-0.0601206	0.398489	Succinate dehydrogenase [ubiquinone] iron-sulfur subunit, mitochondrial OS=Homo sapiens OX=9606 GN=SDHB PE=1 SV=3
P21926	CD9	-0.218497	0.243642	CD9 antigen OS=Homo sapiens OX=9606 GN=CD9 PE=1 SV=4
P21953	BCKDHB	0.0976044	0.228474	2-oxoisovalerate dehydrogenase subunit beta, mitochondrial OS=Homo sapiens OX=9606 GN=BCKDHB PE=1 SV=2
P21964	COMT	0.120753	0.114922	Catechol O-methyltransferase OS=Homo sapiens OX=9606 GN=COMT PE=1 SV=2
P21980	TGM2	-0.472942	0.00219658	Protein-glutamine gamma-glutamyltransferase 2 OS=Homo sapiens OX=9606 GN=TGM2 PE=1 SV=2
P22033	MMUT	-0.0319959	0.794038	Methylmalonyl-CoA mutase, mitochondrial OS=Homo sapiens OX=9606 GN=MMUT PE=1 SV=4
P22059	OSBP	0.327907	0.00202676	Oxysterol-binding protein 1 OS=Homo sapiens OX=9606 GN=OSBP PE=1 SV=1
P22061	PCMT1	0.000121245	0.998874	Protein-L-isoaspartate(D-aspartate) O-methyltransferase OS=Homo sapiens OX=9606 GN=PCMT1 PE=1 SV=4
P22083	FUT4	-0.268983	0.0433202	Alpha-(1,3)-fucosyltransferase 4 OS=Homo sapiens OX=9606 GN=FUT4 PE=1 SV=3
P22087	FBL	0.24527	0.109296	rRNA 2'-O-methyltransferase fibrillarin OS=Homo sapiens OX=9606 GN=FBL PE=1 SV=2
P22102	GART	0.0173267	0.821503	Trifunctional purine biosynthetic protein adenosine-3 OS=Homo sapiens OX=9606 GN=GART PE=1 SV=1
P22234	PAICS	0.0213141	0.754996	Bifunctional phosphoribosylaminoimidazole carboxylase/phosphoribosylaminoimidazole succinocarboxamide synthetase OS=Homo sapiens OX=9606 GN=PAICS PE=1 SV=3
P22307	SCP2	-0.0846216	0.499723	Sterol carrier protein 2 OS=Homo sapiens OX=9606 GN=SCP2 PE=1 SV=2
P22314	UBA1	-0.0181011	0.772492	Ubiquitin-like modifier-activating enzyme 1 OS=Homo sapiens OX=9606 GN=UBA1 PE=1 SV=3
P22392	NME2	0.00136863	0.994221	Nucleoside diphosphate kinase B OS=Homo sapiens OX=9606 GN=NME2 PE=1 SV=1
P22413	ENPP1	-0.46492	0.000637037	Ectonucleotide pyrophosphatase/phosphodiesterase family member 1 OS=Homo sapiens OX=9606 GN=ENPP1 PE=1 SV=2
P22415	USF1	-0.0516432	0.464611	Upstream stimulatory factor 1 OS=Homo sapiens OX=9606 GN=USF1 PE=1 SV=1
P22466	GAL	0.0168287	0.951738	Galanin peptides OS=Homo sapiens OX=9606 GN=GAL PE=1 SV=3
P22492	H1-6	0.0166163	0.882099	Histone H1t OS=Homo sapiens OX=9606 GN=H1-6 PE=2 SV=4
P22570	FDXR	-0.0321971	0.7384	NADPH:adrenodoxin oxidoreductase, mitochondrial OS=Homo sapiens OX=9606 GN=FDXR PE=1 SV=3
P22607	FGFR3	-0.29645	0.00977561	Fibroblast growth factor receptor 3 OS=Homo sapiens OX=9606 GN=FGFR3 PE=1 SV=1
P22626	HNRNPA2B1	-0.0342487	0.681916	Heterogeneous nuclear ribonucleoproteins A2/B1 OS=Homo sapiens OX=9606 GN=HNRNPA2B1 PE=1 SV=2
P22670	RFX1	0.0174652	0.76877	MHC class II regulatory factor RFX1 OS=Homo sapiens OX=9606 GN=RFX1 PE=1 SV=2
P22681	CBL	-0.0314394	0.642454	E3 ubiquitin-protein ligase CBL OS=Homo sapiens OX=9606 GN=CBL PE=1 SV=2
P22694	PRKACB	0.0840106	0.186083	cAMP-dependent protein kinase catalytic subunit beta OS=Homo sapiens OX=9606 GN=PRKACB PE=1 SV=2
P22695	UQCRC2	0.0514964	0.526406	Cytochrome b-c1 complex subunit 2, mitochondrial OS=Homo sapiens OX=9606 GN=UQCRC2 PE=1 SV=3
P22830	FECH	-0.0638432	0.452613	Ferrochelatase, mitochondrial OS=Homo sapiens OX=9606 GN=FECH PE=1 SV=2
P23025	XPA	-0.115247	0.458596	DNA repair protein complementing XP-A cells OS=Homo sapiens OX=9606 GN=XPA PE=1 SV=1
P23142	FBLN1	0.719079	0.000335486	Fibulin-1 OS=Homo sapiens OX=9606 GN=FBLN1 PE=1 SV=4
P23193	TCEA1	0.11304	0.220734	Transcription elongation factor A protein 1 OS=Homo sapiens OX=9606 GN=TCEA1 PE=1 SV=2
P23229	ITGA6	-0.701373	0.00117613	Integrin alpha-6 OS=Homo sapiens OX=9606 GN=ITGA6 PE=1 SV=5
P23246	SFPQ	0.0888948	0.143417	Splicing factor, proline- and glutamine-rich OS=Homo sapiens OX=9606 GN=SFPQ PE=1 SV=2
P23258	TUBG1	0.0936698	0.250811	Tubulin gamma-1 chain OS=Homo sapiens OX=9606 GN=TUBG1 PE=1 SV=2
P23284	PPIB	0.345315	0.0103948	Peptidyl-prolyl cis-trans isomerase B OS=Homo sapiens OX=9606 GN=PPIB PE=1 SV=2
P23368	ME2	-0.0301413	0.784007	NAD-dependent malic enzyme, mitochondrial OS=Homo sapiens OX=9606 GN=ME2 PE=1 SV=1
P23378	GLDC	-0.230494	0.00792619	Glycine dehydrogenase (decarboxylating), mitochondrial OS=Homo sapiens OX=9606 GN=GLDC PE=1 SV=2
P23381	WARS1	0.615993	0.0006429	Tryptophan--tRNA ligase, cytoplasmic OS=Homo sapiens OX=9606 GN=WARS1 PE=1 SV=2
P23396	RPS3	0.0668613	0.470151	Small ribosomal subunit protein uS3 OS=Homo sapiens OX=9606 GN=RPS3 PE=1 SV=2
P23434	GCSH	-0.156467	0.222593	Glycine cleavage system H protein, mitochondrial OS=Homo sapiens OX=9606 GN=GCSH PE=1 SV=2
P23443	RPS6KB1	-0.182461	0.0126021	Ribosomal protein S6 kinase beta-1 OS=Homo sapiens OX=9606 GN=RPS6KB1 PE=1 SV=2
P23458	JAK1	0.141524	0.0615732	Tyrosine-protein kinase JAK1 OS=Homo sapiens OX=9606 GN=JAK1 PE=1 SV=2
P23468	PTPRD	-0.030873	0.613215	Receptor-type tyrosine-protein phosphatase delta OS=Homo sapiens OX=9606 GN=PTPRD PE=1 SV=2
P23470	PTPRG	-0.100749	0.263928	Receptor-type tyrosine-protein phosphatase gamma OS=Homo sapiens OX=9606 GN=PTPRG PE=1 SV=4
P23497	SP100	-0.216732	0.243754	Nuclear autoantigen Sp-100 OS=Homo sapiens OX=9606 GN=SP100 PE=1 SV=3
P23508	MCC	0.236965	0.0161523	Colorectal mutant cancer protein OS=Homo sapiens OX=9606 GN=MCC PE=1 SV=2
P23511	NFYA	-0.0163985	0.896144	Nuclear transcription factor Y subunit alpha OS=Homo sapiens OX=9606 GN=NFYA PE=1 SV=2
P23526	AHCY	-0.0140251	0.835535	Adenosylhomocysteinase OS=Homo sapiens OX=9606 GN=AHCY PE=1 SV=4
P23528	CFL1	-0.213528	0.294292	Cofilin-1 OS=Homo sapiens OX=9606 GN=CFL1 PE=1 SV=3
P23588	EIF4B	0.25182	0.0651241	Eukaryotic translation initiation factor 4B OS=Homo sapiens OX=9606 GN=EIF4B PE=1 SV=2
P23610	F8A1	-0.0954912	0.226874	40-kDa huntingtin-associated protein OS=Homo sapiens OX=9606 GN=F8A1 PE=1 SV=2
P23634	ATP2B4	0.0729265	0.650313	Plasma membrane calcium-transporting ATPase 4 OS=Homo sapiens OX=9606 GN=ATP2B4 PE=1 SV=2
P23677	ITPKA	-0.379478	0.0876468	Inositol-trisphosphate 3-kinase A OS=Homo sapiens OX=9606 GN=ITPKA PE=1 SV=1
P23743	DGKA	-0.0458964	0.567565	Diacylglycerol kinase alpha OS=Homo sapiens OX=9606 GN=DGKA PE=1 SV=3
P23759	PAX7	0.00419989	0.98266	Paired box protein Pax-7 OS=Homo sapiens OX=9606 GN=PAX7 PE=1 SV=4
P23760	PAX3	0.00535344	0.970254	Paired box protein Pax-3 OS=Homo sapiens OX=9606 GN=PAX3 PE=1 SV=2
P23769	GATA2	-0.0202466	0.849961	Endothelial transcription factor GATA-2 OS=Homo sapiens OX=9606 GN=GATA2 PE=1 SV=3
P23786	CPT2	-0.0577531	0.520753	Carnitine O-palmitoyltransferase 2, mitochondrial OS=Homo sapiens OX=9606 GN=CPT2 PE=1 SV=2
P23919	DTYMK	0.0268933	0.758271	Thymidylate kinase OS=Homo sapiens OX=9606 GN=DTYMK PE=1 SV=4
P23921	RRM1	-0.276214	0.00977561	Ribonucleoside-diphosphate reductase large subunit OS=Homo sapiens OX=9606 GN=RRM1 PE=1 SV=1
P24043	LAMA2	0.858407	0.000996274	Laminin subunit alpha-2 OS=Homo sapiens OX=9606 GN=LAMA2 PE=1 SV=4
P24311	COX7B	-0.227717	0.0666516	Cytochrome c oxidase subunit 7B, mitochondrial OS=Homo sapiens OX=9606 GN=COX7B PE=1 SV=2
P24386	CHM	-0.021974	0.813935	Rab proteins geranylgeranyltransferase component A 1 OS=Homo sapiens OX=9606 GN=CHM PE=1 SV=3
P24468	NR2F2	-0.182147	0.442146	COUP transcription factor 2 OS=Homo sapiens OX=9606 GN=NR2F2 PE=1 SV=1
P24534	EEF1B2	0.0231041	0.680749	Elongation factor 1-beta OS=Homo sapiens OX=9606 GN=EEF1B2 PE=1 SV=3
P24539	ATP5PB	0.0124684	0.874486	ATP synthase F(0) complex subunit B1, mitochondrial OS=Homo sapiens OX=9606 GN=ATP5PB PE=1 SV=2
P24588	AKAP5	-0.395563	0.0378214	A-kinase anchor protein 5 OS=Homo sapiens OX=9606 GN=AKAP5 PE=1 SV=3
P24593	IGFBP5	-0.504878	0.0641946	Insulin-like growth factor-binding protein 5 OS=Homo sapiens OX=9606 GN=IGFBP5 PE=1 SV=1
P24666	ACP1	0.254049	0.136076	Low molecular weight phosphotyrosine protein phosphatase OS=Homo sapiens OX=9606 GN=ACP1 PE=1 SV=3
P24723	PRKCH	0.0874938	0.552289	Protein kinase C eta type OS=Homo sapiens OX=9606 GN=PRKCH PE=1 SV=4
P24752	ACAT1	-0.0165135	0.879028	Acetyl-CoA acetyltransferase, mitochondrial OS=Homo sapiens OX=9606 GN=ACAT1 PE=1 SV=1
P24821	TNC	1.54843	0.000150891	Tenascin OS=Homo sapiens OX=9606 GN=TNC PE=1 SV=3
P24844	MYL9	0.00796656	0.896568	Myosin regulatory light polypeptide 9 OS=Homo sapiens OX=9606 GN=MYL9 PE=1 SV=4
P24863	CCNC	-0.112953	0.24898	Cyclin-C OS=Homo sapiens OX=9606 GN=CCNC PE=1 SV=2
P24928	POLR2A	0.0304805	0.569714	DNA-directed RNA polymerase II subunit RPB1 OS=Homo sapiens OX=9606 GN=POLR2A PE=1 SV=2
P24941	CDK2	-0.168706	0.0277965	Cyclin-dependent kinase 2 OS=Homo sapiens OX=9606 GN=CDK2 PE=1 SV=2
P25054	APC	0.105506	0.0950925	Adenomatous polyposis coli protein OS=Homo sapiens OX=9606 GN=APC PE=1 SV=2
P25098	GRK2	-0.380778	0.00183234	Beta-adrenergic receptor kinase 1 OS=Homo sapiens OX=9606 GN=GRK2 PE=1 SV=2
P25101	EDNRA	-0.234293	0.217613	Endothelin-1 receptor OS=Homo sapiens OX=9606 GN=EDNRA PE=1 SV=1
P25205	MCM3	-0.198797	0.0650043	DNA replication licensing factor MCM3 OS=Homo sapiens OX=9606 GN=MCM3 PE=1 SV=3
P25208	NFYB	0.0789017	0.553337	Nuclear transcription factor Y subunit beta OS=Homo sapiens OX=9606 GN=NFYB PE=1 SV=2
P25325	MPST	0.0663335	0.504016	3-mercaptopyruvate sulfurtransferase OS=Homo sapiens OX=9606 GN=MPST PE=1 SV=3
P25391	LAMA1	0.577857	0.000743737	Laminin subunit alpha-1 OS=Homo sapiens OX=9606 GN=LAMA1 PE=1 SV=2
P25398	RPS12	-0.0261664	0.702192	Small ribosomal subunit protein eS12 OS=Homo sapiens OX=9606 GN=RPS12 PE=1 SV=3
P25440	BRD2	-0.0223581	0.839549	Bromodomain-containing protein 2 OS=Homo sapiens OX=9606 GN=BRD2 PE=1 SV=2
P25445	FAS	0.118248	0.328921	Tumor necrosis factor receptor superfamily member 6 OS=Homo sapiens OX=9606 GN=FAS PE=1 SV=1
P25490	YY1	0.020692	0.918002	Transcriptional repressor protein YY1 OS=Homo sapiens OX=9606 GN=YY1 PE=1 SV=2
P25685	DNAJB1	-0.166978	0.0366449	DnaJ homolog subfamily B member 1 OS=Homo sapiens OX=9606 GN=DNAJB1 PE=1 SV=4
P25686	DNAJB2	-0.398835	0.00298693	DnaJ homolog subfamily B member 2 OS=Homo sapiens OX=9606 GN=DNAJB2 PE=1 SV=3
P25705	ATP5F1A	0.075614	0.251716	ATP synthase subunit alpha, mitochondrial OS=Homo sapiens OX=9606 GN=ATP5F1A PE=1 SV=1
P25786	PSMA1	0.00704197	0.919031	Proteasome subunit alpha type-1 OS=Homo sapiens OX=9606 GN=PSMA1 PE=1 SV=1
P25787	PSMA2	0.0739915	0.415313	Proteasome subunit alpha type-2 OS=Homo sapiens OX=9606 GN=PSMA2 PE=1 SV=2
P25788	PSMA3	0.0358173	0.759376	Proteasome subunit alpha type-3 OS=Homo sapiens OX=9606 GN=PSMA3 PE=1 SV=2
P25789	PSMA4	-0.0306983	0.837731	Proteasome subunit alpha type-4 OS=Homo sapiens OX=9606 GN=PSMA4 PE=1 SV=1
P25942	CD40	-0.133154	0.381521	Tumor necrosis factor receptor superfamily member 5 OS=Homo sapiens OX=9606 GN=CD40 PE=1 SV=1
P26006	ITGA3	-0.317928	0.0297068	Integrin alpha-3 OS=Homo sapiens OX=9606 GN=ITGA3 PE=1 SV=5
P26022	PTX3	0.749652	0.00467168	Pentraxin-related protein PTX3 OS=Homo sapiens OX=9606 GN=PTX3 PE=1 SV=3
P26038	MSN	-0.0107659	0.914683	Moesin OS=Homo sapiens OX=9606 GN=MSN PE=1 SV=3
P26045	PTPN3	0.0782217	0.37778	Tyrosine-protein phosphatase non-receptor type 3 OS=Homo sapiens OX=9606 GN=PTPN3 PE=1 SV=2
P26196	DDX6	-0.0800375	0.369425	Probable ATP-dependent RNA helicase DDX6 OS=Homo sapiens OX=9606 GN=DDX6 PE=1 SV=2
P26232	CTNNA2	-0.143589	0.0988332	Catenin alpha-2 OS=Homo sapiens OX=9606 GN=CTNNA2 PE=1 SV=5
P26358	DNMT1	-0.0142751	0.949416	DNA (cytosine-5)-methyltransferase 1 OS=Homo sapiens OX=9606 GN=DNMT1 PE=1 SV=2
P26367	PAX6	0.0754691	0.383641	Paired box protein Pax-6 OS=Homo sapiens OX=9606 GN=PAX6 PE=1 SV=2
P26368	U2AF2	0.160996	0.0456936	Splicing factor U2AF 65 kDa subunit OS=Homo sapiens OX=9606 GN=U2AF2 PE=1 SV=4
P26373	RPL13	0.121189	0.0789159	Large ribosomal subunit protein eL13 OS=Homo sapiens OX=9606 GN=RPL13 PE=1 SV=4
P26374	CHML	-0.0585553	0.311	Rab proteins geranylgeranyltransferase component A 2 OS=Homo sapiens OX=9606 GN=CHML PE=1 SV=2
P26378	ELAVL4	-0.137209	0.117641	ELAV-like protein 4 OS=Homo sapiens OX=9606 GN=ELAVL4 PE=1 SV=3
P26440	IVD	0.0444594	0.479347	Isovaleryl-CoA dehydrogenase, mitochondrial OS=Homo sapiens OX=9606 GN=IVD PE=1 SV=2
P26572	MGAT1	0.346578	0.0223036	Alpha-1,3-mannosyl-glycoprotein 2-beta-N-acetylglucosaminyltransferase OS=Homo sapiens OX=9606 GN=MGAT1 PE=1 SV=2
P26583	HMGB2	0.0952925	0.576933	High mobility group protein B2 OS=Homo sapiens OX=9606 GN=HMGB2 PE=1 SV=2
P26599	PTBP1	0.0948547	0.40488	Polypyrimidine tract-binding protein 1 OS=Homo sapiens OX=9606 GN=PTBP1 PE=1 SV=2
P26639	TARS1	0.165254	0.0353786	Threonine--tRNA ligase 1, cytoplasmic OS=Homo sapiens OX=9606 GN=TARS1 PE=1 SV=3
P26640	VARS1	0.0212638	0.749733	Valine--tRNA ligase OS=Homo sapiens OX=9606 GN=VARS1 PE=1 SV=4
P26641	EEF1G	0.140539	0.0411301	Elongation factor 1-gamma OS=Homo sapiens OX=9606 GN=EEF1G PE=1 SV=3
P26885	FKBP2	0.389601	0.00352715	Peptidyl-prolyl cis-trans isomerase FKBP2 OS=Homo sapiens OX=9606 GN=FKBP2 PE=1 SV=2
P27037	ACVR2A	0.937435	0.00038105	Activin receptor type-2A OS=Homo sapiens OX=9606 GN=ACVR2A PE=1 SV=1
P27105	STOM	0.643168	0.000475989	Stomatin OS=Homo sapiens OX=9606 GN=STOM PE=1 SV=3
P27144	AK4	-0.0324149	0.681877	Adenylate kinase 4, mitochondrial OS=Homo sapiens OX=9606 GN=AK4 PE=1 SV=1
P27338	MAOB	-0.170755	0.184583	Amine oxidase [flavin-containing] B OS=Homo sapiens OX=9606 GN=MAOB PE=1 SV=3
P27348	YWHAQ	-0.0654785	0.386153	14-3-3 protein theta OS=Homo sapiens OX=9606 GN=YWHAQ PE=1 SV=1
P27361	MAPK3	-0.15839	0.123584	Mitogen-activated protein kinase 3 OS=Homo sapiens OX=9606 GN=MAPK3 PE=1 SV=4
P27448	MARK3	-0.0244417	0.744705	MAP/microtubule affinity-regulating kinase 3 OS=Homo sapiens OX=9606 GN=MARK3 PE=1 SV=5
P27487	DPP4	-0.406205	0.0226729	Dipeptidyl peptidase 4 OS=Homo sapiens OX=9606 GN=DPP4 PE=1 SV=2
P27540	ARNT	-0.0865094	0.402074	Aryl hydrocarbon receptor nuclear translocator OS=Homo sapiens OX=9606 GN=ARNT PE=1 SV=1
P27544	CERS1	-0.0654094	0.688054	Ceramide synthase 1 OS=Homo sapiens OX=9606 GN=CERS1 PE=1 SV=1
P27635	RPL10	0.220224	0.0609733	Large ribosomal subunit protein uL16 OS=Homo sapiens OX=9606 GN=RPL10 PE=1 SV=5
P27694	RPA1	-0.16803	0.192113	Replication protein A 70 kDa DNA-binding subunit OS=Homo sapiens OX=9606 GN=RPA1 PE=1 SV=2
P27695	APEX1	0.218941	0.0237643	DNA repair nuclease/redox regulator APEX1 OS=Homo sapiens OX=9606 GN=APEX1 PE=1 SV=2
P27701	CD82	-0.368822	0.028647	CD82 antigen OS=Homo sapiens OX=9606 GN=CD82 PE=1 SV=1
P27707	DCK	-0.347107	0.00352588	Deoxycytidine kinase OS=Homo sapiens OX=9606 GN=DCK PE=1 SV=1
P27708	CAD	0.138151	0.0335908	Multifunctional protein CAD OS=Homo sapiens OX=9606 GN=CAD PE=1 SV=3
P27797	CALR	0.952242	0.0006429	Calreticulin OS=Homo sapiens OX=9606 GN=CALR PE=1 SV=1
P27816	MAP4	0.00223406	0.986052	Microtubule-associated protein 4 OS=Homo sapiens OX=9606 GN=MAP4 PE=1 SV=3
P27824	CANX	0.75003	0.0596126	Calnexin OS=Homo sapiens OX=9606 GN=CANX PE=1 SV=2
P27986	PIK3R1	-0.0386989	0.530216	Phosphatidylinositol 3-kinase regulatory subunit alpha OS=Homo sapiens OX=9606 GN=PIK3R1 PE=1 SV=2
P27987	ITPKB	-0.187475	0.16343	Inositol-trisphosphate 3-kinase B OS=Homo sapiens OX=9606 GN=ITPKB PE=1 SV=5
P28066	PSMA5	-0.0483382	0.51891	Proteasome subunit alpha type-5 OS=Homo sapiens OX=9606 GN=PSMA5 PE=1 SV=3
P28070	PSMB4	-0.0264825	0.629515	Proteasome subunit beta type-4 OS=Homo sapiens OX=9606 GN=PSMB4 PE=1 SV=4
P28072	PSMB6	0.0210263	0.728058	Proteasome subunit beta type-6 OS=Homo sapiens OX=9606 GN=PSMB6 PE=1 SV=4
P28074	PSMB5	-0.00299469	0.9777	Proteasome subunit beta type-5 OS=Homo sapiens OX=9606 GN=PSMB5 PE=1 SV=3
P28161	GSTM2	-0.267308	0.0234835	Glutathione S-transferase Mu 2 OS=Homo sapiens OX=9606 GN=GSTM2 PE=1 SV=2
P28288	ABCD3	0.0204184	0.871447	ATP-binding cassette sub-family D member 3 OS=Homo sapiens OX=9606 GN=ABCD3 PE=1 SV=1
P28289	TMOD1	-0.179992	0.0154531	Tropomodulin-1 OS=Homo sapiens OX=9606 GN=TMOD1 PE=1 SV=1
P28290	ITPRID2	-0.103342	0.0740067	Protein ITPRID2 OS=Homo sapiens OX=9606 GN=ITPRID2 PE=1 SV=3
P28300	LOX	1.31765	0.000362752	Protein-lysine 6-oxidase OS=Homo sapiens OX=9606 GN=LOX PE=1 SV=2
P28328	PEX2	0.0746142	0.212568	Peroxisome biogenesis factor 2 OS=Homo sapiens OX=9606 GN=PEX2 PE=1 SV=2
P28330	ACADL	-0.0837669	0.330854	Long-chain specific acyl-CoA dehydrogenase, mitochondrial OS=Homo sapiens OX=9606 GN=ACADL PE=1 SV=2
P28331	NDUFS1	0.0435657	0.49952	NADH-ubiquinone oxidoreductase 75 kDa subunit, mitochondrial OS=Homo sapiens OX=9606 GN=NDUFS1 PE=1 SV=3
P28340	POLD1	-0.00375624	0.973477	DNA polymerase delta catalytic subunit OS=Homo sapiens OX=9606 GN=POLD1 PE=1 SV=2
P28347	TEAD1	-0.0259883	0.879089	Transcriptional enhancer factor TEF-1 OS=Homo sapiens OX=9606 GN=TEAD1 PE=1 SV=2
P28360	MSX1	-0.00255386	0.986347	Homeobox protein MSX-1 OS=Homo sapiens OX=9606 GN=MSX1 PE=1 SV=3
P28370	SMARCA1	0.0197391	0.741291	Probable global transcription activator SNF2L1 OS=Homo sapiens OX=9606 GN=SMARCA1 PE=1 SV=2
P28482	MAPK1	-0.126484	0.0783847	Mitogen-activated protein kinase 1 OS=Homo sapiens OX=9606 GN=MAPK1 PE=1 SV=3
P28676	GCA	-0.315329	0.0340894	Grancalcin OS=Homo sapiens OX=9606 GN=GCA PE=1 SV=2
P28702	RXRB	-0.0512751	0.495698	Retinoic acid receptor RXR-beta OS=Homo sapiens OX=9606 GN=RXRB PE=1 SV=2
P28715	ERCC5	0.344175	0.172656	DNA excision repair protein ERCC-5 OS=Homo sapiens OX=9606 GN=ERCC5 PE=1 SV=3
P28749	RBL1	-0.0703589	0.39468	Retinoblastoma-like protein 1 OS=Homo sapiens OX=9606 GN=RBL1 PE=1 SV=3
P28799	GRN	-0.00814201	0.972499	Progranulin OS=Homo sapiens OX=9606 GN=GRN PE=1 SV=2
P28827	PTPRM	-0.136835	0.137329	Receptor-type tyrosine-protein phosphatase mu OS=Homo sapiens OX=9606 GN=PTPRM PE=1 SV=2
P28838	LAP3	0.0240137	0.67825	Cytosol aminopeptidase OS=Homo sapiens OX=9606 GN=LAP3 PE=1 SV=3
P29083	GTF2E1	-0.0749592	0.211039	General transcription factor IIE subunit 1 OS=Homo sapiens OX=9606 GN=GTF2E1 PE=1 SV=2
P29084	GTF2E2	-0.0534548	0.374802	Transcription initiation factor IIE subunit beta OS=Homo sapiens OX=9606 GN=GTF2E2 PE=1 SV=1
P29144	TPP2	0.180842	0.0172536	Tripeptidyl-peptidase 2 OS=Homo sapiens OX=9606 GN=TPP2 PE=1 SV=4
P29218	IMPA1	-0.0380194	0.498514	Inositol monophosphatase 1 OS=Homo sapiens OX=9606 GN=IMPA1 PE=1 SV=1
P29317	EPHA2	0.389802	0.000906603	Ephrin type-A receptor 2 OS=Homo sapiens OX=9606 GN=EPHA2 PE=1 SV=2
P29320	EPHA3	0.512972	0.000811306	Ephrin type-A receptor 3 OS=Homo sapiens OX=9606 GN=EPHA3 PE=1 SV=2
P29323	EPHB2	0.113809	0.241719	Ephrin type-B receptor 2 OS=Homo sapiens OX=9606 GN=EPHB2 PE=1 SV=5
P29350	PTPN6	-0.220343	0.0463392	Tyrosine-protein phosphatase non-receptor type 6 OS=Homo sapiens OX=9606 GN=PTPN6 PE=1 SV=1
P29353	SHC1	0.208074	0.322672	SHC-transforming protein 1 OS=Homo sapiens OX=9606 GN=SHC1 PE=1 SV=4
P29372	MPG	0.0252828	0.800977	DNA-3-methyladenine glycosylase OS=Homo sapiens OX=9606 GN=MPG PE=1 SV=3
P29373	CRABP2	-0.474746	0.00575405	Cellular retinoic acid-binding protein 2 OS=Homo sapiens OX=9606 GN=CRABP2 PE=1 SV=2
P29374	ARID4A	-0.141913	0.170514	AT-rich interactive domain-containing protein 4A OS=Homo sapiens OX=9606 GN=ARID4A PE=1 SV=3
P29375	KDM5A	0.0393543	0.62446	Lysine-specific demethylase 5A OS=Homo sapiens OX=9606 GN=KDM5A PE=1 SV=3
P29401	TKT	-0.0863732	0.143911	Transketolase OS=Homo sapiens OX=9606 GN=TKT PE=1 SV=3
P29536	LMOD1	-0.307869	0.00475081	Leiomodin-1 OS=Homo sapiens OX=9606 GN=LMOD1 PE=1 SV=3
P29558	RBMS1	-0.0792714	0.690702	RNA-binding motif, single-stranded-interacting protein 1 OS=Homo sapiens OX=9606 GN=RBMS1 PE=1 SV=3
P29590	PML	0.0139321	0.912067	Protein PML OS=Homo sapiens OX=9606 GN=PML PE=1 SV=3
P29597	TYK2	-0.00345773	0.980951	Non-receptor tyrosine-protein kinase TYK2 OS=Homo sapiens OX=9606 GN=TYK2 PE=1 SV=3
P29692	EEF1D	0.0411486	0.450417	Elongation factor 1-delta OS=Homo sapiens OX=9606 GN=EEF1D PE=1 SV=5
P29966	MARCKS	0.0301332	0.894218	Myristoylated alanine-rich C-kinase substrate OS=Homo sapiens OX=9606 GN=MARCKS PE=1 SV=4
P29992	GNA11	-0.158129	0.0540076	Guanine nucleotide-binding protein subunit alpha-11 OS=Homo sapiens OX=9606 GN=GNA11 PE=1 SV=2
P30038	ALDH4A1	0.0726896	0.241719	Delta-1-pyrroline-5-carboxylate dehydrogenase, mitochondrial OS=Homo sapiens OX=9606 GN=ALDH4A1 PE=1 SV=3
P30039	PBLD	-0.190895	0.0988807	Phenazine biosynthesis-like domain-containing protein OS=Homo sapiens OX=9606 GN=PBLD PE=1 SV=2
P30040	ERP29	0.304241	0.010679	Endoplasmic reticulum resident protein 29 OS=Homo sapiens OX=9606 GN=ERP29 PE=1 SV=4
P30041	PRDX6	-0.128086	0.145008	Peroxiredoxin-6 OS=Homo sapiens OX=9606 GN=PRDX6 PE=1 SV=3
P30043	BLVRB	-0.110891	0.230568	Flavin reductase (NADPH) OS=Homo sapiens OX=9606 GN=BLVRB PE=1 SV=3
P30044	PRDX5	-0.00155263	0.99147	Peroxiredoxin-5, mitochondrial OS=Homo sapiens OX=9606 GN=PRDX5 PE=1 SV=4
P30048	PRDX3	-0.149065	0.13332	Thioredoxin-dependent peroxide reductase, mitochondrial OS=Homo sapiens OX=9606 GN=PRDX3 PE=1 SV=3
P30049	ATP5F1D	-0.0526525	0.60335	ATP synthase subunit delta, mitochondrial OS=Homo sapiens OX=9606 GN=ATP5F1D PE=1 SV=2
P30050	RPL12	0.0506326	0.395199	Large ribosomal subunit protein uL11 OS=Homo sapiens OX=9606 GN=RPL12 PE=1 SV=1
P30084	ECHS1	-0.154377	0.0694838	Enoyl-CoA hydratase, mitochondrial OS=Homo sapiens OX=9606 GN=ECHS1 PE=1 SV=4
P30085	CMPK1	-0.110139	0.197785	UMP-CMP kinase OS=Homo sapiens OX=9606 GN=CMPK1 PE=1 SV=3
P30086	PEBP1	-0.190732	0.355313	Phosphatidylethanolamine-binding protein 1 OS=Homo sapiens OX=9606 GN=PEBP1 PE=1 SV=3
P30101	PDIA3	0.84779	0.00324244	Protein disulfide-isomerase A3 OS=Homo sapiens OX=9606 GN=PDIA3 PE=1 SV=4
P30153	PPP2R1A	-0.0884261	0.163528	Serine/threonine-protein phosphatase 2A 65 kDa regulatory subunit A alpha isoform OS=Homo sapiens OX=9606 GN=PPP2R1A PE=1 SV=4
P30154	PPP2R1B	-0.135918	0.0589993	Serine/threonine-protein phosphatase 2A 65 kDa regulatory subunit A beta isoform OS=Homo sapiens OX=9606 GN=PPP2R1B PE=1 SV=3
P30260	CDC27	0.0356792	0.72955	Cell division cycle protein 27 homolog OS=Homo sapiens OX=9606 GN=CDC27 PE=1 SV=2
P30291	WEE1	0.00765883	0.948379	Wee1-like protein kinase OS=Homo sapiens OX=9606 GN=WEE1 PE=1 SV=2
P30307	CDC25C	-0.321245	0.00441034	M-phase inducer phosphatase 3 OS=Homo sapiens OX=9606 GN=CDC25C PE=1 SV=2
P30405	PPIF	0.0262797	0.718949	Peptidyl-prolyl cis-trans isomerase F, mitochondrial OS=Homo sapiens OX=9606 GN=PPIF PE=1 SV=1
P30414	NKTR	0.18189	0.0429215	NK-tumor recognition protein OS=Homo sapiens OX=9606 GN=NKTR PE=1 SV=2
P30419	NMT1	-0.0422486	0.753354	Glycylpeptide N-tetradecanoyltransferase 1 OS=Homo sapiens OX=9606 GN=NMT1 PE=1 SV=2
P30519	HMOX2	-0.0781013	0.541808	Heme oxygenase 2 OS=Homo sapiens OX=9606 GN=HMOX2 PE=1 SV=2
P30520	ADSS2	0.0205864	0.895212	Adenylosuccinate synthetase isozyme 2 OS=Homo sapiens OX=9606 GN=ADSS2 PE=1 SV=3
P30532	CHRNA5	1.48438	0.00035786	Neuronal acetylcholine receptor subunit alpha-5 OS=Homo sapiens OX=9606 GN=CHRNA5 PE=1 SV=2
P30533	LRPAP1	0.462576	0.0151972	Alpha-2-macroglobulin receptor-associated protein OS=Homo sapiens OX=9606 GN=LRPAP1 PE=1 SV=1
P30536	TSPO	0.202948	0.113683	Translocator protein OS=Homo sapiens OX=9606 GN=TSPO PE=1 SV=3
P30566	ADSL	0.13747	0.0931218	Adenylosuccinate lyase OS=Homo sapiens OX=9606 GN=ADSL PE=1 SV=2
P30613	PKLR	-0.0975951	0.488239	Pyruvate kinase PKLR OS=Homo sapiens OX=9606 GN=PKLR PE=1 SV=2
P30622	CLIP1	0.0506828	0.554842	CAP-Gly domain-containing linker protein 1 OS=Homo sapiens OX=9606 GN=CLIP1 PE=1 SV=2
P30626	SRI	-0.0321432	0.610205	Sorcin OS=Homo sapiens OX=9606 GN=SRI PE=1 SV=1
P30740	SERPINB1	-0.162657	0.0617559	Leukocyte elastase inhibitor OS=Homo sapiens OX=9606 GN=SERPINB1 PE=1 SV=1
P30825	SLC7A1	0.415466	0.00226307	High affinity cationic amino acid transporter 1 OS=Homo sapiens OX=9606 GN=SLC7A1 PE=1 SV=1
P30837	ALDH1B1	0.0240493	0.757803	Aldehyde dehydrogenase X, mitochondrial OS=Homo sapiens OX=9606 GN=ALDH1B1 PE=1 SV=4
P30876	POLR2B	0.126413	0.0485072	DNA-directed RNA polymerase II subunit RPB2 OS=Homo sapiens OX=9606 GN=POLR2B PE=1 SV=1
P31040	SDHA	-0.040304	0.578244	Succinate dehydrogenase [ubiquinone] flavoprotein subunit, mitochondrial OS=Homo sapiens OX=9606 GN=SDHA PE=1 SV=2
P31146	CORO1A	-0.0858704	0.171983	Coronin-1A OS=Homo sapiens OX=9606 GN=CORO1A PE=1 SV=4
P31150	GDI1	-0.1044	0.235463	Rab GDP dissociation inhibitor alpha OS=Homo sapiens OX=9606 GN=GDI1 PE=1 SV=2
P31153	MAT2A	0.0675121	0.271422	S-adenosylmethionine synthase isoform type-2 OS=Homo sapiens OX=9606 GN=MAT2A PE=1 SV=1
P31260	HOXA10	-0.250998	0.042665	Homeobox protein Hox-A10 OS=Homo sapiens OX=9606 GN=HOXA10 PE=1 SV=3
P31270	HOXA11	0.178512	0.286895	Homeobox protein Hox-A11 OS=Homo sapiens OX=9606 GN=HOXA11 PE=2 SV=2
P31271	HOXA13	-0.052889	0.640323	Homeobox protein Hox-A13 OS=Homo sapiens OX=9606 GN=HOXA13 PE=1 SV=3
P31277	HOXD11	-0.129814	0.107877	Homeobox protein Hox-D11 OS=Homo sapiens OX=9606 GN=HOXD11 PE=3 SV=3
P31321	PRKAR1B	0.289666	0.0105086	cAMP-dependent protein kinase type I-beta regulatory subunit OS=Homo sapiens OX=9606 GN=PRKAR1B PE=1 SV=4
P31323	PRKAR2B	-0.129582	0.085711	cAMP-dependent protein kinase type II-beta regulatory subunit OS=Homo sapiens OX=9606 GN=PRKAR2B PE=1 SV=3
P31327	CPS1	0.114585	0.210805	Carbamoyl-phosphate synthase [ammonia], mitochondrial OS=Homo sapiens OX=9606 GN=CPS1 PE=1 SV=2
P31350	RRM2	-0.097149	0.14815	Ribonucleoside-diphosphate reductase subunit M2 OS=Homo sapiens OX=9606 GN=RRM2 PE=1 SV=1
P31431	SDC4	0.0273688	0.896108	Syndecan-4 OS=Homo sapiens OX=9606 GN=SDC4 PE=1 SV=2
P31483	TIA1	0.0733488	0.30178	Cytotoxic granule associated RNA binding protein TIA1 OS=Homo sapiens OX=9606 GN=TIA1 PE=1 SV=3
P31629	HIVEP2	0.260269	0.0988807	Transcription factor HIVEP2 OS=Homo sapiens OX=9606 GN=HIVEP2 PE=1 SV=2
P31641	SLC6A6	-0.221531	0.0158857	Sodium- and chloride-dependent taurine transporter OS=Homo sapiens OX=9606 GN=SLC6A6 PE=1 SV=2
P31689	DNAJA1	0.0549183	0.572046	DnaJ homolog subfamily A member 1 OS=Homo sapiens OX=9606 GN=DNAJA1 PE=1 SV=2
P31749	AKT1	-0.513641	0.000475989	RAC-alpha serine/threonine-protein kinase OS=Homo sapiens OX=9606 GN=AKT1 PE=1 SV=2
P31751	AKT2	-0.426352	0.00676835	RAC-beta serine/threonine-protein kinase OS=Homo sapiens OX=9606 GN=AKT2 PE=1 SV=2
P31930	UQCRC1	0.00287642	0.976353	Cytochrome b-c1 complex subunit 1, mitochondrial OS=Homo sapiens OX=9606 GN=UQCRC1 PE=1 SV=3
P31937	HIBADH	-0.106244	0.127772	3-hydroxyisobutyrate dehydrogenase, mitochondrial OS=Homo sapiens OX=9606 GN=HIBADH PE=1 SV=2
P31939	ATIC	0.110455	0.0881181	Bifunctional purine biosynthesis protein ATIC OS=Homo sapiens OX=9606 GN=ATIC PE=1 SV=3
P31942	HNRNPH3	0.115646	0.145582	Heterogeneous nuclear ribonucleoprotein H3 OS=Homo sapiens OX=9606 GN=HNRNPH3 PE=1 SV=2
P31943	HNRNPH1	0.115455	0.610205	Heterogeneous nuclear ribonucleoprotein H OS=Homo sapiens OX=9606 GN=HNRNPH1 PE=1 SV=4
P31946	YWHAB	0.0406446	0.831645	14-3-3 protein beta/alpha OS=Homo sapiens OX=9606 GN=YWHAB PE=1 SV=3
P31947	SFN	-0.0342324	0.69323	14-3-3 protein sigma OS=Homo sapiens OX=9606 GN=SFN PE=1 SV=1
P31948	STIP1	-0.0298841	0.818835	Stress-induced-phosphoprotein 1 OS=Homo sapiens OX=9606 GN=STIP1 PE=1 SV=1
P31949	S100A11	-0.0742913	0.496711	Protein S100-A11 OS=Homo sapiens OX=9606 GN=S100A11 PE=1 SV=2
[truncated: 7,203 more rows]

## Sheet: Sheet2
Table S4B. Abundance changes of total proteins upon tunicamycin treatment in HepG2 cells
UniProt Accession	Gene Symbol	Avg(log2(Tuni/Ctrl))	Adjusted P value	Protein Annotation
A0A024RBG1	NUDT4B	0.216856	0.00352742	Diphosphoinositol polyphosphate phosphohydrolase NUDT4B OS=Homo sapiens OX=9606 GN=NUDT4B PE=3 SV=1
A0A096LP01	SMIM26	0.252426	0.0104024	Small integral membrane protein 26 OS=Homo sapiens OX=9606 GN=SMIM26 PE=1 SV=1
A0A0B4J2F0	PIGBOS1	-0.019138	0.931115	Protein PIGBOS1 OS=Homo sapiens OX=9606 GN=PIGBOS1 PE=1 SV=1
A0A1W2PR95	IGBP1C	0.408981	0.000981564	Immunoglobulin-binding protein 1 family member C OS=Homo sapiens OX=9606 GN=IGBP1C PE=3 SV=1
A0A2R8Y4L2	HNRNPA1L3	-0.327398	0.0093418	Heterogeneous nuclear ribonucleoprotein A1-like 3 OS=Homo sapiens OX=9606 GN=HNRNPA1L3 PE=4 SV=2
A0A804HLA8	GNG5B	-0.192239	0.0553695	Guanine nucleotide-binding protein G(I)/G(S)/G(O) subunit gamma-5B OS=Homo sapiens OX=9606 GN=GNG5B PE=3 SV=1
A0AV96	RBM47	0.570777	0.000969185	RNA-binding protein 47 OS=Homo sapiens OX=9606 GN=RBM47 PE=1 SV=2
A0AVT1	UBA6	0.293381	0.00111805	Ubiquitin-like modifier-activating enzyme 6 OS=Homo sapiens OX=9606 GN=UBA6 PE=1 SV=1
A0FGR8	ESYT2	-0.198117	0.0325704	Extended synaptotagmin-2 OS=Homo sapiens OX=9606 GN=ESYT2 PE=1 SV=1
A0JLT2	MED19	-0.199879	0.0104306	Mediator of RNA polymerase II transcription subunit 19 OS=Homo sapiens OX=9606 GN=MED19 PE=1 SV=2
A0JNW5	BLTP3B	0.159753	0.0780859	Bridge-like lipid transfer protein family member 3B OS=Homo sapiens OX=9606 GN=BLTP3B PE=1 SV=2
A0MZ66	SHTN1	0.233374	0.00222326	Shootin-1 OS=Homo sapiens OX=9606 GN=SHTN1 PE=1 SV=4
A0PJW6	TMEM223	0.0909928	0.366747	Transmembrane protein 223 OS=Homo sapiens OX=9606 GN=TMEM223 PE=1 SV=1
A0PJZ3	GXYLT2	-0.632906	0.000431035	Glucoside xylosyltransferase 2 OS=Homo sapiens OX=9606 GN=GXYLT2 PE=2 SV=2
A1A5C7	SLC22A23	-0.258298	0.00407461	Solute carrier family 22 member 23 OS=Homo sapiens OX=9606 GN=SLC22A23 PE=1 SV=2
A1L020	MEX3A	-0.233499	0.1104	RNA-binding protein MEX3A OS=Homo sapiens OX=9606 GN=MEX3A PE=1 SV=1
A1L0T0	ILVBL	-0.276628	0.00162205	2-hydroxyacyl-CoA lyase 2 OS=Homo sapiens OX=9606 GN=ILVBL PE=1 SV=2
A1L170	C1orf226	-0.191617	0.00488461	Uncharacterized protein C1orf226 OS=Homo sapiens OX=9606 GN=C1orf226 PE=1 SV=1
A1L188	NDUFAF8	0.00712446	0.898978	NADH dehydrogenase [ubiquinone] 1 alpha subcomplex assembly factor 8 OS=Homo sapiens OX=9606 GN=NDUFAF8 PE=1 SV=1
A1L390	PLEKHG3	-0.222074	0.0645809	Pleckstrin homology domain-containing family G member 3 OS=Homo sapiens OX=9606 GN=PLEKHG3 PE=1 SV=1
A1X283	SH3PXD2B	0.131649	0.0578271	SH3 and PX domain-containing protein 2B OS=Homo sapiens OX=9606 GN=SH3PXD2B PE=1 SV=3
A2A2Y4	FRMD3	-0.64381	0.000638916	FERM domain-containing protein 3 OS=Homo sapiens OX=9606 GN=FRMD3 PE=1 SV=1
A2A3N6	PIPSL	0.0461624	0.279084	Putative PIP5K1A and PSMD4-like protein OS=Homo sapiens OX=9606 GN=PIPSL PE=5 SV=1
A2AJT9	BCLAF3	0.234154	0.0779652	BCLAF1 and THRAP3 family member 3 OS=Homo sapiens OX=9606 GN=BCLAF3 PE=1 SV=1
A2RRP1	NBAS	-0.210302	0.00430534	NBAS subunit of NRZ tethering complex OS=Homo sapiens OX=9606 GN=NBAS PE=1 SV=2
A2RTX5	TARS3	0.484503	0.000978077	Threonine--tRNA ligase 2, cytoplasmic OS=Homo sapiens OX=9606 GN=TARS3 PE=1 SV=1
A2RU67	FAM234B	-0.0444911	0.836219	Protein FAM234B OS=Homo sapiens OX=9606 GN=FAM234B PE=1 SV=1
A2RUC4	TYW5	0.360225	0.000875438	tRNA wybutosine-synthesizing protein 5 OS=Homo sapiens OX=9606 GN=TYW5 PE=1 SV=1
A3KMH1	VWA8	-0.0701849	0.132063	von Willebrand factor A domain-containing protein 8 OS=Homo sapiens OX=9606 GN=VWA8 PE=1 SV=2
A3KN83	SBNO1	0.062693	0.146782	Protein strawberry notch homolog 1 OS=Homo sapiens OX=9606 GN=SBNO1 PE=1 SV=1
A4D1E9	GTPBP10	-0.144385	0.0599551	GTP-binding protein 10 OS=Homo sapiens OX=9606 GN=GTPBP10 PE=1 SV=1
A4D1P6	WDR91	0.084555	0.091807	WD repeat-containing protein 91 OS=Homo sapiens OX=9606 GN=WDR91 PE=1 SV=2
A4D1U4	DENND11	0.0475077	0.634397	DENN domain-containing protein 11 OS=Homo sapiens OX=9606 GN=DENND11 PE=1 SV=1
A4D2B0	MBLAC1	0.298865	0.0309486	Metallo-beta-lactamase domain-containing protein 1 OS=Homo sapiens OX=9606 GN=MBLAC1 PE=1 SV=1
A5A3E0	POTEF	0.0744649	0.510112	POTE ankyrin domain family member F OS=Homo sapiens OX=9606 GN=POTEF PE=1 SV=2
A5D8V6	VPS37C	0.370564	0.000468337	Vacuolar protein sorting-associated protein 37C OS=Homo sapiens OX=9606 GN=VPS37C PE=1 SV=2
A5D8V7	ODAD3	0.0392793	0.711042	Outer dynein arm-docking complex subunit 3 OS=Homo sapiens OX=9606 GN=ODAD3 PE=1 SV=1
A5PLL7	PEDS1	-0.0400005	0.724776	Plasmanylethanolamine desaturase 1 OS=Homo sapiens OX=9606 GN=PEDS1 PE=1 SV=3
A5PLN9	TRAPPC13	0.191603	0.0861723	Trafficking protein particle complex subunit 13 OS=Homo sapiens OX=9606 GN=TRAPPC13 PE=1 SV=2
A5YKK6	CNOT1	0.122253	0.0374153	CCR4-NOT transcription complex subunit 1 OS=Homo sapiens OX=9606 GN=CNOT1 PE=1 SV=2
A6H8Y1	BDP1	-0.108076	0.121162	Transcription factor TFIIIB component B'' homolog OS=Homo sapiens OX=9606 GN=BDP1 PE=1 SV=3
A6NCS6	C2orf72	-0.105006	0.286756	Uncharacterized protein C2orf72 OS=Homo sapiens OX=9606 GN=C2orf72 PE=1 SV=2
A6ND36	FAM83G	-0.0142998	0.887982	Protein FAM83G OS=Homo sapiens OX=9606 GN=FAM83G PE=1 SV=2
A6ND91	ASPDH	0.023395	0.738382	Aspartate dehydrogenase domain-containing protein OS=Homo sapiens OX=9606 GN=ASPDH PE=1 SV=2
A6NDB9	PALM3	-0.314129	0.105957	Paralemmin-3 OS=Homo sapiens OX=9606 GN=PALM3 PE=1 SV=2
A6NDG6	PGP	0.384079	0.000689194	Glycerol-3-phosphate phosphatase OS=Homo sapiens OX=9606 GN=PGP PE=1 SV=1
A6NDU8	RIMOC1	0.20278	0.00780066	RAB7A-interacting MON1-CCZ1 complex subunit 1 OS=Homo sapiens OX=9606 GN=RIMOC1 PE=1 SV=1
A6NED2	RCCD1	0.218479	0.028436	RCC1 domain-containing protein 1 OS=Homo sapiens OX=9606 GN=RCCD1 PE=1 SV=1
A6NFI3	ZNF316	0.0066232	0.929592	Zinc finger protein 316 OS=Homo sapiens OX=9606 GN=ZNF316 PE=1 SV=1
A6NH11	GLTPD2	0.227125	0.0226871	Glycolipid transfer protein domain-containing protein 2 OS=Homo sapiens OX=9606 GN=GLTPD2 PE=1 SV=2
A6NHG4	DDTL	0.507384	0.0172896	D-dopachrome decarboxylase-like protein OS=Homo sapiens OX=9606 GN=DDTL PE=2 SV=1
A6NHQ2	FBLL1	-0.192057	0.0877435	rRNA/tRNA 2'-O-methyltransferase fibrillarin-like protein 1 OS=Homo sapiens OX=9606 GN=FBLL1 PE=3 SV=2
A6NHQ4	EPOP	-0.189304	0.0442458	Elongin BC and Polycomb repressive complex 2-associated protein OS=Homo sapiens OX=9606 GN=EPOP PE=1 SV=1
A6NHR9	SMCHD1	-0.0794728	0.163412	Structural maintenance of chromosomes flexible hinge domain-containing protein 1 OS=Homo sapiens OX=9606 GN=SMCHD1 PE=1 SV=2
A6NI79	CCDC69	-0.151279	0.0734896	Coiled-coil domain-containing protein 69 OS=Homo sapiens OX=9606 GN=CCDC69 PE=1 SV=1
A6NIH7	UNC119B	-0.165314	0.0442737	Protein unc-119 homolog B OS=Homo sapiens OX=9606 GN=UNC119B PE=1 SV=1
A6NIZ1	RAP1BL	-0.243023	0.0217845	Ras-related protein Rap-1b-like protein OS=Homo sapiens OX=9606 GN=RAP1BL PE=2 SV=1
A6NJ78	METTL15	-0.176083	0.017896	12S rRNA N4-methylcytidine (m4C) methyltransferase OS=Homo sapiens OX=9606 GN=METTL15 PE=1 SV=1
A6NK58	LIPT2	0.187863	0.146391	Octanoyl-[acyl-carrier-protein]:protein N-octanoyltransferase LIPT2, mitochondrial OS=Homo sapiens OX=9606 GN=LIPT2 PE=1 SV=1
A6NKD9	CCDC85C	-0.207129	0.281226	Coiled-coil domain-containing protein 85C OS=Homo sapiens OX=9606 GN=CCDC85C PE=1 SV=1
A6NN14	ZNF729	0.180336	0.0806758	Zinc finger protein 729 OS=Homo sapiens OX=9606 GN=ZNF729 PE=2 SV=4
A6NNL5	C15orf61	0.168156	0.464296	Uncharacterized protein C15orf61 OS=Homo sapiens OX=9606 GN=C15orf61 PE=2 SV=2
A6NNY8	USP27X	-0.155437	0.269512	Ubiquitin carboxyl-terminal hydrolase 27 OS=Homo sapiens OX=9606 GN=USP27X PE=1 SV=3
A6QL63	ABTB3	0.220901	0.0055277	Ankyrin repeat and BTB/POZ domain-containing protein 3 OS=Homo sapiens OX=9606 GN=ABTB3 PE=2 SV=3
A7E2V4	ZSWIM8	0.179418	0.0874761	Zinc finger SWIM domain-containing protein 8 OS=Homo sapiens OX=9606 GN=ZSWIM8 PE=1 SV=1
A7KAX9	ARHGAP32	0.044676	0.573454	Rho GTPase-activating protein 32 OS=Homo sapiens OX=9606 GN=ARHGAP32 PE=1 SV=1
A7MCY6	TBKBP1	0.453947	0.410976	TANK-binding kinase 1-binding protein 1 OS=Homo sapiens OX=9606 GN=TBKBP1 PE=1 SV=1
A8CG34	POM121C	-0.281288	0.00228266	Nuclear envelope pore membrane protein POM 121C OS=Homo sapiens OX=9606 GN=POM121C PE=1 SV=3
A8MQ03	CYSRT1	0.339768	0.587655	Cysteine-rich tail protein 1 OS=Homo sapiens OX=9606 GN=CYSRT1 PE=1 SV=1
A8MT69	CENPX	-0.492307	0.00182611	Centromere protein X OS=Homo sapiens OX=9606 GN=CENPX PE=1 SV=1
A8MTT3	CEBPZOS	-0.0326404	0.670515	Protein CEBPZOS OS=Homo sapiens OX=9606 GN=CEBPZOS PE=1 SV=2
A8MV81	HIGD1C	0.0712491	0.610967	HIG1 domain family member 1C OS=Homo sapiens OX=9606 GN=HIGD1C PE=1 SV=2
A8MVJ9		0.363675	0.0113911	Putative histone PARylation factor 1-like OS=Homo sapiens OX=9606 PE=5 SV=1
A8MW92	PHF20L1	0.0073414	0.919716	PHD finger protein 20-like protein 1 OS=Homo sapiens OX=9606 GN=PHF20L1 PE=1 SV=2
A8MWD9	SNRPGP15	0.00598849	0.92637	Putative small nuclear ribonucleoprotein G-like protein 15 OS=Homo sapiens OX=9606 GN=SNRPGP15 PE=5 SV=2
A8MWX3	WASH4P	0.168337	0.0372253	Putative WAS protein family homolog 4 OS=Homo sapiens OX=9606 GN=WASH4P PE=5 SV=1
A8MXV4	NUDT19	0.0341898	0.694837	Acyl-coenzyme A diphosphatase NUDT19 OS=Homo sapiens OX=9606 GN=NUDT19 PE=1 SV=1
A9UHW6	MIF4GD	0.106017	0.394305	MIF4G domain-containing protein OS=Homo sapiens OX=9606 GN=MIF4GD PE=1 SV=1
B1AJZ9	FHAD1	0.144407	0.150644	Forkhead-associated domain-containing protein 1 OS=Homo sapiens OX=9606 GN=FHAD1 PE=2 SV=2
B1AK53	ESPN	-0.131187	0.0233469	Espin OS=Homo sapiens OX=9606 GN=ESPN PE=1 SV=1
B2RTY4	MYO9A	0.0383699	0.58491	Unconventional myosin-IXa OS=Homo sapiens OX=9606 GN=MYO9A PE=1 SV=2
B2RUZ4	SMIM1	0.0748222	0.732128	Small integral membrane protein 1 OS=Homo sapiens OX=9606 GN=SMIM1 PE=1 SV=1
B4E2M5	ANKRD66	-0.317012	0.0476296	Ankyrin repeat domain-containing protein 66 OS=Homo sapiens OX=9606 GN=ANKRD66 PE=2 SV=3
B5MCY1	TDRD15	0.327763	0.00609262	Tudor domain-containing protein 15 OS=Homo sapiens OX=9606 GN=TDRD15 PE=2 SV=1
B5ME19	EIF3CL	0.326711	0.000725278	Eukaryotic translation initiation factor 3 subunit C-like protein OS=Homo sapiens OX=9606 GN=EIF3CL PE=1 SV=1
B7ZAP0	RABGAP1L	-0.296316	0.111614	Rab GTPase-activating protein 1-like, isoform 10 OS=Homo sapiens OX=9606 GN=RABGAP1L PE=1 SV=1
C9JLW8	MCRIP1	0.188326	0.119874	Mapk-regulated corepressor-interacting protein 1 OS=Homo sapiens OX=9606 GN=MCRIP1 PE=1 SV=1
E5RHQ5	NPIPB11	-0.116684	0.158537	Nuclear pore complex-interacting protein family member B11 OS=Homo sapiens OX=9606 GN=NPIPB11 PE=3 SV=1
E9PAV3	NACA	0.376984	0.000583369	Nascent polypeptide-associated complex subunit alpha, muscle-specific form OS=Homo sapiens OX=9606 GN=NACA PE=1 SV=1
E9PRG8	C11orf98	0.0518026	0.751543	Uncharacterized protein C11orf98 OS=Homo sapiens OX=9606 GN=C11orf98 PE=1 SV=2
G2XKQ0	SUMO1P1	-0.0920262	0.226476	Small ubiquitin-related modifier 5 OS=Homo sapiens OX=9606 GN=SUMO1P1 PE=1 SV=2
G9CGD6	CNK3/IPCEF1	-0.32193	0.00126143	CNK3/IPCEF1 fusion protein OS=Homo sapiens OX=9606 GN=CNK3/IPCEF1 PE=1 SV=1
H7BZ55	CROCC2	0.0865302	0.212953	Ciliary rootlet coiled-coil protein 2 OS=Homo sapiens OX=9606 GN=CROCC2 PE=1 SV=4
L0R819	ASDURF	0.121634	0.464497	ASNSD1 upstream open reading frame protein OS=Homo sapiens OX=9606 GN=ASDURF PE=1 SV=1
L0R8F8	MIEF1	-0.0186183	0.819166	Mitochondrial ribosome and complex I assembly factor AltMIEF1 OS=Homo sapiens OX=9606 GN=MIEF1 PE=1 SV=1
O00115	DNASE2	-0.384004	0.00294689	Deoxyribonuclease-2-alpha OS=Homo sapiens OX=9606 GN=DNASE2 PE=1 SV=2
O00116	AGPS	0.118974	0.0717781	Alkyldihydroxyacetonephosphate synthase, peroxisomal OS=Homo sapiens OX=9606 GN=AGPS PE=1 SV=1
O00124	UBXN8	0.0699796	0.655318	UBX domain-containing protein 8 OS=Homo sapiens OX=9606 GN=UBXN8 PE=1 SV=2
O00139	KIF2A	0.0312799	0.594645	Kinesin-like protein KIF2A OS=Homo sapiens OX=9606 GN=KIF2A PE=1 SV=3
O00142	TK2	0.0222232	0.825307	Thymidine kinase 2, mitochondrial OS=Homo sapiens OX=9606 GN=TK2 PE=1 SV=4
O00148	DDX39A	-0.172414	0.103403	ATP-dependent RNA helicase DDX39A OS=Homo sapiens OX=9606 GN=DDX39A PE=1 SV=2
O00151	PDLIM1	0.169105	0.0119547	PDZ and LIM domain protein 1 OS=Homo sapiens OX=9606 GN=PDLIM1 PE=1 SV=4
O00154	ACOT7	0.212869	0.00976072	Cytosolic acyl coenzyme A thioester hydrolase OS=Homo sapiens OX=9606 GN=ACOT7 PE=1 SV=3
O00159	MYO1C	-0.118578	0.0262449	Unconventional myosin-Ic OS=Homo sapiens OX=9606 GN=MYO1C PE=1 SV=4
O00161	SNAP23	-0.327089	0.0028902	Synaptosomal-associated protein 23 OS=Homo sapiens OX=9606 GN=SNAP23 PE=1 SV=1
O00165	HAX1	-0.00467984	0.92648	HCLS1-associated protein X-1 OS=Homo sapiens OX=9606 GN=HAX1 PE=1 SV=2
O00168	FXYD1	-0.538779	0.0423439	Phospholemman OS=Homo sapiens OX=9606 GN=FXYD1 PE=1 SV=2
O00170	AIP	-0.0207599	0.838627	AH receptor-interacting protein OS=Homo sapiens OX=9606 GN=AIP PE=1 SV=3
O00178	GTPBP1	0.289761	0.00174799	GTP-binding protein 1 OS=Homo sapiens OX=9606 GN=GTPBP1 PE=1 SV=3
O00186	STXBP3	-0.00641218	0.921377	Syntaxin-binding protein 3 OS=Homo sapiens OX=9606 GN=STXBP3 PE=1 SV=2
O00189	AP4M1	0.142882	0.192845	AP-4 complex subunit mu-1 OS=Homo sapiens OX=9606 GN=AP4M1 PE=1 SV=2
O00192	ARVCF	-0.128402	0.135928	Splicing regulator ARVCF OS=Homo sapiens OX=9606 GN=ARVCF PE=1 SV=1
O00193	SMAP	0.305438	0.00380604	Small acidic protein OS=Homo sapiens OX=9606 GN=SMAP PE=1 SV=1
O00203	AP3B1	0.228	0.00208955	AP-3 complex subunit beta-1 OS=Homo sapiens OX=9606 GN=AP3B1 PE=1 SV=3
O00214	LGALS8	0.108585	0.0742544	Galectin-8 OS=Homo sapiens OX=9606 GN=LGALS8 PE=1 SV=4
O00217	NDUFS8	-0.0836091	0.0877435	NADH dehydrogenase [ubiquinone] iron-sulfur protein 8, mitochondrial OS=Homo sapiens OX=9606 GN=NDUFS8 PE=1 SV=1
O00220	TNFRSF10A	-0.0284748	0.911496	Tumor necrosis factor receptor superfamily member 10A OS=Homo sapiens OX=9606 GN=TNFRSF10A PE=1 SV=3
O00221	NFKBIE	0.0155318	0.867727	NF-kappa-B inhibitor epsilon OS=Homo sapiens OX=9606 GN=NFKBIE PE=1 SV=3
O00231	PSMD11	0.279252	0.00134182	26S proteasome non-ATPase regulatory subunit 11 OS=Homo sapiens OX=9606 GN=PSMD11 PE=1 SV=3
O00232	PSMD12	0.204882	0.00372222	26S proteasome non-ATPase regulatory subunit 12 OS=Homo sapiens OX=9606 GN=PSMD12 PE=1 SV=3
O00233	PSMD9	0.328162	0.001299	26S proteasome non-ATPase regulatory subunit 9 OS=Homo sapiens OX=9606 GN=PSMD9 PE=1 SV=3
O00244	ATOX1	0.127975	0.0312274	Copper transport protein ATOX1 OS=Homo sapiens OX=9606 GN=ATOX1 PE=1 SV=1
O00255	MEN1	-0.144555	0.0251189	Menin OS=Homo sapiens OX=9606 GN=MEN1 PE=1 SV=5
O00257	CBX4	0.123375	0.021766	E3 SUMO-protein ligase CBX4 OS=Homo sapiens OX=9606 GN=CBX4 PE=1 SV=3
O00258	GET1	-0.120586	0.0343695	Guided entry of tail-anchored proteins factor 1 OS=Homo sapiens OX=9606 GN=GET1 PE=1 SV=2
O00264	PGRMC1	-0.68675	0.00680142	Membrane-associated progesterone receptor component 1 OS=Homo sapiens OX=9606 GN=PGRMC1 PE=1 SV=3
O00267	SUPT5H	-0.0216619	0.62704	Transcription elongation factor SPT5 OS=Homo sapiens OX=9606 GN=SUPT5H PE=1 SV=1
O00268	TAF4	0.0971722	0.226663	Transcription initiation factor TFIID subunit 4 OS=Homo sapiens OX=9606 GN=TAF4 PE=1 SV=2
O00273	DFFA	0.52171	0.000700418	DNA fragmentation factor subunit alpha OS=Homo sapiens OX=9606 GN=DFFA PE=1 SV=1
O00287	RFXAP	0.186738	0.0246676	Regulatory factor X-associated protein OS=Homo sapiens OX=9606 GN=RFXAP PE=1 SV=1
O00291	HIP1	-0.130792	0.0407951	Huntingtin-interacting protein 1 OS=Homo sapiens OX=9606 GN=HIP1 PE=1 SV=5
O00299	CLIC1	0.494206	0.00163571	Chloride intracellular channel protein 1 OS=Homo sapiens OX=9606 GN=CLIC1 PE=1 SV=4
O00303	EIF3F	0.234233	0.00363857	Eukaryotic translation initiation factor 3 subunit F OS=Homo sapiens OX=9606 GN=EIF3F PE=1 SV=1
O00308	WWP2	0.0865858	0.124679	NEDD4-like E3 ubiquitin-protein ligase WWP2 OS=Homo sapiens OX=9606 GN=WWP2 PE=1 SV=2
O00311	CDC7	-0.862153	0.000433091	Cell division cycle 7-related protein kinase OS=Homo sapiens OX=9606 GN=CDC7 PE=1 SV=1
O00330	PDHX	-0.198578	0.0167602	Pyruvate dehydrogenase protein X component, mitochondrial OS=Homo sapiens OX=9606 GN=PDHX PE=1 SV=3
O00338	SULT1C2	-0.102306	0.0581274	Sulfotransferase 1C2 OS=Homo sapiens OX=9606 GN=SULT1C2 PE=1 SV=1
O00391	QSOX1	0.541087	0.000993805	Sulfhydryl oxidase 1 OS=Homo sapiens OX=9606 GN=QSOX1 PE=1 SV=3
O00399	DCTN6	0.115661	0.229876	Dynactin subunit 6 OS=Homo sapiens OX=9606 GN=DCTN6 PE=1 SV=1
O00400	SLC33A1	0.347944	0.00100438	Acetyl-coenzyme A transporter 1 OS=Homo sapiens OX=9606 GN=SLC33A1 PE=1 SV=1
O00401	WASL	0.271192	0.00128026	Actin nucleation-promoting factor WASL OS=Homo sapiens OX=9606 GN=WASL PE=1 SV=2
O00409	FOXN3	0.00460793	0.968087	Forkhead box protein N3 OS=Homo sapiens OX=9606 GN=FOXN3 PE=1 SV=1
O00410	IPO5	0.240835	0.0549233	Importin-5 OS=Homo sapiens OX=9606 GN=IPO5 PE=1 SV=4
O00411	POLRMT	-0.169154	0.0119394	DNA-directed RNA polymerase, mitochondrial OS=Homo sapiens OX=9606 GN=POLRMT PE=1 SV=2
O00418	EEF2K	0.385359	0.000923648	Eukaryotic elongation factor 2 kinase OS=Homo sapiens OX=9606 GN=EEF2K PE=1 SV=2
O00422	SAP18	-0.333238	0.00794527	Histone deacetylase complex subunit SAP18 OS=Homo sapiens OX=9606 GN=SAP18 PE=1 SV=1
O00425	IGF2BP3	0.112419	0.0530831	Insulin-like growth factor 2 mRNA-binding protein 3 OS=Homo sapiens OX=9606 GN=IGF2BP3 PE=1 SV=2
O00429	DNM1L	0.273734	0.00261693	Dynamin-1-like protein OS=Homo sapiens OX=9606 GN=DNM1L PE=1 SV=2
O00442	RTCA	0.447311	0.000561723	RNA 3'-terminal phosphate cyclase OS=Homo sapiens OX=9606 GN=RTCA PE=1 SV=1
O00443	PIK3C2A	-0.014694	0.757037	Phosphatidylinositol 4-phosphate 3-kinase C2 domain-containing subunit alpha OS=Homo sapiens OX=9606 GN=PIK3C2A PE=1 SV=2
O00458	IFRD1	0.684948	0.000712901	Interferon-related developmental regulator 1 OS=Homo sapiens OX=9606 GN=IFRD1 PE=1 SV=4
O00459	PIK3R2	0.0295156	0.950239	Phosphatidylinositol 3-kinase regulatory subunit beta OS=Homo sapiens OX=9606 GN=PIK3R2 PE=1 SV=2
O00461	GOLIM4	-0.351344	0.00156828	Golgi integral membrane protein 4 OS=Homo sapiens OX=9606 GN=GOLIM4 PE=1 SV=1
O00462	MANBA	-0.364351	0.0021131	Beta-mannosidase OS=Homo sapiens OX=9606 GN=MANBA PE=1 SV=3
O00468	AGRN	-0.622671	0.000148284	Agrin OS=Homo sapiens OX=9606 GN=AGRN PE=1 SV=6
O00469	PLOD2	-0.515655	0.000669688	Procollagen-lysine,2-oxoglutarate 5-dioxygenase 2 OS=Homo sapiens OX=9606 GN=PLOD2 PE=1 SV=2
O00471	EXOC5	-0.0909043	0.497099	Exocyst complex component 5 OS=Homo sapiens OX=9606 GN=EXOC5 PE=1 SV=1
O00472	ELL2	0.0431827	0.594091	RNA polymerase II elongation factor ELL2 OS=Homo sapiens OX=9606 GN=ELL2 PE=1 SV=2
O00478	BTN3A3	-0.231056	0.00243889	Butyrophilin subfamily 3 member A3 OS=Homo sapiens OX=9606 GN=BTN3A3 PE=1 SV=1
O00479	HMGN4	-0.103492	0.312614	High mobility group nucleosome-binding domain-containing protein 4 OS=Homo sapiens OX=9606 GN=HMGN4 PE=1 SV=3
O00481	BTN3A1	-0.181476	0.072067	Butyrophilin subfamily 3 member A1 OS=Homo sapiens OX=9606 GN=BTN3A1 PE=1 SV=3
O00483	NDUFA4	-0.000609155	0.996086	Cytochrome c oxidase subunit NDUFA4 OS=Homo sapiens OX=9606 GN=NDUFA4 PE=1 SV=1
O00487	PSMD14	0.142303	0.369714	26S proteasome non-ATPase regulatory subunit 14 OS=Homo sapiens OX=9606 GN=PSMD14 PE=1 SV=1
O00488	ZNF593	0.357247	0.00683993	Zinc finger protein 593 OS=Homo sapiens OX=9606 GN=ZNF593 PE=1 SV=2
O00505	KPNA3	-0.183398	0.00498978	Importin subunit alpha-4 OS=Homo sapiens OX=9606 GN=KPNA3 PE=1 SV=2
O00506	STK25	0.0372411	0.596461	Serine/threonine-protein kinase 25 OS=Homo sapiens OX=9606 GN=STK25 PE=1 SV=1
O00507	USP9Y	0.178271	0.00501685	Ubiquitin carboxyl-terminal hydrolase 9Y OS=Homo sapiens OX=9606 GN=USP9Y PE=1 SV=2
O00512	BCL9	0.095768	0.285698	B-cell CLL/lymphoma 9 protein OS=Homo sapiens OX=9606 GN=BCL9 PE=1 SV=4
O00515	LAD1	-0.319891	0.00126919	Ladinin-1 OS=Homo sapiens OX=9606 GN=LAD1 PE=1 SV=2
O00522	KRIT1	-0.160624	0.0251725	Krev interaction trapped protein 1 OS=Homo sapiens OX=9606 GN=KRIT1 PE=1 SV=2
O00541	PES1	-0.0714485	0.230427	Pescadillo homolog OS=Homo sapiens OX=9606 GN=PES1 PE=1 SV=1
O00560	SDCBP	0.0499526	0.435372	Syntenin-1 OS=Homo sapiens OX=9606 GN=SDCBP PE=1 SV=1
O00562	PITPNM1	0.145754	0.183975	Membrane-associated phosphatidylinositol transfer protein 1 OS=Homo sapiens OX=9606 GN=PITPNM1 PE=1 SV=4
O00566	MPHOSPH10	-0.173826	0.0370406	U3 small nucleolar ribonucleoprotein protein MPP10 OS=Homo sapiens OX=9606 GN=MPHOSPH10 PE=1 SV=2
O00567	NOP56	-0.174428	0.0475934	Nucleolar protein 56 OS=Homo sapiens OX=9606 GN=NOP56 PE=1 SV=4
O00571	DDX3X	0.0757141	0.138296	ATP-dependent RNA helicase DDX3X OS=Homo sapiens OX=9606 GN=DDX3X PE=1 SV=3
O00584	RNASET2	-0.407996	0.00228233	Ribonuclease T2 OS=Homo sapiens OX=9606 GN=RNASET2 PE=1 SV=2
O00623	PEX12	0.0308156	0.589469	Peroxisome assembly protein 12 OS=Homo sapiens OX=9606 GN=PEX12 PE=1 SV=1
O00625	PIR	0.253928	0.00141146	Pirin OS=Homo sapiens OX=9606 GN=PIR PE=1 SV=1
O00629	KPNA4	-0.107818	0.0786594	Importin subunit alpha-3 OS=Homo sapiens OX=9606 GN=KPNA4 PE=1 SV=1
O00635	TRIM38	0.822784	0.000105177	E3 ubiquitin-protein ligase TRIM38 OS=Homo sapiens OX=9606 GN=TRIM38 PE=1 SV=1
O00743	PPP6C	0.239412	0.00207592	Serine/threonine-protein phosphatase 6 catalytic subunit OS=Homo sapiens OX=9606 GN=PPP6C PE=1 SV=1
O00746	NME4	-0.0937968	0.188605	Nucleoside diphosphate kinase, mitochondrial OS=Homo sapiens OX=9606 GN=NME4 PE=1 SV=1
O00748	CES2	-0.324853	0.000712901	Cocaine esterase OS=Homo sapiens OX=9606 GN=CES2 PE=1 SV=1
O00750	PIK3C2B	0.217831	0.00890945	Phosphatidylinositol 4-phosphate 3-kinase C2 domain-containing subunit beta OS=Homo sapiens OX=9606 GN=PIK3C2B PE=1 SV=2
O00754	MAN2B1	-0.364147	0.00057806	Lysosomal alpha-mannosidase OS=Homo sapiens OX=9606 GN=MAN2B1 PE=1 SV=3
O00762	UBE2C	-0.513984	0.0207763	Ubiquitin-conjugating enzyme E2 C OS=Homo sapiens OX=9606 GN=UBE2C PE=1 SV=1
O00763	ACACB	0.0594164	0.209696	Acetyl-CoA carboxylase 2 OS=Homo sapiens OX=9606 GN=ACACB PE=1 SV=3
O00764	PDXK	0.544262	0.000170093	Pyridoxal kinase OS=Homo sapiens OX=9606 GN=PDXK PE=1 SV=1
O00767	SCD	-0.378013	0.00675518	Stearoyl-CoA desaturase OS=Homo sapiens OX=9606 GN=SCD PE=1 SV=2
O14495	PLPP3	-0.53037	0.00119024	Phospholipid phosphatase 3 OS=Homo sapiens OX=9606 GN=PLPP3 PE=1 SV=1
O14497	ARID1A	-0.247147	0.031033	AT-rich interactive domain-containing protein 1A OS=Homo sapiens OX=9606 GN=ARID1A PE=1 SV=3
O14523	C2CD2L	0.521134	0.0215843	Phospholipid transfer protein C2CD2L OS=Homo sapiens OX=9606 GN=C2CD2L PE=1 SV=3
O14524	NEMP1	-1.02006	0.000178535	Nuclear envelope integral membrane protein 1 OS=Homo sapiens OX=9606 GN=NEMP1 PE=1 SV=2
O14526	FCHO1	0.071908	0.202649	F-BAR domain only protein 1 OS=Homo sapiens OX=9606 GN=FCHO1 PE=1 SV=2
O14530	TXNDC9	0.312833	0.000712901	Thioredoxin domain-containing protein 9 OS=Homo sapiens OX=9606 GN=TXNDC9 PE=1 SV=2
O14544	SOCS6	-0.187436	0.0516009	Suppressor of cytokine signaling 6 OS=Homo sapiens OX=9606 GN=SOCS6 PE=1 SV=2
O14545	TRAFD1	0.198199	0.00904232	TRAF-type zinc finger domain-containing protein 1 OS=Homo sapiens OX=9606 GN=TRAFD1 PE=1 SV=1
O14548	COX7A2L	0.0405582	0.325732	Cytochrome c oxidase subunit 7A-related protein, mitochondrial OS=Homo sapiens OX=9606 GN=COX7A2L PE=1 SV=2
O14556	GAPDHS	0.276551	0.00398615	Glyceraldehyde-3-phosphate dehydrogenase, testis-specific OS=Homo sapiens OX=9606 GN=GAPDHS PE=1 SV=2
O14561	NDUFAB1	-0.128114	0.378144	Acyl carrier protein, mitochondrial OS=Homo sapiens OX=9606 GN=NDUFAB1 PE=1 SV=3
O14562	UBFD1	0.311559	0.00163511	Ubiquitin domain-containing protein UBFD1 OS=Homo sapiens OX=9606 GN=UBFD1 PE=1 SV=2
O14578	CIT	-0.522843	0.000822263	Citron Rho-interacting kinase OS=Homo sapiens OX=9606 GN=CIT PE=1 SV=2
O14579	COPE	0.401383	0.00403513	Coatomer subunit epsilon OS=Homo sapiens OX=9606 GN=COPE PE=1 SV=3
O14595	CTDSP2	-0.0320716	0.874934	Carboxy-terminal domain RNA polymerase II polypeptide A small phosphatase 2 OS=Homo sapiens OX=9606 GN=CTDSP2 PE=1 SV=2
O14617	AP3D1	0.268908	0.00736994	AP-3 complex subunit delta-1 OS=Homo sapiens OX=9606 GN=AP3D1 PE=1 SV=1
O14618	CCS	0.147256	0.0291595	Copper chaperone for superoxide dismutase OS=Homo sapiens OX=9606 GN=CCS PE=1 SV=1
O14638	ENPP3	-0.62403	0.000213626	Ectonucleotide pyrophosphatase/phosphodiesterase family member 3 OS=Homo sapiens OX=9606 GN=ENPP3 PE=1 SV=2
O14639	ABLIM1	-0.0447017	0.343723	Actin-binding LIM protein 1 OS=Homo sapiens OX=9606 GN=ABLIM1 PE=1 SV=3
O14640	DVL1	-0.0836214	0.107979	Segment polarity protein dishevelled homolog DVL-1 OS=Homo sapiens OX=9606 GN=DVL1 PE=1 SV=2
O14641	DVL2	-0.133684	0.0335203	Segment polarity protein dishevelled homolog DVL-2 OS=Homo sapiens OX=9606 GN=DVL2 PE=1 SV=1
O14646	CHD1	-0.0513791	0.398073	Chromodomain-helicase-DNA-binding protein 1 OS=Homo sapiens OX=9606 GN=CHD1 PE=1 SV=2
O14647	CHD2	-0.0614297	0.369916	Chromodomain-helicase-DNA-binding protein 2 OS=Homo sapiens OX=9606 GN=CHD2 PE=1 SV=2
O14653	GOSR2	0.0536534	0.228142	Golgi SNAP receptor complex member 2 OS=Homo sapiens OX=9606 GN=GOSR2 PE=1 SV=2
O14656	TOR1A	-0.664774	0.000518422	Torsin-1A OS=Homo sapiens OX=9606 GN=TOR1A PE=1 SV=1
O14657	TOR1B	-0.509974	0.000485444	Torsin-1B OS=Homo sapiens OX=9606 GN=TOR1B PE=1 SV=2
O14662	STX16	0.0407174	0.690063	Syntaxin-16 OS=Homo sapiens OX=9606 GN=STX16 PE=1 SV=3
O14668	PRRG1	-0.360792	0.00211724	Transmembrane gamma-carboxyglutamic acid protein 1 OS=Homo sapiens OX=9606 GN=PRRG1 PE=1 SV=1
O14672	ADAM10	-0.0580796	0.221048	Disintegrin and metalloproteinase domain-containing protein 10 OS=Homo sapiens OX=9606 GN=ADAM10 PE=1 SV=1
O14678	ABCD4	0.120512	0.204538	Lysosomal cobalamin transporter ABCD4 OS=Homo sapiens OX=9606 GN=ABCD4 PE=1 SV=1
O14681	EI24	-0.347315	0.00234705	Etoposide-induced protein 2.4 homolog OS=Homo sapiens OX=9606 GN=EI24 PE=1 SV=4
O14682	ENC1	-0.46416	0.00120495	Ectoderm-neural cortex protein 1 OS=Homo sapiens OX=9606 GN=ENC1 PE=1 SV=2
O14686	KMT2D	-0.13188	0.0252391	Histone-lysine N-methyltransferase 2D OS=Homo sapiens OX=9606 GN=KMT2D PE=1 SV=2
O14715	RGPD8	-0.0373363	0.505295	RANBP2-like and GRIP domain-containing protein 8 OS=Homo sapiens OX=9606 GN=RGPD8 PE=1 SV=2
O14727	APAF1	-0.0337504	0.816511	Apoptotic protease-activating factor 1 OS=Homo sapiens OX=9606 GN=APAF1 PE=1 SV=2
O14730	RIOK3	0.209092	0.0207705	Serine/threonine-protein kinase RIO3 OS=Homo sapiens OX=9606 GN=RIOK3 PE=1 SV=2
O14732	IMPA2	0.257922	0.00337451	Inositol monophosphatase 2 OS=Homo sapiens OX=9606 GN=IMPA2 PE=1 SV=1
O14733	MAP2K7	0.0256924	0.736708	Dual specificity mitogen-activated protein kinase kinase 7 OS=Homo sapiens OX=9606 GN=MAP2K7 PE=1 SV=2
O14734	ACOT8	-0.0729975	0.218331	Acyl-coenzyme A thioesterase 8 OS=Homo sapiens OX=9606 GN=ACOT8 PE=1 SV=1
O14735	CDIPT	-0.194313	0.0250583	CDP-diacylglycerol--inositol 3-phosphatidyltransferase OS=Homo sapiens OX=9606 GN=CDIPT PE=1 SV=1
O14737	PDCD5	0.358107	0.00293487	Programmed cell death protein 5 OS=Homo sapiens OX=9606 GN=PDCD5 PE=1 SV=3
O14744	PRMT5	0.313578	0.00346286	Protein arginine N-methyltransferase 5 OS=Homo sapiens OX=9606 GN=PRMT5 PE=1 SV=4
O14745	NHERF1	0.219575	0.00827861	Na(+)/H(+) exchange regulatory cofactor NHE-RF1 OS=Homo sapiens OX=9606 GN=NHERF1 PE=1 SV=4
O14757	CHEK1	-0.379762	0.0019747	Serine/threonine-protein kinase Chk1 OS=Homo sapiens OX=9606 GN=CHEK1 PE=1 SV=2
O14763	TNFRSF10B	0.140876	0.105975	Tumor necrosis factor receptor superfamily member 10B OS=Homo sapiens OX=9606 GN=TNFRSF10B PE=1 SV=2
O14770	MEIS2	-0.112467	0.455568	Homeobox protein Meis2 OS=Homo sapiens OX=9606 GN=MEIS2 PE=1 SV=2
O14772	FPGT	0.315432	0.00123239	Fucose-1-phosphate guanylyltransferase OS=Homo sapiens OX=9606 GN=FPGT PE=1 SV=3
O14773	TPP1	-0.453709	0.000667991	Tripeptidyl-peptidase 1 OS=Homo sapiens OX=9606 GN=TPP1 PE=1 SV=2
O14776	TCERG1	0.0460699	0.553766	Transcription elongation regulator 1 OS=Homo sapiens OX=9606 GN=TCERG1 PE=1 SV=2
O14777	NDC80	-0.751014	0.000510697	Kinetochore protein NDC80 homolog OS=Homo sapiens OX=9606 GN=NDC80 PE=1 SV=1
O14782	KIF3C	0.203441	0.0582657	Kinesin-like protein KIF3C OS=Homo sapiens OX=9606 GN=KIF3C PE=1 SV=4
O14787	TNPO2	0.0675667	0.261452	Transportin-2 OS=Homo sapiens OX=9606 GN=TNPO2 PE=1 SV=3
O14791	APOL1	-0.571758	0.000725278	Apolipoprotein L1 OS=Homo sapiens OX=9606 GN=APOL1 PE=1 SV=5
O14795	UNC13B	0.190083	0.300574	Protein unc-13 homolog B OS=Homo sapiens OX=9606 GN=UNC13B PE=1 SV=2
O14802	POLR3A	0.189158	0.00569384	DNA-directed RNA polymerase III subunit RPC1 OS=Homo sapiens OX=9606 GN=POLR3A PE=1 SV=2
O14810	CPLX1	-0.128934	0.0833936	Complexin-1 OS=Homo sapiens OX=9606 GN=CPLX1 PE=1 SV=1
O14817	TSPAN4	-0.639985	0.000676068	Tetraspanin-4 OS=Homo sapiens OX=9606 GN=TSPAN4 PE=1 SV=1
O14818	PSMA7	0.261779	0.0030255	Proteasome subunit alpha type-7 OS=Homo sapiens OX=9606 GN=PSMA7 PE=1 SV=1
O14827	RASGRF2	-0.240181	0.00391019	Ras-specific guanine nucleotide-releasing factor 2 OS=Homo sapiens OX=9606 GN=RASGRF2 PE=1 SV=2
O14828	SCAMP3	0.0366982	0.460489	Secretory carrier-associated membrane protein 3 OS=Homo sapiens OX=9606 GN=SCAMP3 PE=1 SV=3
O14832	PHYH	0.311572	0.00395721	Phytanoyl-CoA dioxygenase, peroxisomal OS=Homo sapiens OX=9606 GN=PHYH PE=1 SV=1
O14841	OPLAH	0.505966	0.00153512	5-oxoprolinase OS=Homo sapiens OX=9606 GN=OPLAH PE=1 SV=3
O14867	BACH1	0.0858598	0.137032	Transcription regulator protein BACH1 OS=Homo sapiens OX=9606 GN=BACH1 PE=1 SV=2
O14874	BCKDK	-0.209463	0.0105332	Branched-chain alpha-ketoacid dehydrogenase kinase OS=Homo sapiens OX=9606 GN=BCKDK PE=1 SV=2
O14880	MGST3	-0.321769	0.00669499	Glutathione S-transferase 3, mitochondrial OS=Homo sapiens OX=9606 GN=MGST3 PE=1 SV=1
O14893	GEMIN2	-0.0411751	0.680577	Gem-associated protein 2 OS=Homo sapiens OX=9606 GN=GEMIN2 PE=1 SV=1
O14907	TAX1BP3	0.0662098	0.227093	Tax1-binding protein 3 OS=Homo sapiens OX=9606 GN=TAX1BP3 PE=1 SV=2
O14908	GIPC1	0.0371711	0.638357	PDZ domain-containing protein GIPC1 OS=Homo sapiens OX=9606 GN=GIPC1 PE=1 SV=2
O14910	LIN7A	-0.222402	0.0049317	Protein lin-7 homolog A OS=Homo sapiens OX=9606 GN=LIN7A PE=1 SV=2
O14920	IKBKB	0.163166	0.0174135	Inhibitor of nuclear factor kappa-B kinase subunit beta OS=Homo sapiens OX=9606 GN=IKBKB PE=1 SV=1
O14924	RGS12	-0.0468467	0.480036	Regulator of G-protein signaling 12 OS=Homo sapiens OX=9606 GN=RGS12 PE=1 SV=1
O14925	TIMM23	-0.0673395	0.404412	Mitochondrial import inner membrane translocase subunit Tim23 OS=Homo sapiens OX=9606 GN=TIMM23 PE=1 SV=1
O14929	HAT1	-0.0458978	0.415366	Histone acetyltransferase type B catalytic subunit OS=Homo sapiens OX=9606 GN=HAT1 PE=1 SV=2
O14933	UBE2L6	0.108035	0.0800315	Ubiquitin/ISG15-conjugating enzyme E2 L6 OS=Homo sapiens OX=9606 GN=UBE2L6 PE=1 SV=4
O14936	CASK	-0.118723	0.0628917	Peripheral plasma membrane protein CASK OS=Homo sapiens OX=9606 GN=CASK PE=1 SV=3
O14939	PLD2	-0.16764	0.0620355	Phospholipase D2 OS=Homo sapiens OX=9606 GN=PLD2 PE=1 SV=2
O14949	UQCRQ	-0.241408	0.0546432	Cytochrome b-c1 complex subunit 8 OS=Homo sapiens OX=9606 GN=UQCRQ PE=1 SV=4
O14950	MYL12B	-0.0814568	0.315402	Myosin regulatory light chain 12B OS=Homo sapiens OX=9606 GN=MYL12B PE=1 SV=2
O14964	HGS	0.192636	0.00499837	Hepatocyte growth factor-regulated tyrosine kinase substrate OS=Homo sapiens OX=9606 GN=HGS PE=1 SV=1
O14965	AURKA	-0.84128	0.000180891	Aurora kinase A OS=Homo sapiens OX=9606 GN=AURKA PE=1 SV=3
O14966	RAB29	-0.242198	0.0306245	Ras-related protein Rab-7L1 OS=Homo sapiens OX=9606 GN=RAB29 PE=1 SV=1
O14967	CLGN	0.0258846	0.910561	Calmegin OS=Homo sapiens OX=9606 GN=CLGN PE=1 SV=1
O14972	VPS26C	0.294193	0.00781786	Vacuolar protein sorting-associated protein 26C OS=Homo sapiens OX=9606 GN=VPS26C PE=1 SV=1
O14974	PPP1R12A	0.0259043	0.825307	Protein phosphatase 1 regulatory subunit 12A OS=Homo sapiens OX=9606 GN=PPP1R12A PE=1 SV=1
O14975	SLC27A2	-0.0917244	0.10589	Long-chain fatty acid transport protein 2 OS=Homo sapiens OX=9606 GN=SLC27A2 PE=1 SV=2
O14976	GAK	0.092459	0.0470634	Cyclin-G-associated kinase OS=Homo sapiens OX=9606 GN=GAK PE=1 SV=2
O14978	ZNF263	-0.102318	0.208003	Zinc finger protein 263 OS=Homo sapiens OX=9606 GN=ZNF263 PE=1 SV=2
O14979	HNRNPDL	-0.163814	0.0412154	Heterogeneous nuclear ribonucleoprotein D-like OS=Homo sapiens OX=9606 GN=HNRNPDL PE=1 SV=3
O14980	XPO1	0.127042	0.139199	Exportin-1 OS=Homo sapiens OX=9606 GN=XPO1 PE=1 SV=1
O14981	BTAF1	0.142927	0.0139644	TATA-binding protein-associated factor 172 OS=Homo sapiens OX=9606 GN=BTAF1 PE=1 SV=2
O14994	SYN3	-0.240801	0.110794	Synapsin-3 OS=Homo sapiens OX=9606 GN=SYN3 PE=1 SV=2
O15014	ZNF609	-0.208293	0.0442555	Zinc finger protein 609 OS=Homo sapiens OX=9606 GN=ZNF609 PE=1 SV=2
O15015	ZNF646	-0.325496	0.00136138	Zinc finger protein 646 OS=Homo sapiens OX=9606 GN=ZNF646 PE=1 SV=2
O15020	SPTBN2	-0.0832222	0.139848	Spectrin beta chain, non-erythrocytic 2 OS=Homo sapiens OX=9606 GN=SPTBN2 PE=1 SV=3
O15021	MAST4	0.168281	0.0165796	Microtubule-associated serine/threonine-protein kinase 4 OS=Homo sapiens OX=9606 GN=MAST4 PE=1 SV=4
O15027	SEC16A	-0.0425688	0.570015	Protein transport protein Sec16A OS=Homo sapiens OX=9606 GN=SEC16A PE=1 SV=4
O15031	PLXNB2	-0.215678	0.0116277	Plexin-B2 OS=Homo sapiens OX=9606 GN=PLXNB2 PE=1 SV=3
O15037	KHNYN	0.180009	0.121377	Protein KHNYN OS=Homo sapiens OX=9606 GN=KHNYN PE=1 SV=3
O15040	TECPR2	0.205693	0.118929	Tectonin beta-propeller repeat-containing protein 2 OS=Homo sapiens OX=9606 GN=TECPR2 PE=1 SV=4
O15042	U2SURP	-0.214261	0.0230139	U2 snRNP-associated SURP motif-containing protein OS=Homo sapiens OX=9606 GN=U2SURP PE=1 SV=2
O15047	SETD1A	0.0784616	0.251033	Histone-lysine N-methyltransferase SETD1A OS=Homo sapiens OX=9606 GN=SETD1A PE=1 SV=3
O15054	KDM6B	-0.280745	0.00898688	Lysine-specific demethylase 6B OS=Homo sapiens OX=9606 GN=KDM6B PE=1 SV=4
O15056	SYNJ2	0.198272	0.0155098	Synaptojanin-2 OS=Homo sapiens OX=9606 GN=SYNJ2 PE=1 SV=3
O15060	ZBTB39	-0.377832	0.0145384	Zinc finger and BTB domain-containing protein 39 OS=Homo sapiens OX=9606 GN=ZBTB39 PE=1 SV=1
O15061	SYNM	0.0809558	0.662651	Synemin OS=Homo sapiens OX=9606 GN=SYNM PE=1 SV=3
O15062	ZBTB5	-0.00584946	0.956778	Zinc finger and BTB domain-containing protein 5 OS=Homo sapiens OX=9606 GN=ZBTB5 PE=1 SV=1
O15063	GARRE1	-0.0958926	0.119759	Granule associated Rac and RHOG effector protein 1 OS=Homo sapiens OX=9606 GN=GARRE1 PE=1 SV=2
O15066	KIF3B	0.211874	0.00661592	Kinesin-like protein KIF3B OS=Homo sapiens OX=9606 GN=KIF3B PE=1 SV=1
O15067	PFAS	0.313502	0.00419689	Phosphoribosylformylglycinamidine synthase OS=Homo sapiens OX=9606 GN=PFAS PE=1 SV=4
O15068	MCF2L	0.0518007	0.442796	Guanine nucleotide exchange factor DBS OS=Homo sapiens OX=9606 GN=MCF2L PE=1 SV=2
O15078	CEP290	-0.144747	0.0130733	Centrosomal protein of 290 kDa OS=Homo sapiens OX=9606 GN=CEP290 PE=1 SV=2
O15084	ANKRD28	0.16435	0.0102291	Serine/threonine-protein phosphatase 6 regulatory ankyrin repeat subunit A OS=Homo sapiens OX=9606 GN=ANKRD28 PE=1 SV=5
O15085	ARHGEF11	0.0298676	0.602246	Rho guanine nucleotide exchange factor 11 OS=Homo sapiens OX=9606 GN=ARHGEF11 PE=1 SV=1
O15091	PRORP	-0.270677	0.00305246	Mitochondrial ribonuclease P catalytic subunit OS=Homo sapiens OX=9606 GN=PRORP PE=1 SV=2
O15111	CHUK	0.224467	0.00313048	Inhibitor of nuclear factor kappa-B kinase subunit alpha OS=Homo sapiens OX=9606 GN=CHUK PE=1 SV=2
O15116	LSM1	0.411015	0.0220633	U6 snRNA-associated Sm-like protein LSm1 OS=Homo sapiens OX=9606 GN=LSM1 PE=1 SV=1
O15118	NPC1	-0.639624	0.00012845	NPC intracellular cholesterol transporter 1 OS=Homo sapiens OX=9606 GN=NPC1 PE=1 SV=2
O15119	TBX3	-0.061328	0.378951	T-box transcription factor TBX3 OS=Homo sapiens OX=9606 GN=TBX3 PE=1 SV=4
O15120	AGPAT2	-0.563579	0.0124576	1-acyl-sn-glycerol-3-phosphate acyltransferase beta OS=Homo sapiens OX=9606 GN=AGPAT2 PE=1 SV=1
O15121	DEGS1	-0.0528784	0.693858	Sphingolipid delta(4)-desaturase DES1 OS=Homo sapiens OX=9606 GN=DEGS1 PE=1 SV=1
O15126	SCAMP1	-0.10722	0.0345955	Secretory carrier-associated membrane protein 1 OS=Homo sapiens OX=9606 GN=SCAMP1 PE=1 SV=2
O15127	SCAMP2	-0.16533	0.0439802	Secretory carrier-associated membrane protein 2 OS=Homo sapiens OX=9606 GN=SCAMP2 PE=1 SV=2
O15131	KPNA5	-0.0378983	0.492353	Importin subunit alpha-6 OS=Homo sapiens OX=9606 GN=KPNA5 PE=1 SV=3
O15143	ARPC1B	0.145186	0.0413066	Actin-related protein 2/3 complex subunit 1B OS=Homo sapiens OX=9606 GN=ARPC1B PE=1 SV=3
O15144	ARPC2	0.00843774	0.947413	Actin-related protein 2/3 complex subunit 2 OS=Homo sapiens OX=9606 GN=ARPC2 PE=1 SV=1
O15145	ARPC3	0.0511889	0.307149	Actin-related protein 2/3 complex subunit 3 OS=Homo sapiens OX=9606 GN=ARPC3 PE=1 SV=3
O15155	BET1	0.150151	0.180913	BET1 homolog OS=Homo sapiens OX=9606 GN=BET1 PE=1 SV=1
O15156	ZBTB7B	0.10928	0.0594009	Zinc finger and BTB domain-containing protein 7B OS=Homo sapiens OX=9606 GN=ZBTB7B PE=1 SV=2
O15160	POLR1C	0.063247	0.301806	DNA-directed RNA polymerases I and III subunit RPAC1 OS=Homo sapiens OX=9606 GN=POLR1C PE=1 SV=1
O15162	PLSCR1	-0.0948953	0.369557	Phospholipid scramblase 1 OS=Homo sapiens OX=9606 GN=PLSCR1 PE=1 SV=1
O15164	TRIM24	-0.206783	0.0287973	Transcription intermediary factor 1-alpha OS=Homo sapiens OX=9606 GN=TRIM24 PE=1 SV=3
O15169	AXIN1	-0.238764	0.00668523	Axin-1 OS=Homo sapiens OX=9606 GN=AXIN1 PE=1 SV=2
O15173	PGRMC2	-0.324927	0.00100251	Membrane-associated progesterone receptor component 2 OS=Homo sapiens OX=9606 GN=PGRMC2 PE=1 SV=1
O15182	CETN3	-0.0433672	0.434664	Centrin-3 OS=Homo sapiens OX=9606 GN=CETN3 PE=1 SV=2
O15194	CTDSPL	-0.228336	0.069966	CTD small phosphatase-like protein OS=Homo sapiens OX=9606 GN=CTDSPL PE=1 SV=2
O15198	SMAD9	0.0462602	0.638511	Mothers against decapentaplegic homolog 9 OS=Homo sapiens OX=9606 GN=SMAD9 PE=1 SV=1
O15211	RGL2	0.131989	0.0532806	Ral guanine nucleotide dissociation stimulator-like 2 OS=Homo sapiens OX=9606 GN=RGL2 PE=1 SV=1
O15212	PFDN6	0.309973	0.00119024	Prefoldin subunit 6 OS=Homo sapiens OX=9606 GN=PFDN6 PE=1 SV=1
O15213	WDR46	-0.113839	0.0557949	WD repeat-containing protein 46 OS=Homo sapiens OX=9606 GN=WDR46 PE=1 SV=3
O15217	GSTA4	-0.0451176	0.611438	Glutathione S-transferase A4 OS=Homo sapiens OX=9606 GN=GSTA4 PE=1 SV=1
O15226	NKRF	-0.148877	0.0971947	NF-kappa-B-repressing factor OS=Homo sapiens OX=9606 GN=NKRF PE=1 SV=2
O15228	GNPAT	-0.584678	0.000180686	Dihydroxyacetone phosphate acyltransferase OS=Homo sapiens OX=9606 GN=GNPAT PE=1 SV=1
O15230	LAMA5	-0.672922	0.000155285	Laminin subunit alpha-5 OS=Homo sapiens OX=9606 GN=LAMA5 PE=1 SV=8
O15231	ZNF185	0.169664	0.0104132	Zinc finger protein 185 OS=Homo sapiens OX=9606 GN=ZNF185 PE=1 SV=3
O15232	MATN3	-0.402944	0.0143407	Matrilin-3 OS=Homo sapiens OX=9606 GN=MATN3 PE=1 SV=2
O15234	CASC3	-0.0452873	0.469148	Protein CASC3 OS=Homo sapiens OX=9606 GN=CASC3 PE=1 SV=2
O15235	MRPS12	-0.079293	0.187024	Small ribosomal subunit protein uS12m OS=Homo sapiens OX=9606 GN=MRPS12 PE=1 SV=1
O15239	NDUFA1	-0.231609	0.0132132	NADH dehydrogenase [ubiquinone] 1 alpha subcomplex subunit 1 OS=Homo sapiens OX=9606 GN=NDUFA1 PE=1 SV=1
O15243	LEPROT	0.0386246	0.567868	Leptin receptor gene-related protein OS=Homo sapiens OX=9606 GN=LEPROT PE=1 SV=1
O15254	ACOX3	-0.00559791	0.940647	Peroxisomal acyl-coenzyme A oxidase 3 OS=Homo sapiens OX=9606 GN=ACOX3 PE=1 SV=2
O15258	RER1	-0.11939	0.0476877	Protein RER1 OS=Homo sapiens OX=9606 GN=RER1 PE=1 SV=1
O15260	SURF4	-0.153932	0.0237961	Surfeit locus protein 4 OS=Homo sapiens OX=9606 GN=SURF4 PE=1 SV=3
O15264	MAPK13	0.174924	0.197135	Mitogen-activated protein kinase 13 OS=Homo sapiens OX=9606 GN=MAPK13 PE=1 SV=1
O15265	ATXN7	-0.135836	0.215276	Ataxin-7 OS=Homo sapiens OX=9606 GN=ATXN7 PE=1 SV=1
O15269	SPTLC1	-0.211826	0.00363393	Serine palmitoyltransferase 1 OS=Homo sapiens OX=9606 GN=SPTLC1 PE=1 SV=1
O15270	SPTLC2	-0.464834	0.0152919	Serine palmitoyltransferase 2 OS=Homo sapiens OX=9606 GN=SPTLC2 PE=1 SV=1
O15287	FANCG	-0.408502	0.00499735	Fanconi anemia group G protein OS=Homo sapiens OX=9606 GN=FANCG PE=1 SV=1
O15294	OGT	0.131464	0.187964	UDP-N-acetylglucosamine--peptide N-acetylglucosaminyltransferase 110 kDa subunit OS=Homo sapiens OX=9606 GN=OGT PE=1 SV=3
O15297	PPM1D	-0.395835	0.0148631	Protein phosphatase 1D OS=Homo sapiens OX=9606 GN=PPM1D PE=1 SV=1
O15305	PMM2	0.309508	0.00115296	Phosphomannomutase 2 OS=Homo sapiens OX=9606 GN=PMM2 PE=1 SV=1
O15315	RAD51B	0.0841928	0.568897	DNA repair protein RAD51 homolog 2 OS=Homo sapiens OX=9606 GN=RAD51B PE=1 SV=2
O15321	TM9SF1	-0.135164	0.0178023	Transmembrane 9 superfamily member 1 OS=Homo sapiens OX=9606 GN=TM9SF1 PE=2 SV=2
O15347	HMGB3	0.110025	0.283438	High mobility group protein B3 OS=Homo sapiens OX=9606 GN=HMGB3 PE=1 SV=4
O15355	PPM1G	0.212321	0.013017	Protein phosphatase 1G OS=Homo sapiens OX=9606 GN=PPM1G PE=1 SV=1
O15357	INPPL1	-0.0447301	0.403803	Phosphatidylinositol 3,4,5-trisphosphate 5-phosphatase 2 OS=Homo sapiens OX=9606 GN=INPPL1 PE=1 SV=2
O15360	FANCA	-0.326985	0.00824782	Fanconi anemia group A protein OS=Homo sapiens OX=9606 GN=FANCA PE=1 SV=2
O15371	EIF3D	0.272298	0.00225609	Eukaryotic translation initiation factor 3 subunit D OS=Homo sapiens OX=9606 GN=EIF3D PE=1 SV=1
O15372	EIF3H	0.332457	0.000716198	Eukaryotic translation initiation factor 3 subunit H OS=Homo sapiens OX=9606 GN=EIF3H PE=1 SV=1
O15379	HDAC3	-0.122162	0.0665617	Histone deacetylase 3 OS=Homo sapiens OX=9606 GN=HDAC3 PE=1 SV=2
O15381	NVL	-0.176874	0.0208418	Nuclear valosin-containing protein-like OS=Homo sapiens OX=9606 GN=NVL PE=1 SV=1
O15397	IPO8	0.0142978	0.915548	Importin-8 OS=Homo sapiens OX=9606 GN=IPO8 PE=1 SV=2
O15400	STX7	-0.103618	0.203589	Syntaxin-7 OS=Homo sapiens OX=9606 GN=STX7 PE=1 SV=4
O15417	TNRC18	-0.196929	0.00464636	Trinucleotide repeat-containing gene 18 protein OS=Homo sapiens OX=9606 GN=TNRC18 PE=1 SV=3
O15427	SLC16A3	-0.325467	0.00637057	Monocarboxylate transporter 4 OS=Homo sapiens OX=9606 GN=SLC16A3 PE=1 SV=1
O15431	SLC31A1	-0.21798	0.0630306	High affinity copper uptake protein 1 OS=Homo sapiens OX=9606 GN=SLC31A1 PE=1 SV=1
O15438	ABCC3	-0.177959	0.0530884	ATP-binding cassette sub-family C member 3 OS=Homo sapiens OX=9606 GN=ABCC3 PE=1 SV=3
O15439	ABCC4	-0.0662268	0.247464	ATP-binding cassette sub-family C member 4 OS=Homo sapiens OX=9606 GN=ABCC4 PE=1 SV=3
O15440	ABCC5	0.0588807	0.317718	ATP-binding cassette sub-family C member 5 OS=Homo sapiens OX=9606 GN=ABCC5 PE=1 SV=2
O15446	POLR1G	-0.27735	0.027186	DNA-directed RNA polymerase I subunit RPA34 OS=Homo sapiens OX=9606 GN=POLR1G PE=1 SV=1
O15460	P4HA2	-0.578531	0.000625319	Prolyl 4-hydroxylase subunit alpha-2 OS=Homo sapiens OX=9606 GN=P4HA2 PE=1 SV=1
O15484	CAPN5	0.695061	0.000230884	Calpain-5 OS=Homo sapiens OX=9606 GN=CAPN5 PE=1 SV=2
O15488	GYG2	-0.0627387	0.368268	Glycogenin-2 OS=Homo sapiens OX=9606 GN=GYG2 PE=1 SV=2
O15498	YKT6	0.0197805	0.803989	Synaptobrevin homolog YKT6 OS=Homo sapiens OX=9606 GN=YKT6 PE=1 SV=1
O15504	NUP42	-0.20645	0.0289112	Nucleoporin NUP42 OS=Homo sapiens OX=9606 GN=NUP42 PE=1 SV=1
O15511	ARPC5	0.00249413	0.974785	Actin-related protein 2/3 complex subunit 5 OS=Homo sapiens OX=9606 GN=ARPC5 PE=1 SV=3
O15514	POLR2D	-0.251464	0.0241203	DNA-directed RNA polymerase II subunit RPB4 OS=Homo sapiens OX=9606 GN=POLR2D PE=1 SV=1
O15516	CLOCK	0.12732	0.297551	Circadian locomoter output cycles protein kaput OS=Homo sapiens OX=9606 GN=CLOCK PE=1 SV=1
O15523	DDX3Y	-0.0903344	0.510863	ATP-dependent RNA helicase DDX3Y OS=Homo sapiens OX=9606 GN=DDX3Y PE=1 SV=2
O15525	MAFG	-0.332936	0.000797606	Transcription factor MafG OS=Homo sapiens OX=9606 GN=MAFG PE=1 SV=1
O15527	OGG1	-0.0307572	0.51566	N-glycosylase/DNA lyase OS=Homo sapiens OX=9606 GN=OGG1 PE=1 SV=2
O15530	PDPK1	0.487604	0.000528808	3-phosphoinositide-dependent protein kinase 1 OS=Homo sapiens OX=9606 GN=PDPK1 PE=1 SV=1
O15533	TAPBP	-0.217541	0.0250973	Tapasin OS=Homo sapiens OX=9606 GN=TAPBP PE=1 SV=2
O15541	RNF113A	0.572435	0.000338032	E3 ubiquitin-protein ligase RNF113A OS=Homo sapiens OX=9606 GN=RNF113A PE=1 SV=1
O15550	KDM6A	-0.310966	0.00904232	Lysine-specific demethylase 6A OS=Homo sapiens OX=9606 GN=KDM6A PE=1 SV=2
O43143	DHX15	-0.0108089	0.814801	ATP-dependent RNA helicase DHX15 OS=Homo sapiens OX=9606 GN=DHX15 PE=1 SV=2
O43148	RNMT	0.201908	0.0504418	mRNA cap guanine-N7 methyltransferase OS=Homo sapiens OX=9606 GN=RNMT PE=1 SV=1
O43149	ZZEF1	0.185692	0.0378552	Zinc finger ZZ-type and EF-hand domain-containing protein 1 OS=Homo sapiens OX=9606 GN=ZZEF1 PE=1 SV=6
O43150	ASAP2	-0.0721591	0.556087	Arf-GAP with SH3 domain, ANK repeat and PH domain-containing protein 2 OS=Homo sapiens OX=9606 GN=ASAP2 PE=1 SV=3
O43156	TTI1	-0.0735424	0.0948346	TELO2-interacting protein 1 homolog OS=Homo sapiens OX=9606 GN=TTI1 PE=1 SV=3
O43157	PLXNB1	-0.216847	0.00957264	Plexin-B1 OS=Homo sapiens OX=9606 GN=PLXNB1 PE=1 SV=3
O43159	RRP8	-0.201083	0.0102291	Ribosomal RNA-processing protein 8 OS=Homo sapiens OX=9606 GN=RRP8 PE=1 SV=2
O43166	SIPA1L1	0.00403756	0.926729	Signal-induced proliferation-associated 1-like protein 1 OS=Homo sapiens OX=9606 GN=SIPA1L1 PE=1 SV=4
O43169	CYB5B	-0.299495	0.0549233	Cytochrome b5 type B OS=Homo sapiens OX=9606 GN=CYB5B PE=1 SV=3
O43172	PRPF4	-0.0978576	0.0751186	U4/U6 small nuclear ribonucleoprotein Prp4 OS=Homo sapiens OX=9606 GN=PRPF4 PE=1 SV=2
O43175	PHGDH	0.387276	0.00184412	D-3-phosphoglycerate dehydrogenase OS=Homo sapiens OX=9606 GN=PHGDH PE=1 SV=4
O43181	NDUFS4	-0.19412	0.0744828	NADH dehydrogenase [ubiquinone] iron-sulfur protein 4, mitochondrial OS=Homo sapiens OX=9606 GN=NDUFS4 PE=1 SV=1
O43187	IRAK2	0.133574	0.0466999	Interleukin-1 receptor-associated kinase-like 2 OS=Homo sapiens OX=9606 GN=IRAK2 PE=1 SV=2
O43189	PHF1	-0.107293	0.135743	PHD finger protein 1 OS=Homo sapiens OX=9606 GN=PHF1 PE=1 SV=3
O43236	SEPTIN4	-0.00213351	0.992764	Septin-4 OS=Homo sapiens OX=9606 GN=SEPTIN4 PE=1 SV=1
O43237	DYNC1LI2	0.122713	0.0402527	Cytoplasmic dynein 1 light intermediate chain 2 OS=Homo sapiens OX=9606 GN=DYNC1LI2 PE=1 SV=1
O43242	PSMD3	0.137181	0.0137669	26S proteasome non-ATPase regulatory subunit 3 OS=Homo sapiens OX=9606 GN=PSMD3 PE=1 SV=2
O43252	PAPSS1	0.00929263	0.923598	Bifunctional 3'-phosphoadenosine 5'-phosphosulfate synthase 1 OS=Homo sapiens OX=9606 GN=PAPSS1 PE=1 SV=2
O43255	SIAH2	0.0124212	0.951517	E3 ubiquitin-protein ligase SIAH2 OS=Homo sapiens OX=9606 GN=SIAH2 PE=1 SV=1
O43264	ZW10	-0.191698	0.019394	Centromere/kinetochore protein zw10 homolog OS=Homo sapiens OX=9606 GN=ZW10 PE=1 SV=3
O43286	B4GALT5	0.0169818	0.786975	Beta-1,4-galactosyltransferase 5 OS=Homo sapiens OX=9606 GN=B4GALT5 PE=1 SV=1
O43290	SART1	-0.112215	0.0274547	U4/U6.U5 tri-snRNP-associated protein 1 OS=Homo sapiens OX=9606 GN=SART1 PE=1 SV=1
O43292	GPAA1	-0.400799	0.001299	Glycosylphosphatidylinositol anchor attachment 1 protein OS=Homo sapiens OX=9606 GN=GPAA1 PE=1 SV=3
O43293	DAPK3	0.0583952	0.319294	Death-associated protein kinase 3 OS=Homo sapiens OX=9606 GN=DAPK3 PE=1 SV=1
O43298	ZBTB43	-0.0680839	0.417784	Zinc finger and BTB domain-containing protein 43 OS=Homo sapiens OX=9606 GN=ZBTB43 PE=1 SV=1
O43299	AP5Z1	0.00650713	0.954817	AP-5 complex subunit zeta-1 OS=Homo sapiens OX=9606 GN=AP5Z1 PE=1 SV=2
O43301	HSPA12A	0.0181637	0.704958	Heat shock 70 kDa protein 12A OS=Homo sapiens OX=9606 GN=HSPA12A PE=1 SV=2
O43303	CCP110	-0.171753	0.0271467	Centriolar coiled-coil protein of 110 kDa OS=Homo sapiens OX=9606 GN=CCP110 PE=1 SV=3
O43306	ADCY6	0.034271	0.659474	Adenylate cyclase type 6 OS=Homo sapiens OX=9606 GN=ADCY6 PE=1 SV=2
O43310	CTIF	0.195653	0.00676468	CBP80/20-dependent translation initiation factor OS=Homo sapiens OX=9606 GN=CTIF PE=1 SV=1
O43312	MTSS1	0.18271	0.0809786	Protein MTSS 1 OS=Homo sapiens OX=9606 GN=MTSS1 PE=1 SV=2
O43314	PPIP5K2	0.217981	0.0326173	Inositol hexakisphosphate and diphosphoinositol-pentakisphosphate kinase 2 OS=Homo sapiens OX=9606 GN=PPIP5K2 PE=1 SV=3
O43318	MAP3K7	0.149155	0.0379477	Mitogen-activated protein kinase kinase kinase 7 OS=Homo sapiens OX=9606 GN=MAP3K7 PE=1 SV=1
O43324	EEF1E1	0.226953	0.00719993	Eukaryotic translation elongation factor 1 epsilon-1 OS=Homo sapiens OX=9606 GN=EEF1E1 PE=1 SV=1
O43325	LYRM1	-0.24168	0.0250785	LYR motif-containing protein 1 OS=Homo sapiens OX=9606 GN=LYRM1 PE=2 SV=1
O43345	ZNF208	-0.650038	0.0587931	Zinc finger protein 208 OS=Homo sapiens OX=9606 GN=ZNF208 PE=2 SV=2
O43347	MSI1	0.00928573	0.877056	RNA-binding protein Musashi homolog 1 OS=Homo sapiens OX=9606 GN=MSI1 PE=1 SV=1
O43353	RIPK2	0.0994452	0.27611	Receptor-interacting serine/threonine-protein kinase 2 OS=Homo sapiens OX=9606 GN=RIPK2 PE=1 SV=2
O43379	WDR62	0.0038653	0.988431	WD repeat-containing protein 62 OS=Homo sapiens OX=9606 GN=WDR62 PE=1 SV=4
O43390	HNRNPR	-0.194897	0.0114324	Heterogeneous nuclear ribonucleoprotein R OS=Homo sapiens OX=9606 GN=HNRNPR PE=1 SV=1
O43395	PRPF3	-0.093329	0.0472789	U4/U6 small nuclear ribonucleoprotein Prp3 OS=Homo sapiens OX=9606 GN=PRPF3 PE=1 SV=2
O43396	TXNL1	0.234994	0.00604928	Thioredoxin-like protein 1 OS=Homo sapiens OX=9606 GN=TXNL1 PE=1 SV=3
O43399	TPD52L2	0.147165	0.105339	Tumor protein D54 OS=Homo sapiens OX=9606 GN=TPD52L2 PE=1 SV=2
O43402	EMC8	-0.0823887	0.0856262	ER membrane protein complex subunit 8 OS=Homo sapiens OX=9606 GN=EMC8 PE=1 SV=1
O43405	COCH	0.575015	0.00324198	Cochlin OS=Homo sapiens OX=9606 GN=COCH PE=1 SV=1
O43414	ERI3	0.206653	0.0105794	ERI1 exoribonuclease 3 OS=Homo sapiens OX=9606 GN=ERI3 PE=1 SV=2
O43422	THAP12	0.129705	0.0693472	52 kDa repressor of the inhibitor of the protein kinase OS=Homo sapiens OX=9606 GN=THAP12 PE=1 SV=2
O43426	SYNJ1	0.19563	0.00449671	Synaptojanin-1 OS=Homo sapiens OX=9606 GN=SYNJ1 PE=1 SV=2
O43427	FIBP	0.0668176	0.136867	Acidic fibroblast growth factor intracellular-binding protein OS=Homo sapiens OX=9606 GN=FIBP PE=1 SV=3
O43432	EIF4G3	0.445711	0.00243889	Eukaryotic translation initiation factor 4 gamma 3 OS=Homo sapiens OX=9606 GN=EIF4G3 PE=1 SV=2
O43439	CBFA2T2	0.181791	0.0540341	Protein CBFA2T2 OS=Homo sapiens OX=9606 GN=CBFA2T2 PE=1 SV=1
O43447	PPIH	-0.164395	0.047592	Peptidyl-prolyl cis-trans isomerase H OS=Homo sapiens OX=9606 GN=PPIH PE=1 SV=1
O43462	MBTPS2	-0.47228	0.00174691	Membrane-bound transcription factor site-2 protease OS=Homo sapiens OX=9606 GN=MBTPS2 PE=1 SV=1
O43464	HTRA2	0.0702746	0.183612	Serine protease HTRA2, mitochondrial OS=Homo sapiens OX=9606 GN=HTRA2 PE=1 SV=2
O43488	AKR7A2	0.0366857	0.564633	Aflatoxin B1 aldehyde reductase member 2 OS=Homo sapiens OX=9606 GN=AKR7A2 PE=1 SV=3
O43490	PROM1	-0.185615	0.0171698	Prominin-1 OS=Homo sapiens OX=9606 GN=PROM1 PE=1 SV=1
O43491	EPB41L2	-0.298844	0.00864969	Band 4.1-like protein 2 OS=Homo sapiens OX=9606 GN=EPB41L2 PE=1 SV=1
O43493	TGOLN2	-0.325432	0.103107	Trans-Golgi network integral membrane protein 2 OS=Homo sapiens OX=9606 GN=TGOLN2 PE=1 SV=4
O43502	RAD51C	-0.128182	0.484283	DNA repair protein RAD51 homolog 3 OS=Homo sapiens OX=9606 GN=RAD51C PE=1 SV=1
O43505	B4GAT1	-0.0448583	0.580121	Beta-1,4-glucuronyltransferase 1 OS=Homo sapiens OX=9606 GN=B4GAT1 PE=1 SV=1
O43513	MED7	-0.102372	0.0918752	Mediator of RNA polymerase II transcription subunit 7 OS=Homo sapiens OX=9606 GN=MED7 PE=1 SV=1
O43524	FOXO3	-0.262333	0.0226815	Forkhead box protein O3 OS=Homo sapiens OX=9606 GN=FOXO3 PE=1 SV=1
O43529	CHST10	-0.0961324	0.171565	Carbohydrate sulfotransferase 10 OS=Homo sapiens OX=9606 GN=CHST10 PE=1 SV=1
O43556	SGCE	-0.168076	0.0828218	Epsilon-sarcoglycan OS=Homo sapiens OX=9606 GN=SGCE PE=1 SV=6
O43567	RNF13	-0.653628	0.00083009	E3 ubiquitin-protein ligase RNF13 OS=Homo sapiens OX=9606 GN=RNF13 PE=1 SV=1
O43572	AKAP10	0.147714	0.0612944	A-kinase anchor protein 10, mitochondrial OS=Homo sapiens OX=9606 GN=AKAP10 PE=1 SV=2
O43583	DENR	0.218372	0.268744	Density-regulated protein OS=Homo sapiens OX=9606 GN=DENR PE=1 SV=2
O43592	XPOT	0.47231	0.00132104	Exportin-T OS=Homo sapiens OX=9606 GN=XPOT PE=1 SV=2
O43597	SPRY2	-0.176657	0.139748	Protein sprouty homolog 2 OS=Homo sapiens OX=9606 GN=SPRY2 PE=1 SV=1
O43598	DNPH1	0.271048	0.0262704	5-hydroxymethyl-dUMP N-hydrolase OS=Homo sapiens OX=9606 GN=DNPH1 PE=1 SV=1
O43609	SPRY1	-0.272523	0.00178537	Protein sprouty homolog 1 OS=Homo sapiens OX=9606 GN=SPRY1 PE=1 SV=2
O43615	TIMM44	-0.0165014	0.694669	Mitochondrial import inner membrane translocase subunit TIM44 OS=Homo sapiens OX=9606 GN=TIMM44 PE=1 SV=2
O43617	TRAPPC3	-0.0372476	0.863596	Trafficking protein particle complex subunit 3 OS=Homo sapiens OX=9606 GN=TRAPPC3 PE=1 SV=1
O43633	CHMP2A	0.205732	0.0160469	Charged multivesicular body protein 2a OS=Homo sapiens OX=9606 GN=CHMP2A PE=1 SV=1
O43639	NCK2	0.161079	0.0364372	Cytoplasmic protein NCK2 OS=Homo sapiens OX=9606 GN=NCK2 PE=1 SV=2
O43657	TSPAN6	-0.0483211	0.609598	Tetraspanin-6 OS=Homo sapiens OX=9606 GN=TSPAN6 PE=1 SV=1
O43660	PLRG1	-0.233011	0.00982701	Pleiotropic regulator 1 OS=Homo sapiens OX=9606 GN=PLRG1 PE=1 SV=1
O43663	PRC1	-0.840829	0.000486159	Protein regulator of cytokinesis 1 OS=Homo sapiens OX=9606 GN=PRC1 PE=1 SV=2
O43670	ZNF207	0.143921	0.0915736	BUB3-interacting and GLEBS motif-containing protein ZNF207 OS=Homo sapiens OX=9606 GN=ZNF207 PE=1 SV=1
O43674	NDUFB5	-0.279927	0.125676	NADH dehydrogenase [ubiquinone] 1 beta subcomplex subunit 5, mitochondrial OS=Homo sapiens OX=9606 GN=NDUFB5 PE=1 SV=1
O43676	NDUFB3	-0.0200134	0.767348	NADH dehydrogenase [ubiquinone] 1 beta subcomplex subunit 3 OS=Homo sapiens OX=9606 GN=NDUFB3 PE=1 SV=3
O43677	NDUFC1	-0.227959	0.144129	NADH dehydrogenase [ubiquinone] 1 subunit C1, mitochondrial OS=Homo sapiens OX=9606 GN=NDUFC1 PE=1 SV=1
O43678	NDUFA2	-0.00740868	0.879716	NADH dehydrogenase [ubiquinone] 1 alpha subcomplex subunit 2 OS=Homo sapiens OX=9606 GN=NDUFA2 PE=1 SV=3
O43681	GET3	-0.0772869	0.420051	ATPase GET3 OS=Homo sapiens OX=9606 GN=GET3 PE=1 SV=2
O43683	BUB1	-0.294933	0.0151035	Mitotic checkpoint serine/threonine-protein kinase BUB1 OS=Homo sapiens OX=9606 GN=BUB1 PE=1 SV=1
O43684	BUB3	0.105574	0.087781	Mitotic checkpoint protein BUB3 OS=Homo sapiens OX=9606 GN=BUB3 PE=1 SV=1
O43707	ACTN4	0.115531	0.0571613	Alpha-actinin-4 OS=Homo sapiens OX=9606 GN=ACTN4 PE=1 SV=2
O43708	GSTZ1	-0.0229385	0.659474	Maleylacetoacetate isomerase OS=Homo sapiens OX=9606 GN=GSTZ1 PE=1 SV=3
O43709	BUD23	0.125395	0.21239	Probable 18S rRNA (guanine-N(7))-methyltransferase OS=Homo sapiens OX=9606 GN=BUD23 PE=1 SV=2
O43715	TRIAP1	-0.167022	0.131298	TP53-regulated inhibitor of apoptosis 1 OS=Homo sapiens OX=9606 GN=TRIAP1 PE=1 SV=1
O43716	GATC	-0.0422839	0.381747	Glutamyl-tRNA(Gln) amidotransferase subunit C, mitochondrial OS=Homo sapiens OX=9606 GN=GATC PE=1 SV=1
O43719	HTATSF1	-0.0333298	0.756834	17S U2 SnRNP complex component HTATSF1 OS=Homo sapiens OX=9606 GN=HTATSF1 PE=1 SV=1
O43731	KDELR3	-0.0736653	0.319002	ER lumen protein-retaining receptor 3 OS=Homo sapiens OX=9606 GN=KDELR3 PE=1 SV=1
O43739	CYTH3	0.0416908	0.758291	Cytohesin-3 OS=Homo sapiens OX=9606 GN=CYTH3 PE=1 SV=2
O43741	PRKAB2	0.0729504	0.232553	5'-AMP-activated protein kinase subunit beta-2 OS=Homo sapiens OX=9606 GN=PRKAB2 PE=1 SV=1
O43747	AP1G1	0.112449	0.0412284	AP-1 complex subunit gamma-1 OS=Homo sapiens OX=9606 GN=AP1G1 PE=1 SV=5
O43752	STX6	0.0444494	0.497144	Syntaxin-6 OS=Homo sapiens OX=9606 GN=STX6 PE=1 SV=1
O43760	SYNGR2	-0.149059	0.0367211	Synaptogyrin-2 OS=Homo sapiens OX=9606 GN=SYNGR2 PE=1 SV=1
O43765	SGTA	0.219592	0.00402229	Small glutamine-rich tetratricopeptide repeat-containing protein alpha OS=Homo sapiens OX=9606 GN=SGTA PE=1 SV=1
O43766	LIAS	-0.125347	0.0509131	Lipoyl synthase, mitochondrial OS=Homo sapiens OX=9606 GN=LIAS PE=1 SV=3
O43768	ENSA	0.241	0.0542069	Alpha-endosulfine OS=Homo sapiens OX=9606 GN=ENSA PE=1 SV=1
O43772	SLC25A20	-0.0175903	0.711535	Mitochondrial carnitine/acylcarnitine carrier protein OS=Homo sapiens OX=9606 GN=SLC25A20 PE=1 SV=1
O43776	NARS1	0.481644	0.0002702	Asparagine--tRNA ligase, cytoplasmic OS=Homo sapiens OX=9606 GN=NARS1 PE=1 SV=1
O43791	SPOP	-0.295066	0.0280551	Speckle-type POZ protein OS=Homo sapiens OX=9606 GN=SPOP PE=1 SV=1
O43795	MYO1B	-0.134817	0.0773653	Unconventional myosin-Ib OS=Homo sapiens OX=9606 GN=MYO1B PE=1 SV=3
O43808	SLC25A17	-0.157528	0.391057	Peroxisomal membrane protein PMP34 OS=Homo sapiens OX=9606 GN=SLC25A17 PE=1 SV=1
O43809	NUDT21	-0.0311992	0.439948	Cleavage and polyadenylation specificity factor subunit 5 OS=Homo sapiens OX=9606 GN=NUDT21 PE=1 SV=1
O43813	LANCL1	0.203268	0.00249904	Glutathione S-transferase LANCL1 OS=Homo sapiens OX=9606 GN=LANCL1 PE=1 SV=1
O43815	STRN	0.0789318	0.329559	Striatin OS=Homo sapiens OX=9606 GN=STRN PE=1 SV=4
O43818	RRP9	-0.0625552	0.288689	U3 small nucleolar RNA-interacting protein 2 OS=Homo sapiens OX=9606 GN=RRP9 PE=1 SV=1
O43819	SCO2	-0.0815879	0.127402	Protein SCO2 homolog, mitochondrial OS=Homo sapiens OX=9606 GN=SCO2 PE=1 SV=3
O43822	CFAP410	0.0616107	0.614999	Cilia- and flagella-associated protein 410 OS=Homo sapiens OX=9606 GN=CFAP410 PE=1 SV=1
O43823	AKAP8	-0.240061	0.161181	A-kinase anchor protein 8 OS=Homo sapiens OX=9606 GN=AKAP8 PE=1 SV=1
O43824	GTPBP6	-0.0176038	0.71384	Putative GTP-binding protein 6 OS=Homo sapiens OX=9606 GN=GTPBP6 PE=1 SV=4
O43826	SLC37A4	-0.228068	0.0152258	Glucose-6-phosphate exchanger SLC37A4 OS=Homo sapiens OX=9606 GN=SLC37A4 PE=1 SV=1
O43829	ZBTB14	-0.29779	0.00164405	Zinc finger and BTB domain-containing protein 14 OS=Homo sapiens OX=9606 GN=ZBTB14 PE=1 SV=2
O43837	IDH3B	0.0532645	0.253232	Isocitrate dehydrogenase [NAD] subunit beta, mitochondrial OS=Homo sapiens OX=9606 GN=IDH3B PE=1 SV=2
O43847	NRDC	0.280818	0.00350613	Nardilysin OS=Homo sapiens OX=9606 GN=NRDC PE=1 SV=3
O43852	CALU	-0.409369	0.00549153	Calumenin OS=Homo sapiens OX=9606 GN=CALU PE=1 SV=2
O43861	ATP9B	-0.123736	0.0436655	Probable phospholipid-transporting ATPase IIB OS=Homo sapiens OX=9606 GN=ATP9B PE=2 SV=4
O43865	AHCYL1	0.0372154	0.621432	S-adenosylhomocysteine hydrolase-like protein 1 OS=Homo sapiens OX=9606 GN=AHCYL1 PE=1 SV=2
O43896	KIF1C	0.0504021	0.325859	Kinesin-like protein KIF1C OS=Homo sapiens OX=9606 GN=KIF1C PE=1 SV=3
O43903	GAS2	0.224054	0.00449554	Growth arrest-specific protein 2 OS=Homo sapiens OX=9606 GN=GAS2 PE=1 SV=1
O43909	EXTL3	-0.166065	0.0375471	Exostosin-like 3 OS=Homo sapiens OX=9606 GN=EXTL3 PE=1 SV=1
O43913	ORC5	-0.134776	0.015877	Origin recognition complex subunit 5 OS=Homo sapiens OX=9606 GN=ORC5 PE=1 SV=1
O43920	NDUFS5	-0.261224	0.235025	NADH dehydrogenase [ubiquinone] iron-sulfur protein 5 OS=Homo sapiens OX=9606 GN=NDUFS5 PE=1 SV=3
O43929	ORC4	-0.061587	0.295291	Origin recognition complex subunit 4 OS=Homo sapiens OX=9606 GN=ORC4 PE=1 SV=2
O43933	PEX1	0.0139084	0.832341	Peroxisomal ATPase PEX1 OS=Homo sapiens OX=9606 GN=PEX1 PE=1 SV=1
O60216	RAD21	-0.24218	0.0274065	Double-strand-break repair protein rad21 homolog OS=Homo sapiens OX=9606 GN=RAD21 PE=1 SV=2
O60218	AKR1B10	0.362262	0.00086331	Aldo-keto reductase family 1 member B10 OS=Homo sapiens OX=9606 GN=AKR1B10 PE=1 SV=2
O60220	TIMM8A	-0.045785	0.318236	Mitochondrial import inner membrane translocase subunit Tim8 A OS=Homo sapiens OX=9606 GN=TIMM8A PE=1 SV=1
O60229	KALRN	-0.140438	0.0736864	Kalirin OS=Homo sapiens OX=9606 GN=KALRN PE=1 SV=3
O60231	DHX16	0.118759	0.0442458	Pre-mRNA-splicing factor ATP-dependent RNA helicase DHX16 OS=Homo sapiens OX=9606 GN=DHX16 PE=1 SV=2
O60232	ZNRD2	0.230594	0.042841	Protein ZNRD2 OS=Homo sapiens OX=9606 GN=ZNRD2 PE=1 SV=1
O60237	PPP1R12B	-0.408779	0.0134398	Protein phosphatase 1 regulatory subunit 12B OS=Homo sapiens OX=9606 GN=PPP1R12B PE=1 SV=2
O60238	BNIP3L	-0.048035	0.720709	BCL2/adenovirus E1B 19 kDa protein-interacting protein 3-like OS=Homo sapiens OX=9606 GN=BNIP3L PE=1 SV=1
O60243	HS6ST1	-0.481432	0.000744771	Heparan-sulfate 6-O-sulfotransferase 1 OS=Homo sapiens OX=9606 GN=HS6ST1 PE=1 SV=5
O60244	MED14	-0.237357	0.00448924	Mediator of RNA polymerase II transcription subunit 14 OS=Homo sapiens OX=9606 GN=MED14 PE=1 SV=2
O60256	PRPSAP2	0.113671	0.0492573	Phosphoribosyl pyrophosphate synthase-associated protein 2 OS=Homo sapiens OX=9606 GN=PRPSAP2 PE=1 SV=1
O60262	GNG7	-0.0688608	0.704405	Guanine nucleotide-binding protein G(I)/G(S)/G(O) subunit gamma-7 OS=Homo sapiens OX=9606 GN=GNG7 PE=1 SV=1
O60264	SMARCA5	-0.209389	0.14449	SWI/SNF-related matrix-associated actin-dependent regulator of chromatin subfamily A member 5 OS=Homo sapiens OX=9606 GN=SMARCA5 PE=1 SV=1
O60271	SPAG9	0.21208	0.0288111	C-Jun-amino-terminal kinase-interacting protein 4 OS=Homo sapiens OX=9606 GN=SPAG9 PE=1 SV=4
O60281	ZNF292	-0.207487	0.063424	Zinc finger protein 292 OS=Homo sapiens OX=9606 GN=ZNF292 PE=1 SV=3
O60287	URB1	-0.205611	0.00966662	Nucleolar pre-ribosomal-associated protein 1 OS=Homo sapiens OX=9606 GN=URB1 PE=1 SV=4
O60291	MGRN1	-0.0382043	0.791829	E3 ubiquitin-protein ligase MGRN1 OS=Homo sapiens OX=9606 GN=MGRN1 PE=1 SV=2
O60292	SIPA1L3	0.102095	0.285393	Signal-induced proliferation-associated 1-like protein 3 OS=Homo sapiens OX=9606 GN=SIPA1L3 PE=1 SV=3
O60293	ZFC3H1	-0.0993452	0.385868	Zinc finger C3H1 domain-containing protein OS=Homo sapiens OX=9606 GN=ZFC3H1 PE=1 SV=3
O60294	LCMT2	0.182871	0.0249875	tRNA wybutosine-synthesizing protein 4 OS=Homo sapiens OX=9606 GN=LCMT2 PE=1 SV=3
O60299	LZTS3	0.545924	0.00700886	Leucine zipper putative tumor suppressor 3 OS=Homo sapiens OX=9606 GN=LZTS3 PE=2 SV=1
O60303	KATNIP	0.367144	0.0420903	Katanin-interacting protein OS=Homo sapiens OX=9606 GN=KATNIP PE=1 SV=4
O60306	AQR	-0.118098	0.068244	RNA helicase aquarius OS=Homo sapiens OX=9606 GN=AQR PE=1 SV=4
O60307	MAST3	-0.0269446	0.737565	Microtubule-associated serine/threonine-protein kinase 3 OS=Homo sapiens OX=9606 GN=MAST3 PE=1 SV=2
O60313	OPA1	-0.0483918	0.431791	Dynamin-like GTPase OPA1, mitochondrial OS=Homo sapiens OX=9606 GN=OPA1 PE=1 SV=3
O60318	MCM3AP	-0.136793	0.0163183	Germinal-center associated nuclear protein OS=Homo sapiens OX=9606 GN=MCM3AP PE=1 SV=2
O60331	PIP5K1C	-0.0753199	0.256307	Phosphatidylinositol 4-phosphate 5-kinase type-1 gamma OS=Homo sapiens OX=9606 GN=PIP5K1C PE=1 SV=2
O60333	KIF1B	0.0798537	0.0938978	Kinesin-like protein KIF1B OS=Homo sapiens OX=9606 GN=KIF1B PE=1 SV=5
O60337	MARCHF6	0.192508	0.0772181	E3 ubiquitin-protein ligase MARCHF6 OS=Homo sapiens OX=9606 GN=MARCHF6 PE=1 SV=2
O60341	KDM1A	-0.206499	0.00433775	Lysine-specific histone demethylase 1A OS=Homo sapiens OX=9606 GN=KDM1A PE=1 SV=2
O60343	TBC1D4	0.124569	0.0388153	TBC1 domain family member 4 OS=Homo sapiens OX=9606 GN=TBC1D4 PE=1 SV=2
O60346	PHLPP1	0.184407	0.124075	PH domain leucine-rich repeat-containing protein phosphatase 1 OS=Homo sapiens OX=9606 GN=PHLPP1 PE=1 SV=3
O60347	TBC1D12	0.081672	0.126985	TBC1 domain family member 12 OS=Homo sapiens OX=9606 GN=TBC1D12 PE=1 SV=3
O60353	FZD6	-0.0434194	0.47238	Frizzled-6 OS=Homo sapiens OX=9606 GN=FZD6 PE=1 SV=2
O60427	FADS1	-0.336733	0.00550797	Acyl-CoA (8-3)-desaturase OS=Homo sapiens OX=9606 GN=FADS1 PE=1 SV=3
O60437	PPL	-0.0528267	0.271785	Periplakin OS=Homo sapiens OX=9606 GN=PPL PE=1 SV=4
O60443	GSDME	0.12724	0.12608	Gasdermin-E OS=Homo sapiens OX=9606 GN=GSDME PE=1 SV=2
O60447	EVI5	0.261344	0.00144976	Ecotropic viral integration site 5 protein homolog OS=Homo sapiens OX=9606 GN=EVI5 PE=1 SV=3
O60476	MAN1A2	0.166875	0.139572	Mannosyl-oligosaccharide 1,2-alpha-mannosidase IB OS=Homo sapiens OX=9606 GN=MAN1A2 PE=1 SV=1
O60486	PLXNC1	-0.0193371	0.808057	Plexin-C1 OS=Homo sapiens OX=9606 GN=PLXNC1 PE=1 SV=1
O60487	MPZL2	-0.343705	0.00316627	Myelin protein zero-like protein 2 OS=Homo sapiens OX=9606 GN=MPZL2 PE=1 SV=1
O60488	ACSL4	-0.32516	0.00232168	Long-chain-fatty-acid--CoA ligase 4 OS=Homo sapiens OX=9606 GN=ACSL4 PE=1 SV=2
O60493	SNX3	0.180908	0.0129549	Sorting nexin-3 OS=Homo sapiens OX=9606 GN=SNX3 PE=1 SV=3
O60499	STX10	-0.221675	0.00918682	Syntaxin-10 OS=Homo sapiens OX=9606 GN=STX10 PE=1 SV=1
O60502	OGA	0.24966	0.00169968	Protein O-GlcNAcase OS=Homo sapiens OX=9606 GN=OGA PE=1 SV=2
O60503	ADCY9	-0.0342259	0.545607	Adenylate cyclase type 9 OS=Homo sapiens OX=9606 GN=ADCY9 PE=1 SV=4
O60504	SORBS3	-0.195433	0.0196364	Vinexin OS=Homo sapiens OX=9606 GN=SORBS3 PE=1 SV=2
O60506	SYNCRIP	-0.00189592	0.965101	Heterogeneous nuclear ribonucleoprotein Q OS=Homo sapiens OX=9606 GN=SYNCRIP PE=1 SV=2
O60507	TPST1	-0.481488	0.000550067	Protein-tyrosine sulfotransferase 1 OS=Homo sapiens OX=9606 GN=TPST1 PE=1 SV=1
O60508	CDC40	-0.122852	0.105718	Pre-mRNA-processing factor 17 OS=Homo sapiens OX=9606 GN=CDC40 PE=1 SV=1
O60512	B4GALT3	-0.0401016	0.662398	Beta-1,4-galactosyltransferase 3 OS=Homo sapiens OX=9606 GN=B4GALT3 PE=1 SV=2
O60513	B4GALT4	-0.344291	0.00112703	Beta-1,4-galactosyltransferase 4 OS=Homo sapiens OX=9606 GN=B4GALT4 PE=1 SV=1
O60518	RANBP6	0.226124	0.0035581	Ran-binding protein 6 OS=Homo sapiens OX=9606 GN=RANBP6 PE=1 SV=2
O60524	NEMF	0.199537	0.0245358	Ribosome quality control complex subunit NEMF OS=Homo sapiens OX=9606 GN=NEMF PE=1 SV=4
O60547	GMDS	0.564926	0.000259808	GDP-mannose 4,6 dehydratase OS=Homo sapiens OX=9606 GN=GMDS PE=1 SV=1
O60551	NMT2	0.184685	0.00613957	Glycylpeptide N-tetradecanoyltransferase 2 OS=Homo sapiens OX=9606 GN=NMT2 PE=1 SV=1
O60563	CCNT1	-0.161105	0.0176608	Cyclin-T1 OS=Homo sapiens OX=9606 GN=CCNT1 PE=1 SV=1
O60566	BUB1B	-0.556865	0.000802161	Mitotic checkpoint serine/threonine-protein kinase BUB1 beta OS=Homo sapiens OX=9606 GN=BUB1B PE=1 SV=3
O60568	PLOD3	-0.586021	0.000180686	Multifunctional procollagen lysine hydroxylase and glycosyltransferase LH3 OS=Homo sapiens OX=9606 GN=PLOD3 PE=1 SV=1
O60573	EIF4E2	-0.0898263	0.613118	Eukaryotic translation initiation factor 4E type 2 OS=Homo sapiens OX=9606 GN=EIF4E2 PE=1 SV=1
O60583	CCNT2	-0.00565548	0.94779	Cyclin-T2 OS=Homo sapiens OX=9606 GN=CCNT2 PE=1 SV=2
O60610	DIAPH1	-0.0826138	0.193197	Protein diaphanous homolog 1 OS=Homo sapiens OX=9606 GN=DIAPH1 PE=1 SV=2
O60641	SNAP91	-0.0926395	0.0936541	Clathrin coat assembly protein AP180 OS=Homo sapiens OX=9606 GN=SNAP91 PE=1 SV=2
O60645	EXOC3	0.156716	0.00895245	Exocyst complex component 3 OS=Homo sapiens OX=9606 GN=EXOC3 PE=1 SV=3
O60658	PDE8A	0.0273416	0.537224	High affinity cAMP-specific and IBMX-insensitive 3',5'-cyclic phosphodiesterase 8A OS=Homo sapiens OX=9606 GN=PDE8A PE=1 SV=2
O60664	PLIN3	0.113378	0.0736208	Perilipin-3 OS=Homo sapiens OX=9606 GN=PLIN3 PE=1 SV=3
O60671	RAD1	0.300751	0.00673703	Cell cycle checkpoint protein RAD1 OS=Homo sapiens OX=9606 GN=RAD1 PE=1 SV=1
O60673	REV3L	0.0262087	0.631215	DNA polymerase zeta catalytic subunit OS=Homo sapiens OX=9606 GN=REV3L PE=1 SV=2
O60675	MAFK	-0.051607	0.361453	Transcription factor MafK OS=Homo sapiens OX=9606 GN=MAFK PE=1 SV=1
O60678	PRMT3	0.170859	0.0604491	Protein arginine N-methyltransferase 3 OS=Homo sapiens OX=9606 GN=PRMT3 PE=1 SV=4
O60684	KPNA6	-0.0487594	0.30823	Importin subunit alpha-7 OS=Homo sapiens OX=9606 GN=KPNA6 PE=1 SV=1
O60701	UGDH	0.403305	0.000381779	UDP-glucose 6-dehydrogenase OS=Homo sapiens OX=9606 GN=UGDH PE=1 SV=1
O60704	TPST2	-0.214823	0.0171625	Protein-tyrosine sulfotransferase 2 OS=Homo sapiens OX=9606 GN=TPST2 PE=1 SV=1
O60716	CTNND1	-0.190575	0.00680142	Catenin delta-1 OS=Homo sapiens OX=9606 GN=CTNND1 PE=1 SV=1
O60725	ICMT	-0.321808	0.0198078	Protein-S-isoprenylcysteine O-methyltransferase OS=Homo sapiens OX=9606 GN=ICMT PE=1 SV=1
O60749	SNX2	0.103614	0.0487799	Sorting nexin-2 OS=Homo sapiens OX=9606 GN=SNX2 PE=1 SV=2
O60762	DPM1	-0.234771	0.00396248	Dolichol-phosphate mannosyltransferase subunit 1 OS=Homo sapiens OX=9606 GN=DPM1 PE=1 SV=1
O60763	USO1	0.213487	0.0338809	General vesicular transport factor p115 OS=Homo sapiens OX=9606 GN=USO1 PE=1 SV=2
O60779	SLC19A2	-0.241625	0.0128481	Thiamine transporter 1 OS=Homo sapiens OX=9606 GN=SLC19A2 PE=1 SV=2
O60783	MRPS14	-0.110715	0.306285	Small ribosomal subunit protein uS14m OS=Homo sapiens OX=9606 GN=MRPS14 PE=1 SV=1
O60784	TOM1	0.189879	0.010909	Target of Myb1 membrane trafficking protein OS=Homo sapiens OX=9606 GN=TOM1 PE=1 SV=2
O60825	PFKFB2	0.23622	0.0251496	6-phosphofructo-2-kinase/fructose-2,6-bisphosphatase 2 OS=Homo sapiens OX=9606 GN=PFKFB2 PE=1 SV=2
O60826	CCDC22	0.240169	0.00870959	Coiled-coil domain-containing protein 22 OS=Homo sapiens OX=9606 GN=CCDC22 PE=1 SV=1
O60828	PQBP1	-0.244779	0.170376	Polyglutamine-binding protein 1 OS=Homo sapiens OX=9606 GN=PQBP1 PE=1 SV=1
O60830	TIMM17B	-0.104491	0.122303	Mitochondrial import inner membrane translocase subunit Tim17-B OS=Homo sapiens OX=9606 GN=TIMM17B PE=1 SV=1
O60832	DKC1	-0.0730106	0.318749	H/ACA ribonucleoprotein complex subunit DKC1 OS=Homo sapiens OX=9606 GN=DKC1 PE=1 SV=3
O60841	EIF5B	0.122889	0.23894	Eukaryotic translation initiation factor 5B OS=Homo sapiens OX=9606 GN=EIF5B PE=1 SV=4
O60858	TRIM13	-0.21237	0.00498978	E3 ubiquitin-protein ligase TRIM13 OS=Homo sapiens OX=9606 GN=TRIM13 PE=1 SV=2
O60869	EDF1	0.584726	0.000184804	Endothelial differentiation-related factor 1 OS=Homo sapiens OX=9606 GN=EDF1 PE=1 SV=1
O60870	KIN	0.0846006	0.277586	DNA/RNA-binding protein KIN17 OS=Homo sapiens OX=9606 GN=KIN PE=1 SV=2
O60879	DIAPH2	0.418457	0.0280732	Protein diaphanous homolog 2 OS=Homo sapiens OX=9606 GN=DIAPH2 PE=1 SV=1
O60884	DNAJA2	0.0361537	0.475056	DnaJ homolog subfamily A member 2 OS=Homo sapiens OX=9606 GN=DNAJA2 PE=1 SV=1
O60885	BRD4	-0.00588148	0.91463	Bromodomain-containing protein 4 OS=Homo sapiens OX=9606 GN=BRD4 PE=1 SV=2
O60888	CUTA	0.126867	0.0265206	Protein CutA OS=Homo sapiens OX=9606 GN=CUTA PE=1 SV=2
O60890	OPHN1	-0.0757979	0.136902	Oligophrenin-1 OS=Homo sapiens OX=9606 GN=OPHN1 PE=1 SV=1
O60906	SMPD2	-0.149745	0.0451698	Sphingomyelin phosphodiesterase 2 OS=Homo sapiens OX=9606 GN=SMPD2 PE=1 SV=2
O60907	TBL1X	-0.141198	0.0351247	F-box-like/WD repeat-containing protein TBL1X OS=Homo sapiens OX=9606 GN=TBL1X PE=1 SV=3
O60909	B4GALT2	0.0326068	0.562986	Beta-1,4-galactosyltransferase 2 OS=Homo sapiens OX=9606 GN=B4GALT2 PE=1 SV=1
O60911	CTSV	-0.21884	0.0225623	Cathepsin L2 OS=Homo sapiens OX=9606 GN=CTSV PE=1 SV=2
O60921	HUS1	0.150827	0.0573913	Checkpoint protein HUS1 OS=Homo sapiens OX=9606 GN=HUS1 PE=1 SV=1
O60925	PFDN1	0.406405	0.00160774	Prefoldin subunit 1 OS=Homo sapiens OX=9606 GN=PFDN1 PE=1 SV=2
O60927	PPP1R11	0.391737	0.0265181	E3 ubiquitin-protein ligase PPP1R11 OS=Homo sapiens OX=9606 GN=PPP1R11 PE=1 SV=1
O60930	RNASEH1	0.513139	0.02291	Ribonuclease H1 OS=Homo sapiens OX=9606 GN=RNASEH1 PE=1 SV=2
O60934	NBN	0.0383792	0.473182	Nibrin OS=Homo sapiens OX=9606 GN=NBN PE=1 SV=1
O60936	NOL3	0.0230498	0.739634	Nucleolar protein 3 OS=Homo sapiens OX=9606 GN=NOL3 PE=1 SV=2
O60941	DTNB	-0.257227	0.0402527	Dystrobrevin beta OS=Homo sapiens OX=9606 GN=DTNB PE=1 SV=1
O60942	RNGTT	0.0959814	0.386399	mRNA-capping enzyme OS=Homo sapiens OX=9606 GN=RNGTT PE=1 SV=1
O75027	ABCB7	-0.199645	0.00974384	Iron-sulfur clusters transporter ABCB7, mitochondrial OS=Homo sapiens OX=9606 GN=ABCB7 PE=1 SV=2
O75044	SRGAP2	-0.201271	0.0149065	SLIT-ROBO Rho GTPase-activating protein 2 OS=Homo sapiens OX=9606 GN=SRGAP2 PE=1 SV=3
O75051	PLXNA2	-0.289772	0.00326602	Plexin-A2 OS=Homo sapiens OX=9606 GN=PLXNA2 PE=1 SV=4
O75052	NOS1AP	-0.100877	0.049685	Carboxyl-terminal PDZ ligand of neuronal nitric oxide synthase protein OS=Homo sapiens OX=9606 GN=NOS1AP PE=1 SV=3
O75063	FAM20B	-0.281134	0.00202115	Glycosaminoglycan xylosylkinase OS=Homo sapiens OX=9606 GN=FAM20B PE=1 SV=1
O75069	TMCC2	0.125444	0.0654806	Transmembrane and coiled-coil domains protein 2 OS=Homo sapiens OX=9606 GN=TMCC2 PE=1 SV=3
O75071	EFCAB14	-0.281995	0.0199108	EF-hand calcium-binding domain-containing protein 14 OS=Homo sapiens OX=9606 GN=EFCAB14 PE=1 SV=1
O75083	WDR1	0.40781	0.000474201	WD repeat-containing protein 1 OS=Homo sapiens OX=9606 GN=WDR1 PE=1 SV=4
O75096	LRP4	0.0660593	0.702011	Low-density lipoprotein receptor-related protein 4 OS=Homo sapiens OX=9606 GN=LRP4 PE=1 SV=4
O75110	ATP9A	-0.337889	0.0234151	Probable phospholipid-transporting ATPase IIA OS=Homo sapiens OX=9606 GN=ATP9A PE=1 SV=3
O75113	N4BP1	0.246182	0.00476894	NEDD4-binding protein 1 OS=Homo sapiens OX=9606 GN=N4BP1 PE=1 SV=4
O75116	ROCK2	0.0611019	0.300133	Rho-associated protein kinase 2 OS=Homo sapiens OX=9606 GN=ROCK2 PE=1 SV=4
O75121	MFAP3L	-0.0521482	0.604579	Microfibrillar-associated protein 3-like OS=Homo sapiens OX=9606 GN=MFAP3L PE=1 SV=3
O75122	CLASP2	-0.118072	0.0407951	CLIP-associating protein 2 OS=Homo sapiens OX=9606 GN=CLASP2 PE=1 SV=3
O75123	ZNF623	0.0327899	0.573454	Zinc finger protein 623 OS=Homo sapiens OX=9606 GN=ZNF623 PE=1 SV=3
O75127	PTCD1	-0.191809	0.00573086	Pentatricopeptide repeat-containing protein 1, mitochondrial OS=Homo sapiens OX=9606 GN=PTCD1 PE=1 SV=2
O75128	COBL	-0.301289	0.00338903	Protein cordon-bleu OS=Homo sapiens OX=9606 GN=COBL PE=1 SV=2
O75131	CPNE3	-0.00167513	0.978259	Copine-3 OS=Homo sapiens OX=9606 GN=CPNE3 PE=1 SV=1
O75132	ZBED4	0.164095	0.0874761	Zinc finger BED domain-containing protein 4 OS=Homo sapiens OX=9606 GN=ZBED4 PE=1 SV=2
O75140	DEPDC5	0.032583	0.539945	GATOR1 complex protein DEPDC5 OS=Homo sapiens OX=9606 GN=DEPDC5 PE=1 SV=2
O75143	ATG13	0.374559	0.0168439	Autophagy-related protein 13 OS=Homo sapiens OX=9606 GN=ATG13 PE=1 SV=1
O75145	PPFIA3	0.0423939	0.596124	Liprin-alpha-3 OS=Homo sapiens OX=9606 GN=PPFIA3 PE=1 SV=3
O75146	HIP1R	-0.0427989	0.484283	Huntingtin-interacting protein 1-related protein OS=Homo sapiens OX=9606 GN=HIP1R PE=1 SV=2
O75147	OBSL1	0.0651712	0.157235	Obscurin-like protein 1 OS=Homo sapiens OX=9606 GN=OBSL1 PE=1 SV=4
O75150	RNF40	0.054045	0.335203	E3 ubiquitin-protein ligase BRE1B OS=Homo sapiens OX=9606 GN=RNF40 PE=1 SV=5
O75151	PHF2	-0.0909295	0.0760242	Lysine-specific demethylase PHF2 OS=Homo sapiens OX=9606 GN=PHF2 PE=1 SV=4
O75152	ZC3H11A	-0.213974	0.014943	Zinc finger CCCH domain-containing protein 11A OS=Homo sapiens OX=9606 GN=ZC3H11A PE=1 SV=3
O75153	CLUH	0.149602	0.0232331	Clustered mitochondria protein homolog OS=Homo sapiens OX=9606 GN=CLUH PE=1 SV=2
O75154	RAB11FIP3	0.141481	0.127965	Rab11 family-interacting protein 3 OS=Homo sapiens OX=9606 GN=RAB11FIP3 PE=1 SV=1
O75155	CAND2	0.319896	0.00092197	Cullin-associated NEDD8-dissociated protein 2 OS=Homo sapiens OX=9606 GN=CAND2 PE=1 SV=3
O75157	TSC22D2	0.321019	0.00801528	TSC22 domain family protein 2 OS=Homo sapiens OX=9606 GN=TSC22D2 PE=1 SV=3
O75164	KDM4A	0.27277	0.00130981	Lysine-specific demethylase 4A OS=Homo sapiens OX=9606 GN=KDM4A PE=1 SV=2
O75165	DNAJC13	-0.127651	0.0317381	DnaJ homolog subfamily C member 13 OS=Homo sapiens OX=9606 GN=DNAJC13 PE=1 SV=5
O75167	PHACTR2	-0.0914198	0.15752	Phosphatase and actin regulator 2 OS=Homo sapiens OX=9606 GN=PHACTR2 PE=1 SV=2
O75170	PPP6R2	0.193712	0.00843516	Serine/threonine-protein phosphatase 6 regulatory subunit 2 OS=Homo sapiens OX=9606 GN=PPP6R2 PE=1 SV=2
O75175	CNOT3	0.099723	0.0536333	CCR4-NOT transcription complex subunit 3 OS=Homo sapiens OX=9606 GN=CNOT3 PE=1 SV=1
O75177	SS18L1	0.0734519	0.334994	Calcium-responsive transactivator OS=Homo sapiens OX=9606 GN=SS18L1 PE=1 SV=2
O75179	ANKRD17	0.0333901	0.52828	Ankyrin repeat domain-containing protein 17 OS=Homo sapiens OX=9606 GN=ANKRD17 PE=1 SV=3
O75182	SIN3B	-0.108634	0.0540049	Paired amphipathic helix protein Sin3b OS=Homo sapiens OX=9606 GN=SIN3B PE=1 SV=2
O75190	DNAJB6	-0.135002	0.0229894	DnaJ homolog subfamily B member 6 OS=Homo sapiens OX=9606 GN=DNAJB6 PE=1 SV=2
O75191	XYLB	0.385903	0.000535214	Xylulose kinase OS=Homo sapiens OX=9606 GN=XYLB PE=1 SV=3
O75197	LRP5	0.127531	0.151413	Low-density lipoprotein receptor-related protein 5 OS=Homo sapiens OX=9606 GN=LRP5 PE=1 SV=2
O75208	COQ9	-0.155335	0.0948709	Ubiquinone biosynthesis protein COQ9, mitochondrial OS=Homo sapiens OX=9606 GN=COQ9 PE=1 SV=1
O75223	GGCT	0.403188	0.000550067	Gamma-glutamylcyclotransferase OS=Homo sapiens OX=9606 GN=GGCT PE=1 SV=1
O75251	NDUFS7	-0.025966	0.737565	NADH dehydrogenase [ubiquinone] iron-sulfur protein 7, mitochondrial OS=Homo sapiens OX=9606 GN=NDUFS7 PE=1 SV=3
O75290	ZNF780A	0.265851	0.0350971	Zinc finger protein 780A OS=Homo sapiens OX=9606 GN=ZNF780A PE=1 SV=3
O75306	NDUFS2	-0.131908	0.025099	NADH dehydrogenase [ubiquinone] iron-sulfur protein 2, mitochondrial OS=Homo sapiens OX=9606 GN=NDUFS2 PE=1 SV=2
O75312	ZPR1	0.358172	0.0015269	Zinc finger protein ZPR1 OS=Homo sapiens OX=9606 GN=ZPR1 PE=1 SV=1
O75319	DUSP11	-0.27617	0.00942239	RNA/RNP complex-1-interacting phosphatase OS=Homo sapiens OX=9606 GN=DUSP11 PE=1 SV=3
O75323	NIPSNAP2	-0.167667	0.0289535	Protein NipSnap homolog 2 OS=Homo sapiens OX=9606 GN=NIPSNAP2 PE=1 SV=1
O75326	SEMA7A	-0.58643	0.000492027	Semaphorin-7A OS=Homo sapiens OX=9606 GN=SEMA7A PE=1 SV=1
O75330	HMMR	-0.499978	0.000186022	Hyaluronan mediated motility receptor OS=Homo sapiens OX=9606 GN=HMMR PE=1 SV=2
O75334	PPFIA2	0.196977	0.193046	Liprin-alpha-2 OS=Homo sapiens OX=9606 GN=PPFIA2 PE=1 SV=2
O75340	PDCD6	-0.0963771	0.226118	Programmed cell death protein 6 OS=Homo sapiens OX=9606 GN=PDCD6 PE=1 SV=1
O75346	ZNF253	-0.217036	0.273916	Zinc finger protein 253 OS=Homo sapiens OX=9606 GN=ZNF253 PE=2 SV=2
O75347	TBCA	0.328946	0.00665976	Tubulin-specific chaperone A OS=Homo sapiens OX=9606 GN=TBCA PE=1 SV=3
O75348	ATP6V1G1	0.33009	0.00300651	V-type proton ATPase subunit G 1 OS=Homo sapiens OX=9606 GN=ATP6V1G1 PE=1 SV=3
O75351	VPS4B	0.210911	0.00554942	Vacuolar protein sorting-associated protein 4B OS=Homo sapiens OX=9606 GN=VPS4B PE=1 SV=2
O75354	ENTPD6	-0.745289	0.000417154	Ectonucleoside triphosphate diphosphohydrolase 6 OS=Homo sapiens OX=9606 GN=ENTPD6 PE=1 SV=3
O75356	ENTPD5	-0.207913	0.0632821	Nucleoside diphosphate phosphatase ENTPD5 OS=Homo sapiens OX=9606 GN=ENTPD5 PE=1 SV=1
O75362	ZNF217	-0.145707	0.0556687	Zinc finger protein 217 OS=Homo sapiens OX=9606 GN=ZNF217 PE=1 SV=1
O75367	MACROH2A1	-0.238779	0.00499837	Core histone macro-H2A.1 OS=Homo sapiens OX=9606 GN=MACROH2A1 PE=1 SV=5
O75368	SH3BGRL	0.181717	0.00711825	Adapter SH3BGRL OS=Homo sapiens OX=9606 GN=SH3BGRL PE=1 SV=1
O75369	FLNB	0.0723165	0.114195	Filamin-B OS=Homo sapiens OX=9606 GN=FLNB PE=1 SV=2
O75376	NCOR1	-0.0483623	0.335112	Nuclear receptor corepressor 1 OS=Homo sapiens OX=9606 GN=NCOR1 PE=1 SV=2
O75379	VAMP4	-0.0195482	0.8384	Vesicle-associated membrane protein 4 OS=Homo sapiens OX=9606 GN=VAMP4 PE=1 SV=2
O75380	NDUFS6	-0.0150197	0.76531	NADH dehydrogenase [ubiquinone] iron-sulfur protein 6, mitochondrial OS=Homo sapiens OX=9606 GN=NDUFS6 PE=1 SV=1
O75381	PEX14	-0.387321	0.0296618	Peroxisomal membrane protein PEX14 OS=Homo sapiens OX=9606 GN=PEX14 PE=1 SV=1
O75386	TULP3	-0.267866	0.0289698	Tubby-related protein 3 OS=Homo sapiens OX=9606 GN=TULP3 PE=1 SV=2
O75387	SLC43A1	-0.19482	0.00588547	Large neutral amino acids transporter small subunit 3 OS=Homo sapiens OX=9606 GN=SLC43A1 PE=1 SV=1
O75390	CS	-0.217461	0.00299034	Citrate synthase, mitochondrial OS=Homo sapiens OX=9606 GN=CS PE=1 SV=2
O75391	SPAG7	0.262794	0.0143293	Sperm-associated antigen 7 OS=Homo sapiens OX=9606 GN=SPAG7 PE=1 SV=2
O75396	SEC22B	-0.218735	0.0110194	Vesicle-trafficking protein SEC22b OS=Homo sapiens OX=9606 GN=SEC22B PE=1 SV=5
O75400	PRPF40A	-0.212864	0.0535235	Pre-mRNA-processing factor 40 homolog A OS=Homo sapiens OX=9606 GN=PRPF40A PE=1 SV=2
O75410	TACC1	-0.169915	0.0731666	Transforming acidic coiled-coil-containing protein 1 OS=Homo sapiens OX=9606 GN=TACC1 PE=1 SV=2
O75414	NME6	-0.038809	0.801605	Nucleoside diphosphate kinase 6 OS=Homo sapiens OX=9606 GN=NME6 PE=1 SV=3
O75420	GIGYF1	0.0914141	0.505295	GRB10-interacting GYF protein 1 OS=Homo sapiens OX=9606 GN=GIGYF1 PE=1 SV=2
O75427	LRCH4	0.0498431	0.548806	Leucine-rich repeat and calponin homology domain-containing protein 4 OS=Homo sapiens OX=9606 GN=LRCH4 PE=1 SV=2
O75431	MTX2	-0.0705645	0.361453	Metaxin-2 OS=Homo sapiens OX=9606 GN=MTX2 PE=1 SV=1
O75436	VPS26A	0.160402	0.0112045	Vacuolar protein sorting-associated protein 26A OS=Homo sapiens OX=9606 GN=VPS26A PE=1 SV=2
O75439	PMPCB	-0.172949	0.00780066	Mitochondrial-processing peptidase subunit beta OS=Homo sapiens OX=9606 GN=PMPCB PE=1 SV=2
O75446	SAP30	-0.171112	0.0380048	Histone deacetylase complex subunit SAP30 OS=Homo sapiens OX=9606 GN=SAP30 PE=1 SV=1
O75448	MED24	-0.101251	0.110059	Mediator of RNA polymerase II transcription subunit 24 OS=Homo sapiens OX=9606 GN=MED24 PE=1 SV=1
O75449	KATNA1	0.142531	0.0130995	Katanin p60 ATPase-containing subunit A1 OS=Homo sapiens OX=9606 GN=KATNA1 PE=1 SV=1
O75460	ERN1	-0.124473	0.203114	Serine/threonine-protein kinase/endoribonuclease IRE1 OS=Homo sapiens OX=9606 GN=ERN1 PE=1 SV=2
O75461	E2F6	0.419933	0.504338	Transcription factor E2F6 OS=Homo sapiens OX=9606 GN=E2F6 PE=1 SV=1
O75462	CRLF1	-0.0227969	0.587762	Cytokine receptor-like factor 1 OS=Homo sapiens OX=9606 GN=CRLF1 PE=1 SV=1
O75473	LGR5	-0.382718	0.00673421	Leucine-rich repeat-containing G-protein coupled receptor 5 OS=Homo sapiens OX=9606 GN=LGR5 PE=1 SV=1
O75475	PSIP1	-0.367448	0.0337267	PC4 and SFRS1-interacting protein OS=Homo sapiens OX=9606 GN=PSIP1 PE=1 SV=1
O75477	ERLIN1	-0.137865	0.36133	Erlin-1 OS=Homo sapiens OX=9606 GN=ERLIN1 PE=1 SV=2
O75478	TADA2A	-0.317443	0.0027774	Transcriptional adapter 2-alpha OS=Homo sapiens OX=9606 GN=TADA2A PE=1 SV=3
O75486	SUPT3H	-0.178771	0.0741034	Transcription initiation protein SPT3 homolog OS=Homo sapiens OX=9606 GN=SUPT3H PE=1 SV=3
O75489	NDUFS3	-0.158974	0.0301391	NADH dehydrogenase [ubiquinone] iron-sulfur protein 3, mitochondrial OS=Homo sapiens OX=9606 GN=NDUFS3 PE=1 SV=1
O75494	SRSF10	-0.0441111	0.4795	Serine/arginine-rich splicing factor 10 OS=Homo sapiens OX=9606 GN=SRSF10 PE=1 SV=1
O75496	GMNN	-0.414357	0.0253484	Geminin OS=Homo sapiens OX=9606 GN=GMNN PE=1 SV=1
O75503	CLN5	-0.373575	0.0014189	Bis(monoacylglycero)phosphate synthase CLN5 OS=Homo sapiens OX=9606 GN=CLN5 PE=1 SV=2
O75506	HSBP1	0.092344	0.143933	Heat shock factor-binding protein 1 OS=Homo sapiens OX=9606 GN=HSBP1 PE=1 SV=1
O75509	TNFRSF21	0.0236226	0.689696	Tumor necrosis factor receptor superfamily member 21 OS=Homo sapiens OX=9606 GN=TNFRSF21 PE=1 SV=1
O75521	ECI2	-0.223619	0.0112898	Enoyl-CoA delta isomerase 2 OS=Homo sapiens OX=9606 GN=ECI2 PE=1 SV=4
O75525	KHDRBS3	-0.176368	0.0323914	KH domain-containing, RNA-binding, signal transduction-associated protein 3 OS=Homo sapiens OX=9606 GN=KHDRBS3 PE=1 SV=1
O75526	RBMXL2	0.108489	0.235461	RNA-binding motif protein, X-linked-like-2 OS=Homo sapiens OX=9606 GN=RBMXL2 PE=1 SV=3
O75528	TADA3	-0.0964119	0.0559491	Transcriptional adapter 3 OS=Homo sapiens OX=9606 GN=TADA3 PE=1 SV=1
O75529	TAF5L	-0.0271816	0.653799	TAF5-like RNA polymerase II p300/CBP-associated factor-associated factor 65 kDa subunit 5L OS=Homo sapiens OX=9606 GN=TAF5L PE=1 SV=1
O75530	EED	-0.390742	0.0305996	Polycomb protein EED OS=Homo sapiens OX=9606 GN=EED PE=1 SV=2
O75531	BANF1	-0.420276	0.00153146	Barrier-to-autointegration factor OS=Homo sapiens OX=9606 GN=BANF1 PE=1 SV=1
O75533	SF3B1	-0.120336	0.0268794	Splicing factor 3B subunit 1 OS=Homo sapiens OX=9606 GN=SF3B1 PE=1 SV=3
O75534	CSDE1	0.112324	0.0754569	Cold shock domain-containing protein E1 OS=Homo sapiens OX=9606 GN=CSDE1 PE=1 SV=2
O75554	WBP4	0.110709	0.0429331	WW domain-binding protein 4 OS=Homo sapiens OX=9606 GN=WBP4 PE=1 SV=1
O75564	JRK	-0.162045	0.0109027	Jerky protein homolog OS=Homo sapiens OX=9606 GN=JRK PE=1 SV=3
O75569	PRKRA	0.179335	0.0078602	Interferon-inducible double-stranded RNA-dependent protein kinase activator A OS=Homo sapiens OX=9606 GN=PRKRA PE=1 SV=1
O75570	MTRF1	0.0227861	0.744742	Peptide chain release factor 1, mitochondrial OS=Homo sapiens OX=9606 GN=MTRF1 PE=1 SV=2
O75575	CRCP	0.269041	0.00954455	DNA-directed RNA polymerase III subunit RPC9 OS=Homo sapiens OX=9606 GN=CRCP PE=1 SV=1
O75581	LRP6	-0.165108	0.0206526	Low-density lipoprotein receptor-related protein 6 OS=Homo sapiens OX=9606 GN=LRP6 PE=1 SV=2
O75586	MED6	-0.300589	0.154148	Mediator of RNA polymerase II transcription subunit 6 OS=Homo sapiens OX=9606 GN=MED6 PE=1 SV=2
O75592	MYCBP2	0.132813	0.0158445	E3 ubiquitin-protein ligase MYCBP2 OS=Homo sapiens OX=9606 GN=MYCBP2 PE=1 SV=4
O75600	GCAT	-0.34566	0.00367507	2-amino-3-ketobutyrate coenzyme A ligase, mitochondrial OS=Homo sapiens OX=9606 GN=GCAT PE=1 SV=1
O75607	NPM3	-0.0109751	0.938137	Nucleoplasmin-3 OS=Homo sapiens OX=9606 GN=NPM3 PE=1 SV=3
O75608	LYPLA1	0.123191	0.0268366	Acyl-protein thioesterase 1 OS=Homo sapiens OX=9606 GN=LYPLA1 PE=1 SV=1
O75616	ERAL1	-0.0801427	0.128059	GTPase Era, mitochondrial OS=Homo sapiens OX=9606 GN=ERAL1 PE=1 SV=2
O75643	SNRNP200	-0.233284	0.0121068	U5 small nuclear ribonucleoprotein 200 kDa helicase OS=Homo sapiens OX=9606 GN=SNRNP200 PE=1 SV=2
O75648	TRMU	-0.0594151	0.205338	Mitochondrial tRNA-specific 2-thiouridylase 1 OS=Homo sapiens OX=9606 GN=TRMU PE=1 SV=2
O75663	TIPRL	0.251173	0.00300014	TIP41-like protein OS=Homo sapiens OX=9606 GN=TIPRL PE=1 SV=2
O75665	OFD1	0.106185	0.0923603	Centriole and centriolar satellite protein OFD1 OS=Homo sapiens OX=9606 GN=OFD1 PE=1 SV=1
O75674	TOM1L1	0.182324	0.00966662	TOM1-like protein 1 OS=Homo sapiens OX=9606 GN=TOM1L1 PE=1 SV=2
O75676	RPS6KA4	-0.175152	0.0114569	Ribosomal protein S6 kinase alpha-4 OS=Homo sapiens OX=9606 GN=RPS6KA4 PE=1 SV=1
O75683	SURF6	0.0172781	0.762367	Surfeit locus protein 6 OS=Homo sapiens OX=9606 GN=SURF6 PE=1 SV=3
O75688	PPM1B	0.258108	0.0130271	Protein phosphatase 1B OS=Homo sapiens OX=9606 GN=PPM1B PE=1 SV=1
O75689	ADAP1	0.0556376	0.452226	Arf-GAP with dual PH domain-containing protein 1 OS=Homo sapiens OX=9606 GN=ADAP1 PE=1 SV=2
O75691	UTP20	-0.0932651	0.188242	Small subunit processome component 20 homolog OS=Homo sapiens OX=9606 GN=UTP20 PE=1 SV=3
O75694	NUP155	-0.16517	0.0107441	Nuclear pore complex protein Nup155 OS=Homo sapiens OX=9606 GN=NUP155 PE=1 SV=1
O75695	RP2	-0.227278	0.00278234	Protein XRP2 OS=Homo sapiens OX=9606 GN=RP2 PE=1 SV=4
O75716	STK16	0.0576877	0.646045	Serine/threonine-protein kinase 16 OS=Homo sapiens OX=9606 GN=STK16 PE=1 SV=4
O75717	WDHD1	-0.449018	0.000592801	WD repeat and HMG-box DNA-binding protein 1 OS=Homo sapiens OX=9606 GN=WDHD1 PE=1 SV=1
O75718	CRTAP	-0.519487	0.000380009	Cartilage-associated protein OS=Homo sapiens OX=9606 GN=CRTAP PE=1 SV=1
O75746	SLC25A12	-0.0311442	0.437364	Electrogenic aspartate/glutamate antiporter SLC25A12, mitochondrial OS=Homo sapiens OX=9606 GN=SLC25A12 PE=1 SV=2
O75751	SLC22A3	-0.26406	0.0321632	Solute carrier family 22 member 3 OS=Homo sapiens OX=9606 GN=SLC22A3 PE=1 SV=1
O75764	TCEA3	-0.133394	0.0515231	Transcription elongation factor A protein 3 OS=Homo sapiens OX=9606 GN=TCEA3 PE=1 SV=2
O75781	PALM	-0.310846	0.0113832	Paralemmin-1 OS=Homo sapiens OX=9606 GN=PALM PE=1 SV=2
O75787	ATP6AP2	-0.378205	0.000653249	Renin receptor OS=Homo sapiens OX=9606 GN=ATP6AP2 PE=1 SV=2
O75792	RNASEH2A	-0.0271603	0.611397	Ribonuclease H2 subunit A OS=Homo sapiens OX=9606 GN=RNASEH2A PE=1 SV=2
O75794	CDC123	0.101553	0.072067	Translation initiation factor eIF2 assembly protein OS=Homo sapiens OX=9606 GN=CDC123 PE=1 SV=1
O75808	CAPN15	0.0865551	0.078374	Calpain-15 OS=Homo sapiens OX=9606 GN=CAPN15 PE=1 SV=1
O75817	POP7	0.283587	0.00192363	Ribonuclease P protein subunit p20 OS=Homo sapiens OX=9606 GN=POP7 PE=1 SV=2
O75818	RPP40	-0.0237755	0.753925	Ribonuclease P protein subunit p40 OS=Homo sapiens OX=9606 GN=RPP40 PE=1 SV=3
O75820	ZNF189	0.0704828	0.187024	Zinc finger protein 189 OS=Homo sapiens OX=9606 GN=ZNF189 PE=1 SV=2
O75821	EIF3G	0.204012	0.0276126	Eukaryotic translation initiation factor 3 subunit G OS=Homo sapiens OX=9606 GN=EIF3G PE=1 SV=2
O75822	EIF3J	0.353413	0.082618	Eukaryotic translation initiation factor 3 subunit J OS=Homo sapiens OX=9606 GN=EIF3J PE=1 SV=2
O75830	SERPINI2	0.389046	0.0203978	Serpin I2 OS=Homo sapiens OX=9606 GN=SERPINI2 PE=1 SV=1
O75832	PSMD10	0.31777	0.000712901	26S proteasome non-ATPase regulatory subunit 10 OS=Homo sapiens OX=9606 GN=PSMD10 PE=1 SV=1
O75843	AP1G2	0.110481	0.101426	AP-1 complex subunit gamma-like 2 OS=Homo sapiens OX=9606 GN=AP1G2 PE=1 SV=1
O75844	ZMPSTE24	-0.339747	0.0043552	CAAX prenyl protease 1 homolog OS=Homo sapiens OX=9606 GN=ZMPSTE24 PE=1 SV=2
O75845	SC5D	-0.271791	0.0258271	Lathosterol oxidase OS=Homo sapiens OX=9606 GN=SC5D PE=1 SV=2
O75864	PPP1R37	-0.0323315	0.635198	Protein phosphatase 1 regulatory subunit 37 OS=Homo sapiens OX=9606 GN=PPP1R37 PE=1 SV=4
O75874	IDH1	0.445624	0.000230884	Isocitrate dehydrogenase [NADP] cytoplasmic OS=Homo sapiens OX=9606 GN=IDH1 PE=1 SV=2
O75879	GATB	-0.0456395	0.478639	Glutamyl-tRNA(Gln) amidotransferase subunit B, mitochondrial OS=Homo sapiens OX=9606 GN=GATB PE=1 SV=1
O75880	SCO1	-0.0547147	0.388784	Protein SCO1 homolog, mitochondrial OS=Homo sapiens OX=9606 GN=SCO1 PE=1 SV=1
O75882	ATRN	0.316671	0.00781821	Attractin OS=Homo sapiens OX=9606 GN=ATRN PE=1 SV=2
O75884	RBBP9	0.353419	0.00320177	Serine hydrolase RBBP9 OS=Homo sapiens OX=9606 GN=RBBP9 PE=1 SV=2
O75886	STAM2	0.0537656	0.410512	Signal transducing adapter molecule 2 OS=Homo sapiens OX=9606 GN=STAM2 PE=1 SV=1
O75891	ALDH1L1	0.174932	0.0249488	Cytosolic 10-formyltetrahydrofolate dehydrogenase OS=Homo sapiens OX=9606 GN=ALDH1L1 PE=1 SV=2
O75897	SULT1C4	0.0236482	0.703294	Sulfotransferase 1C4 OS=Homo sapiens OX=9606 GN=SULT1C4 PE=1 SV=2
O75907	DGAT1	-0.371783	0.00115563	Diacylglycerol O-acyltransferase 1 OS=Homo sapiens OX=9606 GN=DGAT1 PE=1 SV=2
O75908	SOAT2	-0.249379	0.00201303	Sterol O-acyltransferase 2 OS=Homo sapiens OX=9606 GN=SOAT2 PE=1 SV=1
O75909	CCNK	0.0255675	0.617175	Cyclin-K OS=Homo sapiens OX=9606 GN=CCNK PE=1 SV=2
O75911	DHRS3	0.248558	0.00490283	Short-chain dehydrogenase/reductase 3 OS=Homo sapiens OX=9606 GN=DHRS3 PE=1 SV=2
O75914	PAK3	0.152098	0.0812755	Serine/threonine-protein kinase PAK 3 OS=Homo sapiens OX=9606 GN=PAK3 PE=1 SV=2
O75915	ARL6IP5	-0.559284	0.00700886	PRA1 family protein 3 OS=Homo sapiens OX=9606 GN=ARL6IP5 PE=1 SV=1
O75925	PIAS1	-0.236482	0.0125473	E3 SUMO-protein ligase PIAS1 OS=Homo sapiens OX=9606 GN=PIAS1 PE=1 SV=2
O75928	PIAS2	-0.0338087	0.654464	E3 SUMO-protein ligase PIAS2 OS=Homo sapiens OX=9606 GN=PIAS2 PE=1 SV=3
O75934	BCAS2	-0.144641	0.040871	Pre-mRNA-splicing factor SPF27 OS=Homo sapiens OX=9606 GN=BCAS2 PE=1 SV=1
O75935	DCTN3	0.126803	0.147494	Dynactin subunit 3 OS=Homo sapiens OX=9606 GN=DCTN3 PE=1 SV=1
O75937	DNAJC8	0.127202	0.128059	DnaJ homolog subfamily C member 8 OS=Homo sapiens OX=9606 GN=DNAJC8 PE=1 SV=2
O75940	SMNDC1	-0.0741344	0.308096	Survival of motor neuron-related-splicing factor 30 OS=Homo sapiens OX=9606 GN=SMNDC1 PE=1 SV=1
O75943	RAD17	0.0114155	0.889199	Cell cycle checkpoint protein RAD17 OS=Homo sapiens OX=9606 GN=RAD17 PE=1 SV=2
O75947	ATP5PD	-0.401808	0.0885677	ATP synthase subunit d, mitochondrial OS=Homo sapiens OX=9606 GN=ATP5PD PE=1 SV=3
O75954	TSPAN9	-0.337988	0.122303	Tetraspanin-9 OS=Homo sapiens OX=9606 GN=TSPAN9 PE=1 SV=1
O75955	FLOT1	-0.170486	0.0156164	Flotillin-1 OS=Homo sapiens OX=9606 GN=FLOT1 PE=1 SV=3
O75962	TRIO	0.0596346	0.321234	Triple functional domain protein OS=Homo sapiens OX=9606 GN=TRIO PE=1 SV=2
O75964	ATP5MG	-0.0770346	0.311854	ATP synthase subunit g, mitochondrial OS=Homo sapiens OX=9606 GN=ATP5MG PE=1 SV=3
O75970	MPDZ	-0.204356	0.0209796	Multiple PDZ domain protein OS=Homo sapiens OX=9606 GN=MPDZ PE=1 SV=2
O75976	CPD	-0.0342682	0.587692	Carboxypeptidase D OS=Homo sapiens OX=9606 GN=CPD PE=1 SV=2
O76003	GLRX3	0.36663	0.0125138	Glutaredoxin-3 OS=Homo sapiens OX=9606 GN=GLRX3 PE=1 SV=2
O76021	RSL1D1	-0.0870136	0.218813	Ribosomal L1 domain-containing protein 1 OS=Homo sapiens OX=9606 GN=RSL1D1 PE=1 SV=3
O76024	WFS1	-0.117975	0.108685	Wolframin OS=Homo sapiens OX=9606 GN=WFS1 PE=1 SV=2
O76031	CLPX	-0.0154655	0.743028	ATP-dependent Clp protease ATP-binding subunit clpX-like, mitochondrial OS=Homo sapiens OX=9606 GN=CLPX PE=1 SV=2
O76054	SEC14L2	0.370407	0.00128863	SEC14-like protein 2 OS=Homo sapiens OX=9606 GN=SEC14L2 PE=1 SV=1
O76061	STC2	0.164819	0.0340573	Stanniocalcin-2 OS=Homo sapiens OX=9606 GN=STC2 PE=1 SV=1
O76062	TM7SF2	-0.39447	0.000839837	Delta(14)-sterol reductase TM7SF2 OS=Homo sapiens OX=9606 GN=TM7SF2 PE=1 SV=3
O76064	RNF8	0.340516	0.0666092	E3 ubiquitin-protein ligase RNF8 OS=Homo sapiens OX=9606 GN=RNF8 PE=1 SV=1
O76071	CIAO1	0.146397	0.0853693	Probable cytosolic iron-sulfur protein assembly protein CIAO1 OS=Homo sapiens OX=9606 GN=CIAO1 PE=1 SV=1
O76075	DFFB	0.595577	0.000399998	DNA fragmentation factor subunit beta OS=Homo sapiens OX=9606 GN=DFFB PE=1 SV=1
O76080	ZFAND5	0.604082	0.000725278	AN1-type zinc finger protein 5 OS=Homo sapiens OX=9606 GN=ZFAND5 PE=1 SV=1
O76094	SRP72	0.192088	0.0071615	Signal recognition particle subunit SRP72 OS=Homo sapiens OX=9606 GN=SRP72 PE=1 SV=3
O77932	DXO	0.204606	0.00624252	Decapping and exoribonuclease protein OS=Homo sapiens OX=9606 GN=DXO PE=1 SV=2
O94759	TRPM2	-0.0490864	0.373616	Transient receptor potential cation channel subfamily M member 2 OS=Homo sapiens OX=9606 GN=TRPM2 PE=1 SV=2
O94760	DDAH1	0.495321	0.000935168	N(G),N(G)-dimethylarginine dimethylaminohydrolase 1 OS=Homo sapiens OX=9606 GN=DDAH1 PE=1 SV=3
O94762	RECQL5	-0.0288767	0.5197	ATP-dependent DNA helicase Q5 OS=Homo sapiens OX=9606 GN=RECQL5 PE=1 SV=2
O94763	URI1	0.0684013	0.160918	Unconventional prefoldin RPB5 interactor 1 OS=Homo sapiens OX=9606 GN=URI1 PE=1 SV=3
O94766	B3GAT3	-0.0464991	0.653799	Galactosylgalactosylxylosylprotein 3-beta-glucuronosyltransferase 3 OS=Homo sapiens OX=9606 GN=B3GAT3 PE=1 SV=2
O94776	MTA2	-0.0223035	0.714416	Metastasis-associated protein MTA2 OS=Homo sapiens OX=9606 GN=MTA2 PE=1 SV=1
O94782	USP1	-0.0400621	0.487829	Ubiquitin carboxyl-terminal hydrolase 1 OS=Homo sapiens OX=9606 GN=USP1 PE=1 SV=1
O94788	ALDH1A2	-0.0260766	0.605543	Retinal dehydrogenase 2 OS=Homo sapiens OX=9606 GN=ALDH1A2 PE=1 SV=3
O94804	STK10	0.120197	0.071299	Serine/threonine-protein kinase 10 OS=Homo sapiens OX=9606 GN=STK10 PE=1 SV=1
O94818	NOL4	-0.0416033	0.796998	Nucleolar protein 4 OS=Homo sapiens OX=9606 GN=NOL4 PE=1 SV=2
O94822	LTN1	0.130739	0.018227	E3 ubiquitin-protein ligase listerin OS=Homo sapiens OX=9606 GN=LTN1 PE=1 SV=6
O94826	TOMM70	-0.091374	0.279378	Mitochondrial import receptor subunit TOM70 OS=Homo sapiens OX=9606 GN=TOMM70 PE=1 SV=1
O94829	IPO13	0.185171	0.0575901	Importin-13 OS=Homo sapiens OX=9606 GN=IPO13 PE=1 SV=3
O94830	DDHD2	0.00395954	0.955203	Phospholipase DDHD2 OS=Homo sapiens OX=9606 GN=DDHD2 PE=1 SV=2
O94832	MYO1D	-0.0901435	0.0878557	Unconventional myosin-Id OS=Homo sapiens OX=9606 GN=MYO1D PE=1 SV=2
O94842	TOX4	-0.324133	0.00917136	TOX high mobility group box family member 4 OS=Homo sapiens OX=9606 GN=TOX4 PE=1 SV=1
O94854	MACF1	-0.126385	0.0280551	Microtubule-actin cross-linking factor 1, isoforms 6/7 OS=Homo sapiens OX=9606 GN=MACF1 PE=2 SV=5
O94855	SEC24D	0.362491	0.000510335	Protein transport protein Sec24D OS=Homo sapiens OX=9606 GN=SEC24D PE=1 SV=2
O94864	SUPT7L	-0.050513	0.324154	STAGA complex 65 subunit gamma OS=Homo sapiens OX=9606 GN=SUPT7L PE=1 SV=1
O94868	FCHSD2	-0.270083	0.0191298	F-BAR and double SH3 domains protein 2 OS=Homo sapiens OX=9606 GN=FCHSD2 PE=1 SV=3
O94874	UFL1	0.0430752	0.370535	E3 UFM1-protein ligase 1 OS=Homo sapiens OX=9606 GN=UFL1 PE=1 SV=2
O94875	SORBS2	-0.132726	0.0310222	Sorbin and SH3 domain-containing protein 2 OS=Homo sapiens OX=9606 GN=SORBS2 PE=1 SV=3
O94876	TMCC1	0.070456	0.18795	Transmembrane and coiled-coil domains protein 1 OS=Homo sapiens OX=9606 GN=TMCC1 PE=1 SV=3
O94880	PHF14	-0.132005	0.0989093	PHD finger protein 14 OS=Homo sapiens OX=9606 GN=PHF14 PE=1 SV=3
O94885	SASH1	0.11021	0.0551022	SAM and SH3 domain-containing protein 1 OS=Homo sapiens OX=9606 GN=SASH1 PE=1 SV=3
O94886	TMEM63A	-0.0817066	0.367463	CSC1-like protein 1 OS=Homo sapiens OX=9606 GN=TMEM63A PE=1 SV=3
O94887	FARP2	-0.167016	0.0126327	FERM, ARHGEF and pleckstrin domain-containing protein 2 OS=Homo sapiens OX=9606 GN=FARP2 PE=1 SV=3
O94888	UBXN7	0.162902	0.012604	UBX domain-containing protein 7 OS=Homo sapiens OX=9606 GN=UBXN7 PE=1 SV=2
O94889	KLHL18	0.376486	0.156705	Kelch-like protein 18 OS=Homo sapiens OX=9606 GN=KLHL18 PE=1 SV=3
O94898	LRIG2	0.133391	0.0465779	Leucine-rich repeats and immunoglobulin-like domains protein 2 OS=Homo sapiens OX=9606 GN=LRIG2 PE=1 SV=3
O94901	SUN1	-0.198269	0.0521332	SUN domain-containing protein 1 OS=Homo sapiens OX=9606 GN=SUN1 PE=1 SV=4
O94903	PLPBP	0.23017	0.00291642	Pyridoxal phosphate homeostasis protein OS=Homo sapiens OX=9606 GN=PLPBP PE=1 SV=1
O94905	ERLIN2	-0.260484	0.0163093	Erlin-2 OS=Homo sapiens OX=9606 GN=ERLIN2 PE=1 SV=1
O94906	PRPF6	-0.247341	0.00148762	Pre-mRNA-processing factor 6 OS=Homo sapiens OX=9606 GN=PRPF6 PE=1 SV=1
O94907	DKK1	-1.16765	0.000526001	Dickkopf-related protein 1 OS=Homo sapiens OX=9606 GN=DKK1 PE=1 SV=1
O94910	ADGRL1	-0.459743	0.00199398	Adhesion G protein-coupled receptor L1 OS=Homo sapiens OX=9606 GN=ADGRL1 PE=1 SV=1
O94913	PCF11	0.0202614	0.724266	Pre-mRNA cleavage complex 2 protein Pcf11 OS=Homo sapiens OX=9606 GN=PCF11 PE=1 SV=3
O94915	FRYL	0.0266375	0.707349	Protein furry homolog-like OS=Homo sapiens OX=9606 GN=FRYL PE=1 SV=2
O94916	NFAT5	0.0423483	0.555887	Nuclear factor of activated T-cells 5 OS=Homo sapiens OX=9606 GN=NFAT5 PE=1 SV=1
O94919	ENDOD1	-0.567271	0.00107586	Endonuclease domain-containing 1 protein OS=Homo sapiens OX=9606 GN=ENDOD1 PE=1 SV=2
O94923	GLCE	-0.728771	0.000499665	D-glucuronyl C5-epimerase OS=Homo sapiens OX=9606 GN=GLCE PE=1 SV=3
O94925	GLS	0.0166721	0.760548	Glutaminase kidney isoform, mitochondrial OS=Homo sapiens OX=9606 GN=GLS PE=1 SV=1
O94927	HAUS5	-0.129982	0.175313	HAUS augmin-like complex subunit 5 OS=Homo sapiens OX=9606 GN=HAUS5 PE=1 SV=2
O94941	UBOX5	-0.106878	0.292917	RING finger protein 37 OS=Homo sapiens OX=9606 GN=UBOX5 PE=1 SV=1
O94952	FBXO21	-0.0134839	0.827974	F-box only protein 21 OS=Homo sapiens OX=9606 GN=FBXO21 PE=1 SV=2
O94953	KDM4B	-0.108393	0.120479	Lysine-specific demethylase 4B OS=Homo sapiens OX=9606 GN=KDM4B PE=1 SV=4
O94955	RHOBTB3	0.0109662	0.937855	Rho-related BTB domain-containing protein 3 OS=Homo sapiens OX=9606 GN=RHOBTB3 PE=1 SV=2
O94964	MTCL2	-0.0154982	0.75782	Microtubule cross-linking factor 2 OS=Homo sapiens OX=9606 GN=MTCL2 PE=1 SV=3
O94966	USP19	0.0944589	0.0809968	Ubiquitin carboxyl-terminal hydrolase 19 OS=Homo sapiens OX=9606 GN=USP19 PE=1 SV=2
O94967	WDR47	0.169051	0.188609	WD repeat-containing protein 47 OS=Homo sapiens OX=9606 GN=WDR47 PE=1 SV=1
O94973	AP2A2	-0.00383905	0.936463	AP-2 complex subunit alpha-2 OS=Homo sapiens OX=9606 GN=AP2A2 PE=1 SV=2
O94979	SEC31A	0.163307	0.00619245	Protein transport protein Sec31A OS=Homo sapiens OX=9606 GN=SEC31A PE=1 SV=3
O94985	CLSTN1	0.140229	0.0467186	Calsyntenin-1 OS=Homo sapiens OX=9606 GN=CLSTN1 PE=1 SV=1
O94986	CEP152	-0.350556	0.0154861	Centrosomal protein of 152 kDa OS=Homo sapiens OX=9606 GN=CEP152 PE=1 SV=4
O94992	HEXIM1	0.316008	0.00844276	Protein HEXIM1 OS=Homo sapiens OX=9606 GN=HEXIM1 PE=1 SV=1
O95049	TJP3	0.322351	0.357605	Tight junction protein ZO-3 OS=Homo sapiens OX=9606 GN=TJP3 PE=1 SV=3
O95067	CCNB2	-0.841402	0.00143277	G2/mitotic-specific cyclin-B2 OS=Homo sapiens OX=9606 GN=CCNB2 PE=1 SV=1
O95070	YIF1A	-0.191566	0.0147186	Protein YIF1A OS=Homo sapiens OX=9606 GN=YIF1A PE=1 SV=2
O95071	UBR5	0.100512	0.0534405	E3 ubiquitin-protein ligase UBR5 OS=Homo sapiens OX=9606 GN=UBR5 PE=1 SV=2
O95073	FSBP	-0.262839	0.0109266	Fibrinogen silencer-binding protein OS=Homo sapiens OX=9606 GN=FSBP PE=1 SV=1
O95081	AGFG2	-0.0635392	0.240973	Arf-GAP domain and FG repeat-containing protein 2 OS=Homo sapiens OX=9606 GN=AGFG2 PE=1 SV=2
O95104	SCAF4	-0.0896981	0.422596	SR-related and CTD-associated factor 4 OS=Homo sapiens OX=9606 GN=SCAF4 PE=1 SV=3
O95125	ZNF202	0.230588	0.0562535	Zinc finger protein 202 OS=Homo sapiens OX=9606 GN=ZNF202 PE=1 SV=4
O95139	NDUFB6	-0.0643837	0.556908	NADH dehydrogenase [ubiquinone] 1 beta subcomplex subunit 6 OS=Homo sapiens OX=9606 GN=NDUFB6 PE=1 SV=3
O95140	MFN2	0.0518344	0.316118	Mitofusin-2 OS=Homo sapiens OX=9606 GN=MFN2 PE=1 SV=3
O95147	DUSP14	0.310275	0.148326	Dual specificity protein phosphatase 14 OS=Homo sapiens OX=9606 GN=DUSP14 PE=1 SV=1
O95149	SNUPN	-0.0705569	0.355575	Snurportin-1 OS=Homo sapiens OX=9606 GN=SNUPN PE=1 SV=1
O95155	UBE4B	0.242565	0.00161657	Ubiquitin conjugation factor E4 B OS=Homo sapiens OX=9606 GN=UBE4B PE=1 SV=1
O95159	ZFPL1	-0.165426	0.00966662	Zinc finger protein-like 1 OS=Homo sapiens OX=9606 GN=ZFPL1 PE=1 SV=2
O95163	ELP1	0.179514	0.0100649	Elongator complex protein 1 OS=Homo sapiens OX=9606 GN=ELP1 PE=1 SV=3
O95166	GABARAP	-0.0140045	0.919716	Gamma-aminobutyric acid receptor-associated protein OS=Homo sapiens OX=9606 GN=GABARAP PE=1 SV=1
O95167	NDUFA3	-0.133887	0.036261	NADH dehydrogenase [ubiquinone] 1 alpha subcomplex subunit 3 OS=Homo sapiens OX=9606 GN=NDUFA3 PE=1 SV=1
O95168	NDUFB4	0.0181348	0.87688	NADH dehydrogenase [ubiquinone] 1 beta subcomplex subunit 4 OS=Homo sapiens OX=9606 GN=NDUFB4 PE=1 SV=3
O95169	NDUFB8	-0.156236	0.0241663	NADH dehydrogenase [ubiquinone] 1 beta subcomplex subunit 8, mitochondrial OS=Homo sapiens OX=9606 GN=NDUFB8 PE=1 SV=1
O95182	NDUFA7	-0.116257	0.0562123	NADH dehydrogenase [ubiquinone] 1 alpha subcomplex subunit 7 OS=Homo sapiens OX=9606 GN=NDUFA7 PE=1 SV=3
O95183	VAMP5	-0.0566645	0.713517	Vesicle-associated membrane protein 5 OS=Homo sapiens OX=9606 GN=VAMP5 PE=1 SV=1
O95197	RTN3	-0.0779887	0.222511	Reticulon-3 OS=Homo sapiens OX=9606 GN=RTN3 PE=1 SV=2
O95202	LETM1	-0.242845	0.0257989	Mitochondrial proton/calcium exchanger protein OS=Homo sapiens OX=9606 GN=LETM1 PE=1 SV=1
O95208	EPN2	-0.116714	0.0616922	Epsin-2 OS=Homo sapiens OX=9606 GN=EPN2 PE=1 SV=3
O95210	STBD1	-0.15399	0.0246552	Starch-binding domain-containing protein 1 OS=Homo sapiens OX=9606 GN=STBD1 PE=1 SV=1
O95218	ZRANB2	0.0165259	0.906727	Zinc finger Ran-binding domain-containing protein 2 OS=Homo sapiens OX=9606 GN=ZRANB2 PE=1 SV=2
O95219	SNX4	-0.0159385	0.782643	Sorting nexin-4 OS=Homo sapiens OX=9606 GN=SNX4 PE=1 SV=1
O95229	ZWINT	-0.783305	0.000661758	ZW10 interactor OS=Homo sapiens OX=9606 GN=ZWINT PE=1 SV=2
O95232	LUC7L3	0.104475	0.105276	Luc7-like protein 3 OS=Homo sapiens OX=9606 GN=LUC7L3 PE=1 SV=2
O95235	KIF20A	-0.9079	0.00031224	Kinesin-like protein KIF20A OS=Homo sapiens OX=9606 GN=KIF20A PE=1 SV=1
O95239	KIF4A	-0.519544	0.000399998	Chromosome-associated kinesin KIF4A OS=Homo sapiens OX=9606 GN=KIF4A PE=1 SV=3
O95243	MBD4	-0.307713	0.00225609	Methyl-CpG-binding domain protein 4 OS=Homo sapiens OX=9606 GN=MBD4 PE=1 SV=1
O95248	SBF1	-0.0399721	0.628378	Myotubularin-related protein 5 OS=Homo sapiens OX=9606 GN=SBF1 PE=1 SV=4
O95249	GOSR1	-0.0337321	0.615922	Golgi SNAP receptor complex member 1 OS=Homo sapiens OX=9606 GN=GOSR1 PE=1 SV=1
O95251	KAT7	-0.261113	0.00356375	Histone acetyltransferase KAT7 OS=Homo sapiens OX=9606 GN=KAT7 PE=1 SV=1
O95255	ABCC6	0.0280539	0.679599	ATP-binding cassette sub-family C member 6 OS=Homo sapiens OX=9606 GN=ABCC6 PE=1 SV=2
O95258	SLC25A14	-0.0585687	0.659474	Brain mitochondrial carrier protein 1 OS=Homo sapiens OX=9606 GN=SLC25A14 PE=1 SV=1
O95260	ATE1	0.296542	0.0049317	Arginyl-tRNA--protein transferase 1 OS=Homo sapiens OX=9606 GN=ATE1 PE=1 SV=2
O95271	TNKS	0.0500755	0.401147	Poly [ADP-ribose] polymerase tankyrase-1 OS=Homo sapiens OX=9606 GN=TNKS PE=1 SV=2
O95292	VAPB	-0.372797	0.0246403	Vesicle-associated membrane protein-associated protein B/C OS=Homo sapiens OX=9606 GN=VAPB PE=1 SV=3
O95295	SNAPIN	0.129838	0.0304702	SNARE-associated protein Snapin OS=Homo sapiens OX=9606 GN=SNAPIN PE=1 SV=1
O95297	MPZL1	-0.386614	0.00291048	Myelin protein zero-like protein 1 OS=Homo sapiens OX=9606 GN=MPZL1 PE=1 SV=1
O95298	NDUFC2	-0.121425	0.0260227	NADH dehydrogenase [ubiquinone] 1 subunit C2 OS=Homo sapiens OX=9606 GN=NDUFC2 PE=1 SV=1
O95299	NDUFA10	-0.18091	0.0726916	NADH dehydrogenase [ubiquinone] 1 alpha subcomplex subunit 10, mitochondrial OS=Homo sapiens OX=9606 GN=NDUFA10 PE=1 SV=1
O95302	FKBP9	-0.898497	9.80376e-05	Peptidyl-prolyl cis-trans isomerase FKBP9 OS=Homo sapiens OX=9606 GN=FKBP9 PE=1 SV=2
O95319	CELF2	-0.369621	0.0127352	CUGBP Elav-like family member 2 OS=Homo sapiens OX=9606 GN=CELF2 PE=1 SV=1
O95336	PGLS	0.367944	0.000470549	6-phosphogluconolactonase OS=Homo sapiens OX=9606 GN=PGLS PE=1 SV=2
O95347	SMC2	-0.234325	0.00228266	Structural maintenance of chromosomes protein 2 OS=Homo sapiens OX=9606 GN=SMC2 PE=1 SV=2
O95352	ATG7	0.283744	0.00982701	Ubiquitin-like modifier-activating enzyme ATG7 OS=Homo sapiens OX=9606 GN=ATG7 PE=1 SV=1
O95359	TACC2	0.0855499	0.110646	Transforming acidic coiled-coil-containing protein 2 OS=Homo sapiens OX=9606 GN=TACC2 PE=1 SV=3
O95363	FARS2	-0.12016	0.0266412	Phenylalanine--tRNA ligase, mitochondrial OS=Homo sapiens OX=9606 GN=FARS2 PE=1 SV=1
O95365	ZBTB7A	-0.17216	0.059279	Zinc finger and BTB domain-containing protein 7A OS=Homo sapiens OX=9606 GN=ZBTB7A PE=1 SV=1
O95372	LYPLA2	0.192041	0.0487213	Acyl-protein thioesterase 2 OS=Homo sapiens OX=9606 GN=LYPLA2 PE=1 SV=1
O95373	IPO7	0.276336	0.00110003	Importin-7 OS=Homo sapiens OX=9606 GN=IPO7 PE=1 SV=1
O95376	ARIH2	0.444285	0.0072543	E3 ubiquitin-protein ligase ARIH2 OS=Homo sapiens OX=9606 GN=ARIH2 PE=1 SV=1
O95379	TNFAIP8	-0.00858093	0.925779	Tumor necrosis factor alpha-induced protein 8 OS=Homo sapiens OX=9606 GN=TNFAIP8 PE=1 SV=1
O95391	SLU7	-0.197193	0.00899084	Pre-mRNA-splicing factor SLU7 OS=Homo sapiens OX=9606 GN=SLU7 PE=1 SV=2
O95394	PGM3	0.543241	0.000134922	Phosphoacetylglucosamine mutase OS=Homo sapiens OX=9606 GN=PGM3 PE=1 SV=1
O95396	MOCS3	0.0680792	0.131166	Adenylyltransferase and sulfurtransferase MOCS3 OS=Homo sapiens OX=9606 GN=MOCS3 PE=1 SV=1
O95400	CD2BP2	-0.104729	0.09704	CD2 antigen cytoplasmic tail-binding protein 2 OS=Homo sapiens OX=9606 GN=CD2BP2 PE=1 SV=1
O95402	MED26	-0.135019	0.0726417	Mediator of RNA polymerase II transcription subunit 26 OS=Homo sapiens OX=9606 GN=MED26 PE=1 SV=2
O95405	ZFYVE9	0.0557339	0.821521	Zinc finger FYVE domain-containing protein 9 OS=Homo sapiens OX=9606 GN=ZFYVE9 PE=1 SV=2
O95425	SVIL	-0.228781	0.00373779	Supervillin OS=Homo sapiens OX=9606 GN=SVIL PE=1 SV=2
O95427	PIGN	-0.494509	0.000440019	GPI ethanolamine phosphate transferase 1 OS=Homo sapiens OX=9606 GN=PIGN PE=1 SV=1
O95429	BAG4	0.0812069	0.268369	BAG family molecular chaperone regulator 4 OS=Homo sapiens OX=9606 GN=BAG4 PE=1 SV=1
O95433	AHSA1	0.118464	0.0526989	Activator of 90 kDa heat shock protein ATPase homolog 1 OS=Homo sapiens OX=9606 GN=AHSA1 PE=1 SV=1
O95445	APOM	0.225005	0.17534	Apolipoprotein M OS=Homo sapiens OX=9606 GN=APOM PE=1 SV=2
O95453	PARN	-0.0807466	0.107426	Poly(A)-specific ribonuclease PARN OS=Homo sapiens OX=9606 GN=PARN PE=1 SV=1
O95456	PSMG1	0.227294	0.00487632	Proteasome assembly chaperone 1 OS=Homo sapiens OX=9606 GN=PSMG1 PE=1 SV=1
O95466	FMNL1	0.23414	0.0108109	Formin-like protein 1 OS=Homo sapiens OX=9606 GN=FMNL1 PE=1 SV=3
O95470	SGPL1	-0.310049	0.00100956	Sphingosine-1-phosphate lyase 1 OS=Homo sapiens OX=9606 GN=SGPL1 PE=1 SV=3
O95476	CTDNEP1	-0.163612	0.0400304	CTD nuclear envelope phosphatase 1 OS=Homo sapiens OX=9606 GN=CTDNEP1 PE=1 SV=2
O95477	ABCA1	-0.509625	0.000924182	Phospholipid-transporting ATPase ABCA1 OS=Homo sapiens OX=9606 GN=ABCA1 PE=1 SV=3
O95478	NSA2	0.0725435	0.221232	Ribosome biogenesis protein NSA2 homolog OS=Homo sapiens OX=9606 GN=NSA2 PE=1 SV=1
O95479	H6PD	-0.192795	0.00666129	GDH/6PGL endoplasmic bifunctional protein OS=Homo sapiens OX=9606 GN=H6PD PE=1 SV=2
O95486	SEC24A	0.0467876	0.292749	Protein transport protein Sec24A OS=Homo sapiens OX=9606 GN=SEC24A PE=1 SV=2
O95487	SEC24B	0.0793875	0.352998	Protein transport protein Sec24B OS=Homo sapiens OX=9606 GN=SEC24B PE=1 SV=2
O95490	ADGRL2	0.268328	0.00156754	Adhesion G protein-coupled receptor L2 OS=Homo sapiens OX=9606 GN=ADGRL2 PE=1 SV=2
O95544	NADK	0.306356	0.0030255	NAD kinase OS=Homo sapiens OX=9606 GN=NADK PE=1 SV=1
O95551	TDP2	0.0146544	0.88177	Tyrosyl-DNA phosphodiesterase 2 OS=Homo sapiens OX=9606 GN=TDP2 PE=1 SV=1
O95562	SFT2D2	-0.0889383	0.16228	Vesicle transport protein SFT2B OS=Homo sapiens OX=9606 GN=SFT2D2 PE=1 SV=1
O95563	MPC2	-0.120916	0.198103	Mitochondrial pyruvate carrier 2 OS=Homo sapiens OX=9606 GN=MPC2 PE=1 SV=1
O95568	METTL18	0.181623	0.0364943	Histidine protein methyltransferase 1 homolog OS=Homo sapiens OX=9606 GN=METTL18 PE=1 SV=1
O95571	ETHE1	-0.00688175	0.884342	Persulfide dioxygenase ETHE1, mitochondrial OS=Homo sapiens OX=9606 GN=ETHE1 PE=1 SV=2
O95573	ACSL3	-0.0918035	0.0643011	Fatty acid CoA ligase Acsl3 OS=Homo sapiens OX=9606 GN=ACSL3 PE=1 SV=3
O95602	POLR1A	0.0457989	0.440281	DNA-directed RNA polymerase I subunit RPA1 OS=Homo sapiens OX=9606 GN=POLR1A PE=1 SV=2
O95613	PCNT	-0.115751	0.245433	Pericentrin OS=Homo sapiens OX=9606 GN=PCNT PE=1 SV=4
O95619	YEATS4	-0.175092	0.0583502	YEATS domain-containing protein 4 OS=Homo sapiens OX=9606 GN=YEATS4 PE=1 SV=1
O95620	DUS4L	0.413566	0.0952626	tRNA-dihydrouridine(20a/20b) synthase [NAD(P)+]-like OS=Homo sapiens OX=9606 GN=DUS4L PE=1 SV=2
O95622	ADCY5	-0.103405	0.36133	Adenylate cyclase type 5 OS=Homo sapiens OX=9606 GN=ADCY5 PE=1 SV=3
O95625	ZBTB11	-0.219841	0.02097	Zinc finger and BTB domain-containing protein 11 OS=Homo sapiens OX=9606 GN=ZBTB11 PE=1 SV=2
O95628	CNOT4	0.0788009	0.196555	CCR4-NOT transcription complex subunit 4 OS=Homo sapiens OX=9606 GN=CNOT4 PE=1 SV=3
O95630	STAMBP	0.259678	0.0077073	STAM-binding protein OS=Homo sapiens OX=9606 GN=STAMBP PE=1 SV=1
O95639	CPSF4	-0.280711	0.00162814	Cleavage and polyadenylation specificity factor subunit 4 OS=Homo sapiens OX=9606 GN=CPSF4 PE=1 SV=1
O95671	ASMTL	0.112688	0.0480632	Probable bifunctional dTTP/UTP pyrophosphatase/methyltransferase protein OS=Homo sapiens OX=9606 GN=ASMTL PE=1 SV=3
O95674	CDS2	-0.537763	0.0522645	Phosphatidate cytidylyltransferase 2 OS=Homo sapiens OX=9606 GN=CDS2 PE=1 SV=1
O95684	CEP43	-0.0449779	0.661724	Centrosomal protein 43 OS=Homo sapiens OX=9606 GN=CEP43 PE=1 SV=1
O95685	PPP1R3D	0.17961	0.093827	Protein phosphatase 1 regulatory subunit 3D OS=Homo sapiens OX=9606 GN=PPP1R3D PE=1 SV=1
O95696	BRD1	0.0419853	0.498902	Bromodomain-containing protein 1 OS=Homo sapiens OX=9606 GN=BRD1 PE=1 SV=1
O95707	POP4	0.177543	0.0101253	Ribonuclease P protein subunit p29 OS=Homo sapiens OX=9606 GN=POP4 PE=1 SV=2
O95714	HERC2	0.0284283	0.556957	E3 ubiquitin-protein ligase HERC2 OS=Homo sapiens OX=9606 GN=HERC2 PE=1 SV=2
O95721	SNAP29	0.184668	0.0311767	Synaptosomal-associated protein 29 OS=Homo sapiens OX=9606 GN=SNAP29 PE=1 SV=1
O95747	OXSR1	0.105412	0.0798952	Serine/threonine-protein kinase OSR1 OS=Homo sapiens OX=9606 GN=OXSR1 PE=1 SV=1
O95749	GGPS1	0.355981	0.000935168	Geranylgeranyl pyrophosphate synthase OS=Homo sapiens OX=9606 GN=GGPS1 PE=1 SV=1
O95757	HSPA4L	0.16485	0.0120015	Heat shock 70 kDa protein 4L OS=Homo sapiens OX=9606 GN=HSPA4L PE=1 SV=3
O95758	PTBP3	-0.0589956	0.361253	Polypyrimidine tract-binding protein 3 OS=Homo sapiens OX=9606 GN=PTBP3 PE=1 SV=2
O95759	TBC1D8	-0.349757	0.00147169	TBC1 domain family member 8 OS=Homo sapiens OX=9606 GN=TBC1D8 PE=1 SV=3
O95772	STARD3NL	0.168146	0.196308	STARD3 N-terminal-like protein OS=Homo sapiens OX=9606 GN=STARD3NL PE=1 SV=1
O95777	LSM8	0.294565	0.292914	U6 snRNA-associated Sm-like protein LSm8 OS=Homo sapiens OX=9606 GN=LSM8 PE=1 SV=3
O95782	AP2A1	-0.0342062	0.420621	AP-2 complex subunit alpha-1 OS=Homo sapiens OX=9606 GN=AP2A1 PE=1 SV=3
O95785	WIZ	-0.336868	0.00106047	Protein Wiz OS=Homo sapiens OX=9606 GN=WIZ PE=1 SV=2
O95786	RIGI	0.158359	0.02837	Antiviral innate immune response receptor RIG-I OS=Homo sapiens OX=9606 GN=RIGI PE=1 SV=2
O95793	STAU1	-0.000460947	0.991296	Double-stranded RNA-binding protein Staufen homolog 1 OS=Homo sapiens OX=9606 GN=STAU1 PE=1 SV=2
O95801	TTC4	-0.149043	0.106572	Tetratricopeptide repeat protein 4 OS=Homo sapiens OX=9606 GN=TTC4 PE=1 SV=3
O95807	TMEM50A	0.286011	0.130842	Transmembrane protein 50A OS=Homo sapiens OX=9606 GN=TMEM50A PE=1 SV=1
O95810	CAVIN2	0.423353	0.0527994	Caveolae-associated protein 2 OS=Homo sapiens OX=9606 GN=CAVIN2 PE=1 SV=3
O95816	BAG2	-0.0708355	0.158651	BAG family molecular chaperone regulator 2 OS=Homo sapiens OX=9606 GN=BAG2 PE=1 SV=1
O95817	BAG3	0.316979	0.0124748	BAG family molecular chaperone regulator 3 OS=Homo sapiens OX=9606 GN=BAG3 PE=1 SV=3
O95819	MAP4K4	-0.0787257	0.122097	Mitogen-activated protein kinase kinase kinase kinase 4 OS=Homo sapiens OX=9606 GN=MAP4K4 PE=1 SV=2
O95822	MLYCD	-0.0369598	0.524887	Malonyl-CoA decarboxylase, mitochondrial OS=Homo sapiens OX=9606 GN=MLYCD PE=1 SV=3
O95825	CRYZL1	0.324797	0.00475925	Quinone oxidoreductase-like protein 1 OS=Homo sapiens OX=9606 GN=CRYZL1 PE=1 SV=2
O95831	AIFM1	-0.107708	0.129188	Apoptosis-inducing factor 1, mitochondrial OS=Homo sapiens OX=9606 GN=AIFM1 PE=1 SV=1
O95832	CLDN1	-0.14918	0.493613	Claudin-1 OS=Homo sapiens OX=9606 GN=CLDN1 PE=1 SV=1
O95834	EML2	0.471337	0.00025857	Echinoderm microtubule-associated protein-like 2 OS=Homo sapiens OX=9606 GN=EML2 PE=1 SV=1
O95835	LATS1	-0.125266	0.0343468	Serine/threonine-protein kinase LATS1 OS=Homo sapiens OX=9606 GN=LATS1 PE=1 SV=1
O95857	TSPAN13	-0.122768	0.305107	Tetraspanin-13 OS=Homo sapiens OX=9606 GN=TSPAN13 PE=2 SV=1
O95861	BPNT1	0.393574	0.000392367	3'(2'),5'-bisphosphate nucleotidase 1 OS=Homo sapiens OX=9606 GN=BPNT1 PE=1 SV=1
O95864	FADS2	-0.924909	0.000159541	Acyl-CoA 6-desaturase OS=Homo sapiens OX=9606 GN=FADS2 PE=1 SV=1
O95865	DDAH2	0.245133	0.0401753	Putative hydrolase DDAH2 OS=Homo sapiens OX=9606 GN=DDAH2 PE=1 SV=1
O95870	ABHD16A	-0.202144	0.0102614	Phosphatidylserine lipase ABHD16A OS=Homo sapiens OX=9606 GN=ABHD16A PE=1 SV=3
O95872	GPANK1	0.0974104	0.509622	G patch domain and ankyrin repeat-containing protein 1 OS=Homo sapiens OX=9606 GN=GPANK1 PE=1 SV=1
O95873	C6orf47	-0.671207	0.000159541	Uncharacterized protein C6orf47 OS=Homo sapiens OX=9606 GN=C6orf47 PE=1 SV=2
O95881	TXNDC12	-0.301241	0.00178783	Thioredoxin domain-containing protein 12 OS=Homo sapiens OX=9606 GN=TXNDC12 PE=1 SV=1
O95900	TRUB2	-0.184814	0.00629833	Pseudouridylate synthase TRUB2, mitochondrial OS=Homo sapiens OX=9606 GN=TRUB2 PE=1 SV=1
O95905	ECD	0.106963	0.236673	Protein ecdysoneless homolog OS=Homo sapiens OX=9606 GN=ECD PE=1 SV=1
O95926	SYF2	-0.0933961	0.143676	Pre-mRNA-splicing factor SYF2 OS=Homo sapiens OX=9606 GN=SYF2 PE=1 SV=1
O95948	ONECUT2	0.282998	0.0111585	One cut domain family member 2 OS=Homo sapiens OX=9606 GN=ONECUT2 PE=2 SV=2
O95954	FTCD	0.261242	0.00675951	Formimidoyltransferase-cyclodeaminase OS=Homo sapiens OX=9606 GN=FTCD PE=1 SV=2
O95983	MBD3	-0.412147	0.0531596	Methyl-CpG-binding domain protein 3 OS=Homo sapiens OX=9606 GN=MBD3 PE=1 SV=1
O95985	TOP3B	0.00912277	0.930434	DNA topoisomerase 3-beta-1 OS=Homo sapiens OX=9606 GN=TOP3B PE=1 SV=1
O95989	NUDT3	0.330262	0.000695309	Diphosphoinositol polyphosphate phosphohydrolase 1 OS=Homo sapiens OX=9606 GN=NUDT3 PE=1 SV=1
O95994	AGR2	1.28293	0.000128048	Anterior gradient protein 2 homolog OS=Homo sapiens OX=9606 GN=AGR2 PE=1 SV=1
O95996	APC2	0.0746093	0.588158	Adenomatous polyposis coli protein 2 OS=Homo sapiens OX=9606 GN=APC2 PE=1 SV=1
O95999	BCL10	0.36731	0.00151005	B-cell lymphoma/leukemia 10 OS=Homo sapiens OX=9606 GN=BCL10 PE=1 SV=1
O96000	NDUFB10	-0.0805689	0.163044	NADH dehydrogenase [ubiquinone] 1 beta subcomplex subunit 10 OS=Homo sapiens OX=9606 GN=NDUFB10 PE=1 SV=3
O96005	CLPTM1	-0.481382	0.000712901	Putative lipid scramblase CLPTM1 OS=Homo sapiens OX=9606 GN=CLPTM1 PE=1 SV=1
O96006	ZBED1	-0.435011	0.000625319	E3 SUMO-protein ligase ZBED1 OS=Homo sapiens OX=9606 GN=ZBED1 PE=1 SV=1
O96007	MOCS2	0.144881	0.0518212	Molybdopterin synthase catalytic subunit OS=Homo sapiens OX=9606 GN=MOCS2 PE=1 SV=1
O96008	TOMM40	-0.116178	0.0309186	Mitochondrial import receptor subunit TOM40 homolog OS=Homo sapiens OX=9606 GN=TOMM40 PE=1 SV=1
O96011	PEX11B	-0.227119	0.010749	Peroxisomal membrane protein 11B OS=Homo sapiens OX=9606 GN=PEX11B PE=1 SV=1
O96013	PAK4	-0.0148328	0.766812	Serine/threonine-protein kinase PAK 4 OS=Homo sapiens OX=9606 GN=PAK4 PE=1 SV=1
O96017	CHEK2	-0.123969	0.397313	Serine/threonine-protein kinase Chk2 OS=Homo sapiens OX=9606 GN=CHEK2 PE=1 SV=1
O96018	APBA3	0.398855	0.0865621	Amyloid-beta A4 precursor protein-binding family A member 3 OS=Homo sapiens OX=9606 GN=APBA3 PE=1 SV=1
O96019	ACTL6A	-0.0966486	0.21423	Actin-like protein 6A OS=Homo sapiens OX=9606 GN=ACTL6A PE=1 SV=1
O96028	NSD2	-0.512541	0.00134175	Histone-lysine N-methyltransferase NSD2 OS=Homo sapiens OX=9606 GN=NSD2 PE=1 SV=1
P00167	CYB5A	-0.232429	0.00715349	Cytochrome b5 OS=Homo sapiens OX=9606 GN=CYB5A PE=1 SV=2
P00338	LDHA	0.317934	0.00437991	L-lactate dehydrogenase A chain OS=Homo sapiens OX=9606 GN=LDHA PE=1 SV=2
P00352	ALDH1A1	0.165326	0.00977747	Aldehyde dehydrogenase 1A1 OS=Homo sapiens OX=9606 GN=ALDH1A1 PE=1 SV=2
P00367	GLUD1	-0.34862	0.047087	Glutamate dehydrogenase 1, mitochondrial OS=Homo sapiens OX=9606 GN=GLUD1 PE=1 SV=2
P00374	DHFR	-0.359653	0.00227685	Dihydrofolate reductase OS=Homo sapiens OX=9606 GN=DHFR PE=1 SV=2
P00387	CYB5R3	-0.324158	0.0258079	NADH-cytochrome b5 reductase 3 OS=Homo sapiens OX=9606 GN=CYB5R3 PE=1 SV=3
P00390	GSR	0.23552	0.00254481	Glutathione reductase, mitochondrial OS=Homo sapiens OX=9606 GN=GSR PE=1 SV=2
P00395	MT-CO1	0.0425511	0.892118	Cytochrome c oxidase subunit 1 OS=Homo sapiens OX=9606 GN=MT-CO1 PE=1 SV=1
P00403	MT-CO2	0.174944	0.136911	Cytochrome c oxidase subunit 2 OS=Homo sapiens OX=9606 GN=MT-CO2 PE=1 SV=1
P00414	MT-CO3	0.0574839	0.921367	Cytochrome c oxidase subunit 3 OS=Homo sapiens OX=9606 GN=MT-CO3 PE=1 SV=2
P00439	PAH	0.104469	0.0686768	Phenylalanine-4-hydroxylase OS=Homo sapiens OX=9606 GN=PAH PE=1 SV=1
P00441	SOD1	0.25469	0.194639	Superoxide dismutase [Cu-Zn] OS=Homo sapiens OX=9606 GN=SOD1 PE=1 SV=2
P00450	CP	-0.0442382	0.74063	Ceruloplasmin OS=Homo sapiens OX=9606 GN=CP PE=1 SV=2
P00480	OTC	-0.420703	0.000526001	Ornithine transcarbamylase, mitochondrial OS=Homo sapiens OX=9606 GN=OTC PE=1 SV=3
P00488	F13A1	-0.267715	0.185285	Coagulation factor XIII A chain OS=Homo sapiens OX=9606 GN=F13A1 PE=1 SV=5
P00491	PNP	0.376643	0.00123176	Purine nucleoside phosphorylase OS=Homo sapiens OX=9606 GN=PNP PE=1 SV=2
P00492	HPRT1	0.353335	0.00187296	Hypoxanthine-guanine phosphoribosyltransferase OS=Homo sapiens OX=9606 GN=HPRT1 PE=1 SV=2
P00505	GOT2	-0.0583376	0.201668	Aspartate aminotransferase, mitochondrial OS=Homo sapiens OX=9606 GN=GOT2 PE=1 SV=3
P00519	ABL1	-0.0119088	0.890625	Tyrosine-protein kinase ABL1 OS=Homo sapiens OX=9606 GN=ABL1 PE=1 SV=4
P00533	EGFR	-0.273089	0.0104989	Epidermal growth factor receptor OS=Homo sapiens OX=9606 GN=EGFR PE=1 SV=2
P00540	MOS	0.544786	0.00707538	Proto-oncogene serine/threonine-protein kinase mos OS=Homo sapiens OX=9606 GN=MOS PE=1 SV=1
P00558	PGK1	0.354193	0.000923648	Phosphoglycerate kinase 1 OS=Homo sapiens OX=9606 GN=PGK1 PE=1 SV=3
P00568	AK1	0.402678	0.000365833	Adenylate kinase isoenzyme 1 OS=Homo sapiens OX=9606 GN=AK1 PE=1 SV=3
P00734	F2	0.395439	0.00131978	Prothrombin OS=Homo sapiens OX=9606 GN=F2 PE=1 SV=2
P00738	HP	-0.405655	0.00404005	Haptoglobin OS=Homo sapiens OX=9606 GN=HP PE=1 SV=1
P00739	HPR	-0.0556797	0.25	Haptoglobin-related protein OS=Homo sapiens OX=9606 GN=HPR PE=2 SV=2
P00742	F10	-0.115188	0.223551	Coagulation factor X OS=Homo sapiens OX=9606 GN=F10 PE=1 SV=2
P00747	PLG	-0.312068	0.00201475	Plasminogen OS=Homo sapiens OX=9606 GN=PLG PE=1 SV=2
P00751	CFB	0.15852	0.0087433	Complement factor B OS=Homo sapiens OX=9606 GN=CFB PE=1 SV=2
P00813	ADA	-0.0889448	0.232752	Adenosine deaminase OS=Homo sapiens OX=9606 GN=ADA PE=1 SV=3
P00846	MT-ATP6	-0.180488	0.0241011	ATP synthase subunit a OS=Homo sapiens OX=9606 GN=MT-ATP6 PE=1 SV=1
P00966	ASS1	0.416378	0.00131978	Argininosuccinate synthase OS=Homo sapiens OX=9606 GN=ASS1 PE=1 SV=2
P01008	SERPINC1	0.97839	0.000274308	Antithrombin-III OS=Homo sapiens OX=9606 GN=SERPINC1 PE=1 SV=1
P01009	SERPINA1	0.67328	0.000188886	Alpha-1-antitrypsin OS=Homo sapiens OX=9606 GN=SERPINA1 PE=1 SV=3
P01011	SERPINA3	-0.0571701	0.557988	Alpha-1-antichymotrypsin OS=Homo sapiens OX=9606 GN=SERPINA3 PE=1 SV=2
P01019	AGT	0.248435	0.00308348	Angiotensinogen OS=Homo sapiens OX=9606 GN=AGT PE=1 SV=4
P01023	A2M	0.911915	0.000128048	Alpha-2-macroglobulin OS=Homo sapiens OX=9606 GN=A2M PE=1 SV=3
P01024	C3	0.0840423	0.130288	Complement C3 OS=Homo sapiens OX=9606 GN=C3 PE=1 SV=2
P01031	C5	0.915396	0.000109946	Complement C5 OS=Homo sapiens OX=9606 GN=C5 PE=1 SV=4
P01034	CST3	-0.338905	0.00127014	Cystatin-C OS=Homo sapiens OX=9606 GN=CST3 PE=1 SV=1
P01106	MYC	-0.483989	0.000700418	Myc proto-oncogene protein OS=Homo sapiens OX=9606 GN=MYC PE=1 SV=2
P01111	NRAS	-0.108317	0.0584644	GTPase NRas OS=Homo sapiens OX=9606 GN=NRAS PE=1 SV=1
P01112	HRAS	-0.111934	0.076073	GTPase HRas OS=Homo sapiens OX=9606 GN=HRAS PE=1 SV=1
P01116	KRAS	-0.332989	0.00341979	GTPase KRas OS=Homo sapiens OX=9606 GN=KRAS PE=1 SV=1
P01130	LDLR	-0.222395	0.099928	Low-density lipoprotein receptor OS=Homo sapiens OX=9606 GN=LDLR PE=1 SV=1
P01135	TGFA	0.13313	0.601249	Protransforming growth factor alpha OS=Homo sapiens OX=9606 GN=TGFA PE=1 SV=1
P01137	TGFB1	0.411872	0.0036823	Transforming growth factor beta-1 proprotein OS=Homo sapiens OX=9606 GN=TGFB1 PE=1 SV=3
P01344	IGF2	-0.0319693	0.616461	Insulin-like growth factor II OS=Homo sapiens OX=9606 GN=IGF2 PE=1 SV=1
P02458	COL2A1	-0.268457	0.0468822	Collagen alpha-1(II) chain OS=Homo sapiens OX=9606 GN=COL2A1 PE=1 SV=3
P02545	LMNA	-0.270349	0.00204309	Prelamin-A/C OS=Homo sapiens OX=9606 GN=LMNA PE=1 SV=1
P02647	APOA1	-0.226892	0.0101725	Apolipoprotein A-I OS=Homo sapiens OX=9606 GN=APOA1 PE=1 SV=1
P02649	APOE	-0.0322625	0.499168	Apolipoprotein E OS=Homo sapiens OX=9606 GN=APOE PE=1 SV=1
P02652	APOA2	0.216686	0.0404943	Apolipoprotein A-II OS=Homo sapiens OX=9606 GN=APOA2 PE=1 SV=1
P02654	APOC1	-0.260822	0.0944947	Apolipoprotein C-I OS=Homo sapiens OX=9606 GN=APOC1 PE=1 SV=1
P02655	APOC2	-0.0694239	0.642618	Apolipoprotein C-II OS=Homo sapiens OX=9606 GN=APOC2 PE=1 SV=1
P02656	APOC3	-0.226552	0.0540913	Apolipoprotein C-III OS=Homo sapiens OX=9606 GN=APOC3 PE=1 SV=1
P02671	FGA	-0.263073	0.00227685	Fibrinogen alpha chain OS=Homo sapiens OX=9606 GN=FGA PE=1 SV=2
P02675	FGB	-0.378027	0.00129828	Fibrinogen beta chain OS=Homo sapiens OX=9606 GN=FGB PE=1 SV=2
P02679	FGG	-0.568414	0.000470166	Fibrinogen gamma chain OS=Homo sapiens OX=9606 GN=FGG PE=1 SV=3
P02749	APOH	0.217231	0.114025	Beta-2-glycoprotein 1 OS=Homo sapiens OX=9606 GN=APOH PE=1 SV=3
P02750	LRG1	-0.161413	0.184633	Leucine-rich alpha-2-glycoprotein OS=Homo sapiens OX=9606 GN=LRG1 PE=1 SV=2
P02751	FN1	1.48043	0.000154317	Fibronectin OS=Homo sapiens OX=9606 GN=FN1 PE=1 SV=5
P02753	RBP4	-0.23957	0.0151158	Retinol-binding protein 4 OS=Homo sapiens OX=9606 GN=RBP4 PE=1 SV=3
P02760	AMBP	0.269318	0.0106405	Protein AMBP OS=Homo sapiens OX=9606 GN=AMBP PE=1 SV=1
P02763	ORM1	0.822384	0.0301391	Alpha-1-acid glycoprotein 1 OS=Homo sapiens OX=9606 GN=ORM1 PE=1 SV=2
P02765	AHSG	0.795683	0.000218384	Alpha-2-HS-glycoprotein OS=Homo sapiens OX=9606 GN=AHSG PE=1 SV=2
P02766	TTR	0.0200935	0.739525	Transthyretin OS=Homo sapiens OX=9606 GN=TTR PE=1 SV=1
P02771	AFP	-0.309418	0.292516	Alpha-fetoprotein OS=Homo sapiens OX=9606 GN=AFP PE=1 SV=1
P02774	GC	-0.489703	0.0176943	Vitamin D-binding protein OS=Homo sapiens OX=9606 GN=GC PE=1 SV=2
P02786	TFRC	-0.53758	0.00025857	Transferrin receptor protein 1 OS=Homo sapiens OX=9606 GN=TFRC PE=1 SV=2
P02787	TF	-0.612274	0.000128048	Serotransferrin OS=Homo sapiens OX=9606 GN=TF PE=1 SV=4
P02792	FTL	0.250727	0.00619858	Ferritin light chain OS=Homo sapiens OX=9606 GN=FTL PE=1 SV=2
P02794	FTH1	0.388798	0.00139342	Ferritin heavy chain OS=Homo sapiens OX=9606 GN=FTH1 PE=1 SV=2
P03886	MT-ND1	-0.0875675	0.344215	NADH-ubiquinone oxidoreductase chain 1 OS=Homo sapiens OX=9606 GN=MT-ND1 PE=1 SV=1
P03897	MT-ND3	0.274521	0.477533	NADH-ubiquinone oxidoreductase chain 3 OS=Homo sapiens OX=9606 GN=MT-ND3 PE=1 SV=1
P03905	MT-ND4	0.080061	0.730607	NADH-ubiquinone oxidoreductase chain 4 OS=Homo sapiens OX=9606 GN=MT-ND4 PE=1 SV=1
P03915	MT-ND5	-0.139091	0.0617384	NADH-ubiquinone oxidoreductase chain 5 OS=Homo sapiens OX=9606 GN=MT-ND5 PE=1 SV=2
P03923	MT-ND6	0.0146746	0.939536	NADH-ubiquinone oxidoreductase chain 6 OS=Homo sapiens OX=9606 GN=MT-ND6 PE=1 SV=2
P03928	MT-ATP8	-0.230831	0.00994566	ATP synthase protein 8 OS=Homo sapiens OX=9606 GN=MT-ATP8 PE=1 SV=1
P03950	ANG	0.465682	0.000339361	Angiogenin OS=Homo sapiens OX=9606 GN=ANG PE=1 SV=1
P03951	F11	0.83269	0.000218384	Coagulation factor XI OS=Homo sapiens OX=9606 GN=F11 PE=1 SV=1
P04003	C4BPA	0.688319	0.000171124	C4b-binding protein alpha chain OS=Homo sapiens OX=9606 GN=C4BPA PE=1 SV=2
P04004	VTN	-0.213459	0.18896	Vitronectin OS=Homo sapiens OX=9606 GN=VTN PE=1 SV=1
P04035	HMGCR	-0.484321	0.000931006	3-hydroxy-3-methylglutaryl-coenzyme A reductase OS=Homo sapiens OX=9606 GN=HMGCR PE=1 SV=1
P04040	CAT	-0.376579	0.000386435	Catalase OS=Homo sapiens OX=9606 GN=CAT PE=1 SV=3
P04049	RAF1	-0.0619492	0.420335	RAF proto-oncogene serine/threonine-protein kinase OS=Homo sapiens OX=9606 GN=RAF1 PE=1 SV=1
P04062	GBA1	-0.110191	0.163069	Lysosomal acid glucosylceramidase OS=Homo sapiens OX=9606 GN=GBA1 PE=1 SV=3
P04066	FUCA1	-0.36653	0.00178537	Tissue alpha-L-fucosidase OS=Homo sapiens OX=9606 GN=FUCA1 PE=1 SV=4
P04070	PROC	0.827383	7.01938e-05	Vitamin K-dependent protein C OS=Homo sapiens OX=9606 GN=PROC PE=1 SV=1
P04075	ALDOA	0.342097	0.0121335	Fructose-bisphosphate aldolase A OS=Homo sapiens OX=9606 GN=ALDOA PE=1 SV=2
P04080	CSTB	0.495822	0.00222978	Cystatin-B OS=Homo sapiens OX=9606 GN=CSTB PE=1 SV=2
P04114	APOB	-0.73833	0.000134922	Apolipoprotein B-100 OS=Homo sapiens OX=9606 GN=APOB PE=1 SV=3
P04150	NR3C1	0.0149773	0.939536	Glucocorticoid receptor OS=Homo sapiens OX=9606 GN=NR3C1 PE=1 SV=1
P04156	PRNP	-0.860235	8.0351e-05	Major prion protein OS=Homo sapiens OX=9606 GN=PRNP PE=1 SV=1
P04179	SOD2	0.0844088	0.076224	Superoxide dismutase [Mn], mitochondrial OS=Homo sapiens OX=9606 GN=SOD2 PE=1 SV=3
P04180	LCAT	0.392442	0.00458306	Phosphatidylcholine-sterol acyltransferase OS=Homo sapiens OX=9606 GN=LCAT PE=1 SV=1
P04181	OAT	-0.259992	0.00353016	Ornithine aminotransferase, mitochondrial OS=Homo sapiens OX=9606 GN=OAT PE=1 SV=1
P04183	TK1	-0.533468	0.00407461	Thymidine kinase, cytosolic OS=Homo sapiens OX=9606 GN=TK1 PE=1 SV=2
P04217	A1BG	0.501444	0.00092802	Alpha-1B-glycoprotein OS=Homo sapiens OX=9606 GN=A1BG PE=1 SV=4
P04233	CD74	-1.06198	0.000131476	HLA class II histocompatibility antigen gamma chain OS=Homo sapiens OX=9606 GN=CD74 PE=1 SV=3
P04406	GAPDH	0.356976	0.000573687	Glyceraldehyde-3-phosphate dehydrogenase OS=Homo sapiens OX=9606 GN=GAPDH PE=1 SV=3
P04424	ASL	0.566754	0.000470581	Argininosuccinate lyase OS=Homo sapiens OX=9606 GN=ASL PE=1 SV=4
P04439	HLA-A	-0.0810526	0.452718	HLA class I histocompatibility antigen, A alpha chain OS=Homo sapiens OX=9606 GN=HLA-A PE=1 SV=2
P04626	ERBB2	-0.495695	0.00202023	Receptor tyrosine-protein kinase erbB-2 OS=Homo sapiens OX=9606 GN=ERBB2 PE=1 SV=1
P04632	CAPNS1	0.269481	0.00292871	Calpain small subunit 1 OS=Homo sapiens OX=9606 GN=CAPNS1 PE=1 SV=1
P04792	HSPB1	-0.259124	0.00659865	Heat shock protein beta-1 OS=Homo sapiens OX=9606 GN=HSPB1 PE=1 SV=2
P04818	TYMS	-0.292772	0.0149291	Thymidylate synthase OS=Homo sapiens OX=9606 GN=TYMS PE=1 SV=3
P04843	RPN1	-0.304617	0.000877039	Dolichyl-diphosphooligosaccharide--protein glycosyltransferase subunit 1 OS=Homo sapiens OX=9606 GN=RPN1 PE=1 SV=1
P04844	RPN2	-0.356572	0.000470166	Dolichyl-diphosphooligosaccharide--protein glycosyltransferase subunit 2 OS=Homo sapiens OX=9606 GN=RPN2 PE=1 SV=3
P04899	GNAI2	-0.420746	0.00309454	Guanine nucleotide-binding protein G(i) subunit alpha-2 OS=Homo sapiens OX=9606 GN=GNAI2 PE=1 SV=3
P04920	SLC4A2	0.122387	0.155648	Anion exchange protein 2 OS=Homo sapiens OX=9606 GN=SLC4A2 PE=1 SV=4
P05023	ATP1A1	-0.17371	0.0173461	Sodium/potassium-transporting ATPase subunit alpha-1 OS=Homo sapiens OX=9606 GN=ATP1A1 PE=1 SV=1
P05026	ATP1B1	0.00294829	0.971533	Sodium/potassium-transporting ATPase subunit beta-1 OS=Homo sapiens OX=9606 GN=ATP1B1 PE=1 SV=1
P05067	APP	0.0508774	0.282552	Amyloid-beta precursor protein OS=Homo sapiens OX=9606 GN=APP PE=1 SV=3
P05091	ALDH2	-0.0444655	0.447721	Aldehyde dehydrogenase, mitochondrial OS=Homo sapiens OX=9606 GN=ALDH2 PE=1 SV=2
P05107	ITGB2	0.0458784	0.31381	Integrin beta-2 OS=Homo sapiens OX=9606 GN=ITGB2 PE=1 SV=3
P05114	HMGN1	-0.422458	0.0534049	Non-histone chromosomal protein HMG-14 OS=Homo sapiens OX=9606 GN=HMGN1 PE=1 SV=3
P05121	SERPINE1	0.213352	0.14127	Plasminogen activator inhibitor 1 OS=Homo sapiens OX=9606 GN=SERPINE1 PE=1 SV=1
P05141	SLC25A5	-0.0656268	0.407995	ADP/ATP translocase 2 OS=Homo sapiens OX=9606 GN=SLC25A5 PE=1 SV=7
P05154	SERPINA5	0.359633	0.000499665	Plasma serine protease inhibitor OS=Homo sapiens OX=9606 GN=SERPINA5 PE=1 SV=3
P05156	CFI	0.697693	0.000470613	Complement factor I OS=Homo sapiens OX=9606 GN=CFI PE=1 SV=2
P05161	ISG15	0.432546	0.000272398	Ubiquitin-like protein ISG15 OS=Homo sapiens OX=9606 GN=ISG15 PE=1 SV=5
P05162	LGALS2	0.176292	0.0923603	Galectin-2 OS=Homo sapiens OX=9606 GN=LGALS2 PE=1 SV=3
P05165	PCCA	-0.0206924	0.628052	Propionyl-CoA carboxylase alpha chain, mitochondrial OS=Homo sapiens OX=9606 GN=PCCA PE=1 SV=4
P05166	PCCB	-0.10055	0.225311	Propionyl-CoA carboxylase beta chain, mitochondrial OS=Homo sapiens OX=9606 GN=PCCB PE=1 SV=3
P05198	EIF2S1	0.2932	0.000981085	Eukaryotic translation initiation factor 2 subunit 1 OS=Homo sapiens OX=9606 GN=EIF2S1 PE=1 SV=3
P05204	HMGN2	-0.328354	0.0153908	Non-histone chromosomal protein HMG-17 OS=Homo sapiens OX=9606 GN=HMGN2 PE=1 SV=3
P05362	ICAM1	-0.317653	0.00664442	Intercellular adhesion molecule 1 OS=Homo sapiens OX=9606 GN=ICAM1 PE=1 SV=2
P05387	RPLP2	0.0780702	0.248781	Large ribosomal subunit protein P2 OS=Homo sapiens OX=9606 GN=RPLP2 PE=1 SV=1
P05388	RPLP0	0.334001	0.0249227	Large ribosomal subunit protein uL10 OS=Homo sapiens OX=9606 GN=RPLP0 PE=1 SV=1
P05412	JUN	-0.513407	0.000441811	Transcription factor Jun OS=Homo sapiens OX=9606 GN=JUN PE=1 SV=2
P05423	POLR3D	0.102153	0.0765805	DNA-directed RNA polymerase III subunit RPC4 OS=Homo sapiens OX=9606 GN=POLR3D PE=1 SV=2
P05455	SSB	0.465564	0.00086331	Lupus La protein OS=Homo sapiens OX=9606 GN=SSB PE=1 SV=2
P05543	SERPINA7	0.295279	0.00226106	Thyroxine-binding globulin OS=Homo sapiens OX=9606 GN=SERPINA7 PE=1 SV=2
P05546	SERPIND1	0.585419	0.000487199	Heparin cofactor 2 OS=Homo sapiens OX=9606 GN=SERPIND1 PE=1 SV=3
P05556	ITGB1	-0.343439	0.00221342	Integrin beta-1 OS=Homo sapiens OX=9606 GN=ITGB1 PE=1 SV=2
P05981	HPN	-0.0289089	0.826819	Serine protease hepsin OS=Homo sapiens OX=9606 GN=HPN PE=1 SV=1
P06132	UROD	0.310291	0.018348	Uroporphyrinogen decarboxylase OS=Homo sapiens OX=9606 GN=UROD PE=1 SV=2
P06133	UGT2B4	-0.367382	0.00175426	UDP-glucuronosyltransferase 2B4 OS=Homo sapiens OX=9606 GN=UGT2B4 PE=1 SV=2
P06213	INSR	-0.220646	0.00220227	Insulin receptor OS=Homo sapiens OX=9606 GN=INSR PE=1 SV=4
P06241	FYN	-0.547408	0.0104453	Tyrosine-protein kinase Fyn OS=Homo sapiens OX=9606 GN=FYN PE=1 SV=3
P06280	GLA	-0.522567	0.000504595	Alpha-galactosidase A OS=Homo sapiens OX=9606 GN=GLA PE=1 SV=1
P06396	GSN	-0.0447008	0.308096	Gelsolin OS=Homo sapiens OX=9606 GN=GSN PE=1 SV=1
P06400	RB1	-0.258045	0.00146592	Retinoblastoma-associated protein OS=Homo sapiens OX=9606 GN=RB1 PE=1 SV=2
P06454	PTMA	-0.0401801	0.676166	Prothymosin alpha OS=Homo sapiens OX=9606 GN=PTMA PE=1 SV=2
P06493	CDK1	-0.542231	0.000618943	Cyclin-dependent kinase 1 OS=Homo sapiens OX=9606 GN=CDK1 PE=1 SV=3
P06576	ATP5F1B	-0.108951	0.142372	ATP synthase subunit beta, mitochondrial OS=Homo sapiens OX=9606 GN=ATP5F1B PE=1 SV=3
P06681	C2	0.0886904	0.252076	Complement C2 OS=Homo sapiens OX=9606 GN=C2 PE=1 SV=2
P06703	S100A6	0.521489	0.0593736	Protein S100-A6 OS=Homo sapiens OX=9606 GN=S100A6 PE=1 SV=1
P06730	EIF4E	0.203322	0.00403513	Eukaryotic translation initiation factor 4E OS=Homo sapiens OX=9606 GN=EIF4E PE=1 SV=2
P06732	CKM	0.188513	0.0101541	Creatine kinase M-type OS=Homo sapiens OX=9606 GN=CKM PE=1 SV=2
P06733	ENO1	0.39892	0.000712901	Alpha-enolase OS=Homo sapiens OX=9606 GN=ENO1 PE=1 SV=2
P06737	PYGL	0.322413	0.000948664	Glycogen phosphorylase, liver form OS=Homo sapiens OX=9606 GN=PYGL PE=1 SV=4
P06744	GPI	0.337574	0.000725278	Glucose-6-phosphate isomerase OS=Homo sapiens OX=9606 GN=GPI PE=1 SV=4
P06746	POLB	0.133892	0.0402527	DNA polymerase beta OS=Homo sapiens OX=9606 GN=POLB PE=1 SV=3
P06748	NPM1	-0.0782699	0.457158	Nucleophosmin OS=Homo sapiens OX=9606 GN=NPM1 PE=1 SV=2
P06753	TPM3	-0.0069305	0.894764	Tropomyosin alpha-3 chain OS=Homo sapiens OX=9606 GN=TPM3 PE=1 SV=2
P06756	ITGAV	-0.157462	0.24709	Integrin alpha-V OS=Homo sapiens OX=9606 GN=ITGAV PE=1 SV=2
P06865	HEXA	-0.30271	0.00428155	Beta-hexosaminidase subunit alpha OS=Homo sapiens OX=9606 GN=HEXA PE=1 SV=2
P07093	SERPINE2	0.269776	0.00887614	Glia-derived nexin OS=Homo sapiens OX=9606 GN=SERPINE2 PE=1 SV=1
P07099	EPHX1	-0.459423	0.000899147	Epoxide hydrolase 1 OS=Homo sapiens OX=9606 GN=EPHX1 PE=1 SV=1
P07108	DBI	0.337158	0.00172983	Acyl-CoA-binding protein OS=Homo sapiens OX=9606 GN=DBI PE=1 SV=2
P07148	FABP1	0.287198	0.00114708	Fatty acid-binding protein, liver OS=Homo sapiens OX=9606 GN=FABP1 PE=1 SV=1
P07195	LDHB	0.371215	0.0160051	L-lactate dehydrogenase B chain OS=Homo sapiens OX=9606 GN=LDHB PE=1 SV=2
P07199	CENPB	-0.0603083	0.347681	Major centromere autoantigen B OS=Homo sapiens OX=9606 GN=CENPB PE=1 SV=2
P07203	GPX1	0.0177803	0.796998	Glutathione peroxidase 1 OS=Homo sapiens OX=9606 GN=GPX1 PE=1 SV=4
P07205	PGK2	0.283687	0.00118866	Phosphoglycerate kinase 2 OS=Homo sapiens OX=9606 GN=PGK2 PE=1 SV=3
P07225	PROS1	-0.37115	0.00369627	Vitamin K-dependent protein S OS=Homo sapiens OX=9606 GN=PROS1 PE=1 SV=1
P07237	P4HB	-0.289395	0.0225347	Protein disulfide-isomerase OS=Homo sapiens OX=9606 GN=P4HB PE=1 SV=3
P07305	H1-0	-0.0304771	0.763128	Histone H1.0 OS=Homo sapiens OX=9606 GN=H1-0 PE=1 SV=3
P07306	ASGR1	-0.52405	0.000657938	Asialoglycoprotein receptor 1 OS=Homo sapiens OX=9606 GN=ASGR1 PE=1 SV=2
P07307	ASGR2	-0.587778	0.000131476	Asialoglycoprotein receptor 2 OS=Homo sapiens OX=9606 GN=ASGR2 PE=1 SV=2
P07311	ACYP1	-0.00870647	0.896437	Acylphosphatase-1 OS=Homo sapiens OX=9606 GN=ACYP1 PE=1 SV=2
P07355	ANXA2	0.558667	0.000301865	Annexin A2 OS=Homo sapiens OX=9606 GN=ANXA2 PE=1 SV=2
P07357	C8A	0.225308	0.00924811	Complement component C8 alpha chain OS=Homo sapiens OX=9606 GN=C8A PE=1 SV=2
P07384	CAPN1	0.278552	0.00101219	Calpain-1 catalytic subunit OS=Homo sapiens OX=9606 GN=CAPN1 PE=1 SV=1
P07437	TUBB	-0.0319153	0.435855	Tubulin beta chain OS=Homo sapiens OX=9606 GN=TUBB PE=1 SV=2
P07602	PSAP	-0.0406092	0.456574	Prosaposin OS=Homo sapiens OX=9606 GN=PSAP PE=1 SV=2
P07686	HEXB	-0.25893	0.00128026	Beta-hexosaminidase subunit beta OS=Homo sapiens OX=9606 GN=HEXB PE=1 SV=4
P07711	CTSL	0.260114	0.00311916	Procathepsin L OS=Homo sapiens OX=9606 GN=CTSL PE=1 SV=2
P07737	PFN1	0.301382	0.0014189	Profilin-1 OS=Homo sapiens OX=9606 GN=PFN1 PE=1 SV=2
P07738	BPGM	0.303299	0.130472	Bisphosphoglycerate mutase OS=Homo sapiens OX=9606 GN=BPGM PE=1 SV=2
P07741	APRT	0.378271	0.00157011	Adenine phosphoribosyltransferase OS=Homo sapiens OX=9606 GN=APRT PE=1 SV=2
P07814	EPRS1	0.155378	0.0665652	Bifunctional glutamate/proline--tRNA ligase OS=Homo sapiens OX=9606 GN=EPRS1 PE=1 SV=5
P07858	CTSB	-0.0755915	0.208004	Cathepsin B OS=Homo sapiens OX=9606 GN=CTSB PE=1 SV=3
P07900	HSP90AA1	0.0979631	0.0371173	Heat shock protein HSP 90-alpha OS=Homo sapiens OX=9606 GN=HSP90AA1 PE=1 SV=5
P07902	GALT	0.262929	0.0015269	Galactose-1-phosphate uridylyltransferase OS=Homo sapiens OX=9606 GN=GALT PE=1 SV=3
P07910	HNRNPC	-0.330707	0.00781289	Heterogeneous nuclear ribonucleoproteins C1/C2 OS=Homo sapiens OX=9606 GN=HNRNPC PE=1 SV=4
P07919	UQCRH	-0.361846	0.00160434	Cytochrome b-c1 complex subunit 6, mitochondrial OS=Homo sapiens OX=9606 GN=UQCRH PE=1 SV=2
P07942	LAMB1	-0.369924	0.00152855	Laminin subunit beta-1 OS=Homo sapiens OX=9606 GN=LAMB1 PE=1 SV=2
P07947	YES1	-0.00218431	0.97108	Tyrosine-protein kinase Yes OS=Homo sapiens OX=9606 GN=YES1 PE=1 SV=3
P07948	LYN	-0.211267	0.0781028	Tyrosine-protein kinase Lyn OS=Homo sapiens OX=9606 GN=LYN PE=1 SV=3
P07951	TPM2	-0.0260804	0.662561	Tropomyosin beta chain OS=Homo sapiens OX=9606 GN=TPM2 PE=1 SV=1
P07954	FH	-0.14551	0.0767301	Fumarate hydratase, mitochondrial OS=Homo sapiens OX=9606 GN=FH PE=1 SV=3
P07992	ERCC1	0.0986596	0.169491	DNA excision repair protein ERCC-1 OS=Homo sapiens OX=9606 GN=ERCC1 PE=1 SV=1
P07996	THBS1	0.218509	0.023092	Thrombospondin-1 OS=Homo sapiens OX=9606 GN=THBS1 PE=1 SV=2
P08034	GJB1	0.57199	0.00169968	Gap junction beta-1 protein OS=Homo sapiens OX=9606 GN=GJB1 PE=1 SV=1
P08047	SP1	-0.271304	0.0137215	Transcription factor Sp1 OS=Homo sapiens OX=9606 GN=SP1 PE=1 SV=3
P08069	IGF1R	-0.534896	0.000155285	Insulin-like growth factor 1 receptor OS=Homo sapiens OX=9606 GN=IGF1R PE=1 SV=1
P08133	ANXA6	0.291009	0.00102336	Annexin A6 OS=Homo sapiens OX=9606 GN=ANXA6 PE=1 SV=3
P08138	NGFR	-0.318224	0.011015	Tumor necrosis factor receptor superfamily member 16 OS=Homo sapiens OX=9606 GN=NGFR PE=1 SV=1
P08174	CD55	0.565289	0.000725278	Complement decay-accelerating factor OS=Homo sapiens OX=9606 GN=CD55 PE=1 SV=4
P08183	ABCB1	0.130434	0.029487	ATP-dependent translocase ABCB1 OS=Homo sapiens OX=9606 GN=ABCB1 PE=1 SV=3
P08185	SERPINA6	0.319809	0.000924182	Corticosteroid-binding globulin OS=Homo sapiens OX=9606 GN=SERPINA6 PE=1 SV=1
P08195	SLC3A2	-0.0645921	0.144251	Amino acid transporter heavy chain SLC3A2 OS=Homo sapiens OX=9606 GN=SLC3A2 PE=1 SV=3
P08236	GUSB	-0.681879	0.000154317	Beta-glucuronidase OS=Homo sapiens OX=9606 GN=GUSB PE=1 SV=2
P08238	HSP90AB1	0.130191	0.0412154	Heat shock protein HSP 90-beta OS=Homo sapiens OX=9606 GN=HSP90AB1 PE=1 SV=4
P08240	SRPRA	-0.543935	0.000499665	Signal recognition particle receptor subunit alpha OS=Homo sapiens OX=9606 GN=SRPRA PE=1 SV=2
P08243	ASNS	0.339591	0.00362735	Asparagine synthetase [glutamine-hydrolyzing] OS=Homo sapiens OX=9606 GN=ASNS PE=1 SV=4
P08247	SYP	0.327603	0.0107859	Synaptophysin OS=Homo sapiens OX=9606 GN=SYP PE=1 SV=3
P08263	GSTA1	0.224703	0.0186175	Glutathione S-transferase A1 OS=Homo sapiens OX=9606 GN=GSTA1 PE=1 SV=3
P08319	ADH4	0.737149	0.000213626	All-trans-retinol dehydrogenase [NAD(+)] ADH4 OS=Homo sapiens OX=9606 GN=ADH4 PE=1 SV=5
P08397	HMBS	0.333956	0.000725278	Porphobilinogen deaminase OS=Homo sapiens OX=9606 GN=HMBS PE=1 SV=2
P08559	PDHA1	-0.0641098	0.321234	Pyruvate dehydrogenase E1 component subunit alpha, somatic form, mitochondrial OS=Homo sapiens OX=9606 GN=PDHA1 PE=1 SV=3
P08567	PLEK	-0.207701	0.081096	Pleckstrin OS=Homo sapiens OX=9606 GN=PLEK PE=1 SV=3
P08571	CD14	-0.161955	0.346985	Monocyte differentiation antigen CD14 OS=Homo sapiens OX=9606 GN=CD14 PE=1 SV=2
P08574	CYC1	-0.20015	0.0184498	Cytochrome c1, heme protein, mitochondrial OS=Homo sapiens OX=9606 GN=CYC1 PE=1 SV=3
P08579	SNRPB2	0.00580566	0.932884	U2 small nuclear ribonucleoprotein B'' OS=Homo sapiens OX=9606 GN=SNRPB2 PE=1 SV=1
P08581	MET	-0.151837	0.0834384	Hepatocyte growth factor receptor OS=Homo sapiens OX=9606 GN=MET PE=1 SV=4
P08582	MELTF	-0.489235	0.00106551	Melanotransferrin OS=Homo sapiens OX=9606 GN=MELTF PE=1 SV=2
P08590	MYL3	-0.130346	0.0846981	Myosin light chain 3 OS=Homo sapiens OX=9606 GN=MYL3 PE=1 SV=3
P08621	SNRNP70	0.0362715	0.574098	U1 small nuclear ribonucleoprotein 70 kDa OS=Homo sapiens OX=9606 GN=SNRNP70 PE=1 SV=2
P08631	HCK	-0.0180281	0.749579	Tyrosine-protein kinase HCK OS=Homo sapiens OX=9606 GN=HCK PE=1 SV=5
P08697	SERPINF2	1.00567	7.01938e-05	Alpha-2-antiplasmin OS=Homo sapiens OX=9606 GN=SERPINF2 PE=1 SV=3
P08708	RPS17	0.124366	0.0204277	Small ribosomal subunit protein eS17 OS=Homo sapiens OX=9606 GN=RPS17 PE=1 SV=2
P08709	F7	0.168275	0.0380167	Coagulation factor VII OS=Homo sapiens OX=9606 GN=F7 PE=1 SV=1
P08754	GNAI3	-0.285111	0.00448943	Guanine nucleotide-binding protein G(i) subunit alpha-3 OS=Homo sapiens OX=9606 GN=GNAI3 PE=1 SV=3
P08758	ANXA5	0.471488	0.00057806	Annexin A5 OS=Homo sapiens OX=9606 GN=ANXA5 PE=1 SV=2
P08833	IGFBP1	0.709986	0.000470166	Insulin-like growth factor-binding protein 1 OS=Homo sapiens OX=9606 GN=IGFBP1 PE=1 SV=1
P08865	RPSA	0.102968	0.301456	Small ribosomal subunit protein uS2 OS=Homo sapiens OX=9606 GN=RPSA PE=1 SV=4
P08922	ROS1	0.120688	0.224046	Proto-oncogene tyrosine-protein kinase ROS OS=Homo sapiens OX=9606 GN=ROS1 PE=1 SV=3
P08962	CD63	0.260182	0.00700714	CD63 antigen OS=Homo sapiens OX=9606 GN=CD63 PE=1 SV=2
P09001	MRPL3	-0.0842371	0.168819	Large ribosomal subunit protein uL3m OS=Homo sapiens OX=9606 GN=MRPL3 PE=1 SV=1
P09012	SNRPA	0.0696057	0.160429	U1 small nuclear ribonucleoprotein A OS=Homo sapiens OX=9606 GN=SNRPA PE=1 SV=3
P09104	ENO2	0.339618	0.00119768	Gamma-enolase OS=Homo sapiens OX=9606 GN=ENO2 PE=1 SV=3
P09110	ACAA1	-0.0890691	0.099769	3-ketoacyl-CoA thiolase, peroxisomal OS=Homo sapiens OX=9606 GN=ACAA1 PE=1 SV=2
P09132	SRP19	0.260716	0.0202535	Signal recognition particle 19 kDa protein OS=Homo sapiens OX=9606 GN=SRP19 PE=1 SV=3
P09210	GSTA2	0.438184	0.197508	Glutathione S-transferase A2 OS=Homo sapiens OX=9606 GN=GSTA2 PE=1 SV=4
P09234	SNRPC	0.05949	0.216095	U1 small nuclear ribonucleoprotein C OS=Homo sapiens OX=9606 GN=SNRPC PE=1 SV=1
P09327	VIL1	-0.0110398	0.83033	Villin-1 OS=Homo sapiens OX=9606 GN=VIL1 PE=1 SV=4
P09382	LGALS1	0.299121	0.00125506	Galectin-1 OS=Homo sapiens OX=9606 GN=LGALS1 PE=1 SV=2
P09417	QDPR	0.118697	0.146796	Dihydropteridine reductase OS=Homo sapiens OX=9606 GN=QDPR PE=1 SV=2
P09429	HMGB1	0.17753	0.371941	High mobility group protein B1 OS=Homo sapiens OX=9606 GN=HMGB1 PE=1 SV=3
P09455	RBP1	0.367748	0.00476191	Retinol-binding protein 1 OS=Homo sapiens OX=9606 GN=RBP1 PE=1 SV=2
P09486	SPARC	-0.129464	0.0402527	SPARC OS=Homo sapiens OX=9606 GN=SPARC PE=1 SV=1
P09493	TPM1	-0.0120875	0.884948	Tropomyosin alpha-1 chain OS=Homo sapiens OX=9606 GN=TPM1 PE=1 SV=2
P09496	CLTA	0.049161	0.294509	Clathrin light chain A OS=Homo sapiens OX=9606 GN=CLTA PE=1 SV=1
P09497	CLTB	0.160097	0.0133553	Clathrin light chain B OS=Homo sapiens OX=9606 GN=CLTB PE=1 SV=1
P09525	ANXA4	-0.00351853	0.963178	Annexin A4 OS=Homo sapiens OX=9606 GN=ANXA4 PE=1 SV=4
P09543	CNP	-0.275365	0.00102058	2',3'-cyclic-nucleotide 3'-phosphodiesterase OS=Homo sapiens OX=9606 GN=CNP PE=1 SV=2
P09564	CD7	-0.303785	0.020185	T-cell antigen CD7 OS=Homo sapiens OX=9606 GN=CD7 PE=1 SV=1
P09601	HMOX1	-0.746407	0.00171494	Heme oxygenase 1 OS=Homo sapiens OX=9606 GN=HMOX1 PE=1 SV=1
P09619	PDGFRB	-0.252729	0.0419403	Platelet-derived growth factor receptor beta OS=Homo sapiens OX=9606 GN=PDGFRB PE=1 SV=1
P09622	DLD	-0.180642	0.035167	Dihydrolipoyl dehydrogenase, mitochondrial OS=Homo sapiens OX=9606 GN=DLD PE=1 SV=2
P09651	HNRNPA1	-0.170221	0.0125689	Heterogeneous nuclear ribonucleoprotein A1 OS=Homo sapiens OX=9606 GN=HNRNPA1 PE=1 SV=5
P09661	SNRPA1	-0.0562708	0.421261	U2 small nuclear ribonucleoprotein A' OS=Homo sapiens OX=9606 GN=SNRPA1 PE=1 SV=2
P09668	CTSH	-0.32859	0.00873869	Pro-cathepsin H OS=Homo sapiens OX=9606 GN=CTSH PE=1 SV=4
P09669	COX6C	-0.0760189	0.457158	Cytochrome c oxidase subunit 6C OS=Homo sapiens OX=9606 GN=COX6C PE=1 SV=2
P09874	PARP1	-0.0786536	0.0850465	Poly [ADP-ribose] polymerase 1 OS=Homo sapiens OX=9606 GN=PARP1 PE=1 SV=4
P09884	POLA1	-0.236396	0.00415018	DNA polymerase alpha catalytic subunit OS=Homo sapiens OX=9606 GN=POLA1 PE=1 SV=2
P09958	FURIN	0.0225519	0.843673	Furin OS=Homo sapiens OX=9606 GN=FURIN PE=1 SV=2
P09960	LTA4H	0.33339	0.00357091	Leukotriene A-4 hydrolase OS=Homo sapiens OX=9606 GN=LTA4H PE=1 SV=2
P09972	ALDOC	0.134508	0.0987393	Fructose-bisphosphate aldolase C OS=Homo sapiens OX=9606 GN=ALDOC PE=1 SV=2
P0C024	NUDT7	-0.307478	0.0183886	Peroxisomal coenzyme A diphosphatase NUDT7 OS=Homo sapiens OX=9606 GN=NUDT7 PE=1 SV=1
P0C0L4	C4A	0.302303	0.000758173	Complement C4-A OS=Homo sapiens OX=9606 GN=C4A PE=1 SV=2
P0C0L5	C4B	0.37027	0.00294957	Complement C4-B OS=Homo sapiens OX=9606 GN=C4B PE=1 SV=2
P0C0S5	H2AZ1	-0.553514	0.0013753	Histone H2A.Z OS=Homo sapiens OX=9606 GN=H2AZ1 PE=1 SV=2
P0C1Z6	TFPT	0.0891828	0.534189	TCF3 fusion partner OS=Homo sapiens OX=9606 GN=TFPT PE=1 SV=1
P0C7P0	CISD3	0.0339359	0.568048	CDGSH iron-sulfur domain-containing protein 3, mitochondrial OS=Homo sapiens OX=9606 GN=CISD3 PE=1 SV=1
P0C7P4	UQCRFS1P1	-0.0936877	0.107426	Putative cytochrome b-c1 complex subunit Rieske-like protein 1 OS=Homo sapiens OX=9606 GN=UQCRFS1P1 PE=5 SV=1
P0C7T5	ATXN1L	0.147705	0.16619	Ataxin-1-like OS=Homo sapiens OX=9606 GN=ATXN1L PE=1 SV=1
P0C870	JMJD7	0.264549	0.0178248	Bifunctional peptidase and (3S)-lysyl hydroxylase JMJD7 OS=Homo sapiens OX=9606 GN=JMJD7 PE=1 SV=1
P0CAP2	POLR2M	0.252619	0.00769523	DNA-directed RNA polymerase II subunit GRINL1A OS=Homo sapiens OX=9606 GN=POLR2M PE=1 SV=1
P0CB38	PABPC4L	0.00696824	0.915313	Polyadenylate-binding protein 4-like OS=Homo sapiens OX=9606 GN=PABPC4L PE=2 SV=1
P0CG08	GPR89B	-0.0992053	0.0495145	Golgi pH regulator B OS=Homo sapiens OX=9606 GN=GPR89B PE=1 SV=1
P0CG12	DERPC	0.43134	0.00205602	Decreased expression in renal and prostate cancer protein OS=Homo sapiens OX=9606 GN=DERPC PE=1 SV=1
P0CG22	DHRS4L1	-0.117887	0.0301354	Putative dehydrogenase/reductase SDR family member 4-like 1 OS=Homo sapiens OX=9606 GN=DHRS4L1 PE=5 SV=1
P0CG48	UBC	0.248311	0.0643481	Polyubiquitin-C OS=Homo sapiens OX=9606 GN=UBC PE=1 SV=3
P0CJ78	ZNF865	-0.299469	0.230977	Zinc finger protein 865 OS=Homo sapiens OX=9606 GN=ZNF865 PE=1 SV=1
P0CJ79	ZNF888	0.263882	0.0189115	Zinc finger protein 888 OS=Homo sapiens OX=9606 GN=ZNF888 PE=3 SV=2
P0CK96	SLC35E2B	0.282836	0.0311767	Solute carrier family 35 member E2B OS=Homo sapiens OX=9606 GN=SLC35E2B PE=2 SV=1
P0DI81	TRAPPC2	0.170655	0.0181071	Trafficking protein particle complex subunit 2 OS=Homo sapiens OX=9606 GN=TRAPPC2 PE=1 SV=1
P0DJ07	PET100	-0.355537	0.0342182	Protein PET100 homolog, mitochondrial OS=Homo sapiens OX=9606 GN=PET100 PE=1 SV=1
P0DJ93	SMIM13	0.109614	0.616608	Small integral membrane protein 13 OS=Homo sapiens OX=9606 GN=SMIM13 PE=3 SV=1
P0DME0	SETSIP	0.236111	0.123331	Protein SETSIP OS=Homo sapiens OX=9606 GN=SETSIP PE=1 SV=2
P0DMM9	SULT1A3	0.132212	0.131637	Sulfotransferase 1A3 OS=Homo sapiens OX=9606 GN=SULT1A3 PE=1 SV=1
P0DMV9	HSPA1B	0.11545	0.0397866	Heat shock 70 kDa protein 1B OS=Homo sapiens OX=9606 GN=HSPA1B PE=1 SV=1
P0DP25	CALM3	-0.0548903	0.384838	Calmodulin-3 OS=Homo sapiens OX=9606 GN=CALM3 PE=1 SV=1
P0DPB5	POLR1D	-0.102761	0.194661	Protein POLR1D, isoform 2 OS=Homo sapiens OX=9606 GN=POLR1D PE=1 SV=1
P0DPB6	POLR1D	0.0515616	0.653799	DNA-directed RNA polymerases I and III subunit RPAC2 OS=Homo sapiens OX=9606 GN=POLR1D PE=1 SV=1
P0DPD8	EEF1AKMT4-ECE2	0.121114	0.335061	EEF1AKMT4-ECE2 readthrough transcript protein OS=Homo sapiens OX=9606 GN=EEF1AKMT4-ECE2 PE=1 SV=1
P0DPI2	GATD3	-0.197526	0.0426726	Glutamine amidotransferase-like class 1 domain-containing protein 3, mitochondrial OS=Homo sapiens OX=9606 GN=GATD3 PE=1 SV=1
P10074	ZBTB48	-0.184946	0.0157274	Telomere zinc finger-associated protein OS=Homo sapiens OX=9606 GN=ZBTB48 PE=1 SV=2
P10109	FDX1	-0.083948	0.0945804	Adrenodoxin, mitochondrial OS=Homo sapiens OX=9606 GN=FDX1 PE=1 SV=1
P10114	RAP2A	-0.0211461	0.794378	Ras-related protein Rap-2a OS=Homo sapiens OX=9606 GN=RAP2A PE=1 SV=1
P10155	RO60	0.277876	0.00112222	RNA-binding protein RO60 OS=Homo sapiens OX=9606 GN=RO60 PE=1 SV=2
P10253	GAA	-0.0809345	0.123586	Lysosomal alpha-glucosidase OS=Homo sapiens OX=9606 GN=GAA PE=1 SV=4
P10301	RRAS	-0.0401657	0.694669	Ras-related protein R-Ras OS=Homo sapiens OX=9606 GN=RRAS PE=1 SV=1
P10321	HLA-C	-0.176162	0.148742	HLA class I histocompatibility antigen, C alpha chain OS=Homo sapiens OX=9606 GN=HLA-C PE=1 SV=3
P10398	ARAF	0.0330239	0.461722	Serine/threonine-protein kinase A-Raf OS=Homo sapiens OX=9606 GN=ARAF PE=1 SV=2
P10412	H1-4	-0.161279	0.0546432	Histone H1.4 OS=Homo sapiens OX=9606 GN=H1-4 PE=1 SV=2
P10515	DLAT	-0.159612	0.018936	Dihydrolipoyllysine-residue acetyltransferase component of pyruvate dehydrogenase complex, mitochondrial OS=Homo sapiens OX=9606 GN=DLAT PE=1 SV=3
P10586	PTPRF	0.632874	0.000191548	Receptor-type tyrosine-protein phosphatase F OS=Homo sapiens OX=9606 GN=PTPRF PE=1 SV=2
P10588	NR2F6	-0.413342	0.000451682	Nuclear receptor subfamily 2 group F member 6 OS=Homo sapiens OX=9606 GN=NR2F6 PE=1 SV=2
P10589	NR2F1	-0.345365	0.00369263	COUP transcription factor 1 OS=Homo sapiens OX=9606 GN=NR2F1 PE=1 SV=1
P10599	TXN	0.317773	0.011438	Thioredoxin OS=Homo sapiens OX=9606 GN=TXN PE=1 SV=3
P10606	COX5B	-0.123699	0.112198	Cytochrome c oxidase subunit 5B, mitochondrial OS=Homo sapiens OX=9606 GN=COX5B PE=1 SV=2
P10619	CTSA	-0.872994	0.000109593	Lysosomal protective protein OS=Homo sapiens OX=9606 GN=CTSA PE=1 SV=2
P10620	MGST1	-0.215879	0.0100218	Microsomal glutathione S-transferase 1 OS=Homo sapiens OX=9606 GN=MGST1 PE=1 SV=1
P10636	MAPT	0.253202	0.00423723	Microtubule-associated protein tau OS=Homo sapiens OX=9606 GN=MAPT PE=1 SV=5
P10643	C7	-0.503539	0.00568993	Complement component C7 OS=Homo sapiens OX=9606 GN=C7 PE=1 SV=2
P10644	PRKAR1A	0.355203	0.000899147	cAMP-dependent protein kinase type I-alpha regulatory subunit OS=Homo sapiens OX=9606 GN=PRKAR1A PE=1 SV=1
P10646	TFPI	0.227867	0.167779	Tissue factor pathway inhibitor OS=Homo sapiens OX=9606 GN=TFPI PE=1 SV=1
P10746	UROS	0.408858	0.00234705	Uroporphyrinogen-III synthase OS=Homo sapiens OX=9606 GN=UROS PE=1 SV=1
P10768	ESD	0.394346	0.000486159	S-formylglutathione hydrolase OS=Homo sapiens OX=9606 GN=ESD PE=1 SV=2
P10809	HSPD1	-0.257779	0.064101	60 kDa heat shock protein, mitochondrial OS=Homo sapiens OX=9606 GN=HSPD1 PE=1 SV=2
P10909	CLU	-0.0829389	0.36133	Clusterin OS=Homo sapiens OX=9606 GN=CLU PE=1 SV=1
P11021	HSPA5	0.791139	0.000215613	Endoplasmic reticulum chaperone BiP OS=Homo sapiens OX=9606 GN=HSPA5 PE=1 SV=2
P11047	LAMC1	-0.438884	0.00235368	Laminin subunit gamma-1 OS=Homo sapiens OX=9606 GN=LAMC1 PE=1 SV=3
P11117	ACP2	-0.0888856	0.125853	Lysosomal acid phosphatase OS=Homo sapiens OX=9606 GN=ACP2 PE=1 SV=3
P11142	HSPA8	0.155013	0.042741	Heat shock cognate 71 kDa protein OS=Homo sapiens OX=9606 GN=HSPA8 PE=1 SV=1
P11166	SLC2A1	-0.674266	0.000892105	Solute carrier family 2, facilitated glucose transporter member 1 OS=Homo sapiens OX=9606 GN=SLC2A1 PE=1 SV=2
P11168	SLC2A2	0.17652	0.0254369	Solute carrier family 2, facilitated glucose transporter member 2 OS=Homo sapiens OX=9606 GN=SLC2A2 PE=1 SV=1
P11169	SLC2A3	-1.08855	0.00145213	Solute carrier family 2, facilitated glucose transporter member 3 OS=Homo sapiens OX=9606 GN=SLC2A3 PE=1 SV=1
P11171	EPB41	-0.150078	0.0747502	Protein 4.1 OS=Homo sapiens OX=9606 GN=EPB41 PE=1 SV=4
P11172	UMPS	0.132333	0.0227545	Uridine 5'-monophosphate synthase OS=Homo sapiens OX=9606 GN=UMPS PE=1 SV=1
P11177	PDHB	-0.137571	0.116057	Pyruvate dehydrogenase E1 component subunit beta, mitochondrial OS=Homo sapiens OX=9606 GN=PDHB PE=1 SV=3
P11182	DBT	-0.174018	0.00882413	Lipoamide acyltransferase component of branched-chain alpha-keto acid dehydrogenase complex, mitochondrial OS=Homo sapiens OX=9606 GN=DBT PE=1 SV=4
P11216	PYGB	0.487633	0.00025857	Glycogen phosphorylase, brain form OS=Homo sapiens OX=9606 GN=PYGB PE=1 SV=5
P11233	RALA	0.12033	0.336813	Ras-related protein Ral-A OS=Homo sapiens OX=9606 GN=RALA PE=1 SV=1
P11234	RALB	-0.0698221	0.332537	Ras-related protein Ral-B OS=Homo sapiens OX=9606 GN=RALB PE=1 SV=1
P11274	BCR	0.0360285	0.415897	Breakpoint cluster region protein OS=Homo sapiens OX=9606 GN=BCR PE=1 SV=2
P11279	LAMP1	0.390471	0.00279267	Lysosome-associated membrane glycoprotein 1 OS=Homo sapiens OX=9606 GN=LAMP1 PE=1 SV=3
P11310	ACADM	-0.0914367	0.327079	Medium-chain specific acyl-CoA dehydrogenase, mitochondrial OS=Homo sapiens OX=9606 GN=ACADM PE=1 SV=1
P11362	FGFR1	-0.157204	0.0156258	Fibroblast growth factor receptor 1 OS=Homo sapiens OX=9606 GN=FGFR1 PE=1 SV=3
P11387	TOP1	-0.214327	0.0262089	DNA topoisomerase 1 OS=Homo sapiens OX=9606 GN=TOP1 PE=1 SV=2
P11388	TOP2A	-1.22453	9.00881e-05	DNA topoisomerase 2-alpha OS=Homo sapiens OX=9606 GN=TOP2A PE=1 SV=3
P11413	G6PD	0.0841001	0.157411	Glucose-6-phosphate 1-dehydrogenase OS=Homo sapiens OX=9606 GN=G6PD PE=1 SV=4
P11441	UBL4A	0.075231	0.232321	Ubiquitin-like protein 4A OS=Homo sapiens OX=9606 GN=UBL4A PE=1 SV=1
P11498	PC	0.0398827	0.637566	Pyruvate carboxylase, mitochondrial OS=Homo sapiens OX=9606 GN=PC PE=1 SV=2
P11511	CYP19A1	0.463445	0.0102507	Aromatase OS=Homo sapiens OX=9606 GN=CYP19A1 PE=1 SV=3
P11532	DMD	-0.120243	0.0422142	Dystrophin OS=Homo sapiens OX=9606 GN=DMD PE=1 SV=3
P11586	MTHFD1	0.168711	0.0107813	C-1-tetrahydrofolate synthase, cytoplasmic OS=Homo sapiens OX=9606 GN=MTHFD1 PE=1 SV=4
P11717	IGF2R	0.00610184	0.890116	Cation-independent mannose-6-phosphate receptor OS=Homo sapiens OX=9606 GN=IGF2R PE=1 SV=3
P11766	ADH5	0.36463	0.000593358	Alcohol dehydrogenase class-3 OS=Homo sapiens OX=9606 GN=ADH5 PE=1 SV=4
P11802	CDK4	-0.106892	0.1516	Cyclin-dependent kinase 4 OS=Homo sapiens OX=9606 GN=CDK4 PE=1 SV=2
P11908	PRPS2	-0.00599385	0.939098	Ribose-phosphate pyrophosphokinase 2 OS=Homo sapiens OX=9606 GN=PRPS2 PE=1 SV=2
P11940	PABPC1	0.117466	0.0247866	Polyadenylate-binding protein 1 OS=Homo sapiens OX=9606 GN=PABPC1 PE=1 SV=2
P12004	PCNA	-0.0560874	0.263584	Proliferating cell nuclear antigen OS=Homo sapiens OX=9606 GN=PCNA PE=1 SV=1
P12081	HARS1	0.4074	0.000339361	Histidine--tRNA ligase, cytoplasmic OS=Homo sapiens OX=9606 GN=HARS1 PE=1 SV=2
P12235	SLC25A4	0.0577575	0.4367	ADP/ATP translocase 1 OS=Homo sapiens OX=9606 GN=SLC25A4 PE=1 SV=4
P12236	SLC25A6	-0.0113161	0.851255	ADP/ATP translocase 3 OS=Homo sapiens OX=9606 GN=SLC25A6 PE=1 SV=4
P12259	F5	0.128705	0.124278	Coagulation factor V OS=Homo sapiens OX=9606 GN=F5 PE=1 SV=4
P12268	IMPDH2	0.0757481	0.210093	Inosine-5'-monophosphate dehydrogenase 2 OS=Homo sapiens OX=9606 GN=IMPDH2 PE=1 SV=2
P12270	TPR	-0.297851	0.013017	Nucleoprotein TPR OS=Homo sapiens OX=9606 GN=TPR PE=1 SV=3
P12277	CKB	0.219161	0.0163183	Creatine kinase B-type OS=Homo sapiens OX=9606 GN=CKB PE=1 SV=1
P12429	ANXA3	0.436668	0.00119024	Annexin A3 OS=Homo sapiens OX=9606 GN=ANXA3 PE=1 SV=3
P12532	CKMT1A	-0.0978031	0.192427	Creatine kinase U-type, mitochondrial OS=Homo sapiens OX=9606 GN=CKMT1A PE=1 SV=1
P12644	BMP4	0.763941	9.82171e-05	Bone morphogenetic protein 4 OS=Homo sapiens OX=9606 GN=BMP4 PE=1 SV=1
P12694	BCKDHA	-0.185519	0.137152	2-oxoisovalerate dehydrogenase subunit alpha, mitochondrial OS=Homo sapiens OX=9606 GN=BCKDHA PE=1 SV=2
P12755	SKI	-0.110211	0.0693102	Ski oncogene OS=Homo sapiens OX=9606 GN=SKI PE=1 SV=1
P12757	SKIL	-0.18147	0.0534049	Ski-like protein OS=Homo sapiens OX=9606 GN=SKIL PE=1 SV=2
P12814	ACTN1	0.199333	0.00305627	Alpha-actinin-1 OS=Homo sapiens OX=9606 GN=ACTN1 PE=1 SV=2
P12830	CDH1	0.221196	0.0199279	Cadherin-1 OS=Homo sapiens OX=9606 GN=CDH1 PE=1 SV=3
P12931	SRC	0.0977171	0.0642973	Proto-oncogene tyrosine-protein kinase Src OS=Homo sapiens OX=9606 GN=SRC PE=1 SV=3
P12955	PEPD	0.391	0.00142919	Xaa-Pro dipeptidase OS=Homo sapiens OX=9606 GN=PEPD PE=1 SV=3
P12956	XRCC6	0.0626479	0.275151	X-ray repair cross-complementing protein 6 OS=Homo sapiens OX=9606 GN=XRCC6 PE=1 SV=2
P13010	XRCC5	0.0211777	0.711906	X-ray repair cross-complementing protein 5 OS=Homo sapiens OX=9606 GN=XRCC5 PE=1 SV=3
P13051	UNG	-0.254038	0.0100218	Uracil-DNA glycosylase OS=Homo sapiens OX=9606 GN=UNG PE=1 SV=2
P13056	NR2C1	0.0719619	0.115853	Nuclear receptor subfamily 2 group C member 1 OS=Homo sapiens OX=9606 GN=NR2C1 PE=1 SV=2
P13073	COX4I1	-0.0754246	0.243869	Cytochrome c oxidase subunit 4 isoform 1, mitochondrial OS=Homo sapiens OX=9606 GN=COX4I1 PE=1 SV=1
P13196	ALAS1	-0.0703984	0.346985	5-aminolevulinate synthase, non-specific, mitochondrial OS=Homo sapiens OX=9606 GN=ALAS1 PE=1 SV=2
P13284	IFI30	-0.307744	0.226929	Gamma-interferon-inducible lysosomal thiol reductase OS=Homo sapiens OX=9606 GN=IFI30 PE=1 SV=3
P13473	LAMP2	0.193183	0.101846	Lysosome-associated membrane glycoprotein 2 OS=Homo sapiens OX=9606 GN=LAMP2 PE=1 SV=2
P13489	RNH1	0.369391	0.00107849	Ribonuclease inhibitor OS=Homo sapiens OX=9606 GN=RNH1 PE=1 SV=2
P13498	CYBA	0.526644	0.023574	Cytochrome b-245 light chain OS=Homo sapiens OX=9606 GN=CYBA PE=1 SV=3
P13598	ICAM2	-0.837589	0.000486159	Intercellular adhesion molecule 2 OS=Homo sapiens OX=9606 GN=ICAM2 PE=1 SV=2
P13639	EEF2	0.416557	0.000346251	Elongation factor 2 OS=Homo sapiens OX=9606 GN=EEF2 PE=1 SV=4
P13640	MT1G	0.136652	0.46496	Metallothionein-1G OS=Homo sapiens OX=9606 GN=MT1G PE=1 SV=2
P13667	PDIA4	0.260729	0.0109166	Protein disulfide-isomerase A4 OS=Homo sapiens OX=9606 GN=PDIA4 PE=1 SV=2
P13674	P4HA1	-0.481287	0.000705738	Prolyl 4-hydroxylase subunit alpha-1 OS=Homo sapiens OX=9606 GN=P4HA1 PE=1 SV=2
P13688	CEACAM1	0.184094	0.0402801	Carcinoembryonic antigen-related cell adhesion molecule 1 OS=Homo sapiens OX=9606 GN=CEACAM1 PE=1 SV=2
P13693	TPT1	0.427424	0.000235879	Translationally-controlled tumor protein OS=Homo sapiens OX=9606 GN=TPT1 PE=1 SV=1
P13716	ALAD	0.17958	0.00675951	Delta-aminolevulinic acid dehydratase OS=Homo sapiens OX=9606 GN=ALAD PE=1 SV=1
P13747	HLA-E	0.192627	0.052327	HLA class I histocompatibility antigen, alpha chain E OS=Homo sapiens OX=9606 GN=HLA-E PE=1 SV=4
P13797	PLS3	0.363358	0.000468337	Plastin-3 OS=Homo sapiens OX=9606 GN=PLS3 PE=1 SV=4
P13798	APEH	0.374359	0.000800781	Acylamino-acid-releasing enzyme OS=Homo sapiens OX=9606 GN=APEH PE=1 SV=4
P13804	ETFA	-0.0514368	0.383419	Electron transfer flavoprotein subunit alpha, mitochondrial OS=Homo sapiens OX=9606 GN=ETFA PE=1 SV=1
P13807	GYS1	-0.224028	0.22579	Glycogen [starch] synthase, muscle OS=Homo sapiens OX=9606 GN=GYS1 PE=1 SV=2
P13861	PRKAR2A	0.0893187	0.0599515	cAMP-dependent protein kinase type II-alpha regulatory subunit OS=Homo sapiens OX=9606 GN=PRKAR2A PE=1 SV=2
P13929	ENO3	0.261245	0.00131978	Beta-enolase OS=Homo sapiens OX=9606 GN=ENO3 PE=1 SV=5
P13984	GTF2F2	0.227567	0.0374887	General transcription factor IIF subunit 2 OS=Homo sapiens OX=9606 GN=GTF2F2 PE=1 SV=2
P13987	CD59	-0.661706	0.000508697	CD59 glycoprotein OS=Homo sapiens OX=9606 GN=CD59 PE=1 SV=1
P13994	YJU2B	0.0540331	0.430055	Probable splicing factor YJU2B OS=Homo sapiens OX=9606 GN=YJU2B PE=1 SV=2
P13995	MTHFD2	0.12849	0.0277032	Bifunctional methylenetetrahydrofolate dehydrogenase/cyclohydrolase, mitochondrial OS=Homo sapiens OX=9606 GN=MTHFD2 PE=1 SV=2
P14174	MIF	0.425358	0.0067267	Macrophage migration inhibitory factor OS=Homo sapiens OX=9606 GN=MIF PE=1 SV=4
P14209	CD99	-0.158498	0.133241	CD99 antigen OS=Homo sapiens OX=9606 GN=CD99 PE=1 SV=1
P14210	HGF	-1.80616	0.0014189	Hepatocyte growth factor OS=Homo sapiens OX=9606 GN=HGF PE=1 SV=2
P14314	PRKCSH	-0.114924	0.0300926	Glucosidase 2 subunit beta OS=Homo sapiens OX=9606 GN=PRKCSH PE=1 SV=2
P14316	IRF2	0.0770974	0.510863	Interferon regulatory factor 2 OS=Homo sapiens OX=9606 GN=IRF2 PE=1 SV=2
P14324	FDPS	0.102753	0.0439066	Farnesyl pyrophosphate synthase OS=Homo sapiens OX=9606 GN=FDPS PE=1 SV=4
P14373	TRIM27	0.105115	0.0430361	Zinc finger protein RFP OS=Homo sapiens OX=9606 GN=TRIM27 PE=1 SV=1
P14406	COX7A2	0.199897	0.202665	Cytochrome c oxidase subunit 7A2, mitochondrial OS=Homo sapiens OX=9606 GN=COX7A2 PE=1 SV=1
P14543	NID1	-0.839808	7.01938e-05	Nidogen-1 OS=Homo sapiens OX=9606 GN=NID1 PE=1 SV=3
P14550	AKR1A1	0.301116	0.00413196	Aldo-keto reductase family 1 member A1 OS=Homo sapiens OX=9606 GN=AKR1A1 PE=1 SV=3
P14555	PLA2G2A	-1.10068	0.000486159	Phospholipase A2, membrane associated OS=Homo sapiens OX=9606 GN=PLA2G2A PE=1 SV=2
P14618	PKM	0.201877	0.00307811	Pyruvate kinase PKM OS=Homo sapiens OX=9606 GN=PKM PE=1 SV=4
P14621	ACYP2	0.23286	0.0192632	Acylphosphatase-2 OS=Homo sapiens OX=9606 GN=ACYP2 PE=1 SV=2
P14625	HSP90B1	0.608236	0.000651926	Endoplasmin OS=Homo sapiens OX=9606 GN=HSP90B1 PE=1 SV=1
P14649	MYL6B	0.0966584	0.194089	Myosin light chain 6B OS=Homo sapiens OX=9606 GN=MYL6B PE=1 SV=1
P14678	SNRPB	-0.00172629	0.971679	Small nuclear ribonucleoprotein-associated proteins B and B' OS=Homo sapiens OX=9606 GN=SNRPB PE=1 SV=2
P14735	IDE	0.339431	0.000632219	Insulin-degrading enzyme OS=Homo sapiens OX=9606 GN=IDE PE=1 SV=4
P14778	IL1R1	-0.258342	0.00366699	Interleukin-1 receptor type 1 OS=Homo sapiens OX=9606 GN=IL1R1 PE=1 SV=1
P14854	COX6B1	0.0881444	0.227454	Cytochrome c oxidase subunit 6B1 OS=Homo sapiens OX=9606 GN=COX6B1 PE=1 SV=2
P14859	POU2F1	-0.0285479	0.624525	POU domain, class 2, transcription factor 1 OS=Homo sapiens OX=9606 GN=POU2F1 PE=1 SV=2
P14866	HNRNPL	-0.252525	0.00330677	Heterogeneous nuclear ribonucleoprotein L OS=Homo sapiens OX=9606 GN=HNRNPL PE=1 SV=2
P14868	DARS1	0.241222	0.00235368	Aspartate--tRNA ligase, cytoplasmic OS=Homo sapiens OX=9606 GN=DARS1 PE=1 SV=2
P14927	UQCRB	-0.188572	0.0146116	Cytochrome b-c1 complex subunit 7 OS=Homo sapiens OX=9606 GN=UQCRB PE=1 SV=2
P15056	BRAF	-0.0708126	0.61244	Serine/threonine-protein kinase B-raf OS=Homo sapiens OX=9606 GN=BRAF PE=1 SV=4
P15104	GLUL	0.271206	0.00612883	Glutamine synthetase OS=Homo sapiens OX=9606 GN=GLUL PE=1 SV=4
P15121	AKR1B1	0.289581	0.0014189	Aldo-keto reductase family 1 member B1 OS=Homo sapiens OX=9606 GN=AKR1B1 PE=1 SV=3
P15144	ANPEP	-0.5232	0.000158649	Aminopeptidase N OS=Homo sapiens OX=9606 GN=ANPEP PE=1 SV=4
P15151	PVR	-0.183024	0.0188967	Poliovirus receptor OS=Homo sapiens OX=9606 GN=PVR PE=1 SV=2
P15153	RAC2	0.0576018	0.549161	Ras-related C3 botulinum toxin substrate 2 OS=Homo sapiens OX=9606 GN=RAC2 PE=1 SV=1
P15170	GSPT1	0.218598	0.00659865	Eukaryotic peptide chain release factor GTP-binding subunit ERF3A OS=Homo sapiens OX=9606 GN=GSPT1 PE=1 SV=1
P15260	IFNGR1	0.0593496	0.636558	Interferon gamma receptor 1 OS=Homo sapiens OX=9606 GN=IFNGR1 PE=1 SV=1
P15289	ARSA	-0.192672	0.00467537	Arylsulfatase A OS=Homo sapiens OX=9606 GN=ARSA PE=1 SV=3
P15291	B4GALT1	0.237426	0.226318	Beta-1,4-galactosyltransferase 1 OS=Homo sapiens OX=9606 GN=B4GALT1 PE=1 SV=5
P15311	EZR	0.176889	0.00906904	Ezrin OS=Homo sapiens OX=9606 GN=EZR PE=1 SV=4
P15313	ATP6V1B1	0.300067	0.00465835	V-type proton ATPase subunit B, kidney isoform OS=Homo sapiens OX=9606 GN=ATP6V1B1 PE=1 SV=3
P15336	ATF2	0.0198062	0.698158	Cyclic AMP-dependent transcription factor ATF-2 OS=Homo sapiens OX=9606 GN=ATF2 PE=1 SV=4
P15374	UCHL3	0.52811	0.00221465	Ubiquitin carboxyl-terminal hydrolase isozyme L3 OS=Homo sapiens OX=9606 GN=UCHL3 PE=1 SV=1
P15407	FOSL1	-0.370992	0.0616922	Fos-related antigen 1 OS=Homo sapiens OX=9606 GN=FOSL1 PE=1 SV=1
P15529	CD46	-0.131917	0.0850179	Membrane cofactor protein OS=Homo sapiens OX=9606 GN=CD46 PE=1 SV=3
P15531	NME1	0.295807	0.0353302	Nucleoside diphosphate kinase A OS=Homo sapiens OX=9606 GN=NME1 PE=1 SV=1
P15559	NQO1	0.298582	0.00406657	NAD(P)H dehydrogenase [quinone] 1 OS=Homo sapiens OX=9606 GN=NQO1 PE=1 SV=1
P15586	GNS	-0.464789	0.000487199	N-acetylglucosamine-6-sulfatase OS=Homo sapiens OX=9606 GN=GNS PE=1 SV=3
P15622	ZNF250	-0.292335	0.0670405	Zinc finger protein 250 OS=Homo sapiens OX=9606 GN=ZNF250 PE=1 SV=3
P15692	VEGFA	0.514319	0.00337792	Vascular endothelial growth factor A, long form OS=Homo sapiens OX=9606 GN=VEGFA PE=1 SV=3
P15735	PHKG2	0.0734365	0.376633	Phosphorylase b kinase gamma catalytic chain, liver/testis isoform OS=Homo sapiens OX=9606 GN=PHKG2 PE=1 SV=1
P15822	HIVEP1	-0.0897552	0.165043	Zinc finger protein 40 OS=Homo sapiens OX=9606 GN=HIVEP1 PE=1 SV=4
P15848	ARSB	-0.474519	0.0109501	Arylsulfatase B OS=Homo sapiens OX=9606 GN=ARSB PE=1 SV=1
P15880	RPS2	0.173474	0.0288982	Small ribosomal subunit protein uS5 OS=Homo sapiens OX=9606 GN=RPS2 PE=1 SV=2
P15907	ST6GAL1	0.337365	0.000887106	Beta-galactoside alpha-2,6-sialyltransferase 1 OS=Homo sapiens OX=9606 GN=ST6GAL1 PE=1 SV=1
P15923	TCF3	-0.00069267	0.995815	Transcription factor E2-alpha OS=Homo sapiens OX=9606 GN=TCF3 PE=1 SV=1
P15927	RPA2	0.00702598	0.957616	Replication protein A 32 kDa subunit OS=Homo sapiens OX=9606 GN=RPA2 PE=1 SV=1
P15954	COX7C	-0.30837	0.243302	Cytochrome c oxidase subunit 7C, mitochondrial OS=Homo sapiens OX=9606 GN=COX7C PE=1 SV=1
P16083	NQO2	0.26739	0.00475925	Ribosyldihydronicotinamide dehydrogenase [quinone] OS=Homo sapiens OX=9606 GN=NQO2 PE=1 SV=5
P16104	H2AX	-0.354394	0.0085222	Histone H2AX OS=Homo sapiens OX=9606 GN=H2AX PE=1 SV=2
P16118	PFKFB1	-0.0933983	0.340238	6-phosphofructo-2-kinase/fructose-2,6-bisphosphatase 1 OS=Homo sapiens OX=9606 GN=PFKFB1 PE=1 SV=3
P16152	CBR1	0.20346	0.00265901	Carbonyl reductase [NADPH] 1 OS=Homo sapiens OX=9606 GN=CBR1 PE=1 SV=3
P16219	ACADS	-0.0391163	0.503474	Short-chain specific acyl-CoA dehydrogenase, mitochondrial OS=Homo sapiens OX=9606 GN=ACADS PE=1 SV=1
P16220	CREB1	-0.0455367	0.56292	Cyclic AMP-responsive element-binding protein 1 OS=Homo sapiens OX=9606 GN=CREB1 PE=1 SV=3
P16260	SLC25A16	-0.053338	0.784167	Solute carrier family 25 member 16 OS=Homo sapiens OX=9606 GN=SLC25A16 PE=1 SV=3
P16278	GLB1	-0.162516	0.00735482	Beta-galactosidase OS=Homo sapiens OX=9606 GN=GLB1 PE=1 SV=2
P16284	PECAM1	-0.229436	0.0183059	Platelet endothelial cell adhesion molecule OS=Homo sapiens OX=9606 GN=PECAM1 PE=1 SV=2
P16298	PPP3CB	0.214211	0.00367292	Serine/threonine-protein phosphatase 2B catalytic subunit beta isoform OS=Homo sapiens OX=9606 GN=PPP3CB PE=1 SV=2
P16333	NCK1	0.268179	0.00520937	SH2/SH3 adapter protein NCK1 OS=Homo sapiens OX=9606 GN=NCK1 PE=1 SV=1
P16383	GCFC2	0.257992	0.00942865	Intron Large complex component GCFC2 OS=Homo sapiens OX=9606 GN=GCFC2 PE=1 SV=2
P16401	H1-5	-0.426519	0.00111118	Histone H1.5 OS=Homo sapiens OX=9606 GN=H1-5 PE=1 SV=3
P16402	H1-3	-0.413304	0.000487064	Histone H1.3 OS=Homo sapiens OX=9606 GN=H1-3 PE=1 SV=2
P16403	H1-2	-0.81551	0.00101219	Histone H1.2 OS=Homo sapiens OX=9606 GN=H1-2 PE=1 SV=2
P16422	EPCAM	-0.28618	0.00627597	Epithelial cell adhesion molecule OS=Homo sapiens OX=9606 GN=EPCAM PE=1 SV=2
P16435	POR	-0.210152	0.00906975	NADPH--cytochrome P450 reductase OS=Homo sapiens OX=9606 GN=POR PE=1 SV=2
P16444	DPEP1	-0.31628	0.0148319	Dipeptidase 1 OS=Homo sapiens OX=9606 GN=DPEP1 PE=1 SV=3
P16455	MGMT	0.365586	0.103521	Methylated-DNA--protein-cysteine methyltransferase OS=Homo sapiens OX=9606 GN=MGMT PE=1 SV=1
P16591	FER	-0.00954391	0.929681	Tyrosine-protein kinase Fer OS=Homo sapiens OX=9606 GN=FER PE=1 SV=2
P16615	ATP2A2	-0.119325	0.113825	Sarcoplasmic/endoplasmic reticulum calcium ATPase 2 OS=Homo sapiens OX=9606 GN=ATP2A2 PE=1 SV=1
P16662	UGT2B7	-0.6999	0.000200646	UDP-glucuronosyltransferase 2B7 OS=Homo sapiens OX=9606 GN=UGT2B7 PE=1 SV=2
P16671	CD36	-0.38716	0.00196522	Platelet glycoprotein 4 OS=Homo sapiens OX=9606 GN=CD36 PE=1 SV=2
P16870	CPE	0.441075	0.000643719	Carboxypeptidase E OS=Homo sapiens OX=9606 GN=CPE PE=1 SV=1
P16930	FAH	0.547629	0.000573687	Fumarylacetoacetase OS=Homo sapiens OX=9606 GN=FAH PE=1 SV=2
P16949	STMN1	-0.151866	0.0301669	Stathmin OS=Homo sapiens OX=9606 GN=STMN1 PE=1 SV=3
P16989	YBX3	-0.0796716	0.369557	Y-box-binding protein 3 OS=Homo sapiens OX=9606 GN=YBX3 PE=1 SV=4
P17010	ZFX	-0.0253618	0.892485	Zinc finger X-chromosomal protein OS=Homo sapiens OX=9606 GN=ZFX PE=2 SV=2
P17014	ZNF12	-0.110788	0.318632	Zinc finger protein 12 OS=Homo sapiens OX=9606 GN=ZNF12 PE=1 SV=3
P17017	ZNF14	-0.20181	0.399789	Zinc finger protein 14 OS=Homo sapiens OX=9606 GN=ZNF14 PE=2 SV=3
P17028	ZNF24	-0.259192	0.00226281	Zinc finger protein 24 OS=Homo sapiens OX=9606 GN=ZNF24 PE=1 SV=4
P17029	ZKSCAN1	0.0318244	0.711252	Zinc finger protein with KRAB and SCAN domains 1 OS=Homo sapiens OX=9606 GN=ZKSCAN1 PE=1 SV=3
P17036	ZNF3	-0.0191562	0.727982	Zinc finger protein 3 OS=Homo sapiens OX=9606 GN=ZNF3 PE=1 SV=3
P17040	ZSCAN20	-0.324899	0.149805	Zinc finger and SCAN domain-containing protein 20 OS=Homo sapiens OX=9606 GN=ZSCAN20 PE=1 SV=3
P17041	ZNF32	-0.0646078	0.580721	Zinc finger protein 32 OS=Homo sapiens OX=9606 GN=ZNF32 PE=1 SV=2
P17050	NAGA	-0.675671	0.00514017	Alpha-N-acetylgalactosaminidase OS=Homo sapiens OX=9606 GN=NAGA PE=1 SV=2
P17066	HSPA6	0.193098	0.0110102	Heat shock 70 kDa protein 6 OS=Homo sapiens OX=9606 GN=HSPA6 PE=1 SV=2
P17096	HMGA1	-0.51496	0.00444192	High mobility group protein HMG-I/HMG-Y OS=Homo sapiens OX=9606 GN=HMGA1 PE=1 SV=3
P17097	ZNF7	-0.605138	0.0860784	Zinc finger protein 7 OS=Homo sapiens OX=9606 GN=ZNF7 PE=1 SV=1
P17098	ZNF8	0.213282	0.0360745	Zinc finger protein 8 OS=Homo sapiens OX=9606 GN=ZNF8 PE=1 SV=2
P17152	TMEM11	-0.123972	0.0374317	Transmembrane protein 11, mitochondrial OS=Homo sapiens OX=9606 GN=TMEM11 PE=1 SV=1
P17174	GOT1	0.718397	0.000180891	Aspartate aminotransferase, cytoplasmic OS=Homo sapiens OX=9606 GN=GOT1 PE=1 SV=3
P17252	PRKCA	-0.0118824	0.808057	Protein kinase C alpha type OS=Homo sapiens OX=9606 GN=PRKCA PE=1 SV=4
P17275	JUNB	-0.578121	0.00097153	Transcription factor JunB OS=Homo sapiens OX=9606 GN=JUNB PE=1 SV=1
P17301	ITGA2	-0.266831	0.00142769	Integrin alpha-2 OS=Homo sapiens OX=9606 GN=ITGA2 PE=1 SV=2
P17405	SMPD1	0.328989	0.0104679	Sphingomyelin phosphodiesterase OS=Homo sapiens OX=9606 GN=SMPD1 PE=1 SV=5
P17480	UBTF	-0.463606	0.00166173	Nucleolar transcription factor 1 OS=Homo sapiens OX=9606 GN=UBTF PE=1 SV=1
P17516	AKR1C4	0.593073	0.00045413	Aldo-keto reductase family 1 member C4 OS=Homo sapiens OX=9606 GN=AKR1C4 PE=1 SV=3
P17535	JUND	-0.353331	0.00244881	Transcription factor JunD OS=Homo sapiens OX=9606 GN=JUND PE=1 SV=3
P17540	CKMT2	-0.0722276	0.301463	Creatine kinase S-type, mitochondrial OS=Homo sapiens OX=9606 GN=CKMT2 PE=1 SV=2
P17544	ATF7	-0.0332611	0.612174	Cyclic AMP-dependent transcription factor ATF-7 OS=Homo sapiens OX=9606 GN=ATF7 PE=1 SV=3
P17568	NDUFB7	0.0150922	0.793676	NADH dehydrogenase [ubiquinone] 1 beta subcomplex subunit 7 OS=Homo sapiens OX=9606 GN=NDUFB7 PE=1 SV=4
P17612	PRKACA	0.0710963	0.328866	cAMP-dependent protein kinase catalytic subunit alpha OS=Homo sapiens OX=9606 GN=PRKACA PE=1 SV=2
P17655	CAPN2	0.310971	0.00450619	Calpain-2 catalytic subunit OS=Homo sapiens OX=9606 GN=CAPN2 PE=1 SV=6
P17676	CEBPB	-0.030049	0.524775	CCAAT/enhancer-binding protein beta OS=Homo sapiens OX=9606 GN=CEBPB PE=1 SV=2
P17706	PTPN2	-0.107094	0.0632907	Tyrosine-protein phosphatase non-receptor type 2 OS=Homo sapiens OX=9606 GN=PTPN2 PE=1 SV=2
P17812	CTPS1	0.273964	0.00107783	CTP synthase 1 OS=Homo sapiens OX=9606 GN=CTPS1 PE=1 SV=2
P17844	DDX5	0.0959319	0.0743532	Probable ATP-dependent RNA helicase DDX5 OS=Homo sapiens OX=9606 GN=DDX5 PE=1 SV=1
P17858	PFKL	0.167453	0.0262731	ATP-dependent 6-phosphofructokinase, liver type OS=Homo sapiens OX=9606 GN=PFKL PE=1 SV=6
P17861	XBP1	0.309832	0.0183348	X-box-binding protein 1 OS=Homo sapiens OX=9606 GN=XBP1 PE=1 SV=2
P17900	GM2A	-0.0135149	0.809844	Ganglioside GM2 activator OS=Homo sapiens OX=9606 GN=GM2A PE=1 SV=4
P17931	LGALS3	0.579482	0.00235368	Galectin-3 OS=Homo sapiens OX=9606 GN=LGALS3 PE=1 SV=5
P17980	PSMC3	0.187415	0.00463046	26S proteasome regulatory subunit 6A OS=Homo sapiens OX=9606 GN=PSMC3 PE=1 SV=3
P17987	TCP1	0.349548	0.00185115	T-complex protein 1 subunit alpha OS=Homo sapiens OX=9606 GN=TCP1 PE=1 SV=1
P18031	PTPN1	-0.332362	0.0217264	Tyrosine-protein phosphatase non-receptor type 1 OS=Homo sapiens OX=9606 GN=PTPN1 PE=1 SV=1
P18074	ERCC2	0.131295	0.115047	General transcription and DNA repair factor IIH helicase subunit XPD OS=Homo sapiens OX=9606 GN=ERCC2 PE=1 SV=1
P18077	RPL35A	0.0800348	0.292314	Large ribosomal subunit protein eL33 OS=Homo sapiens OX=9606 GN=RPL35A PE=1 SV=2
P18084	ITGB5	-0.646141	0.000812982	Integrin beta-5 OS=Homo sapiens OX=9606 GN=ITGB5 PE=1 SV=1
P18085	ARF4	0.347826	0.00235968	ADP-ribosylation factor 4 OS=Homo sapiens OX=9606 GN=ARF4 PE=1 SV=3
P18124	RPL7	0.152954	0.0194578	Large ribosomal subunit protein uL30 OS=Homo sapiens OX=9606 GN=RPL7 PE=1 SV=1
P18206	VCL	0.14841	0.0204963	Vinculin OS=Homo sapiens OX=9606 GN=VCL PE=1 SV=4
P18283	GPX2	0.252801	0.0215919	Glutathione peroxidase 2 OS=Homo sapiens OX=9606 GN=GPX2 PE=1 SV=3
P18433	PTPRA	-0.184932	0.0148631	Receptor-type tyrosine-protein phosphatase alpha OS=Homo sapiens OX=9606 GN=PTPRA PE=1 SV=3
P18440	NAT1	0.425767	0.0178804	Arylamine N-acetyltransferase 1 OS=Homo sapiens OX=9606 GN=NAT1 PE=1 SV=2
P18510	IL1RN	0.473731	0.000587361	Interleukin-1 receptor antagonist protein OS=Homo sapiens OX=9606 GN=IL1RN PE=1 SV=1
P18583	SON	-0.214925	0.00832474	Protein SON OS=Homo sapiens OX=9606 GN=SON PE=1 SV=4
P18615	NELFE	0.191783	0.0108373	Negative elongation factor E OS=Homo sapiens OX=9606 GN=NELFE PE=1 SV=3
P18621	RPL17	-0.00375454	0.957462	Large ribosomal subunit protein uL22 OS=Homo sapiens OX=9606 GN=RPL17 PE=1 SV=3
P18669	PGAM1	0.284391	0.00107849	Phosphoglycerate mutase 1 OS=Homo sapiens OX=9606 GN=PGAM1 PE=1 SV=2
P18754	RCC1	-0.219894	0.00437677	Regulator of chromosome condensation OS=Homo sapiens OX=9606 GN=RCC1 PE=1 SV=1
P18827	SDC1	-0.508768	0.0539232	Syndecan-1 OS=Homo sapiens OX=9606 GN=SDC1 PE=1 SV=3
P18846	ATF1	0.155707	0.0528752	Cyclic AMP-dependent transcription factor ATF-1 OS=Homo sapiens OX=9606 GN=ATF1 PE=1 SV=2
P18847	ATF3	-0.333155	0.0326173	Cyclic AMP-dependent transcription factor ATF-3 OS=Homo sapiens OX=9606 GN=ATF3 PE=1 SV=2
P18848	ATF4	-0.866922	0.000529263	Cyclic AMP-dependent transcription factor ATF-4 OS=Homo sapiens OX=9606 GN=ATF4 PE=1 SV=3
P18850	ATF6	0.595094	0.000626228	Cyclic AMP-dependent transcription factor ATF-6 alpha OS=Homo sapiens OX=9606 GN=ATF6 PE=1 SV=3
P18858	LIG1	-0.274009	0.00223238	DNA ligase 1 OS=Homo sapiens OX=9606 GN=LIG1 PE=1 SV=1
P18859	ATP5PF	-0.0866661	0.22611	ATP synthase-coupling factor 6, mitochondrial OS=Homo sapiens OX=9606 GN=ATP5PF PE=1 SV=1
P18887	XRCC1	-0.0574245	0.36253	DNA repair protein XRCC1 OS=Homo sapiens OX=9606 GN=XRCC1 PE=1 SV=3
P19021	PAM	0.151816	0.0601228	Peptidyl-glycine alpha-amidating monooxygenase OS=Homo sapiens OX=9606 GN=PAM PE=1 SV=2
P19022	CDH2	0.105997	0.227063	Cadherin-2 OS=Homo sapiens OX=9606 GN=CDH2 PE=1 SV=4
P19086	GNAZ	-0.239693	0.0902579	Guanine nucleotide-binding protein G(z) subunit alpha OS=Homo sapiens OX=9606 GN=GNAZ PE=1 SV=3
P19174	PLCG1	0.0524092	0.343723	1-phosphatidylinositol 4,5-bisphosphate phosphodiesterase gamma-1 OS=Homo sapiens OX=9606 GN=PLCG1 PE=1 SV=1
P19256	CD58	-0.201822	0.0728572	Lymphocyte function-associated antigen 3 OS=Homo sapiens OX=9606 GN=CD58 PE=1 SV=1
P19338	NCL	0.123957	0.0610259	Nucleolin OS=Homo sapiens OX=9606 GN=NCL PE=1 SV=3
P19367	HK1	0.256438	0.00119024	Hexokinase-1 OS=Homo sapiens OX=9606 GN=HK1 PE=1 SV=3
P19387	POLR2C	-0.185216	0.295094	DNA-directed RNA polymerase II subunit RPB3 OS=Homo sapiens OX=9606 GN=POLR2C PE=1 SV=2
P19388	POLR2E	-0.00191074	0.964955	DNA-directed RNA polymerases I, II, and III subunit RPABC1 OS=Homo sapiens OX=9606 GN=POLR2E PE=1 SV=4
P19404	NDUFV2	-0.144598	0.055641	NADH dehydrogenase [ubiquinone] flavoprotein 2, mitochondrial OS=Homo sapiens OX=9606 GN=NDUFV2 PE=1 SV=2
P19419	ELK1	-0.0142433	0.796483	ETS domain-containing protein Elk-1 OS=Homo sapiens OX=9606 GN=ELK1 PE=1 SV=2
P19438	TNFRSF1A	0.00964762	0.890628	Tumor necrosis factor receptor superfamily member 1A OS=Homo sapiens OX=9606 GN=TNFRSF1A PE=1 SV=1
P19440	GGT1	-0.398333	0.00103315	Glutathione hydrolase 1 proenzyme OS=Homo sapiens OX=9606 GN=GGT1 PE=1 SV=2
P19447	ERCC3	-0.154131	0.129471	General transcription and DNA repair factor IIH helicase/translocase subunit XPB OS=Homo sapiens OX=9606 GN=ERCC3 PE=1 SV=1
P19484	TFEB	0.0749922	0.314251	Transcription factor EB OS=Homo sapiens OX=9606 GN=TFEB PE=1 SV=3
P19525	EIF2AK2	-0.0836394	0.0781028	Interferon-induced, double-stranded RNA-activated protein kinase OS=Homo sapiens OX=9606 GN=EIF2AK2 PE=1 SV=2
P19532	TFE3	0.0338934	0.665434	Transcription factor E3 OS=Homo sapiens OX=9606 GN=TFE3 PE=1 SV=4
P19623	SRM	0.455637	0.00128026	Spermidine synthase OS=Homo sapiens OX=9606 GN=SRM PE=1 SV=1
P19634	SLC9A1	0.0958818	0.408807	Sodium/hydrogen exchanger 1 OS=Homo sapiens OX=9606 GN=SLC9A1 PE=1 SV=2
P19652	ORM2	1.51933	0.00071384	Alpha-1-acid glycoprotein 2 OS=Homo sapiens OX=9606 GN=ORM2 PE=1 SV=2
P19784	CSNK2A2	0.0778073	0.127402	Casein kinase II subunit alpha' OS=Homo sapiens OX=9606 GN=CSNK2A2 PE=1 SV=1
P19793	RXRA	-0.0104494	0.937921	Retinoic acid receptor RXR-alpha OS=Homo sapiens OX=9606 GN=RXRA PE=1 SV=1
P19823	ITIH2	0.355358	0.00107849	Inter-alpha-trypsin inhibitor heavy chain H2 OS=Homo sapiens OX=9606 GN=ITIH2 PE=1 SV=2
P19838	NFKB1	-0.0601359	0.209015	Nuclear factor NF-kappa-B p105 subunit OS=Homo sapiens OX=9606 GN=NFKB1 PE=1 SV=2
P19883	FST	0.509252	0.0010391	Follistatin OS=Homo sapiens OX=9606 GN=FST PE=1 SV=2
P19971	TYMP	0.841481	0.00143277	Thymidine phosphorylase OS=Homo sapiens OX=9606 GN=TYMP PE=1 SV=2
P20020	ATP2B1	-0.287281	0.00412122	Plasma membrane calcium-transporting ATPase 1 OS=Homo sapiens OX=9606 GN=ATP2B1 PE=1 SV=4
P20042	EIF2S2	0.201287	0.1156	Eukaryotic translation initiation factor 2 subunit 2 OS=Homo sapiens OX=9606 GN=EIF2S2 PE=1 SV=2
P20073	ANXA7	0.378555	0.0071615	Annexin A7 OS=Homo sapiens OX=9606 GN=ANXA7 PE=1 SV=3
P20142	PGC	-1.51384	7.01938e-05	Gastricsin OS=Homo sapiens OX=9606 GN=PGC PE=1 SV=1
P20290	BTF3	0.319036	0.0263169	Transcription factor BTF3 OS=Homo sapiens OX=9606 GN=BTF3 PE=1 SV=1
[truncated: 6,515 more rows]

## Sheet: Sheet3
Table S4C. Abundance changes of total proteins upon tunicamycin treatment in Jurkat cells
[truncated: 8,673 more rows]
