# Supplementary material for: Systematic Quantification of Protein O‑GlcNAcylation Reveals Common and Cell-Type-Specific Responses to N‑Glycosylation Inhibition in Human Cells
Source: Anal Chem. 2026 May 19;98(21):15689–99. doi: 10.1021/acs.analchem.6c00972 (PMC13234820; doi:10.1021/acs.analchem.6c00972)
Supplement: Supplementary file 6 [file ac6c00972_si_006.xlsx]

## Sheet: Sheet1
Table S5A. Identification of O-GlcNAcylation sites in HEK293T cells
UniProt Accession	Gene Symbol	Site	Site Position	O-Pair Localization Level	Peptide	Obs. m/z	Precursor Charge	Hyperscore	Delta Mass	Total Glycan Composition	Glycosite Position in Peptide	Protein Annotation
A0FGR8	ESYT2	T192	192	Level1	ACDLPAWVHFPDTER	629.318	4	13.588	0.0002	HexNAt(1)TMT6plex(1) % 528.2859	13	Extended synaptotagmin-2
A1X283	SH3PXD2B	T652	652	Level1	TEPPQGEDQVDICNLR	858.103	3	15.655	1.007	HexNAt(1)TMT6plex(1) % 528.2859	1	SH3 and PX domain-containing protein 2B
A1X283	SH3PXD2B	T652	652	Level1	TEPPQGEDQVDICNLR	857.768	3	17.966	-0.0049	HexNAt(1)TMT6plex(1) % 528.2859	1	SH3 and PX domain-containing protein 2B
A7E2V4	ZSWIM8	S1185	1185	Level1	GQDSDSISSSSSDSLGSSSSSGSR	1007.8	3	34.969	0.0029	HexNAt(1)TMT6plex(1) % 528.2859	10	Zinc finger SWIM domain-containing protein 8
O00151	PDLIM1	T136	136	Level1	SAMPFTASPASSTTAR	786.07	3	36.601	-0.0014	HexNAt(1)TMT6plex(1) % 528.2859	14	PDZ and LIM domain protein 1
O00151	PDLIM1	S250	250	Level1b	VAASIGNAQK	649.052	3	31.613	-0.0015	HexNAt(1)TMT6plex(1) % 528.2859	4	PDZ and LIM domain protein 1
O00268	TAF4	S528	528	Level1	QVSQAQTTVQPSATLQR	867.473	3	18.9	0.0017	HexNAt(1)TMT6plex(1) % 528.2859	3	Transcription initiation factor TFIID subunit 4
O00268	TAF4	S528	528	Level1	QVSQAQTTVQPSATLQR	791.423	3	42.787	1.0051	HexNAt(1) % 299.1230	3	Transcription initiation factor TFIID subunit 4
O00268	TAF4	T539	539	Level1	QVSQAQTTVQPSATLQR	867.475	3	36.985	-0.0025	HexNAt(1)TMT6plex(1) % 528.2859	14	Transcription initiation factor TFIID subunit 4
O00268	TAF4	T539	539	Level1	QVSQAQTTVQPSATLQR	867.81	3	55.386	1.0014	HexNAt(1)TMT6plex(1) % 528.2859	14	Transcription initiation factor TFIID subunit 4
O00268	TAF4	T539	539	Level1	QVSQAQTTVQPSATLQR	867.476	3	37.414	-0.0015	HexNAt(1)TMT6plex(1) % 528.2859	14	Transcription initiation factor TFIID subunit 4
O00268	TAF4	T539	539	Level1	QVSQAQTTVQPSATLQR	867.476	3	44.201	-0.0015	HexNAt(1)TMT6plex(1) % 528.2859	14	Transcription initiation factor TFIID subunit 4
O00268	TAF4	T539	539	Level1	QVSQAQTTVQPSATLQR	867.478	3	37.67	-0.004	HexNAt(1)TMT6plex(1) % 528.2859	14	Transcription initiation factor TFIID subunit 4
O00268	TAF4	T539	539	Level1	QVSQAQTTVQPSATLQR	867.472	3	17.449	-0.0025	HexNAt(1)TMT6plex(1) % 528.2859	14	Transcription initiation factor TFIID subunit 4
O00268	TAF4	T539	539	Level1	QVSQAQTTVQPSATLQR	867.466	3	24.645	-0.0193	HexNAt(1)TMT6plex(1) % 528.2859	14	Transcription initiation factor TFIID subunit 4
O00268	TAF4	T539	539	Level1	QVSQAQTTVQPSATLQR	867.474	3	29.018	-0.0025	HexNAt(1)TMT6plex(1) % 528.2859	14	Transcription initiation factor TFIID subunit 4
O00268	TAF4	T539	539	Level1	QVSQAQTTVQPSATLQR	867.476	3	37.056	-0.002	HexNAt(1)TMT6plex(1) % 528.2859	14	Transcription initiation factor TFIID subunit 4
O00268	TAF4	T539	539	Level1	QVSQAQTTVQPSATLQR	867.475	3	55.705	0.0004	HexNAt(1)TMT6plex(1) % 528.2859	14	Transcription initiation factor TFIID subunit 4
O00268	TAF4	T539	539	Level1	QVSQAQTTVQPSATLQR	650.86	4	40.487	-0.0013	HexNAt(1)TMT6plex(1) % 528.2859	14	Transcription initiation factor TFIID subunit 4
O00268	TAF4	T539	539	Level1	QVSQAQTTVQPSATLQR	867.812	3	15.047	1.0021	HexNAt(1)TMT6plex(1) % 528.2859	14	Transcription initiation factor TFIID subunit 4
O00268	TAF4	T539	539	Level1	QVSQAQTTVQPSATLQR	867.479	3	57.237	-0.001	HexNAt(1)TMT6plex(1) % 528.2859	14	Transcription initiation factor TFIID subunit 4
O00268	TAF4	T539	539	Level1	QVSQAQTTVQPSATLQR	867.475	3	63.034	-0.0025	HexNAt(1)TMT6plex(1) % 528.2859	14	Transcription initiation factor TFIID subunit 4
O00268	TAF4	T539	539	Level1	QVSQAQTTVQPSATLQR	867.476	3	27.508	-0.0025	HexNAt(1)TMT6plex(1) % 528.2859	14	Transcription initiation factor TFIID subunit 4
O00268	TAF4	T539	539	Level1	QVSQAQTTVQPSATLQR	867.476	3	29.75	-0.001	HexNAt(1)TMT6plex(1) % 528.2859	14	Transcription initiation factor TFIID subunit 4
O00268	TAF4	T539	539	Level1	QVSQAQTTVQPSATLQR	867.476	3	37.519	-0.0015	HexNAt(1)TMT6plex(1) % 528.2859	14	Transcription initiation factor TFIID subunit 4
O00273	DFFA	T167	167	Level1	QSCATVQR	550.631	3	19.561	-0.003	HexNAt(1)TMT6plex(1) % 528.2859	5	DNA fragmentation factor subunit alpha
O00469	PLOD2	T211	211	Level1b	EAINITLDHK	535.813	4	14.59	0.0009	HexNAt(1)TMT6plex(1) % 528.2859	6	Procollagen-lysine,2-oxoglutarate 5-dioxygenase 2
O00469	PLOD2	T211	211	Level1b	EAINITLDHK	535.813	4	16.087	-0.0005	HexNAt(1)TMT6plex(1) % 528.2859	6	Procollagen-lysine,2-oxoglutarate 5-dioxygenase 2
O00512	BCL9	S318	318	Level1	AVTPVSQGSNSSSADPK	873.471	3	12.208	-0.0015	HexNAt(1)TMT6plex(1) % 528.2859	6	B-cell CLL/lymphoma 9 protein
O00592	PODXL	T351	351	Level1	CEDLETQTQSEK	818.752	3	16.863	-0.0015	HexNAt(1)TMT6plex(1) % 528.2859	8	Podocalyxin
O14497	ARID1A	S763	763	Level1	NPQMPQYSSPQPGSALSPR	939.143	3	20.799	-0.0003	HexNAt(1)TMT6plex(1) % 528.2859	8	AT-rich interactive domain-containing protein 1A
O14497	ARID1A	S763	763	Level1	NPQMPQYSSPQPGSALSPR	939.143	3	21.535	-0.0005	HexNAt(1)TMT6plex(1) % 528.2859	8	AT-rich interactive domain-containing protein 1A
O14497	ARID1A	S763	763	Level1	NPQMPQYSSPQPGSALSPR	939.141	3	32.796	-0.0015	HexNAt(1)TMT6plex(1) % 528.2859	8	AT-rich interactive domain-containing protein 1A
O14497	ARID1A	S763	763	Level1	NPQMPQYSSPQPGSALSPR	939.143	3	17.594	-0.0013	HexNAt(1)TMT6plex(1) % 528.2859	8	AT-rich interactive domain-containing protein 1A
O14686	KMT2D	S1146	1146	Level1	SLASELK	578.684	3	18.323	-0.0001	HexNAt(1)TMT6plex(1) % 528.2859	4	Histone-lysine N-methyltransferase 2D
O14686	KMT2D	S2402	2402	Level1	SLPSDPFSR	511.933	3	19.883	-0.0007	HexNAt(1) % 299.1230	1	Histone-lysine N-methyltransferase 2D
O14686	KMT2D	S2402	2402	Level1	SLPSDPFSR	512.268	3	17.635	1.0022	HexNAt(1) % 299.1230	1	Histone-lysine N-methyltransferase 2D
O14686	KMT2D	S2402	2402	Level1	SLPSDPFSR	511.933	3	29.991	0.0002	HexNAt(1) % 299.1230	1	Histone-lysine N-methyltransferase 2D
O14686	KMT2D	S2402	2402	Level1	SLPSDPFSR	512.268	3	24.042	1.0034	HexNAt(1) % 299.1230	1	Histone-lysine N-methyltransferase 2D
O14686	KMT2D	S2402	2402	Level1	SLPSDPFSR	511.933	3	17.211	-0.0002	HexNAt(1) % 299.1230	1	Histone-lysine N-methyltransferase 2D
O14686	KMT2D	S2402	2402	Level1	SLPSDPFSR	511.933	3	30.045	-0.0007	HexNAt(1) % 299.1230	1	Histone-lysine N-methyltransferase 2D
O14686	KMT2D	S2409	2409	Level1	SLPSDPFSR	588.321	3	18.653	-0.0005	HexNAt(1)TMT6plex(1) % 528.2859	8	Histone-lysine N-methyltransferase 2D
O14686	KMT2D	T2426	2426	Level1	VPASPQSQSSSQSPLTPR	871.128	3	25.576	-0.0023	HexNAt(1)TMT6plex(1) % 528.2859	16	Histone-lysine N-methyltransferase 2D
O14980	XPO1	S1055	1055	Level1b	QMSVPGIFNPHEIPEEMCD	1002.14	3	13.243	0.986	HexNAt(1)TMT6plex(1) % 528.2859	3	Exportin-1
O14980	XPO1	S1055	1055	Level1	QMSVPGIFNPHEIPEEMCD	1002.14	3	15.169	0.986	HexNAt(1)TMT6plex(1) % 528.2859	3	Exportin-1
O14980	XPO1	S1055	1055	Level1b	QMSVPGIFNPHEIPEEMCD	1002.13	3	13.313	0.986	HexNAt(1)TMT6plex(1) % 528.2859	3	Exportin-1
O14980	XPO1	S1055	1055	Level1b	QMSVPGIFNPHEIPEEMCD	1002.13	3	15.704	0.9865	HexNAt(1)TMT6plex(1) % 528.2859	3	Exportin-1
O14980	XPO1	S1055	1055	Level1	QMSVPGIFNPHEIPEEMCD	1002.13	3	13.168	0.9865	HexNAt(1)TMT6plex(1) % 528.2859	3	Exportin-1
O14980	XPO1	S1055	1055	Level1b	QMSVPGIFNPHEIPEEMCD	1002.14	3	13.453	0.9902	HexNAt(1)TMT6plex(1) % 528.2859	3	Exportin-1
O15498	YKT6	S172	172	Level1b	LDDLVSK	592.687	3	21.318	0.0003	HexNAt(1)TMT6plex(1) % 528.2859	6	Synaptobrevin homolog YKT6
O15498	YKT6	S172	172	Level1b	LDDLVSK	592.686	3	21.044	-0.0004	HexNAt(1)TMT6plex(1) % 528.2859	6	Synaptobrevin homolog YKT6
O43151	TET3	T431	431	Level1	TEFPEAWGTDTPPATPR	877.446	3	20.585	-0.0001	HexNAt(1)TMT6plex(1) % 528.2859	1	Methylcytosine dioxygenase TET3
O43151	TET3	T520	520	Level1	EAPTPSSEPDTHQK	628.332	4	38.03	0.0017	HexNAt(1)TMT6plex(1) % 528.2859	11	Methylcytosine dioxygenase TET3
O43318	MAP3K7	S378	378	Level1	GSSVESLPPTSEGK	788.102	3	27.662	1.0041	HexNAt(1)TMT6plex(1) % 528.2859	6	Mitogen-activated protein kinase kinase kinase 7
O43583	DENR	S9	9	Level1	AADISESSGADCK	1027	2	13.939	0.014	HexNAt(1) % 299.1230	8	Density-regulated protein
O43663	PRC1	T492	492	Level1	LNTTTMSNATANSSIR	819.093	3	18.735	-0.0002	HexNAt(1)TMT6plex(1) % 528.2859	5	Protein regulator of cytokinesis 1
O43823	AKAP8	S353	353	Level1	SGDEEFKGEDELCDSGRQR	743.859	4	19.063	1.0344	HexNAt(1) % 299.1230	15	A-kinase anchor protein 8
O43823	AKAP8	S353	353	Level1	SGDEEFKGEDELCDSGRQR	743.86	4	18.401	1.0293	HexNAt(1) % 299.1230	15	A-kinase anchor protein 8
O60313	OPA1	T759	759	Level1	DTENAIENMVGPDWK	902.452	3	13.182	-0.0401	HexNAt(1)TMT6plex(1) % 528.2859	2	Dynamin-like GTPase OPA1, mitochondrial
O60502	OGA	S405	405	Level1b	QVAHSGAK	595.351	3	28.124	-0.0001	HexNAt(1)TMT6plex(1) % 528.2859	5	Protein O-GlcNAcase
O60502	OGA	S405	405	Level1b	QVAHSGAK	892.522	2	19.451	-0.0018	HexNAt(1)TMT6plex(1) % 528.2859	5	Protein O-GlcNAcase
O60502	OGA	S405	405	Level1b	QVAHSGAK	595.35	3	26.101	-0.0005	HexNAt(1)TMT6plex(1) % 528.2859	5	Protein O-GlcNAcase
O75113	N4BP1	T802	802	Level1	VPGTQAASTSHQPPTR	598.823	4	13.683	0.0003	HexNAt(1)TMT6plex(1) % 528.2859	4	NEDD4-binding protein 1
O75179	ANKRD17	T2001	2001	Level1b	QLFVTVVK	640.734	3	23.791	-0.0008	HexNAt(1)TMT6plex(1) % 528.2859	5	Ankyrin repeat domain-containing protein 17
O75179	ANKRD17	T2001	2001	Level1b	QLFVTVVK	640.736	3	26.012	0.0002	HexNAt(1)TMT6plex(1) % 528.2859	5	Ankyrin repeat domain-containing protein 17
O75179	ANKRD17	T2001	2001	Level1b	QLFVTVVK	640.734	3	25.69	0.0002	HexNAt(1)TMT6plex(1) % 528.2859	5	Ankyrin repeat domain-containing protein 17
O75179	ANKRD17	T2001	2001	Level1b	QLFVTVVK	640.734	3	26.19	-0.0003	HexNAt(1)TMT6plex(1) % 528.2859	5	Ankyrin repeat domain-containing protein 17
O75179	ANKRD17	T2001	2001	Level1b	QLFVTVVK	640.734	3	23.854	0.001	HexNAt(1)TMT6plex(1) % 528.2859	5	Ankyrin repeat domain-containing protein 17
O75179	ANKRD17	T2001	2001	Level1b	QLFVTVVK	640.734	3	20.039	-0.0003	HexNAt(1)TMT6plex(1) % 528.2859	5	Ankyrin repeat domain-containing protein 17
O75179	ANKRD17	T2001	2001	Level1b	QLFVTVVK	640.734	3	12.245	0.0009	HexNAt(1)TMT6plex(1) % 528.2859	5	Ankyrin repeat domain-containing protein 17
O75376	NCOR1	S54	54	Level1	SSHLEVSQASQLLQQQQQQQLR	831.197	4	54.353	-0.002	HexNAt(1)TMT6plex(1) % 528.2859	10	Nuclear receptor corepressor 1
O75376	NCOR1	S123	123	Level1b	VSAAVLPLVHPLPEGLR	632.131	4	14.101	-0.0026	HexNAt(1)TMT6plex(1) % 528.2859	2	Nuclear receptor corepressor 1
O75376	NCOR1	T1491	1491	Level1	TPVSYQNTMSR	686.354	3	15.451	-0.0008	HexNAt(1)TMT6plex(1) % 528.2859	8	Nuclear receptor corepressor 1
O75376	NCOR1	S1493	1493	Level1	RTPVSYQNTMSR	657.344	3	16.929	2.0242	HexNAt(1) % 299.1230	11	Nuclear receptor corepressor 1
O75376	NCOR1	S1493	1493	Level1	TPVSYQNTMSR	681.024	3	17.077	0.0015	HexNAt(1)TMT6plex(1) % 528.2859	10	Nuclear receptor corepressor 1
O75376	NCOR1	S1812	1812	Level1	IMPLPAGGPSISQGLPASR	869.487	3	17.06	-0.001	HexNAt(1)TMT6plex(1) % 528.2859	18	Nuclear receptor corepressor 1
O75376	NCOR1	S1857	1857	Level1	SAAVSEQQQLEQK	735.061	3	42.886	-0.0059	HexNAt(1) % 299.1230	1	Nuclear receptor corepressor 1
O75391	SPAG7	S219	219	Level1	QSGEELPPTS	901.47	2	23.192	-0.0004	HexNAt(1)TMT6plex(1) % 528.2859	2	Sperm-associated antigen 7
O94842	TOX4	T420	420	Level1	GLQLGQTSTATIQPSQQAQIVTR	1062.26	3	51.348	1.0051	HexNAt(1)TMT6plex(1) % 528.2859	22	TOX high mobility group box family member 4
O94979	SEC31A	T1213	1213	Level1b	VVLTQANK	620.381	3	12.093	-0.0016	HexNAt(1)TMT6plex(1) % 528.2859	4	Protein transport protein Sec31A
O95487	SEC24B	S315	315	Level1	SSPVVSTVLSGSSGSSSTR	771.063	3	31.438	1.0017	HexNAt(1) % 299.1230	6	Protein transport protein Sec24B
O95487	SEC24B	S315	315	Level1	SSPVVSTVLSGSSGSSSTR	770.729	3	57.523	-0.0015	HexNAt(1) % 299.1230	6	Protein transport protein Sec24B
O95789	ZMYM6	S371	371	Level1	GTNSSAVPLSQGQVVVSPPSSR	971.193	3	35.674	0.0014	HexNAt(1)TMT6plex(1) % 528.2859	10	Zinc finger MYM-type protein 6
O95789	ZMYM6	S371	371	Level1	GTNSSAVPLSQGQVVVSPPSSR	971.192	3	42.643	-0.0003	HexNAt(1)TMT6plex(1) % 528.2859	10	Zinc finger MYM-type protein 6
O95789	ZMYM6	T612	612	Level1	TAVTELPSAR	601.344	3	21.269	-0.0003	HexNAt(1)TMT6plex(1) % 528.2859	1	Zinc finger MYM-type protein 6
O96008	TOMM40	T82	82	Level1	TPGAATASASGAAEDGACGCLPNPGTFEECHR	980.702	4	10.061	-0.0015	HexNAt(1)TMT6plex(1) % 528.2859	26	Mitochondrial import receptor subunit TOM40 homolog
P00492	HPRT1	Y105	105	Level1	SYCNDQSTGDIK	773.063	3	26.649	-0.0008	HexNAt(1)TMT6plex(1) % 528.2859	2	Hypoxanthine-guanine phosphoribosyltransferase
P04080	CSTB	S7	7	Level1	MMCGAPSATQPATAETQHIADQVR	1033.83	3	27.29	-0.0017	HexNAt(1) % 299.1230	7	Cystatin-B
P04080	CSTB	T16	16	Level1	MMCGAPSATQPATAETQHIADQVR	1034.15	3	17.485	0.0225	HexNAt(1) % 299.1230	16	Cystatin-B
P04080	CSTB	T16	16	Level1	MMCGAPSATQPATAETQHIADQVR	1034.49	3	29.437	1	HexNAt(1) % 299.1230	16	Cystatin-B
P04150	NR3C1	S79	79	Level1	GSVSNAQQPDLSK	773.095	3	25.357	-0.001	HexNAt(1)TMT6plex(1) % 528.2859	12	Glucocorticoid receptor
P04150	NR3C1	S141	141	Level1	SSASTAVSAAPTEK	765.092	3	18.883	-0.0008	HexNAt(1)TMT6plex(1) % 528.2859	1	Glucocorticoid receptor
P08047	SP1	S36	36	Level1b	GVGGNNGGNGNGGGAFSQAR	836.406	3	15.47	1.9683	HexNAt(1)TMT6plex(1) % 528.2859	17	Transcription factor Sp1
P08047	SP1	S36	36	Level1b	GVGGNNGGNGNGGGAFSQAR	836.404	3	18.983	1.9688	HexNAt(1)TMT6plex(1) % 528.2859	17	Transcription factor Sp1
P08047	SP1	S36	36	Level1	GVGGNNGGNGNGGGAFSQAR	836.407	3	25.268	1.9688	HexNAt(1)TMT6plex(1) % 528.2859	17	Transcription factor Sp1
P08047	SP1	S36	36	Level1b	GVGGNNGGNGNGGGAFSQAR	836.405	3	12.156	1.9688	HexNAt(1)TMT6plex(1) % 528.2859	17	Transcription factor Sp1
P08047	SP1	S36	36	Level1	GVGGNNGGNGNGGGAFSQAR	836.404	3	33.159	1.9669	HexNAt(1)TMT6plex(1) % 528.2859	17	Transcription factor Sp1
P08047	SP1	S36	36	Level1b	GVGGNNGGNGNGGGAFSQAR	836.404	3	15.279	1.9666	HexNAt(1)TMT6plex(1) % 528.2859	17	Transcription factor Sp1
P08047	SP1	S36	36	Level1b	GVGGNNGGNGNGGGAFSQAR	836.406	3	19.341	1.9659	HexNAt(1)TMT6plex(1) % 528.2859	17	Transcription factor Sp1
P08047	SP1	S36	36	Level1b	GVGGNNGGNGNGGGAFSQAR	836.404	3	14.566	1.9661	HexNAt(1)TMT6plex(1) % 528.2859	17	Transcription factor Sp1
P08151	GLI1	S538	538	Level1b	VGPPVSLER	571.002	3	15.477	-0.0008	HexNAt(1)TMT6plex(1) % 528.2859	6	Zinc finger protein GLI1
P08151	GLI1	S538	538	Level1b	VGPPVSLER	571.001	3	11.13	-0.0025	HexNAt(1)TMT6plex(1) % 528.2859	6	Zinc finger protein GLI1
P09012	SNRPA	T131	131	Level1	AVQGGGATPVVGAVQGPVPGMPPMTQAPR	879.963	4	27.859	-0.0005	HexNAt(1)TMT6plex(1) % 528.2859	8	U1 small nuclear ribonucleoprotein A
P09012	SNRPA	T131	131	Level1	AVQGGGATPVVGAVQGPVPGMPPMTQAPR	879.967	4	19.955	-0.0062	HexNAt(1)TMT6plex(1) % 528.2859	8	U1 small nuclear ribonucleoprotein A
P09012	SNRPA	T131	131	Level1	AVQGGGATPVVGAVQGPVPGMPPMTQAPR	879.967	4	14.308	0.0019	HexNAt(1)TMT6plex(1) % 528.2859	8	U1 small nuclear ribonucleoprotein A
P09012	SNRPA	T131	131	Level1	AVQGGGATPVVGAVQGPVPGMPPMTQAPR	879.967	4	21.532	-0.0098	HexNAt(1)TMT6plex(1) % 528.2859	8	U1 small nuclear ribonucleoprotein A
P09012	SNRPA	T131	131	Level1	AVQGGGATPVVGAVQGPVPGMPPMTQAPR	876.219	4	19.56	0.9968	HexNAt(1)TMT6plex(1) % 528.2859	8	U1 small nuclear ribonucleoprotein A
P09012	SNRPA	T131	131	Level1	AVQGGGATPVVGAVQGPVPGMPPMTQAPR	871.965	4	17.726	-0.003	HexNAt(1)TMT6plex(1) % 528.2859	8	U1 small nuclear ribonucleoprotein A
P09012	SNRPA	T148	148	Level1	AVQGGGATPVVGAVQGPVPGMPPMTQAPR	1173.62	3	25.624	1.9953	HexNAt(1)TMT6plex(1) % 528.2859	25	U1 small nuclear ribonucleoprotein A
P0C7T5	ATXN1L	S55	55	Level1b	GVVVAGQSQAGAR	653.037	3	19.706	0.0006	HexNAt(1)TMT6plex(1) % 528.2859	8	Ataxin-1-like
P0CG40	SP9	S471	471	Level1b	AAAAAAAAAAAAAAAASAGGK	771.756	3	18.051	-0.0083	HexNAt(1) % 299.1230	17	Transcription factor Sp9
P10070	GLI2	S814	814	Level1	DSSTSTVSSAYTVSR	769.059	3	15.129	-0.0018	HexNAt(1)TMT6plex(1) % 528.2859	8	Zinc finger protein GLI2
P11216	PYGB	T329	329	Level1	TCFETFPDK	692.035	3	14.641	-0.0008	HexNAt(1)TMT6plex(1) % 528.2859	5	Glycogen phosphorylase, brain form
P11274	BCR	S150	150	Level1b	GPPASVAALR	566.002	3	12.319	-0.019	HexNAt(1)TMT6plex(1) % 528.2859	5	Breakpoint cluster region protein
P12755	SKI	S389	389	Level1	LSAFRPWSPAVSASEK	680.633	4	21.308	0.0051	HexNAt(1)TMT6plex(1) % 528.2859	14	Ski oncogene
P14678	SNRPB	T143	143	Level1	GVGGPSQQVMTPQGR	758.396	3	13.821	0.965	HexNAt(1)TMT6plex(1) % 528.2859	11	Small nuclear ribonucleoprotein-associated proteins B and B'
P15822	HIVEP1	S1069	1069	Level1	SSEGLQFQNALGCNPSLPK	1011.87	3	22.054	0.0017	HexNAt(1)TMT6plex(1) % 528.2859	16	Zinc finger protein 40
P15822	HIVEP1	S1633	1633	Level1	VPSSFMLPIR	635.365	3	14.064	0.0002	HexNAt(1)TMT6plex(1) % 528.2859	4	Zinc finger protein 40
P15880	RPS2	T285	285	Level1	TQAPAVATT	808.954	2	18.481	-0.0012	HexNAt(1)TMT6plex(1) % 528.2859	1	Small ribosomal subunit protein uS5
P15880	RPS2	T285	285	Level1	TQAPAVATT	808.954	2	16.095	-0.001	HexNAt(1)TMT6plex(1) % 528.2859	1	Small ribosomal subunit protein uS5
P15880	RPS2	T285	285	Level1	TQAPAVATT	808.954	2	16.344	-0.0004	HexNAt(1)TMT6plex(1) % 528.2859	1	Small ribosomal subunit protein uS5
P15880	RPS2	T293	293	Level1	TQAPAVATT	808.955	2	37.045	-0.0009	HexNAt(1)TMT6plex(1) % 528.2859	9	Small ribosomal subunit protein uS5
P18583	SON	S1097	1097	Level1	SMMSSYSAADR	665.648	3	21.203	-0.0002	HexNAt(1)TMT6plex(1) % 528.2859	7	Protein SON
P20719	HOXA5	S72	72	Level1	SYAASASAAPAEPR	702.705	3	22.354	0.0002	HexNAt(1)TMT6plex(1) % 528.2859	1	Homeobox protein Hox-A5
P20719	HOXA5	S72	72	Level1	SYAASASAAPAEPR	702.704	3	26.418	0.0012	HexNAt(1)TMT6plex(1) % 528.2859	1	Homeobox protein Hox-A5
P20810	CAST	S404	404	Level1b	AAAPAPVSEAVCR	686.038	3	15.342	-0.0047	HexNAt(1)TMT6plex(1) % 528.2859	8	Calpastatin
P20810	CAST	S404	404	Level1b	AAAPAPVSEAVCR	686.038	3	14.01	-0.001	HexNAt(1)TMT6plex(1) % 528.2859	8	Calpastatin
P20810	CAST	S404	404	Level1b	AAAPAPVSEAVCR	686.039	3	15.465	-0.002	HexNAt(1)TMT6plex(1) % 528.2859	8	Calpastatin
P20810	CAST	S404	404	Level1b	AAAPAPVSEAVCR	686.035	3	13.678	-0.0008	HexNAt(1)TMT6plex(1) % 528.2859	8	Calpastatin
P20810	CAST	S404	404	Level1b	AAAPAPVSEAVCR	686.039	3	23.894	0.0002	HexNAt(1)TMT6plex(1) % 528.2859	8	Calpastatin
P20810	CAST	S404	404	Level1b	AAAPAPVSEAVCR	686.372	3	18.224	1.0029	HexNAt(1)TMT6plex(1) % 528.2859	8	Calpastatin
P22626	HNRNPA2B1	S344	344	Level1	NMGGPYGGGNYGPGGSGGSGGYGGR	988.787	3	20.841	1.0009	HexNAt(1)TMT6plex(1) % 528.2859	19	Heterogeneous nuclear ribonucleoproteins A2/B1
P23396	RPS3	T242	242	Level1b	GGKPEPPAMPQPVPTA	854.481	3	13.054	1.0019	HexNAt(1)TMT6plex(1) % 528.2859	15	Small ribosomal subunit protein uS3
P25054	APC	S2625	2625	Level1	ENEFSPTNSTSQTVSSGATNGAESK	1173.24	3	20.963	0.9846	HexNAt(1)TMT6plex(1) % 528.2859	9	Adenomatous polyposis coli protein
P25054	APC	T2715	2715	Level1b	TVGLENR	515.964	3	13.733	0.0034	HexNAt(1)TMT6plex(1) % 528.2859	1	Adenomatous polyposis coli protein
P25054	APC	T2715	2715	Level1b	TVGLENR	515.964	3	17.674	0.0032	HexNAt(1)TMT6plex(1) % 528.2859	1	Adenomatous polyposis coli protein
P25705	ATP5F1A	S236	236	Level1b	RFNDGSDEK	685.354	3	15.508	-0.0379	HexNAt(1)TMT6plex(1) % 528.2859	6	ATP synthase F(1) complex subunit alpha, mitochondrial
P27707	DCK	T19	19	Level1	SCPSFSASSEGTR	691.679	3	15.375	0.007	HexNAt(1)TMT6plex(1) % 528.2859	12	Deoxycytidine kinase
P30041	PRDX6	Y89	89	Level1	DINAYNCEEPTEK	857.429	3	21.058	0.989	HexNAt(1)TMT6plex(1) % 528.2859	5	Peroxiredoxin-6
P30041	PRDX6	T95	95	Level1	DINAYNCEEPTEK	838.42	3	16.464	0.9809	HexNAt(1)TMT6plex(1) % 528.2859	11	Peroxiredoxin-6
P30041	PRDX6	T95	95	Level1	DINAYNCEEPTEK	838.09	3	24.575	-0.002	HexNAt(1)TMT6plex(1) % 528.2859	11	Peroxiredoxin-6
P31271	HOXA13	S199	199	Level1	SCAQPASAAAAAAFADK	865.792	3	24.827	1.0004	HexNAt(1)TMT6plex(1) % 528.2859	7	Homeobox protein Hox-A13
P31271	HOXA13	S199	199	Level1	SCAQPASAAAAAAFADK	865.457	3	17.533	-0.004	HexNAt(1)TMT6plex(1) % 528.2859	7	Homeobox protein Hox-A13
P31271	HOXA13	S199	199	Level1	SCAQPASAAAAAAFADK	865.457	3	15.267	-0.004	HexNAt(1)TMT6plex(1) % 528.2859	7	Homeobox protein Hox-A13
P31629	HIVEP2	T416	416	Level1	SESAEQQISPPNTNAK	896.812	3	36.662	1.0046	HexNAt(1)TMT6plex(1) % 528.2859	13	Transcription factor HIVEP2
P31629	HIVEP2	S510	510	Level1	QPQIIPSSIR	632.707	3	19.817	-0.0003	HexNAt(1)TMT6plex(1) % 528.2859	7	Transcription factor HIVEP2
P31629	HIVEP2	S1502	1502	Level1b	QGCASEPK	621.671	3	12.82	0.0004	HexNAt(1)TMT6plex(1) % 528.2859	5	Transcription factor HIVEP2
P35453	HOXD13	S26	26	Level1	ADGGGAGGAPASSSSSSVAAAAASGQCR	1041.5	3	49.042	-0.0088	HexNAt(1)TMT6plex(1) % 528.2859	13	Homeobox protein Hox-D13
P35453	HOXD13	S89	89	Level1	TGSSSSSSSSAVVAARPEAPPAK	780.173	4	17.228	-0.0001	HexNAt(1)TMT6plex(1) % 528.2859	7	Homeobox protein Hox-D13
P35453	HOXD13	S89	89	Level1	TGSSSSSSSSAVVAARPEAPPAK	780.174	4	17.353	-0.0003	HexNAt(1)TMT6plex(1) % 528.2859	7	Homeobox protein Hox-D13
P35580	MYH10	S1975	1975	Level1	TSDVNETQPPQSE	730.362	3	24.846	-0.0003	HexNAt(1)TMT6plex(1) % 528.2859	12	Myosin-10
P35580	MYH10	S1975	1975	Level1	TSDVNETQPPQSE	730.361	3	16.731	-0.0001	HexNAt(1)TMT6plex(1) % 528.2859	12	Myosin-10
P35658	NUP214	T494	494	Level1	SSATVTGEPPSYSSGSDSSK	973.158	3	35.656	-0.0023	HexNAt(1)TMT6plex(1) % 528.2859	4	Nuclear pore complex protein Nup214
P35658	NUP214	T1363	1363	Level1	ASSTSLTSTQPTK	1148.14	2	29.634	-0.0032	HexNAt(1)TMT6plex(1) % 528.2859	12	Nuclear pore complex protein Nup214
P39880	CUX1	S695	695	Level1	TAEPAQPSSASGSGNSDDAIR	925.788	3	30.232	-0.001	HexNAt(1)TMT6plex(1) % 528.2859	9	Homeobox protein cut-like 1
P43694	GATA4	S133	133	Level1	EAAAYSSGGGAAGAGLAGR	784.406	3	31.244	-0.0034	HexNAt(1)TMT6plex(1) % 528.2859	6	Transcription factor GATA-4
P46013	MKI67	S230	230	Level1	SVPTTQCLDNSK	779.419	3	33.967	0.0002	HexNAt(1)TMT6plex(1) % 528.2859	11	Proliferation marker protein Ki-67
P46937	YAP1	S340	340	Level1	NINPSTANSPK	710.736	3	31.544	1.0002	HexNAt(1)TMT6plex(1) % 528.2859	9	Transcriptional coactivator YAP1
P48634	PRRC2A	T1786	1786	Level1	ELTASVTEAIPVSR	744.087	3	28.175	0.0015	HexNAt(1)TMT6plex(1) % 528.2859	3	Protein PRRC2A
P48634	PRRC2A	T1786	1786	Level1	ELTASVTEAIPVSR	744.087	3	22.32	-0.0004	HexNAt(1)TMT6plex(1) % 528.2859	3	Protein PRRC2A
P48634	PRRC2A	T1786	1786	Level1	ELTASVTEAIPVSR	744.087	3	24.575	-0.0004	HexNAt(1)TMT6plex(1) % 528.2859	3	Protein PRRC2A
P48739	PITPNB	S184	184	Level1	ELANSPDCPQMCAYK	905.114	3	14.864	-0.0062	HexNAt(1)TMT6plex(1) % 528.2859	5	Phosphatidylinositol transfer protein beta isoform
P49247	RPIA	T251	251	Level1	AGPVVTDNGNFILDWKFDRVHK	1249.03	3	13.544	1.0058	HexNAt(1)TMT6plex(1) % 528.2859	6	Ribose-5-phosphate isomerase
P49750	YLPM1	S756	756	Level1	SSYLESPR	565.974	3	15.323	-0.0007	HexNAt(1)TMT6plex(1) % 528.2859	6	YLP motif-containing protein 1
P49750	YLPM1	S756	756	Level1	SSYLESPR	565.974	3	21.113	-0.0007	HexNAt(1)TMT6plex(1) % 528.2859	6	YLP motif-containing protein 1
P49750	YLPM1	S756	756	Level1	SSYLESPR	565.974	3	24.042	-0.0002	HexNAt(1)TMT6plex(1) % 528.2859	6	YLP motif-containing protein 1
P49750	YLPM1	S756	756	Level1	SSYLESPR	565.974	3	11.82	0.0001	HexNAt(1)TMT6plex(1) % 528.2859	6	YLP motif-containing protein 1
P49750	YLPM1	S756	756	Level1	SSYLESPR	565.974	3	21.159	0.0001	HexNAt(1)TMT6plex(1) % 528.2859	6	YLP motif-containing protein 1
P49750	YLPM1	S756	756	Level1	SSYLESPR	565.973	3	13.349	0.0008	HexNAt(1)TMT6plex(1) % 528.2859	6	YLP motif-containing protein 1
P49750	YLPM1	S756	756	Level1	SSYLESPR	565.974	3	21.718	-0.0008	HexNAt(1)TMT6plex(1) % 528.2859	6	YLP motif-containing protein 1
P49750	YLPM1	S756	756	Level1	SSYLESPR	565.974	3	14.22	-0.0029	HexNAt(1)TMT6plex(1) % 528.2859	6	YLP motif-containing protein 1
P49750	YLPM1	S854	854	Level1	SQAEPLSGNKEPLADTSSNQQK	887.231	4	26.048	1.0024	HexNAt(1)TMT6plex(1) % 528.2859	1	YLP motif-containing protein 1
P49790	NUP153	S199	199	Level1	ASDKDITVSK	570.59	4	18.989	-0.0001	HexNAt(1)TMT6plex(1) % 528.2859	9	Nuclear pore complex protein Nup153
P49790	NUP153	S893	893	Level1	GFDTSSSSSNSAASSSFK	914.121	3	33.081	-0.0032	HexNAt(1)TMT6plex(1) % 528.2859	7	Nuclear pore complex protein Nup153
P49790	NUP153	S908	908	Level1	FGVSSSSSGPSQTLTSTGNFK	766.404	4	10.641	-0.0037	HexNAt(1)TMT6plex(1) % 528.2859	4	Nuclear pore complex protein Nup153
P49790	NUP153	T1078	1078	Level1b	KEEMPATK	717.086	3	10.991	0.0021	HexNAt(1)TMT6plex(1) % 528.2859	7	Nuclear pore complex protein Nup153
P50552	VASP	S258	258	Level1	SGGGGLMEEMNAMLAR	805.407	3	11.363	1.0313	HexNAt(1)TMT6plex(1) % 528.2859	1	Vasodilator-stimulated phosphoprotein
P51003	PAPOLA	S628	628	Level1	SSGNAATSGNAATK	741.736	3	34.989	0.0002	HexNAt(1)TMT6plex(1) % 528.2859	1	Poly(A) polymerase alpha
P51610	HCFC1	T480	480	Level1b	TQGVPAVLK	633.726	3	17.689	-0.0005	HexNAt(1)TMT6plex(1) % 528.2859	1	Host cell factor 1
P51610	HCFC1	T480	480	Level1b	TQGVPAVLK	633.725	3	15.152	-0.0003	HexNAt(1)TMT6plex(1) % 528.2859	1	Host cell factor 1
P51610	HCFC1	T480	480	Level1b	TQGVPAVLK	633.726	3	11.69	0.0002	HexNAt(1)TMT6plex(1) % 528.2859	1	Host cell factor 1
P51610	HCFC1	T480	480	Level1b	TQGVPAVLK	557.339	3	19.17	0.002	HexNAt(1) % 299.1230	1	Host cell factor 1
P51610	HCFC1	T490	490	Level1	VTGPQATTGTPLVTMR	725.384	3	20.591	-0.0006	HexNAt(1) % 299.1230	2	Host cell factor 1
P51610	HCFC1	T490	490	Level1	VTGPQATTGTPLVTMR	725.384	3	12.826	-0.0016	HexNAt(1) % 299.1230	2	Host cell factor 1
P51610	HCFC1	T490	490	Level1	VTGPQATTGTPLVTMR	725.384	3	17.989	-0.0016	HexNAt(1) % 299.1230	2	Host cell factor 1
P51610	HCFC1	S507	507	Level1b	PASQAGK	548.993	3	14.26	-0.0008	HexNAt(1)TMT6plex(1) % 528.2859	3	Host cell factor 1
P51610	HCFC1	S562	562	Level1	IPPSSAPTVLSVPAGTTIVK	974.59	3	22.194	0.0134	HexNAt(1)TMT6plex(1) % 528.2859	4	Host cell factor 1
P51610	HCFC1	T575	575	Level1	IPPSSAPTVLSVPAGTTIVK	974.58	3	19.702	-0.0071	HexNAt(1)TMT6plex(1) % 528.2859	17	Host cell factor 1
P51610	HCFC1	S598	598	Level1	VASSPVMVSNPATR	730.396	3	26.375	-0.0025	HexNAt(1)TMT6plex(1) % 528.2859	4	Host cell factor 1
P51610	HCFC1	S603	603	Level1	VASSPVMVSNPATR	730.398	3	13.443	-0.0003	HexNAt(1)TMT6plex(1) % 528.2859	9	Host cell factor 1
P51610	HCFC1	S685	685	Level1	VMSVVQTK	632.039	3	13.683	-0.0015	HexNAt(1)TMT6plex(1) % 528.2859	3	Host cell factor 1
P51610	HCFC1	S685	685	Level1	VMSVVQTK	632.04	3	17.769	-0.0005	HexNAt(1)TMT6plex(1) % 528.2859	3	Host cell factor 1
P51610	HCFC1	S685	685	Level1	VMSVVQTK	632.039	3	14.385	-0.0005	HexNAt(1)TMT6plex(1) % 528.2859	3	Host cell factor 1
P51610	HCFC1	S685	685	Level1	VMSVVQTK	626.707	3	23.448	-0.0015	HexNAt(1)TMT6plex(1) % 528.2859	3	Host cell factor 1
P51610	HCFC1	S685	685	Level1	VMSVVQTK	626.707	3	17.345	-0.0005	HexNAt(1)TMT6plex(1) % 528.2859	3	Host cell factor 1
P51610	HCFC1	S685	685	Level1	VMSVVQTK	626.709	3	21.198	-0.0015	HexNAt(1)TMT6plex(1) % 528.2859	3	Host cell factor 1
P51610	HCFC1	T1143	1143	Level1	RACAAGTPAVIR	486.531	4	18.64	0.0001	HexNAt(1)TMT6plex(1) % 528.2859	7	Host cell factor 1
P51610	HCFC1	S1162	1162	Level1	ISVATGALEAAQGSK	797.126	3	24.26	-0.0025	HexNAt(1)TMT6plex(1) % 528.2859	14	Host cell factor 1
P51610	HCFC1	S1162	1162	Level1	ISVATGALEAAQGSK	1195.18	2	26.217	-0.0015	HexNAt(1)TMT6plex(1) % 528.2859	14	Host cell factor 1
P51610	HCFC1	S1162	1162	Level1	ISVATGALEAAQGSK	1195.18	2	37.815	-0.0057	HexNAt(1)TMT6plex(1) % 528.2859	14	Host cell factor 1
P51610	HCFC1	S1162	1162	Level1	ISVATGALEAAQGSK	797.125	3	27.211	-0.0035	HexNAt(1)TMT6plex(1) % 528.2859	14	Host cell factor 1
P51610	HCFC1	S1246	1246	Level1	SSVGAGEPR	539.63	3	25.008	-0.0003	HexNAt(1)TMT6plex(1) % 528.2859	2	Host cell factor 1
P51610	HCFC1	S1246	1246	Level1	SSVGAGEPR	539.63	3	17.859	0.0003	HexNAt(1)TMT6plex(1) % 528.2859	2	Host cell factor 1
P51858	HDGF	S107	107	Level1b	SCVEEPEPEPEAAEGDGDKK	848.177	4	16.629	0.9843	HexNAt(1)TMT6plex(1) % 528.2859	1	Hepatoma-derived growth factor
P51858	HDGF	S107	107	Level1b	SCVEEPEPEPEAAEGDGDKK	847.929	4	10.935	-0.0113	HexNAt(1)TMT6plex(1) % 528.2859	1	Hepatoma-derived growth factor
P51858	HDGF	S107	107	Level1b	SCVEEPEPEPEAAEGDGDKK	847.929	4	14.63	-0.0059	HexNAt(1)TMT6plex(1) % 528.2859	1	Hepatoma-derived growth factor
P51858	HDGF	S107	107	Level1b	SCVEEPEPEPEAAEGDGDKK	678.947	5	13.121	2.0014	HexNAt(1)TMT6plex(1) % 528.2859	1	Hepatoma-derived growth factor
P51858	HDGF	S107	107	Level1b	SCVEEPEPEPEAAEGDGDKK	847.927	4	21.027	-0.0218	HexNAt(1)TMT6plex(1) % 528.2859	1	Hepatoma-derived growth factor
P51858	HDGF	S107	107	Level1b	SCVEEPEPEPEAAEGDGDKK	847.927	4	12.876	-0.022	HexNAt(1)TMT6plex(1) % 528.2859	1	Hepatoma-derived growth factor
P51991	HNRNPA3	S356	356	Level1	SSGSPYGGGYGSGGGSGGYGSR	890.085	3	19.659	0.0004	HexNAt(1)TMT6plex(1) % 528.2859	2	Heterogeneous nuclear ribonucleoprotein A3
P52594	AGFG1	S187	187	Level1b	SQGQQQEK	640.356	3	11.03	0.0009	HexNAt(1)TMT6plex(1) % 528.2859	1	Arf-GAP domain and FG repeat-containing protein 1
P55198	MLLT6	S401	401	Level1b	VVFSGFGPIMR	661.704	3	13.153	0.0234	HexNAt(1)TMT6plex(1) % 528.2859	4	Protein AF-17
P78347	GTF2I	T202	202	Level1b	VMVTDADR	555.299	3	13.163	0.0057	HexNAt(1)TMT6plex(1) % 528.2859	4	General transcription factor II-I
P78347	GTF2I	T202	202	Level1b	VMVTDADR	555.298	3	12.707	-0.0005	HexNAt(1)TMT6plex(1) % 528.2859	4	General transcription factor II-I
P78364	PHC1	T354	354	Level1	KAEADGSGQQNVGMNLTR	720.38	4	12.683	-0.0181	HexNAt(1)TMT6plex(1) % 528.2859	17	Polyhomeotic-like protein 1
P78364	PHC1	T354	354	Level1	KAEADGSGQQNVGMNLTR	716.382	4	21.072	-0.0001	HexNAt(1)TMT6plex(1) % 528.2859	17	Polyhomeotic-like protein 1
P82909	KGD4	S37	37	Level1	DNPKPNVSEALR	582.332	4	13.26	-0.001	HexNAt(1)TMT6plex(1) % 528.2859	8	Alpha-ketoglutarate dehydrogenase component 4
P82909	KGD4	S37	37	Level1	DNPKPNVSEALR	582.333	4	20.987	0.0004	HexNAt(1)TMT6plex(1) % 528.2859	8	Alpha-ketoglutarate dehydrogenase component 4
P82909	KGD4	S37	37	Level1	DNPKPNVSEALR	582.333	4	13.367	-0.0008	HexNAt(1)TMT6plex(1) % 528.2859	8	Alpha-ketoglutarate dehydrogenase component 4
Q01433	AMPD2	S46	46	Level1	SLPGPAPCLK	657.055	3	16.076	0.0014	HexNAt(1)TMT6plex(1) % 528.2859	1	AMP deaminase 2
Q01780	EXOSC10	S706	706	Level1b	APVSQAAK	586.688	3	25.507	-0.0005	HexNAt(1)TMT6plex(1) % 528.2859	4	Exosome complex component 10
Q01780	EXOSC10	S706	706	Level1b	APVSQAAK	586.687	3	19.291	-0.003	HexNAt(1)TMT6plex(1) % 528.2859	4	Exosome complex component 10
Q01780	EXOSC10	S838	838	Level1	VSSQFDPNK	670.03	3	15.113	-0.0331	HexNAt(1)TMT6plex(1) % 528.2859	3	Exosome complex component 10
Q01826	SATB1	S341	341	Level1	LLAQQSLNQQYLNHPPPVSR	765.923	4	25.083	-0.0037	HexNAt(1)TMT6plex(1) % 528.2859	6	DNA-binding protein SATB1
Q01844	EWSR1	S274	274	Level1	QDHPSSMGVYGQESGGFSGPGENR	814.131	4	39.723	0.0017	HexNAt(1)TMT6plex(1) % 528.2859	6	RNA-binding protein EWS
Q02086	SP2	S187	187	Level1	SSTTTTPVQSGANVVK	641.612	4	16.984	0.0007	HexNAt(1)TMT6plex(1) % 528.2859	1	Transcription factor Sp2
Q02086	SP2	S188	188	Level1	SSTTTTPVQSGANVVK	855.148	3	25.274	-0.0013	HexNAt(1)TMT6plex(1) % 528.2859	2	Transcription factor Sp2
Q04637	EIF4G1	S68	68	Level1b	VQSAAPAR	519.635	3	13.45	0.0014	HexNAt(1)TMT6plex(1) % 528.2859	3	Eukaryotic translation initiation factor 4 gamma 1
Q04637	EIF4G1	S68	68	Level1b	VQSAAPAR	519.635	3	19.693	0.0012	HexNAt(1)TMT6plex(1) % 528.2859	3	Eukaryotic translation initiation factor 4 gamma 1
Q04637	EIF4G1	S1041	1041	Level1b	GGPPGPPISR	564.658	3	13.923	-0.0003	HexNAt(1)TMT6plex(1) % 528.2859	9	Eukaryotic translation initiation factor 4 gamma 1
Q04727	TLE4	S321	321	Level1	STTPVSK	569.339	3	18.95	-0.0013	HexNAt(1)TMT6plex(1) % 528.2859	6	Transducin-like enhancer protein 4
Q04727	TLE4	S321	321	Level1	STTPVSK	569.34	3	17.127	-0.002	HexNAt(1)TMT6plex(1) % 528.2859	6	Transducin-like enhancer protein 4
Q04727	TLE4	S321	321	Level1	STTPVSK	569.34	3	17.709	-0.0008	HexNAt(1)TMT6plex(1) % 528.2859	6	Transducin-like enhancer protein 4
Q04743	EMX2	S20	20	Level1	DSPLPASR	533.966	3	16.308	-0.0004	HexNAt(1)TMT6plex(1) % 528.2859	2	Homeobox protein EMX2
Q05086	UBE3A	S199	199	Level1	AACSAAAMEEDSEASSSR	863.396	3	17.071	0.9882	HexNAt(1)TMT6plex(1) % 528.2859	4	Ubiquitin-protein ligase E3A
Q06330	RBPJ	S500	500	Level1	ANSSQVPPNESNTNSEGSYTNASTNSTSVTSSTATVVS	1134.79	4	19.723	1.006	HexNAt(1)TMT6plex(1) % 528.2859	38	Recombining binding protein suppressor of hairless
Q06330	RBPJ	S500	500	Level1	ANSSQVPPNESNTNSEGSYTNASTNSTSVTSSTATVVS	1135.04	4	19.711	2.0114	HexNAt(1)TMT6plex(1) % 528.2859	38	Recombining binding protein suppressor of hairless
Q06330	RBPJ	S500	500	Level1	ANSSQVPPNESNTNSEGSYTNASTNSTSVTSSTATVVS	1134.54	4	16.972	-0.0023	HexNAt(1)TMT6plex(1) % 528.2859	38	Recombining binding protein suppressor of hairless
Q09472	EP300	S1897	1897	Level1	TQAAGPVSQGK	677.727	3	31.074	1.0042	HexNAt(1)TMT6plex(1) % 528.2859	8	Histone acetyltransferase p300
Q09472	EP300	S1897	1897	Level1	TQAAGPVSQGK	677.392	3	33.908	0.0008	HexNAt(1)TMT6plex(1) % 528.2859	8	Histone acetyltransferase p300
Q09666	AHNAK	S521	521	Level1b	VSAPGVQGDVK	681.733	3	11.678	0.0004	HexNAt(1)TMT6plex(1) % 528.2859	2	Neuroblast differentiation-associated protein AHNAK
Q09666	AHNAK	S521	521	Level1b	VSAPGVQGDVK	681.731	3	12.064	0.0007	HexNAt(1)TMT6plex(1) % 528.2859	2	Neuroblast differentiation-associated protein AHNAK
Q09666	AHNAK	S521	521	Level1b	VSAPGVQGDVK	681.731	3	14.141	-0.0005	HexNAt(1)TMT6plex(1) % 528.2859	2	Neuroblast differentiation-associated protein AHNAK
Q09666	AHNAK	T4917	4917	Level1b	VTAPDVDLHLK	549.326	4	16.431	0.0004	HexNAt(1)TMT6plex(1) % 528.2859	2	Neuroblast differentiation-associated protein AHNAK
Q12830	BPTF	T2088	2088	Level1	VMVAPISGSVTTGTK	812.135	3	45.457	-0.0032	HexNAt(1)TMT6plex(1) % 528.2859	14	Nucleosome-remodeling factor subunit BPTF
Q12888	TP53BP1	S1642	1642	Level1	SNVSSPATPTASSSSSTTPTR	927.47	3	37.902	-0.0113	HexNAt(1)TMT6plex(1) % 528.2859	12	TP53-binding protein 1
Q12888	TP53BP1	S1643	1643	Level1	SNVSSPATPTASSSSSTTPTR	927.47	3	36.023	-0.0084	HexNAt(1)TMT6plex(1) % 528.2859	13	TP53-binding protein 1
Q13098	GPS1	S485	485	Level1	EGSQGELTPANSQSR	773.731	3	20.2	1.0025	HexNAt(1)TMT6plex(1) % 528.2859	14	COP9 signalosome complex subunit 1
Q13126	MTAP	S3	3	Level1	MASGTTTTAVK	690.715	3	24.46	-0.0107	HexNAt(1)TMT6plex(1) % 528.2859	3	S-methyl-5'-thioadenosine phosphorylase
Q13188	STK3	S330	330	Level1	TSVESVGTMR	613.991	3	19.33	-0.0007	HexNAt(1)TMT6plex(1) % 528.2859	2	Serine/threonine-protein kinase 3
Q13310	PABPC4	T643	643	Level1	VGAVAAATS	752.43	2	40.372	-0.0013	HexNAt(1)TMT6plex(1) % 528.2859	8	Polyadenylate-binding protein 4
Q13370	PDE3B	S279	279	Level1	LSSAAEEK	911.01	2	22.443	-0.0169	HexNAt(1)TMT6plex(1) % 528.2859	2	cGMP-inhibited 3',5'-cyclic phosphodiesterase 3B
Q13427	PPIG	S315	315	Level1	ECNPPNSQPASYQR	783.386	3	18.679	-0.0024	HexNAt(1)TMT6plex(1) % 528.2859	7	Peptidyl-prolyl cis-trans isomerase G
Q13492	PICALM	S565	565	Level1b	NDVNWSQPGEK	754.401	3	17.634	1.0041	HexNAt(1)TMT6plex(1) % 528.2859	6	Phosphatidylinositol-binding clathrin assembly protein
Q13492	PICALM	S565	565	Level1b	NDVNWSQPGEK	754.067	3	25.487	-0.0013	HexNAt(1)TMT6plex(1) % 528.2859	6	Phosphatidylinositol-binding clathrin assembly protein
Q13492	PICALM	S565	565	Level1	NDVNWSQPGEK	754.067	3	34.621	-0.001	HexNAt(1)TMT6plex(1) % 528.2859	6	Phosphatidylinositol-binding clathrin assembly protein
Q13492	PICALM	S565	565	Level1b	NDVNWSQPGEK	754.068	3	14.058	-0.002	HexNAt(1)TMT6plex(1) % 528.2859	6	Phosphatidylinositol-binding clathrin assembly protein
Q13492	PICALM	S565	565	Level1b	NDVNWSQPGEK	754.067	3	15.707	-0.002	HexNAt(1)TMT6plex(1) % 528.2859	6	Phosphatidylinositol-binding clathrin assembly protein
Q13492	PICALM	S565	565	Level1	NDVNWSQPGEK	566.053	4	17.816	1.0041	HexNAt(1)TMT6plex(1) % 528.2859	6	Phosphatidylinositol-binding clathrin assembly protein
Q13492	PICALM	S565	565	Level1b	NDVNWSQPGEK	754.068	3	17.542	-0.002	HexNAt(1)TMT6plex(1) % 528.2859	6	Phosphatidylinositol-binding clathrin assembly protein
Q13492	PICALM	S565	565	Level1b	NDVNWSQPGEK	754.069	3	34.791	-0.0064	HexNAt(1)TMT6plex(1) % 528.2859	6	Phosphatidylinositol-binding clathrin assembly protein
Q13492	PICALM	S565	565	Level1	NDVNWSQPGEK	754.068	3	26.325	-0.0057	HexNAt(1)TMT6plex(1) % 528.2859	6	Phosphatidylinositol-binding clathrin assembly protein
Q13573	SNW1	Y407	407	Level1	TSNEVQYDQR	666.342	3	20.253	0.0008	HexNAt(1)TMT6plex(1) % 528.2859	7	SNW domain-containing protein 1
Q13625	TP53BP2	S339	339	Level1	ENLPVSSDGNLPQQAASAPSR	965.835	3	30.117	-0.0008	HexNAt(1)TMT6plex(1) % 528.2859	17	Apoptosis-stimulating of p53 protein 2
Q13625	TP53BP2	S339	339	Level1	ENLPVSSDGNLPQQAASAPSR	966.172	3	20.611	1.0034	HexNAt(1)TMT6plex(1) % 528.2859	17	Apoptosis-stimulating of p53 protein 2
Q14126	DSG2	S893	893	Level1b	SLQEANAEK	659.373	3	29.454	0.0009	HexNAt(1)TMT6plex(1) % 528.2859	1	Desmoglein-2
Q14157	UBAP2L	S784	784	Level1	SSVATTSGK	608.685	3	29.123	-0.0014	HexNAt(1)TMT6plex(1) % 528.2859	7	Ubiquitin-associated protein 2-like
Q14157	UBAP2L	S784	784	Level1	SSVATTSGK	608.686	3	27.376	-0.0014	HexNAt(1)TMT6plex(1) % 528.2859	7	Ubiquitin-associated protein 2-like
Q14157	UBAP2L	S784	784	Level1	SSVATTSGK	608.686	3	22.683	-0.0014	HexNAt(1)TMT6plex(1) % 528.2859	7	Ubiquitin-associated protein 2-like
Q14157	UBAP2L	S784	784	Level1	SSVATTSGK	608.686	3	22.775	-0.0008	HexNAt(1)TMT6plex(1) % 528.2859	7	Ubiquitin-associated protein 2-like
Q14157	UBAP2L	S784	784	Level1	SSVATTSGK	609.02	3	26.575	1.0017	HexNAt(1)TMT6plex(1) % 528.2859	7	Ubiquitin-associated protein 2-like
Q14157	UBAP2L	S784	784	Level1	SSVATTSGK	532.298	3	16.423	-0.0002	HexNAt(1) % 299.1230	7	Ubiquitin-associated protein 2-like
Q14157	UBAP2L	S784	784	Level1	SSVATTSGK	608.686	3	28.821	-0.001	HexNAt(1)TMT6plex(1) % 528.2859	7	Ubiquitin-associated protein 2-like
Q14157	UBAP2L	S784	784	Level1	SSVATTSGK	608.686	3	26.802	-0.001	HexNAt(1)TMT6plex(1) % 528.2859	7	Ubiquitin-associated protein 2-like
Q14157	UBAP2L	S784	784	Level1	SSVATTSGK	608.686	3	24.137	-0.001	HexNAt(1)TMT6plex(1) % 528.2859	7	Ubiquitin-associated protein 2-like
Q14574	DSC3	T778	778	Level1	NGGQETIEMMK	742.051	3	10.027	-0.0345	HexNAt(1)TMT6plex(1) % 528.2859	6	Desmocollin-3
Q14657	LAGE3	S142	142	Level1b	FGPPVSR	506.292	3	11.561	-0.0008	HexNAt(1)TMT6plex(1) % 528.2859	6	EKC/KEOPS complex subunit LAGE3
Q14657	LAGE3	S142	142	Level1b	FGPPVSR	506.293	3	11.782	-0.0006	HexNAt(1)TMT6plex(1) % 528.2859	6	EKC/KEOPS complex subunit LAGE3
Q14657	LAGE3	S142	142	Level1b	FGPPVSR	506.292	3	13.496	-0.0005	HexNAt(1)TMT6plex(1) % 528.2859	6	EKC/KEOPS complex subunit LAGE3
Q14676	MDC1	T1187	1187	Level1	TPEPVVPTAPELQPSTSTDQPVTSEPTSQVTR	1034.29	4	14.655	0.0151	HexNAt(1)TMT6plex(1) % 528.2859	31	Mediator of DNA damage checkpoint protein 1
Q14676	MDC1	T1187	1187	Level1	TPEPVVPTAPELQPSTSTDQPVTSEPTSQVTR	1034.29	4	16.751	0.0019	HexNAt(1)TMT6plex(1) % 528.2859	31	Mediator of DNA damage checkpoint protein 1
Q14676	MDC1	S1419	1419	Level1	LEPSTSTDQPVTPEPTSQATR	1000.52	3	37.446	0.0129	HexNAt(1)TMT6plex(1) % 528.2859	6	Mediator of DNA damage checkpoint protein 1
Q14677	CLINT1	S624	624	Level1b	QDAFANFANFSK	782.754	3	22.686	0.0009	HexNAt(1)TMT6plex(1) % 528.2859	11	Clathrin interactor 1
Q14679	TTLL4	S152	152	Level1	SLPVSLTANK	672.74	3	17.361	-0.0036	HexNAt(1)TMT6plex(1) % 528.2859	1	Tubulin monoglutamylase TTLL4
Q14686	NCOA6	S1641	1641	Level1	VMVSEGQSAAQSNAR	693.674	3	21.898	-0.0004	HexNAt(1) % 299.1230	4	Nuclear receptor coactivator 6
Q14686	NCOA6	S1641	1641	Level1	VMVSEGQSAAQSNAR	765.058	3	28.772	0.9827	HexNAt(1)TMT6plex(1) % 528.2859	4	Nuclear receptor coactivator 6
Q14686	NCOA6	S1641	1641	Level1	VMVSEGQSAAQSNAR	764.73	3	24.275	-0.0014	HexNAt(1)TMT6plex(1) % 528.2859	4	Nuclear receptor coactivator 6
Q14686	NCOA6	S1641	1641	Level1	VMVSEGQSAAQSNAR	770.061	3	20.583	-0.0024	HexNAt(1)TMT6plex(1) % 528.2859	4	Nuclear receptor coactivator 6
Q14686	NCOA6	S1649	1649	Level1	VMVSEGQSAAQSNAR	689.018	3	20.267	2.0233	HexNAt(1) % 299.1230	12	Nuclear receptor coactivator 6
Q14686	NCOA6	S1649	1649	Level1	VMVSEGQSAAQSNAR	1033.02	2	27.957	2.024	HexNAt(1) % 299.1230	12	Nuclear receptor coactivator 6
Q14686	NCOA6	S1649	1649	Level1	VMVSEGQSAAQSNAR	1033.02	2	25.029	2.0216	HexNAt(1) % 299.1230	12	Nuclear receptor coactivator 6
Q14686	NCOA6	S1649	1649	Level1	VMVSEGQSAAQSNAR	1033.02	2	22.706	2.0238	HexNAt(1) % 299.1230	12	Nuclear receptor coactivator 6
Q14686	NCOA6	S1649	1649	Level1	VMVSEGQSAAQSNAR	689.018	3	28.811	2.0267	HexNAt(1) % 299.1230	12	Nuclear receptor coactivator 6
Q14766	LTBP1	T801	801	Level1b	EHGPGVAEPEVATAPPEK	701.132	4	34.125	-0.0003	HexNAt(1)TMT6plex(1) % 528.2859	13	Latent-transforming growth factor beta-binding protein 1
Q14980	NUMA1	S1840	1840	Level1	SAPASQASLR	582.664	3	18.854	1.0029	HexNAt(1)TMT6plex(1) % 528.2859	1	Nuclear mitotic apparatus protein 1
Q14980	NUMA1	S1840	1840	Level1	SAPASQASLR	582.327	3	27.441	-0.0004	HexNAt(1)TMT6plex(1) % 528.2859	1	Nuclear mitotic apparatus protein 1
Q15005	SPCS2	S30	30	Level1	SGGSGGCSGAGGASNCGTGSGR	853.383	3	23.185	-0.0049	HexNAt(1)TMT6plex(1) % 528.2859	20	Signal peptidase complex subunit 2
Q15021	NCAPD2	T594	594	Level1	ESTGNMVTGQTVCK	814.428	3	20.116	-0.0042	HexNAt(1)TMT6plex(1) % 528.2859	11	Condensin complex subunit 1
Q15021	NCAPD2	T594	594	Level1	ESTGNMVTGQTVCK	814.764	3	14.26	0.9992	HexNAt(1)TMT6plex(1) % 528.2859	11	Condensin complex subunit 1
Q15365	PCBP1	S50	50	Level1b	INISEGNCPER	682.685	3	14.698	-0.0035	HexNAt(1)TMT6plex(1) % 528.2859	4	Poly(rC)-binding protein 1
Q15365	PCBP1	S50	50	Level1b	INISEGNCPER	683.015	3	13.219	0.989	HexNAt(1)TMT6plex(1) % 528.2859	4	Poly(rC)-binding protein 1
Q15365	PCBP1	S50	50	Level1b	INISEGNCPER	683.018	3	12.906	0.9999	HexNAt(1)TMT6plex(1) % 528.2859	4	Poly(rC)-binding protein 1
Q15365	PCBP1	S50	50	Level1b	INISEGNCPER	682.689	3	12.345	-0.001	HexNAt(1)TMT6plex(1) % 528.2859	4	Poly(rC)-binding protein 1
Q15365	PCBP1	S50	50	Level1b	INISEGNCPER	682.685	3	11.029	-0.0042	HexNAt(1)TMT6plex(1) % 528.2859	4	Poly(rC)-binding protein 1
Q15365	PCBP1	S50	50	Level1b	INISEGNCPER	683.017	3	17.754	0.9916	HexNAt(1)TMT6plex(1) % 528.2859	4	Poly(rC)-binding protein 1
Q15365	PCBP1	S50	50	Level1b	INISEGNCPER	682.684	3	17.423	0.0008	HexNAt(1)TMT6plex(1) % 528.2859	4	Poly(rC)-binding protein 1
Q15365	PCBP1	S50	50	Level1b	INISEGNCPER	683.016	3	17.387	0.9925	HexNAt(1)TMT6plex(1) % 528.2859	4	Poly(rC)-binding protein 1
Q15365	PCBP1	S50	50	Level1b	INISEGNCPER	682.683	3	15.72	-0.0018	HexNAt(1)TMT6plex(1) % 528.2859	4	Poly(rC)-binding protein 1
Q15365	PCBP1	S50	50	Level1b	INISEGNCPER	683.016	3	17.989	0.9881	HexNAt(1)TMT6plex(1) % 528.2859	4	Poly(rC)-binding protein 1
Q15365	PCBP1	S50	50	Level1b	INISEGNCPER	682.687	3	16.641	0.0017	HexNAt(1)TMT6plex(1) % 528.2859	4	Poly(rC)-binding protein 1
Q15365	PCBP1	S50	50	Level1b	INISEGNCPER	682.685	3	15.061	-0.0108	HexNAt(1)TMT6plex(1) % 528.2859	4	Poly(rC)-binding protein 1
Q15365	PCBP1	S50	50	Level1b	INISEGNCPER	683.021	3	14.784	1.0004	HexNAt(1)TMT6plex(1) % 528.2859	4	Poly(rC)-binding protein 1
Q15365	PCBP1	S50	50	Level1b	INISEGNCPER	682.686	3	11.171	-0.0037	HexNAt(1)TMT6plex(1) % 528.2859	4	Poly(rC)-binding protein 1
Q15365	PCBP1	S50	50	Level1b	INISEGNCPER	683.017	3	16.718	0.9852	HexNAt(1)TMT6plex(1) % 528.2859	4	Poly(rC)-binding protein 1
Q15365	PCBP1	S50	50	Level1b	INISEGNCPER	683.018	3	12.095	0.9968	HexNAt(1)TMT6plex(1) % 528.2859	4	Poly(rC)-binding protein 1
Q15365	PCBP1	S50	50	Level1b	INISEGNCPER	683.014	3	14.672	0.9892	HexNAt(1)TMT6plex(1) % 528.2859	4	Poly(rC)-binding protein 1
Q15365	PCBP1	S50	50	Level1b	INISEGNCPER	683.014	3	11.353	0.9903	HexNAt(1)TMT6plex(1) % 528.2859	4	Poly(rC)-binding protein 1
Q15365	PCBP1	S189	189	Level1	VMTIPYQPMPASSPVICAGGQDR	1064.54	3	20.749	0.0024	HexNAt(1)TMT6plex(1) % 528.2859	12	Poly(rC)-binding protein 1
Q15652	JMJD1C	T650	650	Level1	ITHSPDSVK	493.287	4	16.151	-0.001	HexNAt(1)TMT6plex(1) % 528.2859	2	Probable JmjC domain-containing histone demethylation protein 2C
Q15714	TSC22D1	T439	439	Level1b	ENAVPATEGVLINK	611.106	4	18.29	0.0007	HexNAt(1)TMT6plex(1) % 528.2859	7	TSC22 domain family protein 1
Q16186	ADRM1	S211	211	Level1	SQSAAVTPSSTTSSTR	775.74	3	18.136	-0.0002	HexNAt(1)TMT6plex(1) % 528.2859	1	Proteasomal ubiquitin receptor ADRM1
Q16186	ADRM1	S211	211	Level1	SQSAAVTPSSTTSSTR	775.739	3	15.427	-0.0026	HexNAt(1)TMT6plex(1) % 528.2859	1	Proteasomal ubiquitin receptor ADRM1
Q16643	DBN1	S609	609	Level1	EGTQASEGYFSQSQEEEFAQSEELCAK	1334.3	3	36.131	2.0004	HexNAt(1)TMT6plex(1) % 528.2859	21	Drebrin
Q2KHR3	QSER1	S9	9	Level1	MNFLSTAESR	863.435	2	17.012	0.0164	HexNAt(1) % 299.1230	9	Glutamine and serine-rich protein 1
Q2KHR3	QSER1	T111	111	Level1	TSQGTVPTALAFER	1118.11	2	29.393	-0.001	HexNAt(1)TMT6plex(1) % 528.2859	8	Glutamine and serine-rich protein 1
Q2TAL8	QRICH1	S366	366	Level1	MVGTTSVVK	642.043	3	13.942	-0.001	HexNAt(1)TMT6plex(1) % 528.2859	6	Transcriptional regulator QRICH1
Q2TAL8	QRICH1	S366	366	Level1	MVGTTSVVK	642.043	3	15.69	-0.001	HexNAt(1)TMT6plex(1) % 528.2859	6	Transcriptional regulator QRICH1
Q2TAL8	QRICH1	S366	366	Level1	MVGTTSVVK	642.042	3	16.032	-0.0031	HexNAt(1)TMT6plex(1) % 528.2859	6	Transcriptional regulator QRICH1
Q2TAL8	QRICH1	S366	366	Level1	MVGTTSVVK	642.043	3	12.396	-0.0009	HexNAt(1)TMT6plex(1) % 528.2859	6	Transcriptional regulator QRICH1
Q3MHD2	LSM12	S182	182	Level1b	SQAQQPQK	634.365	3	17.424	-0.0005	HexNAt(1)TMT6plex(1) % 528.2859	1	Protein LSM12
Q4VCS5	AMOT	T274	274	Level1b	TEGQLMR	536.624	3	11.028	-0.0004	HexNAt(1)TMT6plex(1) % 528.2859	1	Angiomotin
Q4VCS5	AMOT	T274	274	Level1	LNQPGRTEGQLMR	753.08	3	16.337	0.0013	HexNAt(1)TMT6plex(1) % 528.2859	7	Angiomotin
Q4VCS5	AMOT	T274	274	Level1	LNQPGRTEGQLMR	753.414	3	16.632	1.0023	HexNAt(1)TMT6plex(1) % 528.2859	7	Angiomotin
Q4VCS5	AMOT	T776	776	Level1	KEPSKTEQLSCMR	937.519	3	20.432	0.997	HexNAt(1)TMT6plex(1) % 528.2859	6	Angiomotin
Q4VCS5	AMOT	T776	776	Level1	EPSKTEQLSCMR	823.432	3	21.54	-0.0015	HexNAt(1)TMT6plex(1) % 528.2859	5	Angiomotin
Q4VCS5	AMOT	S780	780	Level1	TEQLSCMR	594.64	3	16.74	-0.0007	HexNAt(1)TMT6plex(1) % 528.2859	5	Angiomotin
Q4VCS5	AMOT	S780	780	Level1	TEQLSCMRPAK	581.567	4	13.367	0.0007	HexNAt(1)TMT6plex(1) % 528.2859	5	Angiomotin
Q5H9F3	BCORL1	T799	799	Level1b	IAPGLPGCQTK	710.079	3	18.17	0.0012	HexNAt(1)TMT6plex(1) % 528.2859	10	BCL-6 corepressor-like protein 1
Q5HYC2	BRD10	S1206	1206	Level1	TSQSEAGK	598.67	3	25.383	-0.0005	HexNAt(1)TMT6plex(1) % 528.2859	4	Uncharacterized bromodomain-containing protein 10
Q5JRA6	MIA3	T367	367	Level1	EQNSNEEDKVQLTVPPGIK	835.967	4	25.526	-0.0023	HexNAt(1)TMT6plex(1) % 528.2859	13	Transport and Golgi organization protein 1 homolog
Q5JRA6	MIA3	S1702	1702	Level1	SEFGSVDGPLPHPR	564.048	4	14.188	0.9999	HexNAt(1)TMT6plex(1) % 528.2859	1	Transport and Golgi organization protein 1 homolog
Q5JRA6	MIA3	S1892	1892	Level1	DEPPPASQSTSQDCSQALK	1011.84	3	24.163	1.0017	HexNAt(1)TMT6plex(1) % 528.2859	7	Transport and Golgi organization protein 1 homolog
Q5JRA6	MIA3	S1892	1892	Level1	DEPPPASQSTSQDCSQALK	1011.51	3	14.264	0.0031	HexNAt(1)TMT6plex(1) % 528.2859	7	Transport and Golgi organization protein 1 homolog
Q5JSZ5	PRRC2B	S1793	1793	Level1	DSDFSLPPGSASGPTGSPVVK	996.866	3	16.448	0.0004	HexNAt(1)TMT6plex(1) % 528.2859	2	Protein PRRC2B
Q5T0B9	ZNF362	T138	138	Level1	TPSVSTSESSAGAGTGTGTSTPSTPTTTSQSR	936.708	4	38.874	-0.0071	HexNAt(1)TMT6plex(1) % 528.2859	15	Zinc finger protein 362
Q5T6F2	UBAP2	S1095	1095	Level1	SQPSSLQPK	576.992	3	17.601	0.0002	HexNAt(1) % 299.1230	1	Ubiquitin-associated protein 2
Q5T8P6	RBM26	T695	695	Level1	VLSTSTGLTK	588.68	3	19.647	-0.0054	HexNAt(1) % 299.1230	9	RNA-binding protein 26
Q5T8P6	RBM26	T695	695	Level1	VLSTSTGLTK	665.069	3	25.571	-0.0001	HexNAt(1)TMT6plex(1) % 528.2859	9	RNA-binding protein 26
Q5T8P6	RBM26	T695	695	Level1	VLSTSTGLTK	665.068	3	18.126	0.0003	HexNAt(1)TMT6plex(1) % 528.2859	9	RNA-binding protein 26
Q5VTB9	RNF220	S53	53	Level1b	PFGVPVSVDK	677.733	3	19.674	-0.0004	HexNAt(1)TMT6plex(1) % 528.2859	7	E3 ubiquitin-protein ligase RNF220
Q5VTB9	RNF220	S53	53	Level1b	PFGVPVSVDK	677.733	3	12.017	-0.001	HexNAt(1)TMT6plex(1) % 528.2859	7	E3 ubiquitin-protein ligase RNF220
Q5XG87	TENT4A	S785	785	Level1	DSLPVSLSR	577.665	3	28.339	-0.0002	HexNAt(1)TMT6plex(1) % 528.2859	2	Terminal nucleotidyltransferase 4A
Q5XG87	TENT4A	S785	785	Level1	DSLPVSLSR	577.665	3	24.121	-0.0001	HexNAt(1)TMT6plex(1) % 528.2859	2	Terminal nucleotidyltransferase 4A
Q5XG87	TENT4A	S785	785	Level1	DSLPVSLSR	577.665	3	12.547	-0.0002	HexNAt(1)TMT6plex(1) % 528.2859	2	Terminal nucleotidyltransferase 4A
Q66K14	TBC1D9B	S463	463	Level1b	NSPMEDLGAK	688.693	3	12.055	-0.0362	HexNAt(1)TMT6plex(1) % 528.2859	2	TBC1 domain family member 9B
Q6AI12	ANKRD40	T199	199	Level1	TPESTKPGPVCQPPVSQSR	760.412	4	33.648	0.0002	HexNAt(1)TMT6plex(1) % 528.2859	1	Ankyrin repeat domain-containing protein 40
Q6AI12	ANKRD40	T199	199	Level1	TPESTKPGPVCQPPVSQSR	760.413	4	20.77	-0.002	HexNAt(1)TMT6plex(1) % 528.2859	1	Ankyrin repeat domain-containing protein 40
Q6AI12	ANKRD40	T199	199	Level1	TPESTKPGPVCQPPVSQSR	760.413	4	34.082	-0.0018	HexNAt(1)TMT6plex(1) % 528.2859	1	Ankyrin repeat domain-containing protein 40
Q6AI12	ANKRD40	T199	199	Level1	TPESTKPGPVCQPPVSQSR	760.412	4	26.948	-0.0013	HexNAt(1)TMT6plex(1) % 528.2859	1	Ankyrin repeat domain-containing protein 40
Q6AI12	ANKRD40	S214	214	Level1	TPESTKPGPVCQPPVSQSR	760.409	4	22.963	-0.0023	HexNAt(1)TMT6plex(1) % 528.2859	16	Ankyrin repeat domain-containing protein 40
Q6IBW4	NCAPH2	T220	220	Level1	TEEQPMEVSVCR	727.697	3	12.55	-0.0019	HexNAt(1)TMT6plex(1) % 528.2859	1	Condensin-2 complex subunit H2
Q6N021	TET2	S1015	1015	Level1b	QENPPASCDNVQQK	651.087	4	16.069	-0.0003	HexNAt(1)TMT6plex(1) % 528.2859	7	Methylcytosine dioxygenase TET2
Q6N021	TET2	S1015	1015	Level1b	QENPPASCDNVQQK	867.78	3	15.79	-0.001	HexNAt(1)TMT6plex(1) % 528.2859	7	Methylcytosine dioxygenase TET2
Q6N021	TET2	S1015	1015	Level1	QENPPASCDNVQQK	867.78	3	31.38	-0.001	HexNAt(1)TMT6plex(1) % 528.2859	7	Methylcytosine dioxygenase TET2
Q6N021	TET2	S1015	1015	Level1b	QENPPASCDNVQQK	867.781	3	30.643	-0.0013	HexNAt(1)TMT6plex(1) % 528.2859	7	Methylcytosine dioxygenase TET2
Q6N021	TET2	S1015	1015	Level1	QENPPASCDNVQQK	867.781	3	24.053	-0.0013	HexNAt(1)TMT6plex(1) % 528.2859	7	Methylcytosine dioxygenase TET2
Q6N021	TET2	S1015	1015	Level1b	QENPPASCDNVQQK	868.115	3	13.911	1.0007	HexNAt(1)TMT6plex(1) % 528.2859	7	Methylcytosine dioxygenase TET2
Q6N021	TET2	S1015	1015	Level1b	QENPPASCDNVQQK	867.781	3	30.254	-0.0035	HexNAt(1)TMT6plex(1) % 528.2859	7	Methylcytosine dioxygenase TET2
Q6N021	TET2	S1015	1015	Level1b	QENPPASCDNVQQK	867.78	3	32.366	-0.0037	HexNAt(1)TMT6plex(1) % 528.2859	7	Methylcytosine dioxygenase TET2
Q6N021	TET2	S1015	1015	Level1	QENPPASCDNVQQK	867.78	3	19.843	-0.0037	HexNAt(1)TMT6plex(1) % 528.2859	7	Methylcytosine dioxygenase TET2
Q6P2E9	EDC4	T13	13	Level1	ASCASIDIEDATQHLR	772.367	3	14.282	-0.0222	HexNAt(1) % 299.1230	12	Enhancer of mRNA-decapping protein 4
Q6P4R8	NFRKB	T863	863	Level1	AQTTAATVQR	602.007	3	34.584	-0.0004	HexNAt(1)TMT6plex(1) % 528.2859	4	Nuclear factor related to kappa-B-binding protein
Q6P4R8	NFRKB	S1030	1030	Level1	ASSASAPSSTPTGTTVVK	879.155	3	30.956	-0.0023	HexNAt(1)TMT6plex(1) % 528.2859	5	Nuclear factor related to kappa-B-binding protein
Q6P4R8	NFRKB	S1067	1067	Level1b	LMPALGVSVADQK	777.781	3	15.028	-0.0016	HexNAt(1)TMT6plex(1) % 528.2859	8	Nuclear factor related to kappa-B-binding protein
Q6P4R8	NFRKB	S1067	1067	Level1b	LMPALGVSVADQK	777.782	3	18.111	0.0001	HexNAt(1)TMT6plex(1) % 528.2859	8	Nuclear factor related to kappa-B-binding protein
Q6P4R8	NFRKB	S1067	1067	Level1b	LMPALGVSVADQK	778.116	3	12.832	1.0032	HexNAt(1)TMT6plex(1) % 528.2859	8	Nuclear factor related to kappa-B-binding protein
Q6P4R8	NFRKB	S1067	1067	Level1b	LMPALGVSVADQK	772.451	3	13.546	-0.0001	HexNAt(1)TMT6plex(1) % 528.2859	8	Nuclear factor related to kappa-B-binding protein
Q6P4R8	NFRKB	S1067	1067	Level1b	LMPALGVSVADQK	772.451	3	19.604	0.0004	HexNAt(1)TMT6plex(1) % 528.2859	8	Nuclear factor related to kappa-B-binding protein
Q6P4R8	NFRKB	S1067	1067	Level1b	LMPALGVSVADQK	777.781	3	15.51	-0.0029	HexNAt(1)TMT6plex(1) % 528.2859	8	Nuclear factor related to kappa-B-binding protein
Q6P4R8	NFRKB	S1067	1067	Level1b	LMPALGVSVADQK	777.781	3	18.162	-0.0026	HexNAt(1)TMT6plex(1) % 528.2859	8	Nuclear factor related to kappa-B-binding protein
Q6P4R8	NFRKB	S1067	1067	Level1b	LMPALGVSVADQK	772.448	3	41.571	0.0068	HexNAt(1)TMT6plex(1) % 528.2859	8	Nuclear factor related to kappa-B-binding protein
Q6P4R8	NFRKB	S1067	1067	Level1b	LMPALGVSVADQK	772.45	3	37.1	-0.0025	HexNAt(1)TMT6plex(1) % 528.2859	8	Nuclear factor related to kappa-B-binding protein
Q6P4R8	NFRKB	T1087	1087	Level1	STVASSEAKPAATIR	619.607	4	13.725	-0.0035	HexNAt(1)TMT6plex(1) % 528.2859	13	Nuclear factor related to kappa-B-binding protein
Q6PGN9	PSRC1	S258	258	Level1	SVLAPQPSTSNSQR	744.071	3	29.045	1.0014	HexNAt(1)TMT6plex(1) % 528.2859	10	Proline/serine-rich coiled-coil protein 1
Q6PJG6	BRAT1	S778	778	Level1	AGEQAQPPGDQEPEAVLAMLRSLDLEGLR	966.732	4	13.042	-0.0709	HexNAt(1)TMT6plex(1) % 528.2859	22	Integrator complex assembly factor BRAT1
Q6PJT7	ZC3H14	S138	138	Level1	VSTSSQESK	970.036	2	28.073	-0.0014	HexNAt(1)TMT6plex(1) % 528.2859	8	Zinc finger CCCH domain-containing protein 14
Q6PJT7	ZC3H14	S220	220	Level1	PSIEIYRPPASR	536.556	4	16.311	0.0007	HexNAt(1)TMT6plex(1) % 528.2859	11	Zinc finger CCCH domain-containing protein 14
Q6PJT7	ZC3H14	S403	403	Level1	TSQEELLAEVVQGQSR	844.454	3	39.502	-0.0029	HexNAt(1)TMT6plex(1) % 528.2859	15	Zinc finger CCCH domain-containing protein 14
Q6UN15	FIP1L1	T253	253	Level1	ETALPSTK	611.694	3	16.939	-0.001	HexNAt(1)TMT6plex(1) % 528.2859	7	Pre-mRNA 3'-end-processing factor FIP1
Q6W2J9	BCOR	S453	453	Level1b	VVDVDASK	607.022	3	27.625	-0.0004	HexNAt(1)TMT6plex(1) % 528.2859	7	BCL-6 corepressor
Q6W2J9	BCOR	S453	453	Level1b	VVDVDASK	607.023	3	25.167	0.0002	HexNAt(1)TMT6plex(1) % 528.2859	7	BCL-6 corepressor
Q6W2J9	BCOR	S453	453	Level1b	VVDVDASK	607.023	3	20.827	0.0004	HexNAt(1)TMT6plex(1) % 528.2859	7	BCL-6 corepressor
Q6W2J9	BCOR	S453	453	Level1b	VVDVDASK	607.023	3	21.665	0.0017	HexNAt(1)TMT6plex(1) % 528.2859	7	BCL-6 corepressor
Q6W2J9	BCOR	S453	453	Level1b	VVDVDASK	607.023	3	25.556	0.0017	HexNAt(1)TMT6plex(1) % 528.2859	7	BCL-6 corepressor
Q6W2J9	BCOR	S453	453	Level1b	VVDVDASK	607.023	3	25.318	0.0017	HexNAt(1)TMT6plex(1) % 528.2859	7	BCL-6 corepressor
Q6W2J9	BCOR	S453	453	Level1b	VVDVDASK	607.022	3	25.252	0.0007	HexNAt(1)TMT6plex(1) % 528.2859	7	BCL-6 corepressor
Q6W2J9	BCOR	S453	453	Level1b	VVDVDASK	607.021	3	17.211	-0.0026	HexNAt(1)TMT6plex(1) % 528.2859	7	BCL-6 corepressor
Q6W2J9	BCOR	S453	453	Level1b	VVDVDASK	607.022	3	25.197	-0.0015	HexNAt(1)TMT6plex(1) % 528.2859	7	BCL-6 corepressor
Q6ZN17	LIN28B	T190	190	Level1	QEAESQPCTSTLPR	768.724	3	28.982	-0.0007	HexNAt(1)TMT6plex(1) % 528.2859	11	Protein lin-28 homolog B
Q6ZRI6	C15orf39	S458	458	Level1	LSEHSGPPIVIR	516.3	4	24.631	0.0009	HexNAt(1)TMT6plex(1) % 528.2859	5	Uncharacterized protein C15orf39
Q6ZRS2	SRCAP	T2412	2412	Level1	AETQGANHTPVISAHQTR	893.141	3	20.408	2.0036	HexNAt(1)TMT6plex(1) % 528.2859	9	Helicase SRCAP
Q6ZRS2	SRCAP	S2416	2416	Level1	AETQGANHTPVISAHQTR	893.141	3	20.776	2.0036	HexNAt(1)TMT6plex(1) % 528.2859	13	Helicase SRCAP
Q6ZRS2	SRCAP	S2416	2416	Level1	AETQGANHTPVISAHQTR	892.806	3	42.576	1.0048	HexNAt(1)TMT6plex(1) % 528.2859	13	Helicase SRCAP
Q6ZU65	UBN2	S1173	1173	Level1	NSLSGIAMNVPASR	548.298	4	29.391	-0.0002	HexNAt(1)TMT6plex(1) % 528.2859	13	Ubinuclein-2
Q6ZU65	UBN2	S1187	1187	Level1	TSLSGGTGSGTQGATK	799.437	3	24.152	-0.0015	HexNAt(1)TMT6plex(1) % 528.2859	2	Ubinuclein-2
Q6ZU65	UBN2	T1200	1200	Level1	TSLSGGTGSGTQGATK	799.437	3	22.141	-0.0015	HexNAt(1)TMT6plex(1) % 528.2859	15	Ubinuclein-2
Q6ZU65	UBN2	T1200	1200	Level1	TSLSGGTGSGTQGATK	799.436	3	37.661	-0.0023	HexNAt(1)TMT6plex(1) % 528.2859	15	Ubinuclein-2
Q70EL1	USP54	S1173	1173	Level1	NSSPSDSKPPFSQGQEK	759.66	4	26.828	-0.0042	HexNAt(1)TMT6plex(1) % 528.2859	12	Ubiquitin carboxyl-terminal hydrolase 54
Q70EL1	USP54	S1173	1173	Level1	NSSPSDSKPPFSQGQEK	759.661	4	16.841	0.0002	HexNAt(1)TMT6plex(1) % 528.2859	12	Ubiquitin carboxyl-terminal hydrolase 54
Q70EL1	USP54	S1173	1173	Level1	NSSPSDSKPPFSQGQEK	759.912	4	20.554	1.0048	HexNAt(1)TMT6plex(1) % 528.2859	12	Ubiquitin carboxyl-terminal hydrolase 54
Q75N03	CBLL1	S276	276	Level1	SVSQETFR	494.589	3	31.246	-0.0001	HexNAt(1) % 299.1230	1	E3 ubiquitin-protein ligase Hakai
Q75N03	CBLL1	T281	281	Level1	SVSQETFR	570.977	3	18.748	0.0004	HexNAt(1)TMT6plex(1) % 528.2859	6	E3 ubiquitin-protein ligase Hakai
Q75N03	CBLL1	T281	281	Level1	SVSQETFR	570.978	3	27.634	-0.0003	HexNAt(1)TMT6plex(1) % 528.2859	6	E3 ubiquitin-protein ligase Hakai
Q75N03	CBLL1	T281	281	Level1	SVSQETFR	570.978	3	24.892	-0.0003	HexNAt(1)TMT6plex(1) % 528.2859	6	E3 ubiquitin-protein ligase Hakai
Q75N03	CBLL1	T281	281	Level1	SVSQETFR	570.978	3	19.34	0.0001	HexNAt(1)TMT6plex(1) % 528.2859	6	E3 ubiquitin-protein ligase Hakai
Q75N03	CBLL1	T281	281	Level1	SVSQETFR	570.978	3	25.168	0.0001	HexNAt(1)TMT6plex(1) % 528.2859	6	E3 ubiquitin-protein ligase Hakai
Q7L1W4	LRRC8D	T86	86	Level1b	MEAATNQDQDGR	698.342	3	14.262	0.0023	HexNAt(1)TMT6plex(1) % 528.2859	5	Volume-regulated anion channel subunit LRRC8D
Q7L1W4	LRRC8D	T86	86	Level1b	MEAATNQDQDGR	698.339	3	19.695	0.0006	HexNAt(1)TMT6plex(1) % 528.2859	5	Volume-regulated anion channel subunit LRRC8D
Q7Z3K3	POGZ	S239	239	Level1	STVPQSQSQQTK	692.709	3	18.897	0	HexNAt(1) % 299.1230	1	Pogo transposable element with ZNF domain
Q7Z3K3	POGZ	T249	249	Level1	STVPQSQSQQTK	769.096	3	15.848	-0.001	HexNAt(1)TMT6plex(1) % 528.2859	11	Pogo transposable element with ZNF domain
Q7Z417	NUFIP2	S396	396	Level1	TIQNSSVSPTSSSSSSSSTGETQTQSSSR	913.436	4	16.522	0.989	HexNAt(1)TMT6plex(1) % 528.2859	28	FMR1-interacting protein NUFIP2
Q7Z417	NUFIP2	S396	396	Level1	TIQNSSVSPTSSSSSSSSTGETQTQSSSR	913.438	4	33.935	0.9875	HexNAt(1)TMT6plex(1) % 528.2859	28	FMR1-interacting protein NUFIP2
Q7Z417	NUFIP2	S396	396	Level1	TIQNSSVSPTSSSSSSSSTGETQTQSSSR	913.438	4	40.116	0.9785	HexNAt(1)TMT6plex(1) % 528.2859	28	FMR1-interacting protein NUFIP2
Q7Z417	NUFIP2	S396	396	Level1	TIQNSSVSPTSSSSSSSSTGETQTQSSSR	1217.58	3	23.137	0.9792	HexNAt(1)TMT6plex(1) % 528.2859	28	FMR1-interacting protein NUFIP2
Q7Z417	NUFIP2	S396	396	Level1	TIQNSSVSPTSSSSSSSSTGETQTQSSSR	913.435	4	47.388	0.9819	HexNAt(1)TMT6plex(1) % 528.2859	28	FMR1-interacting protein NUFIP2
Q7Z417	NUFIP2	S396	396	Level1	TIQNSSVSPTSSSSSSSSTGETQTQSSSR	913.437	4	26.444	0.9853	HexNAt(1)TMT6plex(1) % 528.2859	28	FMR1-interacting protein NUFIP2
Q7Z417	NUFIP2	S396	396	Level1	TIQNSSVSPTSSSSSSSSTGETQTQSSSR	913.685	4	43.939	1.9843	HexNAt(1)TMT6plex(1) % 528.2859	28	FMR1-interacting protein NUFIP2
Q7Z417	NUFIP2	S396	396	Level1	TIQNSSVSPTSSSSSSSSTGETQTQSSSR	1217.91	3	20.159	1.9816	HexNAt(1)TMT6plex(1) % 528.2859	28	FMR1-interacting protein NUFIP2
Q7Z417	NUFIP2	S396	396	Level1	TIQNSSVSPTSSSSSSSSTGETQTQSSSR	913.435	4	32.579	0.9592	HexNAt(1)TMT6plex(1) % 528.2859	28	FMR1-interacting protein NUFIP2
Q7Z417	NUFIP2	S396	396	Level1	TIQNSSVSPTSSSSSSSSTGETQTQSSSR	913.433	4	18.477	0.9687	HexNAt(1)TMT6plex(1) % 528.2859	28	FMR1-interacting protein NUFIP2
Q7Z417	NUFIP2	S396	396	Level1	TIQNSSVSPTSSSSSSSSTGETQTQSSSR	913.432	4	43.772	0.9772	HexNAt(1)TMT6plex(1) % 528.2859	28	FMR1-interacting protein NUFIP2
Q7Z417	NUFIP2	S396	396	Level1	TIQNSSVSPTSSSSSSSSTGETQTQSSSR	913.436	4	37.946	0.9782	HexNAt(1)TMT6plex(1) % 528.2859	28	FMR1-interacting protein NUFIP2
Q7Z589	EMSY	S228	228	Level1b	AVVPVSK	562.688	3	19.193	-0.001	HexNAt(1)TMT6plex(1) % 528.2859	6	BRCA2-interacting transcriptional repressor EMSY
Q7Z589	EMSY	S228	228	Level1b	AVVPVSK	562.69	3	15.334	0.0007	HexNAt(1)TMT6plex(1) % 528.2859	6	BRCA2-interacting transcriptional repressor EMSY
Q7Z589	EMSY	S546	546	Level1	SLATLGGK	578.356	3	20.895	-0.001	HexNAt(1)TMT6plex(1) % 528.2859	1	BRCA2-interacting transcriptional repressor EMSY
Q7Z589	EMSY	S546	546	Level1	SLATLGGK	578.356	3	15.368	-0.001	HexNAt(1)TMT6plex(1) % 528.2859	1	BRCA2-interacting transcriptional repressor EMSY
Q7Z6Z7	HUWE1	T3660	3660	Level1	RAQCETLSPDGLPEEQPQTTK	1048.21	3	39.298	0.0483	HexNAt(1) % 299.1230	6	E3 ubiquitin-protein ligase HUWE1
Q86U70	LDB1	S402	402	Level1	SENPTSQASQ	788.873	2	22.059	-0.0017	HexNAt(1) % 299.1230	1	LIM domain-binding protein 1
Q86U70	LDB1	S407	407	Level1	SENPTSQASQ	788.873	2	30.93	-0.0021	HexNAt(1) % 299.1230	6	LIM domain-binding protein 1
Q86U70	LDB1	S410	410	Level1	SENPTSQASQ	602.639	3	18.505	-0.0002	HexNAt(1)TMT6plex(1) % 528.2859	9	LIM domain-binding protein 1
Q86U70	LDB1	S410	410	Level1	SENPTSQASQ	903.454	2	21.554	-0.002	HexNAt(1)TMT6plex(1) % 528.2859	9	LIM domain-binding protein 1
Q86U70	LDB1	S410	410	Level1	SENPTSQASQ	903.455	2	25.312	-0.0025	HexNAt(1)TMT6plex(1) % 528.2859	9	LIM domain-binding protein 1
Q86U70	LDB1	S410	410	Level1	SENPTSQASQ	903.452	2	25.166	-0.0037	HexNAt(1)TMT6plex(1) % 528.2859	9	LIM domain-binding protein 1
Q86U70	LDB1	S410	410	Level1	SENPTSQASQ	602.639	3	10.86	0.0002	HexNAt(1)TMT6plex(1) % 528.2859	9	LIM domain-binding protein 1
Q86U70	LDB1	S410	410	Level1	SENPTSQASQ	602.639	3	19.546	0.0002	HexNAt(1)TMT6plex(1) % 528.2859	9	LIM domain-binding protein 1
Q86U70	LDB1	S410	410	Level1	SENPTSQASQ	903.455	2	24.598	-0.0002	HexNAt(1)TMT6plex(1) % 528.2859	9	LIM domain-binding protein 1
Q86U70	LDB1	S410	410	Level1	SENPTSQASQ	602.639	3	14.583	0.0002	HexNAt(1)TMT6plex(1) % 528.2859	9	LIM domain-binding protein 1
Q86U70	LDB1	S410	410	Level1	SENPTSQASQ	903.456	2	23.994	0.002	HexNAt(1)TMT6plex(1) % 528.2859	9	LIM domain-binding protein 1
Q86UP2	KTN1	T1109	1109	Level1	ECMAGTSGSEEVK	791.395	3	14.126	0.9833	HexNAt(1)TMT6plex(1) % 528.2859	6	Kinectin
Q86XN7	PROSER1	T526	526	Level1	CYAPSAIPTPQR	687.703	3	11.49	0.0001	HexNAt(1)TMT6plex(1) % 528.2859	9	Proline and serine-rich protein 1
Q8IWP9	CCDC28A	S122	122	Level1b	NAIPVSK	572.352	3	17.188	0.0002	HexNAt(1)TMT6plex(1) % 528.2859	6	Coiled-coil domain-containing protein 28A
Q8IX12	CCAR1	S137	137	Level1	SSQQQTQPQK	716.066	3	22.949	-0.0005	HexNAt(1)TMT6plex(1) % 528.2859	1	Cell division cycle and apoptosis regulator protein 1
Q8IX12	CCAR1	T142	142	Level1	SSQQQTQPQK	716.066	3	25.078	-0.0005	HexNAt(1)TMT6plex(1) % 528.2859	6	Cell division cycle and apoptosis regulator protein 1
Q8IX12	CCAR1	T142	142	Level1	SSQQQTQPQK	716.065	3	21.883	0.0002	HexNAt(1)TMT6plex(1) % 528.2859	6	Cell division cycle and apoptosis regulator protein 1
Q8IX12	CCAR1	T142	142	Level1	SSQQQTQPQK	716.065	3	28.781	-0.0001	HexNAt(1)TMT6plex(1) % 528.2859	6	Cell division cycle and apoptosis regulator protein 1
Q8IX12	CCAR1	T142	142	Level1	SSQQQTQPQK	716.066	3	23.445	-0.0001	HexNAt(1)TMT6plex(1) % 528.2859	6	Cell division cycle and apoptosis regulator protein 1
Q8IX12	CCAR1	S287	287	Level1b	IVSQPQPAR	585.008	3	12.649	-0.0019	HexNAt(1)TMT6plex(1) % 528.2859	3	Cell division cycle and apoptosis regulator protein 1
Q8IY33	MICALL2	T488	488	Level1	TEAPQASPLAK	700.405	3	25.89	-0.0008	HexNAt(1)TMT6plex(1) % 528.2859	1	MICAL-like protein 2
Q8IZH2	XRN1	S1634	1634	Level1	EAQSSQATPVQTSQPDSSNIVK	1096.92	3	36.394	0.0004	HexNAt(1)TMT6plex(1) % 528.2859	13	5'-3' exoribonuclease 1
Q8N0X7	SPART	S470	470	Level1	IQPEEKPVEVSPAVTK	742.439	4	23.654	-0.0001	HexNAt(1)TMT6plex(1) % 528.2859	11	Spartin
Q8N1G2	CMTR1	T5	5	Level1	TDPECTAPIK	687.713	3	17.998	0.0004	HexNAt(1)TMT6plex(1) % 528.2859	1	Cap-specific mRNA (nucleoside-2'-O-)-methyltransferase 1
Q8N5I9	NOPCHAP1	S26	26	Level1	DSSGVPVSK	466.27	4	23.022	-0.0003	HexNAt(1)TMT6plex(1) % 528.2859	8	NOP protein chaperone 1
Q8NDX5	PHC3	S37	37	Level1	MQQPQISVYSGSDR	785.07	3	19.83	-0.0005	HexNAt(1)TMT6plex(1) % 528.2859	7	Polyhomeotic-like protein 3
Q8NDX5	PHC3	S37	37	Level1	MQQPQISVYSGSDR	785.069	3	22.148	-0.0081	HexNAt(1)TMT6plex(1) % 528.2859	7	Polyhomeotic-like protein 3
Q8NEZ4	KMT2C	S1840	1840	Level1	QPPSTPTSTSSDDVFVKPQAPPPPPAPSR	993.782	4	22.5	0.0036	HexNAt(1)TMT6plex(1) % 528.2859	8	Histone-lysine N-methyltransferase 2C
Q8NEZ4	KMT2C	T1994	1994	Level1	SPVVSEQTAK	678.06	3	25.358	0.0002	HexNAt(1)TMT6plex(1) % 528.2859	8	Histone-lysine N-methyltransferase 2C
Q8NFD5	ARID1B	T1663	1663	Level1	VMPTVPTSQVTGPPPQPPPIR	990.545	3	15.001	-0.0062	HexNAt(1)TMT6plex(1) % 528.2859	11	AT-rich interactive domain-containing protein 1B
Q8NFD5	ARID1B	T1663	1663	Level1	VMPTVPTSQVTGPPPQPPPIR	990.883	3	15.84	1.0065	HexNAt(1)TMT6plex(1) % 528.2859	11	AT-rich interactive domain-containing protein 1B
Q8NFD5	ARID1B	T1663	1663	Level1	VMPTVPTSQVTGPPPQPPPIR	990.885	3	17.239	1.0136	HexNAt(1)TMT6plex(1) % 528.2859	11	AT-rich interactive domain-containing protein 1B
Q8NFD5	ARID1B	T1663	1663	Level1	VMPTVPTSQVTGPPPQPPPIR	990.546	3	23.942	0.0019	HexNAt(1)TMT6plex(1) % 528.2859	11	AT-rich interactive domain-containing protein 1B
Q8NFD5	ARID1B	T1663	1663	Level1	VMPTVPTSQVTGPPPQPPPIR	990.547	3	31.849	0.0026	HexNAt(1)TMT6plex(1) % 528.2859	11	AT-rich interactive domain-containing protein 1B
Q8NFD5	ARID1B	T1663	1663	Level1	VMPTVPTSQVTGPPPQPPPIR	990.549	3	31.87	0.0024	HexNAt(1)TMT6plex(1) % 528.2859	11	AT-rich interactive domain-containing protein 1B
Q8NFH5	NUP35	S304	304	Level1	ASTSDYQVISDR	700.363	3	27.217	0.0002	HexNAt(1)TMT6plex(1) % 528.2859	10	Nucleoporin NUP35
Q8NI27	THOC2	S1390	1390	Level1	TPVSGSLK	592.359	3	16.031	0.0001	HexNAt(1)TMT6plex(1) % 528.2859	6	THO complex subunit 2
Q8TCU4	ALMS1	S744	744	Level1	VSATPGPADQK	686.392	3	16.941	0.0004	HexNAt(1)TMT6plex(1) % 528.2859	2	Centrosome-associated protein ALMS1
Q8TCU4	ALMS1	T746	746	Level1	VSATPGPADQK	686.727	3	14.31	1.0034	HexNAt(1)TMT6plex(1) % 528.2859	4	Centrosome-associated protein ALMS1
Q8TCU4	ALMS1	S841	841	Level1	VSAVSGPADGK	658.711	3	16.644	-0.0042	HexNAt(1)TMT6plex(1) % 528.2859	5	Centrosome-associated protein ALMS1
Q8TCU4	ALMS1	S841	841	Level1	VSAVSGPADGK	658.711	3	21.737	-0.0008	HexNAt(1)TMT6plex(1) % 528.2859	5	Centrosome-associated protein ALMS1
Q8TCU4	ALMS1	S841	841	Level1	VSAVSGPADGK	659.048	3	18.458	1.0021	HexNAt(1)TMT6plex(1) % 528.2859	5	Centrosome-associated protein ALMS1
Q8TCU4	ALMS1	S1645	1645	Level1b	VSAAPGPADQK	676.389	3	19.149	0.0018	HexNAt(1)TMT6plex(1) % 528.2859	2	Centrosome-associated protein ALMS1
Q8TCU4	ALMS1	S1645	1645	Level1b	VSAAPGPADQK	676.387	3	30.382	0.0001	HexNAt(1)TMT6plex(1) % 528.2859	2	Centrosome-associated protein ALMS1
Q8TCU4	ALMS1	S1645	1645	Level1b	VSAAPGPADQK	676.388	3	14.251	0.0008	HexNAt(1)TMT6plex(1) % 528.2859	2	Centrosome-associated protein ALMS1
Q8TCU4	ALMS1	S1645	1645	Level1b	VSAAPGPADQK	676.387	3	24.012	0.0008	HexNAt(1)TMT6plex(1) % 528.2859	2	Centrosome-associated protein ALMS1
Q8TCU4	ALMS1	S1645	1645	Level1b	VSAAPGPADQK	676.388	3	16.013	-0.0001	HexNAt(1)TMT6plex(1) % 528.2859	2	Centrosome-associated protein ALMS1
Q8TCU4	ALMS1	S1645	1645	Level1b	VSAAPGPADQK	1014.58	2	15.586	1.0031	HexNAt(1)TMT6plex(1) % 528.2859	2	Centrosome-associated protein ALMS1
Q8TCU4	ALMS1	S1645	1645	Level1b	VSAAPGPADQK	676.388	3	32.863	0.0001	HexNAt(1)TMT6plex(1) % 528.2859	2	Centrosome-associated protein ALMS1
Q8TCU4	ALMS1	S1645	1645	Level1b	VSAAPGPADQK	676.388	3	15.204	-0.0009	HexNAt(1)TMT6plex(1) % 528.2859	2	Centrosome-associated protein ALMS1
Q8TCU4	ALMS1	S1645	1645	Level1b	VSAAPGPADQK	676.385	3	17.766	-0.0024	HexNAt(1)TMT6plex(1) % 528.2859	2	Centrosome-associated protein ALMS1
Q8TCU4	ALMS1	S1645	1645	Level1b	VSAAPGPADQK	676.721	3	23.535	0.9993	HexNAt(1)TMT6plex(1) % 528.2859	2	Centrosome-associated protein ALMS1
Q8TD19	NEK9	T877	877	Level1b	LNPAVTCAGK	673.053	3	25.906	-0.001	HexNAt(1)TMT6plex(1) % 528.2859	6	Serine/threonine-protein kinase Nek9
Q8TD19	NEK9	T877	877	Level1b	LNPAVTCAGK	673.054	3	21.191	-0.0008	HexNAt(1)TMT6plex(1) % 528.2859	6	Serine/threonine-protein kinase Nek9
Q8WU20	FRS2	S329	329	Level1	LTSTSTSDTQNINNSAQR	899.127	3	37.403	-0.0049	HexNAt(1)TMT6plex(1) % 528.2859	5	Fibroblast growth factor receptor substrate 2
Q8WU58	FAM222B	S296	296	Level1	AGISTTSVCEGQIANPSPISR	968.174	3	14.624	-0.001	HexNAt(1)TMT6plex(1) % 528.2859	17	Protein FAM222B
Q8WV99	ZFAND2B	S150	150	Level1b	AGLAAISR	505.971	3	14.428	-0.0019	HexNAt(1)TMT6plex(1) % 528.2859	7	AN1-type zinc finger protein 2B
Q8WV99	ZFAND2B	S150	150	Level1	AGLAAISR	505.972	3	18.281	-0.0001	HexNAt(1)TMT6plex(1) % 528.2859	7	AN1-type zinc finger protein 2B
Q8WV99	ZFAND2B	S150	150	Level1b	AGLAAISR	505.972	3	17.837	-0.0001	HexNAt(1)TMT6plex(1) % 528.2859	7	AN1-type zinc finger protein 2B
Q8WV99	ZFAND2B	S157	157	Level1	AQAVASTSTVPSPSQTMPSCTSPSR	1104.22	3	16.004	2.0085	HexNAt(1)TMT6plex(1) % 528.2859	6	AN1-type zinc finger protein 2B
Q8WW12	PCNP	S147	147	Level1	DTPTSAGPNSFNK	581.313	4	24.839	-0.0003	HexNAt(1)TMT6plex(1) % 528.2859	10	PEST proteolytic signal-containing nuclear protein
Q8WWI1	LMO7	T1584	1584	Level1	TSTTGVATTQSPTPR	754.739	3	23.286	-0.0013	HexNAt(1)TMT6plex(1) % 528.2859	9	LIM domain only protein 7
Q8WXI9	GATAD2B	S497	497	Level1	LQQQAALSPTTAPAVSSVSK	743.426	4	38.732	0.0004	HexNAt(1)TMT6plex(1) % 528.2859	19	Transcriptional repressor p66-beta
Q8WXI9	GATAD2B	S497	497	Level1	LQQQAALSPTTAPAVSSVSK	991.234	3	29.819	1.0058	HexNAt(1)TMT6plex(1) % 528.2859	19	Transcriptional repressor p66-beta
Q8WXI9	GATAD2B	T524	524	Level1	GIPTSAR	486.952	3	13.374	-0.0048	HexNAt(1)TMT6plex(1) % 528.2859	4	Transcriptional repressor p66-beta
Q8WXI9	GATAD2B	S584	584	Level1	SISQSISGQK	674.391	3	33.677	0.0003	HexNAt(1)TMT6plex(1) % 528.2859	1	Transcriptional repressor p66-beta
Q8WY36	BBX	S937	937	Level1b	EMPQAPVLISCADQ	778.059	3	13.244	0.0019	HexNAt(1)TMT6plex(1) % 528.2859	10	HMG box transcription factor BBX
Q8WY36	BBX	S937	937	Level1b	EMPQAPVLISCADQ	772.729	3	15.224	-0.0049	HexNAt(1)TMT6plex(1) % 528.2859	10	HMG box transcription factor BBX
Q8WYP5	AHCTF1	S1165	1165	Level1	GSPQAISR	524.967	3	15.321	0.0002	HexNAt(1)TMT6plex(1) % 528.2859	7	Protein ELYS
Q8WYP5	AHCTF1	S1165	1165	Level1	GSPQAISR	524.967	3	17.626	-0.0001	HexNAt(1)TMT6plex(1) % 528.2859	7	Protein ELYS
Q8WYP5	AHCTF1	S1165	1165	Level1	GSPQAISR	524.966	3	15.258	-0.0001	HexNAt(1)TMT6plex(1) % 528.2859	7	Protein ELYS
Q92598	HSPH1	Y846	846	Level1b	EEDLEDKNNFGAEPPHQNGECYPNEK	856.41	5	15.12	1.9728	HexNAt(1)TMT6plex(1) % 528.2859	22	Heat shock protein 105 kDa
Q92841	DDX17	Y580	580	Level1	TTSSANNPNLMYQDECDRR	939.772	3	22.317	1.0491	HexNAt(1) % 299.1230	12	Probable ATP-dependent RNA helicase DDX17
Q92841	DDX17	Y580	580	Level1	TTSSANNPNLMYQDECDRR	939.438	3	23.131	0.0435	HexNAt(1) % 299.1230	12	Probable ATP-dependent RNA helicase DDX17
Q92841	DDX17	Y580	580	Level1	TTSSANNPNLMYQDECDRR	939.44	3	29.968	0.0486	HexNAt(1) % 299.1230	12	Probable ATP-dependent RNA helicase DDX17
Q92841	DDX17	Y580	580	Level1	TTSSANNPNLMYQDECDRR	939.774	3	25.239	1.0513	HexNAt(1) % 299.1230	12	Probable ATP-dependent RNA helicase DDX17
Q92841	DDX17	Y580	580	Level1	TTSSANNPNLMYQDECDR	959.105	3	26.996	1.9841	HexNAt(1)TMT6plex(1) % 528.2859	12	Probable ATP-dependent RNA helicase DDX17
Q92841	DDX17	Y580	580	Level1	TTSSANNPNLMYQDECDR	959.105	3	19.29	1.9841	HexNAt(1)TMT6plex(1) % 528.2859	12	Probable ATP-dependent RNA helicase DDX17
Q92841	DDX17	Y580	580	Level1	TTSSANNPNLMYQDECDR	958.771	3	18.79	0.9814	HexNAt(1)TMT6plex(1) % 528.2859	12	Probable ATP-dependent RNA helicase DDX17
Q92841	DDX17	Y580	580	Level1	TTSSANNPNLMYQDECDR	958.774	3	14.942	0.987	HexNAt(1)TMT6plex(1) % 528.2859	12	Probable ATP-dependent RNA helicase DDX17
Q92841	DDX17	Y580	580	Level1	TTSSANNPNLMYQDECDRR	758.357	4	23.049	0.9858	HexNAt(1)TMT6plex(1) % 528.2859	12	Probable ATP-dependent RNA helicase DDX17
Q92841	DDX17	Y580	580	Level1	TTSSANNPNLMYQDECDRR	939.436	3	21.588	0.0464	HexNAt(1) % 299.1230	12	Probable ATP-dependent RNA helicase DDX17
Q92841	DDX17	Y580	580	Level1	TTSSANNPNLMYQDECDRR	939.437	3	21.797	0.0479	HexNAt(1) % 299.1230	12	Probable ATP-dependent RNA helicase DDX17
Q92841	DDX17	Y580	580	Level1	TTSSANNPNLMYQDECDRR	939.771	3	16.784	1.0532	HexNAt(1) % 299.1230	12	Probable ATP-dependent RNA helicase DDX17
Q92841	DDX17	Y580	580	Level1	TTSSANNPNLMYQDECDR	958.772	3	19.025	0.9846	HexNAt(1)TMT6plex(1) % 528.2859	12	Probable ATP-dependent RNA helicase DDX17
Q92841	DDX17	Y580	580	Level1	TTSSANNPNLMYQDECDR	958.773	3	23.741	0.9838	HexNAt(1)TMT6plex(1) % 528.2859	12	Probable ATP-dependent RNA helicase DDX17
Q92841	DDX17	Y580	580	Level1	TTSSANNPNLMYQDECDR	958.773	3	21.541	0.9833	HexNAt(1)TMT6plex(1) % 528.2859	12	Probable ATP-dependent RNA helicase DDX17
Q92841	DDX17	Y580	580	Level1	TTSSANNPNLMYQDECDRR	934.107	3	17.426	0.0417	HexNAt(1) % 299.1230	12	Probable ATP-dependent RNA helicase DDX17
Q92841	DDX17	Y580	580	Level1	TTSSANNPNLMYQDECDRR	934.106	3	22.067	0.0415	HexNAt(1) % 299.1230	12	Probable ATP-dependent RNA helicase DDX17
Q92841	DDX17	Y580	580	Level1	TTSSANNPNLMYQDECDRR	758.356	4	24.295	0.9838	HexNAt(1)TMT6plex(1) % 528.2859	12	Probable ATP-dependent RNA helicase DDX17
Q92841	DDX17	Y580	580	Level1	TTSSANNPNLMYQDECDRR	758.356	4	24.3	0.9851	HexNAt(1)TMT6plex(1) % 528.2859	12	Probable ATP-dependent RNA helicase DDX17
Q92841	DDX17	Y580	580	Level1	TTSSANNPNLMYQDECDRR	758.357	4	20.85	0.9855	HexNAt(1)TMT6plex(1) % 528.2859	12	Probable ATP-dependent RNA helicase DDX17
Q92841	DDX17	Y580	580	Level1	TTSSANNPNLMYQDECDRR	939.437	3	29.16	0.04	HexNAt(1) % 299.1230	12	Probable ATP-dependent RNA helicase DDX17
Q92841	DDX17	Y580	580	Level1	TTSSANNPNLMYQDECDRR	939.435	3	21.406	0.0403	HexNAt(1) % 299.1230	12	Probable ATP-dependent RNA helicase DDX17
Q92841	DDX17	Y580	580	Level1	TTSSANNPNLMYQDECDRR	939.435	3	15.902	0.0383	HexNAt(1) % 299.1230	12	Probable ATP-dependent RNA helicase DDX17
Q92841	DDX17	Y580	580	Level1	TTSSANNPNLMYQDECDRR	939.435	3	26.689	0.0378	HexNAt(1) % 299.1230	12	Probable ATP-dependent RNA helicase DDX17
Q92841	DDX17	Y580	580	Level1	TTSSANNPNLMYQDECDRR	934.106	3	17.195	0.0459	HexNAt(1) % 299.1230	12	Probable ATP-dependent RNA helicase DDX17
Q92841	DDX17	Y580	580	Level1	TTSSANNPNLMYQDECDRR	934.106	3	30.559	0.0466	HexNAt(1) % 299.1230	12	Probable ATP-dependent RNA helicase DDX17
Q92841	DDX17	Y580	580	Level1	TTSSANNPNLMYQDECDRR	934.439	3	26.787	1.0486	HexNAt(1) % 299.1230	12	Probable ATP-dependent RNA helicase DDX17
Q92841	DDX17	Y580	580	Level1	TTSSANNPNLMYQDECDRR	934.105	3	31.812	0.0481	HexNAt(1) % 299.1230	12	Probable ATP-dependent RNA helicase DDX17
Q92841	DDX17	Y580	580	Level1	TTSSANNPNLMYQDECDRR	934.105	3	33.22	0.0454	HexNAt(1) % 299.1230	12	Probable ATP-dependent RNA helicase DDX17
Q92841	DDX17	Y580	580	Level1	TTSSANNPNLMYQDECDRR	758.355	4	22.934	0.9846	HexNAt(1)TMT6plex(1) % 528.2859	12	Probable ATP-dependent RNA helicase DDX17
Q92841	DDX17	Y580	580	Level1	TTSSANNPNLMYQDECDRR	758.355	4	23.535	0.9916	HexNAt(1)TMT6plex(1) % 528.2859	12	Probable ATP-dependent RNA helicase DDX17
Q92841	DDX17	Y580	580	Level1	TTSSANNPNLMYQDECDRR	758.355	4	23.515	0.9919	HexNAt(1)TMT6plex(1) % 528.2859	12	Probable ATP-dependent RNA helicase DDX17
Q92841	DDX17	S680	680	Level1	SSQSSSQQFSGIGR	661.994	3	22.527	-0.0129	HexNAt(1) % 299.1230	10	Probable ATP-dependent RNA helicase DDX17
Q92841	DDX17	S680	680	Level1	SSQSSSQQFSGIGR	661.994	3	19.781	-0.0038	HexNAt(1) % 299.1230	10	Probable ATP-dependent RNA helicase DDX17
Q92841	DDX17	S680	680	Level1	SSQSSSQQFSGIGR	661.994	3	17.484	-0.002	HexNAt(1) % 299.1230	10	Probable ATP-dependent RNA helicase DDX17
Q92841	DDX17	S680	680	Level1	SSQSSSQQFSGIGR	738.381	3	14.961	-0.0013	HexNAt(1)TMT6plex(1) % 528.2859	10	Probable ATP-dependent RNA helicase DDX17
Q92841	DDX17	S680	680	Level1	SSQSSSQQFSGIGR	738.382	3	17.546	0.0007	HexNAt(1)TMT6plex(1) % 528.2859	10	Probable ATP-dependent RNA helicase DDX17
Q92841	DDX17	S680	680	Level1	SSQSSSQQFSGIGR	738.384	3	40.516	-0.0001	HexNAt(1)TMT6plex(1) % 528.2859	10	Probable ATP-dependent RNA helicase DDX17
Q92841	DDX17	S680	680	Level1	SSQSSSQQFSGIGR	738.383	3	56.978	-0.0001	HexNAt(1)TMT6plex(1) % 528.2859	10	Probable ATP-dependent RNA helicase DDX17
Q92841	DDX17	S680	680	Level1	SSQSSSQQFSGIGR	738.383	3	37.984	-0.0001	HexNAt(1)TMT6plex(1) % 528.2859	10	Probable ATP-dependent RNA helicase DDX17
Q92841	DDX17	S680	680	Level1	SSQSSSQQFSGIGR	738.382	3	45.8	0.0002	HexNAt(1)TMT6plex(1) % 528.2859	10	Probable ATP-dependent RNA helicase DDX17
Q92841	DDX17	S680	680	Level1	SSQSSSQQFSGIGR	738.381	3	22.009	0.0002	HexNAt(1)TMT6plex(1) % 528.2859	10	Probable ATP-dependent RNA helicase DDX17
Q92841	DDX17	S680	680	Level1	SSQSSSQQFSGIGR	738.38	3	38.318	-0.0005	HexNAt(1)TMT6plex(1) % 528.2859	10	Probable ATP-dependent RNA helicase DDX17
Q92841	DDX17	S680	680	Level1	SSQSSSQQFSGIGR	738.382	3	56.419	-0.0008	HexNAt(1)TMT6plex(1) % 528.2859	10	Probable ATP-dependent RNA helicase DDX17
Q92841	DDX17	S680	680	Level1	SSQSSSQQFSGIGR	738.382	3	46.468	-0.0008	HexNAt(1)TMT6plex(1) % 528.2859	10	Probable ATP-dependent RNA helicase DDX17
Q92841	DDX17	S680	680	Level1	SSQSSSQQFSGIGR	738.382	3	49.042	-0.0008	HexNAt(1)TMT6plex(1) % 528.2859	10	Probable ATP-dependent RNA helicase DDX17
Q92841	DDX17	S680	680	Level1	SSQSSSQQFSGIGR	738.381	3	37.9	-0.0008	HexNAt(1)TMT6plex(1) % 528.2859	10	Probable ATP-dependent RNA helicase DDX17
Q92841	DDX17	S680	680	Level1	SSQSSSQQFSGIGR	1107.07	2	35.748	0.0012	HexNAt(1)TMT6plex(1) % 528.2859	10	Probable ATP-dependent RNA helicase DDX17
Q92841	DDX17	S680	680	Level1	SSQSSSQQFSGIGR	738.384	3	26.544	0.0007	HexNAt(1)TMT6plex(1) % 528.2859	10	Probable ATP-dependent RNA helicase DDX17
Q92841	DDX17	S680	680	Level1	SSQSSSQQFSGIGR	738.385	3	40.972	0.0014	HexNAt(1)TMT6plex(1) % 528.2859	10	Probable ATP-dependent RNA helicase DDX17
Q92841	DDX17	S680	680	Level1	SSQSSSQQFSGIGR	738.382	3	40.978	-0.0003	HexNAt(1)TMT6plex(1) % 528.2859	10	Probable ATP-dependent RNA helicase DDX17
Q92841	DDX17	S680	680	Level1	SSQSSSQQFSGIGR	738.382	3	54.371	-0.0005	HexNAt(1)TMT6plex(1) % 528.2859	10	Probable ATP-dependent RNA helicase DDX17
Q92841	DDX17	S680	680	Level1	SSQSSSQQFSGIGR	738.381	3	40.933	-0.0008	HexNAt(1)TMT6plex(1) % 528.2859	10	Probable ATP-dependent RNA helicase DDX17
Q92841	DDX17	S680	680	Level1	SSQSSSQQFSGIGR	738.382	3	45.888	-0.0013	HexNAt(1)TMT6plex(1) % 528.2859	10	Probable ATP-dependent RNA helicase DDX17
Q92841	DDX17	S680	680	Level1	SSQSSSQQFSGIGR	738.382	3	20.378	-0.0013	HexNAt(1)TMT6plex(1) % 528.2859	10	Probable ATP-dependent RNA helicase DDX17
Q93052	LPP	S11	11	Level1	STGEPLGHVPAR	437.986	4	19.747	-0.0015	HexNAt(1) % 299.1230	1	Lipoma-preferred partner
Q93052	LPP	S11	11	Level1	STGEPLGHVPAR	495.277	4	29.55	0.0003	HexNAt(1)TMT6plex(1) % 528.2859	1	Lipoma-preferred partner
Q93052	LPP	S11	11	Level1	STGEPLGHVPAR	495.277	4	24.689	-0.0003	HexNAt(1)TMT6plex(1) % 528.2859	1	Lipoma-preferred partner
Q93052	LPP	S11	11	Level1	STGEPLGHVPAR	495.277	4	36.257	-0.0002	HexNAt(1)TMT6plex(1) % 528.2859	1	Lipoma-preferred partner
Q969V6	MRTFA	S310	310	Level1	SLSTTNSSSSSGAPGPCGLAR	918.132	3	31.35	1.0038	HexNAt(1)TMT6plex(1) % 528.2859	1	Myocardin-related transcription factor A
Q96AY3	FKBP10	T72	72	Level1	YHYNGTFEDGK	580.051	4	21.052	-0.0005	HexNAt(1)TMT6plex(1) % 528.2859	6	Peptidyl-prolyl cis-trans isomerase FKBP10
Q96AY3	FKBP10	T72	72	Level1	YHYNGTFEDGK	580.05	4	20.828	-0.0001	HexNAt(1)TMT6plex(1) % 528.2859	6	Peptidyl-prolyl cis-trans isomerase FKBP10
Q96AY3	FKBP10	T72	72	Level1	YHYNGTFEDGK	580.051	4	17.013	0.0041	HexNAt(1)TMT6plex(1) % 528.2859	6	Peptidyl-prolyl cis-trans isomerase FKBP10
Q96HC4	PDLIM5	Y125	125	Level1	VTSTNNMAYNK	749.067	3	14.773	-0.0015	HexNAt(1)TMT6plex(1) % 528.2859	9	PDZ and LIM domain protein 5
Q96HC4	PDLIM5	S309	309	Level1	KANNSQEPSPQLASSVASTR	765.664	4	20.484	0.9843	HexNAt(1)TMT6plex(1) % 528.2859	5	PDZ and LIM domain protein 5
Q96HC4	PDLIM5	S313	313	Level1	ANNSQEPSPQLASSVASTR	824.749	3	25.907	0.0059	HexNAt(1) % 299.1230	8	PDZ and LIM domain protein 5
Q96HC4	PDLIM5	S313	313	Level1	ANNSQEPSPQLASSVASTR	901.801	3	28.824	2.0095	HexNAt(1)TMT6plex(1) % 528.2859	8	PDZ and LIM domain protein 5
Q96I24	FUBP3	S457	457	Level1	SSGCFPNMAAK	724.709	3	15.369	-0.0018	HexNAt(1)TMT6plex(1) % 528.2859	1	Far upstream element-binding protein 3
Q96IZ0	PAWR	S162	162	Level1	STGVVNIPAAECLDEYEDDEAGQK	885.685	4	12.257	-0.002	HexNAt(1)TMT6plex(1) % 528.2859	1	PRKC apoptosis WT1 regulator protein
Q96IZ7	RSRC1	S265	265	Level1	QATSTSGPASAVADPPSTEK	963.507	3	35.162	-0.0013	HexNAt(1)TMT6plex(1) % 528.2859	4	Serine/Arginine-related protein 53
Q96JM2	ZNF462	S292	292	Level1	SAPSPTSNSTYLTMNAASR	910.455	3	15.51	-0.0076	HexNAt(1)TMT6plex(1) % 528.2859	1	Zinc finger protein 462
Q96KR1	ZFR	T135	135	Level1	QQEAPPPPPPATTQNYQDSYSYVR	1164.91	3	36.331	1.0012	HexNAt(1)TMT6plex(1) % 528.2859	12	Zinc finger RNA-binding protein
Q96KR1	ZFR	S195	195	Level1	AGYSQGATQYTQAQQTR	873.11	3	30.445	0.9977	HexNAt(1)TMT6plex(1) % 528.2859	4	Zinc finger RNA-binding protein
Q96KR1	ZFR	S195	195	Level1	AGYSQGATQYTQAQQTR	872.777	3	16.732	0.0014	HexNAt(1)TMT6plex(1) % 528.2859	4	Zinc finger RNA-binding protein
Q96KR1	ZFR	S195	195	Level1	AGYSQGATQYTQAQQTR	873.11	3	49.175	1.0002	HexNAt(1)TMT6plex(1) % 528.2859	4	Zinc finger RNA-binding protein
Q96KR1	ZFR	S195	195	Level1	AGYSQGATQYTQAQQTR	872.778	3	20.559	-0.0013	HexNAt(1)TMT6plex(1) % 528.2859	4	Zinc finger RNA-binding protein
Q96KR1	ZFR	T202	202	Level1	AGYSQGATQYTQAQQTR	873.112	3	31.969	1.0046	HexNAt(1)TMT6plex(1) % 528.2859	11	Zinc finger RNA-binding protein
Q96KR1	ZFR	T202	202	Level1	AGYSQGATQYTQAQQTR	796.392	3	41.223	0.0056	HexNAt(1) % 299.1230	11	Zinc finger RNA-binding protein
Q96KR1	ZFR	T202	202	Level1	AGYSQGATQYTQAQQTR	872.776	3	35.146	-0.0005	HexNAt(1)TMT6plex(1) % 528.2859	11	Zinc finger RNA-binding protein
Q96KR1	ZFR	T207	207	Level1	AGYSQGATQYTQAQQTR	872.775	3	17.95	-0.0003	HexNAt(1)TMT6plex(1) % 528.2859	16	Zinc finger RNA-binding protein
Q96KR1	ZFR	T207	207	Level1	AGYSQGATQYTQAQQTR	873.115	3	18.349	1.0017	HexNAt(1)TMT6plex(1) % 528.2859	16	Zinc finger RNA-binding protein
Q96KR1	ZFR	T207	207	Level1	AGYSQGATQYTQAQQTR	872.775	3	31.117	-0.0062	HexNAt(1)TMT6plex(1) % 528.2859	16	Zinc finger RNA-binding protein
Q96KR1	ZFR	T471	471	Level1	GLTTTGNSSLNSTSNTK	890.479	3	20.161	-0.0062	HexNAt(1)TMT6plex(1) % 528.2859	4	Zinc finger RNA-binding protein
Q96L91	EP400	S1495	1495	Level1	TAAPTTASAAPQGPLR	756.422	3	30.377	-0.0001	HexNAt(1)TMT6plex(1) % 528.2859	8	E1A-binding protein p400
Q96L91	EP400	S1495	1495	Level1	TAAPTTASAAPQGPLR	756.422	3	49.837	-0.0003	HexNAt(1)TMT6plex(1) % 528.2859	8	E1A-binding protein p400
Q96L91	EP400	S1495	1495	Level1	TAAPTTASAAPQGPLR	756.422	3	34.92	-0.0003	HexNAt(1)TMT6plex(1) % 528.2859	8	E1A-binding protein p400
Q96L91	EP400	S1495	1495	Level1	TAAPTTASAAPQGPLR	756.42	3	39.076	0.0009	HexNAt(1)TMT6plex(1) % 528.2859	8	E1A-binding protein p400
Q96L91	EP400	S1495	1495	Level1	TAAPTTASAAPQGPLR	756.421	3	47.328	0.0009	HexNAt(1)TMT6plex(1) % 528.2859	8	E1A-binding protein p400
Q96L91	EP400	S1495	1495	Level1	TAAPTTASAAPQGPLR	756.422	3	31.223	0.0004	HexNAt(1)TMT6plex(1) % 528.2859	8	E1A-binding protein p400
Q96L91	EP400	S1495	1495	Level1	TAAPTTASAAPQGPLR	756.422	3	63.734	0.0007	HexNAt(1)TMT6plex(1) % 528.2859	8	E1A-binding protein p400
Q96L91	EP400	S1495	1495	Level1	TAAPTTASAAPQGPLR	756.422	3	39.793	0.0007	HexNAt(1)TMT6plex(1) % 528.2859	8	E1A-binding protein p400
Q96L91	EP400	S1495	1495	Level1	TAAPTTASAAPQGPLR	756.422	3	30.581	0.0009	HexNAt(1)TMT6plex(1) % 528.2859	8	E1A-binding protein p400
Q96L91	EP400	S1495	1495	Level1	TAAPTTASAAPQGPLR	756.421	3	30.52	-0.0032	HexNAt(1)TMT6plex(1) % 528.2859	8	E1A-binding protein p400
Q96L91	EP400	S1495	1495	Level1	TAAPTTASAAPQGPLR	756.422	3	24.515	-0.0015	HexNAt(1)TMT6plex(1) % 528.2859	8	E1A-binding protein p400
Q96L91	EP400	S1495	1495	Level1	TAAPTTASAAPQGPLR	756.423	3	31.5	-0.0015	HexNAt(1)TMT6plex(1) % 528.2859	8	E1A-binding protein p400
Q96L91	EP400	S1495	1495	Level1	TAAPTTASAAPQGPLR	756.421	3	18.241	-0.0008	HexNAt(1)TMT6plex(1) % 528.2859	8	E1A-binding protein p400
Q96L91	EP400	S1495	1495	Level1	TAAPTTASAAPQGPLR	756.422	3	46.118	-0.0008	HexNAt(1)TMT6plex(1) % 528.2859	8	E1A-binding protein p400
Q96L91	EP400	S1495	1495	Level1	TAAPTTASAAPQGPLR	756.422	3	44.206	-0.0008	HexNAt(1)TMT6plex(1) % 528.2859	8	E1A-binding protein p400
Q96L91	EP400	S1495	1495	Level1	TAAPTTASAAPQGPLR	756.422	3	34.458	-0.0008	HexNAt(1)TMT6plex(1) % 528.2859	8	E1A-binding protein p400
Q96L91	EP400	S1495	1495	Level1	TAAPTTASAAPQGPLR	756.423	3	24.309	-0.0003	HexNAt(1)TMT6plex(1) % 528.2859	8	E1A-binding protein p400
Q96L91	EP400	S1495	1495	Level1	TAAPTTASAAPQGPLR	756.42	3	34.97	-0.0008	HexNAt(1)TMT6plex(1) % 528.2859	8	E1A-binding protein p400
Q96L91	EP400	S2734	2734	Level1	SLVPQVSQATGVQLPGK	899.191	3	15.526	-0.0005	HexNAt(1)TMT6plex(1) % 528.2859	7	E1A-binding protein p400
Q96PK6	RBM14	S244	244	Level1	AQPSVSLGAAYR	583.314	3	23.197	0.0009	HexNAt(1) % 299.1230	6	RNA-binding protein 14
Q96PK6	RBM14	Y261	261	Level1	AQPSASLGVGYR	655.03	3	32.012	-0.0004	HexNAt(1)TMT6plex(1) % 528.2859	11	RNA-binding protein 14
Q96PK6	RBM14	Y261	261	Level1	AQPSASLGVGYR	655.031	3	14.452	0.0004	HexNAt(1)TMT6plex(1) % 528.2859	11	RNA-binding protein 14
Q96PK6	RBM14	Y261	261	Level1	AQPSASLGVGYR	655.03	3	13.5	0.0003	HexNAt(1)TMT6plex(1) % 528.2859	11	RNA-binding protein 14
Q96PK6	RBM14	Y261	261	Level1	AQPSASLGVGYR	655.032	3	33.896	0.0003	HexNAt(1)TMT6plex(1) % 528.2859	11	RNA-binding protein 14
Q96PK6	RBM14	Y261	261	Level1	AQPSASLGVGYR	655.03	3	27.497	0.0004	HexNAt(1)TMT6plex(1) % 528.2859	11	RNA-binding protein 14
Q96PK6	RBM14	Y261	261	Level1	AQPSASLGVGYR	655.03	3	21.065	0.0003	HexNAt(1)TMT6plex(1) % 528.2859	11	RNA-binding protein 14
Q96PK6	RBM14	Y261	261	Level1	AQPSASLGVGYR	982.541	2	15.091	1.0002	HexNAt(1)TMT6plex(1) % 528.2859	11	RNA-binding protein 14
Q96PK6	RBM14	Y261	261	Level1	AQPSASLGVGYR	655.03	3	29.567	0.0004	HexNAt(1)TMT6plex(1) % 528.2859	11	RNA-binding protein 14
Q96PK6	RBM14	Y261	261	Level1	AQPSASLGVGYR	982.541	2	31.03	1.0009	HexNAt(1)TMT6plex(1) % 528.2859	11	RNA-binding protein 14
Q96PK6	RBM14	Y261	261	Level1	AQPSASLGVGYR	655.03	3	13.953	0.0003	HexNAt(1)TMT6plex(1) % 528.2859	11	RNA-binding protein 14
Q96PK6	RBM14	Y261	261	Level1	AQPSASLGVGYR	655.029	3	21.888	-0.0003	HexNAt(1)TMT6plex(1) % 528.2859	11	RNA-binding protein 14
Q96PK6	RBM14	Y261	261	Level1	AQPSASLGVGYR	655.03	3	39.079	-0.0003	HexNAt(1)TMT6plex(1) % 528.2859	11	RNA-binding protein 14
Q96PK6	RBM14	Y261	261	Level1	AQPSASLGVGYR	982.037	2	16.071	-0.0038	HexNAt(1)TMT6plex(1) % 528.2859	11	RNA-binding protein 14
Q96PK6	RBM14	Y261	261	Level1	AQPSASLGVGYR	982.044	2	31.313	-0.0045	HexNAt(1)TMT6plex(1) % 528.2859	11	RNA-binding protein 14
Q96PK6	RBM14	Y261	261	Level1	AQPSASLGVGYR	655.029	3	18.962	-0.0003	HexNAt(1)TMT6plex(1) % 528.2859	11	RNA-binding protein 14
Q96PK6	RBM14	Y261	261	Level1	AQPSASLGVGYR	655.029	3	27.543	-0.0024	HexNAt(1)TMT6plex(1) % 528.2859	11	RNA-binding protein 14
Q96PK6	RBM14	Y261	261	Level1	AQPSASLGVGYR	655.03	3	37.096	-0.0009	HexNAt(1)TMT6plex(1) % 528.2859	11	RNA-binding protein 14
Q96PK6	RBM14	Y261	261	Level1	AQPSASLGVGYR	655.03	3	34.285	-0.0007	HexNAt(1)TMT6plex(1) % 528.2859	11	RNA-binding protein 14
Q96PK6	RBM14	Y261	261	Level1	AQPSASLGVGYR	655.03	3	13.492	-0.0032	HexNAt(1)TMT6plex(1) % 528.2859	11	RNA-binding protein 14
Q96PK6	RBM14	Y261	261	Level1	AQPSASLGVGYR	655.029	3	17.544	-0.0031	HexNAt(1)TMT6plex(1) % 528.2859	11	RNA-binding protein 14
Q96PK6	RBM14	Y261	261	Level1	AQPSASLGVGYR	655.03	3	29.429	-0.0054	HexNAt(1)TMT6plex(1) % 528.2859	11	RNA-binding protein 14
Q96RK0	CIC	T1036	1036	Level1	GPPPTTEEEASGPPGEPR	854.768	3	19.682	-0.0002	HexNAt(1)TMT6plex(1) % 528.2859	6	Protein capicua homolog
Q96RK0	CIC	S1475	1475	Level1	AQESGQGSTAGPLRPPPPGAGGPATPSK	889.98	4	24.758	-0.0045	HexNAt(1)TMT6plex(1) % 528.2859	8	Protein capicua homolog
Q96T58	SPEN	T2522	2522	Level1	AQSTPSPALPPDTK	799.452	3	19.547	-0.0008	HexNAt(1)TMT6plex(1) % 528.2859	13	Msx2-interacting protein
Q96T58	SPEN	T2529	2529	Level1	ASDVDTSSSTLR	666.016	3	18.294	0.0001	HexNAt(1)TMT6plex(1) % 528.2859	6	Msx2-interacting protein
Q96T58	SPEN	S2530	2530	Level1	ASDVDTSSSTLR	589.629	3	21.629	-0.001	HexNAt(1) % 299.1230	7	Msx2-interacting protein
Q96T58	SPEN	S2530	2530	Level1	ASDVDTSSSTLR	998.519	2	13.138	-0.0077	HexNAt(1)TMT6plex(1) % 528.2859	7	Msx2-interacting protein
Q96T58	SPEN	T2619	2619	Level1	ITSVISR	511.643	3	20.878	-0.0005	HexNAt(1)TMT6plex(1) % 528.2859	2	Msx2-interacting protein
Q96T58	SPEN	S3389	3389	Level1b	MPQVSQEAK	674.037	3	12.261	0.0015	HexNAt(1)TMT6plex(1) % 528.2859	5	Msx2-interacting protein
Q96T58	SPEN	S3389	3389	Level1b	MPQVSQEAK	668.709	3	19.995	0.0009	HexNAt(1)TMT6plex(1) % 528.2859	5	Msx2-interacting protein
Q96T58	SPEN	S3389	3389	Level1b	MPQVSQEAK	674.041	3	14.218	-0.0002	HexNAt(1)TMT6plex(1) % 528.2859	5	Msx2-interacting protein
Q96T58	SPEN	S3389	3389	Level1b	MPQVSQEAK	674.041	3	14.663	-0.0013	HexNAt(1)TMT6plex(1) % 528.2859	5	Msx2-interacting protein
Q96T58	SPEN	S3389	3389	Level1b	MPQVSQEAK	674.041	3	14.822	-0.0012	HexNAt(1)TMT6plex(1) % 528.2859	5	Msx2-interacting protein
Q96T58	SPEN	S3389	3389	Level1b	MPQVSQEAK	674.043	3	14.77	-0.0005	HexNAt(1)TMT6plex(1) % 528.2859	5	Msx2-interacting protein
Q96T58	SPEN	S3389	3389	Level1b	MPQVSQEAK	674.043	3	14.16	0.0003	HexNAt(1)TMT6plex(1) % 528.2859	5	Msx2-interacting protein
Q99504	EYA3	S63	63	Level1	SSNDYTSQMYSAK	1242.62	2	17.829	-0.0001	HexNAt(1)TMT6plex(1) % 528.2859	1	Protein phosphatase EYA3
Q99504	EYA3	S63	63	Level1	SSNDYTSQMYSAK	828.748	3	45.06	0.0024	HexNAt(1)TMT6plex(1) % 528.2859	1	Protein phosphatase EYA3
Q99504	EYA3	S63	63	Level1	SSNDYTSQMYSAK	829.082	3	21.759	1.0097	HexNAt(1)TMT6plex(1) % 528.2859	1	Protein phosphatase EYA3
Q99575	POP1	S780	780	Level1b	EAEEVMDAGCQESAGPER	908.424	3	11.818	1.0119	HexNAt(1)TMT6plex(1) % 528.2859	13	Ribonucleases P/MRP protein subunit POP1
Q99575	POP1	S780	780	Level1b	EAEEVMDAGCQESAGPER	908.758	3	13.735	2.0139	HexNAt(1)TMT6plex(1) % 528.2859	13	Ribonucleases P/MRP protein subunit POP1
Q99700	ATXN2	S528	528	Level1	STSHTSDFNPNSGSDQR	865.744	3	26.46	1.0036	HexNAt(1)TMT6plex(1) % 528.2859	1	Ataxin-2
Q99959	PKP2	S197	197	Level1	SEIVGVSR	535.31	3	21.925	-0.0001	HexNAt(1)TMT6plex(1) % 528.2859	1	Plakophilin-2
Q99959	PKP2	S197	197	Level1	SEIVGVSR	535.311	3	18.032	-0.0002	HexNAt(1)TMT6plex(1) % 528.2859	1	Plakophilin-2
Q99959	PKP2	S197	197	Level1	SEIVGVSR	535.31	3	14.371	0.0006	HexNAt(1)TMT6plex(1) % 528.2859	1	Plakophilin-2
Q99959	PKP2	S197	197	Level1	SEIVGVSR	535.311	3	18.308	-0.0002	HexNAt(1)TMT6plex(1) % 528.2859	1	Plakophilin-2
Q9BSD7	NTPCR	S103	103	Level1	NADCSSGPGQR	616.972	3	26.048	-0.0016	HexNAt(1)TMT6plex(1) % 528.2859	6	Cancer-related nucleoside-triphosphatase
Q9BTE3	MCMBP	S193	193	Level1b	QAGSVGGLQWCGEPKR	829.785	3	17.051	0.0452	HexNAt(1) % 299.1230	4	Mini-chromosome maintenance complex-binding protein
Q9BUJ2	HNRNPUL1	S727	727	Level1	NPPGASTYNK	679.044	3	24.021	-0.0014	HexNAt(1)TMT6plex(1) % 528.2859	6	Heterogeneous nuclear ribonucleoprotein U-like protein 1
Q9BWW4	SSBP3	S347	347	Level1	NSPNNISGISNPPGTPR	827.105	3	14.936	-0.0019	HexNAt(1)TMT6plex(1) % 528.2859	2	Single-stranded DNA-binding protein 3
Q9BXB4	OSBPL11	S15	15	Level1	VSESEGK	574.66	3	13.178	-0.0003	HexNAt(1)TMT6plex(1) % 528.2859	4	Oxysterol-binding protein-related protein 11
Q9BYJ9	YTHDF1	S196	196	Level1	IGDVSSSAVK	573.993	3	24.731	-0.0012	HexNAt(1) % 299.1230	5	YTH domain-containing family protein 1
Q9C0B0	UNK	S447	447	Level1b	SQEQPLLQPK	539.317	4	14.695	0.0017	HexNAt(1)TMT6plex(1) % 528.2859	1	RING finger protein unkempt homolog
Q9C0B0	UNK	S447	447	Level1b	SQEQPLLQPK	718.753	3	28.191	0.0012	HexNAt(1)TMT6plex(1) % 528.2859	1	RING finger protein unkempt homolog
Q9C0B0	UNK	S447	447	Level1b	SQEQPLLQPK	718.755	3	11.944	0.0002	HexNAt(1)TMT6plex(1) % 528.2859	1	RING finger protein unkempt homolog
Q9H2P0	ADNP	S418	418	Level1	SPSLSQSQASR	635.678	3	15.392	-0.0005	HexNAt(1)TMT6plex(1) % 528.2859	10	Activity-dependent neuroprotector homeobox protein
Q9H4A3	WNK1	S1863	1863	Level1	FQVSVAADGAQK	736.415	3	15.877	-0.0005	HexNAt(1)TMT6plex(1) % 528.2859	4	Serine/threonine-protein kinase WNK1
Q9H4A3	WNK1	S1863	1863	Level1b	FQVSVAADGAQK	736.416	3	13.97	-0.0005	HexNAt(1)TMT6plex(1) % 528.2859	4	Serine/threonine-protein kinase WNK1
Q9H4A3	WNK1	S1863	1863	Level1b	FQVSVAADGAQK	736.417	3	34.083	-0.0013	HexNAt(1)TMT6plex(1) % 528.2859	4	Serine/threonine-protein kinase WNK1
Q9H4A3	WNK1	S2372	2372	Level1	SISNPPGSNLR	950.529	2	18.401	1.004	HexNAt(1)TMT6plex(1) % 528.2859	3	Serine/threonine-protein kinase WNK1
Q9H4B6	SAV1	S102	102	Level1b	SLADVPR	505.628	3	20.248	-0.0002	HexNAt(1)TMT6plex(1) % 528.2859	1	Protein salvador homolog 1
Q9H4B6	SAV1	S102	102	Level1b	SLADVPR	505.628	3	19.898	-0.0005	HexNAt(1)TMT6plex(1) % 528.2859	1	Protein salvador homolog 1
Q9H4B6	SAV1	S102	102	Level1b	SLADVPR	505.628	3	16.455	-0.0005	HexNAt(1)TMT6plex(1) % 528.2859	1	Protein salvador homolog 1
Q9H4B6	SAV1	S102	102	Level1b	SLADVPR	505.628	3	13.131	0	HexNAt(1)TMT6plex(1) % 528.2859	1	Protein salvador homolog 1
Q9H4B6	SAV1	S102	102	Level1b	SLADVPR	505.628	3	22.25	0.0002	HexNAt(1)TMT6plex(1) % 528.2859	1	Protein salvador homolog 1
Q9H4H8	FAM83D	T456	456	Level1	GTQSTEGSPVSK	722.065	3	38.607	0.0009	HexNAt(1)TMT6plex(1) % 528.2859	2	Protein FAM83D
Q9H4I2	ZHX3	T735	735	Level1b	VTEANGR	501.947	3	14.734	0.0011	HexNAt(1)TMT6plex(1) % 528.2859	2	Zinc fingers and homeoboxes protein 3
Q9H4I2	ZHX3	T735	735	Level1b	VTEANGR	501.948	3	15.136	0.0002	HexNAt(1)TMT6plex(1) % 528.2859	2	Zinc fingers and homeoboxes protein 3
Q9H4I2	ZHX3	T735	735	Level1b	VTEANGR	501.947	3	12.67	-0.0001	HexNAt(1)TMT6plex(1) % 528.2859	2	Zinc fingers and homeoboxes protein 3
Q9H4I2	ZHX3	T735	735	Level1b	VTEANGR	501.946	3	19.107	0.0004	HexNAt(1)TMT6plex(1) % 528.2859	2	Zinc fingers and homeoboxes protein 3
Q9H4I2	ZHX3	T735	735	Level1b	VTEANGR	501.947	3	21.47	0.0001	HexNAt(1)TMT6plex(1) % 528.2859	2	Zinc fingers and homeoboxes protein 3
Q9H4I2	ZHX3	T735	735	Level1b	VTEANGR	501.948	3	13.299	-0.001	HexNAt(1)TMT6plex(1) % 528.2859	2	Zinc fingers and homeoboxes protein 3
Q9H7S9	ZNF703	S20	20	Level1	TPESSGSGSGGGGK	717.713	3	11.699	-0.001	HexNAt(1)TMT6plex(1) % 528.2859	9	Zinc finger protein 703
Q9H7S9	ZNF703	S174	174	Level1	DSGSSSVSSTSSSSSSSPGDK	969.471	3	42.703	0.0009	HexNAt(1)TMT6plex(1) % 528.2859	6	Zinc finger protein 703
Q9H7S9	ZNF703	S174	174	Level1	DSGSSSVSSTSSSSSSSPGDK	969.471	3	45.863	-0.0096	HexNAt(1)TMT6plex(1) % 528.2859	6	Zinc finger protein 703
Q9H7S9	ZNF703	S174	174	Level1	DSGSSSVSSTSSSSSSSPGDK	969.806	3	48.284	1.0024	HexNAt(1)TMT6plex(1) % 528.2859	6	Zinc finger protein 703
Q9H7S9	ZNF703	S252	252	Level1	DQEPKPSPEPAAVSR	649.359	4	19.827	0.0007	HexNAt(1)TMT6plex(1) % 528.2859	7	Zinc finger protein 703
Q9H7S9	ZNF703	S252	252	Level1	DQEPKPSPEPAAVSR	649.359	4	28.157	-0.0018	HexNAt(1)TMT6plex(1) % 528.2859	7	Zinc finger protein 703
Q9H7S9	ZNF703	S252	252	Level1	DQEPKPSPEPAAVSR	649.358	4	27.365	-0.0013	HexNAt(1)TMT6plex(1) % 528.2859	7	Zinc finger protein 703
Q9H7S9	ZNF703	S252	252	Level1	DQEPKPSPEPAAVSR	649.358	4	19.655	-0.0013	HexNAt(1)TMT6plex(1) % 528.2859	7	Zinc finger protein 703
Q9HAH7	FBRS	S274	274	Level1	DRDLPFSRPQLR	452.257	5	19.816	0.001	HexNAt(1)TMT6plex(1) % 528.2859	7	Probable fibrosin-1
Q9HAH7	FBRS	S274	274	Level1	DRDLPFSRPQLR	452.257	5	18.193	-0.0007	HexNAt(1)TMT6plex(1) % 528.2859	7	Probable fibrosin-1
Q9HAU0	PLEKHA5	S382	382	Level1b	IVNVSLADLR	619.703	3	24.963	-0.0001	HexNAt(1)TMT6plex(1) % 528.2859	5	Pleckstrin homology domain-containing family A member 5
Q9HAU0	PLEKHA5	S382	382	Level1b	IVNVSLADLR	619.703	3	21.791	-0.0002	HexNAt(1)TMT6plex(1) % 528.2859	5	Pleckstrin homology domain-containing family A member 5
Q9HAU0	PLEKHA5	S382	382	Level1b	IVNVSLADLR	619.702	3	23.363	0.001	HexNAt(1)TMT6plex(1) % 528.2859	5	Pleckstrin homology domain-containing family A member 5
Q9HBM6	TAF9B	S153	153	Level1	LSVGAVSSKPTTPTIATPQTVSVPNK	949.807	4	23.457	-0.0057	HexNAt(1)TMT6plex(1) % 528.2859	8	Transcription initiation factor TFIID subunit 9B
Q9HCJ0	TNRC6C	S1849	1849	Level1	FLAQGQALPPTSSWQSSSASSQPR	1092.9	3	36.729	1.0073	HexNAt(1)TMT6plex(1) % 528.2859	12	Trinucleotide repeat-containing gene 6C protein
Q9HCS4	TCF7L1	S530	530	Level1	AAASSSGQMGSQPPLLSR	840.437	3	16.041	0.9955	HexNAt(1)TMT6plex(1) % 528.2859	4	Transcription factor 7-like 1
Q9NR12	PDLIM7	S89	89	Level1	AQPVQSK	582.015	3	23.407	-0.001	HexNAt(1)TMT6plex(1) % 528.2859	6	PDZ and LIM domain protein 7
Q9NR12	PDLIM7	S89	89	Level1	AQPVQSK	582.348	3	19.237	1.0012	HexNAt(1)TMT6plex(1) % 528.2859	6	PDZ and LIM domain protein 7
Q9NR12	PDLIM7	S89	89	Level1b	AQPVQSK	582.015	3	17.329	-0.0015	HexNAt(1)TMT6plex(1) % 528.2859	6	PDZ and LIM domain protein 7
Q9NR12	PDLIM7	S89	89	Level1b	AQPVQSKPQK	582.356	4	18.033	-0.0019	HexNAt(1)TMT6plex(1) % 528.2859	6	PDZ and LIM domain protein 7
Q9NR12	PDLIM7	S89	89	Level1b	AQPVQSKPQK	582.356	4	16.42	-0.0019	HexNAt(1)TMT6plex(1) % 528.2859	6	PDZ and LIM domain protein 7
Q9NR12	PDLIM7	S89	89	Level1b	AQPVQSKPQK	582.355	4	17.11	-0.0019	HexNAt(1)TMT6plex(1) % 528.2859	6	PDZ and LIM domain protein 7
Q9NR12	PDLIM7	S89	89	Level1	AQPVQSKPQK	582.356	4	23.622	0.0003	HexNAt(1)TMT6plex(1) % 528.2859	6	PDZ and LIM domain protein 7
Q9NR12	PDLIM7	S89	89	Level1	AQPVQSKPQK	466.287	5	28.057	1.0045	HexNAt(1)TMT6plex(1) % 528.2859	6	PDZ and LIM domain protein 7
Q9NR12	PDLIM7	S89	89	Level1	AQPVQSKPQK	776.138	3	25.498	-0.0009	HexNAt(1)TMT6plex(1) % 528.2859	6	PDZ and LIM domain protein 7
Q9NR12	PDLIM7	S89	89	Level1	AQPVQSKPQK	582.356	4	21.466	0.0003	HexNAt(1)TMT6plex(1) % 528.2859	6	PDZ and LIM domain protein 7
Q9NR12	PDLIM7	S89	89	Level1	AQPVQSKPQK	582.356	4	17.686	0.0003	HexNAt(1)TMT6plex(1) % 528.2859	6	PDZ and LIM domain protein 7
Q9NR12	PDLIM7	S89	89	Level1	AQPVQSKPQK	776.474	3	21.42	1.0042	HexNAt(1)TMT6plex(1) % 528.2859	6	PDZ and LIM domain protein 7
Q9NR12	PDLIM7	S89	89	Level1	AQPVQSKPQK	582.355	4	20.269	0.0003	HexNAt(1)TMT6plex(1) % 528.2859	6	PDZ and LIM domain protein 7
Q9NR12	PDLIM7	S89	89	Level1	AQPVQSKPQK	525.065	4	23.638	0.0006	HexNAt(1) % 299.1230	6	PDZ and LIM domain protein 7
Q9NR12	PDLIM7	S89	89	Level1	AQPVQSK	582.015	3	21.206	-0.0013	HexNAt(1)TMT6plex(1) % 528.2859	6	PDZ and LIM domain protein 7
Q9NS15	LTBP3	T570	570	Level1	SAVEIAPTQVTETDECR	888.446	3	16.899	-0.0001	HexNAt(1)TMT6plex(1) % 528.2859	8	Latent-transforming growth factor beta-binding protein 3
Q9NVZ3	NECAP2	T258	258	Level1	STGSTSSQTQPGTGWVQF	871.768	3	22.506	-0.002	HexNAt(1)TMT6plex(1) % 528.2859	13	Adaptin ear-binding coat-associated protein 2
Q9NVZ3	NECAP2	T258	258	Level1	STGSTSSQTQPGTGWVQF	1307.65	2	20.116	1.0004	HexNAt(1)TMT6plex(1) % 528.2859	13	Adaptin ear-binding coat-associated protein 2
Q9NX24	NHP2	S19	19	Level1b	ADPDGPEAQAEACSGER	839.726	3	12.098	-0.0025	HexNAt(1)TMT6plex(1) % 528.2859	14	H/ACA ribonucleoprotein complex subunit 2
Q9NX24	NHP2	S19	19	Level1	ADPDGPEAQAEACSGER	839.726	3	17.904	-0.0025	HexNAt(1)TMT6plex(1) % 528.2859	14	H/ACA ribonucleoprotein complex subunit 2
Q9NX24	NHP2	S19	19	Level1b	ADPDGPEAQAEACSGER	840.064	3	11.755	1.008	HexNAt(1)TMT6plex(1) % 528.2859	14	H/ACA ribonucleoprotein complex subunit 2
Q9NYJ8	TAB2	S29	29	Level1b	FPEVPEVVVSR	672.384	3	11.995	0.0015	HexNAt(1)TMT6plex(1) % 528.2859	10	TGF-beta-activated kinase 1 and MAP3K7-binding protein 2
Q9NYJ8	TAB2	T460	460	Level1	VVVTQPNTK	658.393	3	15.924	0.9836	HexNAt(1)TMT6plex(1) % 528.2859	8	TGF-beta-activated kinase 1 and MAP3K7-binding protein 2
Q9NYJ8	TAB2	T460	460	Level1	VVVTQPNTK	658.393	3	16.202	0.9836	HexNAt(1)TMT6plex(1) % 528.2859	8	TGF-beta-activated kinase 1 and MAP3K7-binding protein 2
Q9NYJ8	TAB2	T460	460	Level1	VVVTQPNTK	658.394	3	12.871	0.9832	HexNAt(1)TMT6plex(1) % 528.2859	8	TGF-beta-activated kinase 1 and MAP3K7-binding protein 2
Q9NYJ8	TAB2	T460	460	Level1	VVVTQPNTK	658.064	3	29.203	-0.0004	HexNAt(1)TMT6plex(1) % 528.2859	8	TGF-beta-activated kinase 1 and MAP3K7-binding protein 2
Q9NYJ8	TAB2	T460	460	Level1	VVVTQPNTK	658.065	3	29.146	-0.0004	HexNAt(1)TMT6plex(1) % 528.2859	8	TGF-beta-activated kinase 1 and MAP3K7-binding protein 2
Q9NYJ8	TAB2	T460	460	Level1	VVVTQPNTK	658.065	3	29.015	-0.0004	HexNAt(1)TMT6plex(1) % 528.2859	8	TGF-beta-activated kinase 1 and MAP3K7-binding protein 2
Q9NYJ8	TAB2	T460	460	Level1	VVVTQPNTK	658.065	3	28.684	-0.0012	HexNAt(1)TMT6plex(1) % 528.2859	8	TGF-beta-activated kinase 1 and MAP3K7-binding protein 2
Q9NYJ8	TAB2	T460	460	Level1	VVVTQPNTK	658.064	3	26.392	0.0009	HexNAt(1)TMT6plex(1) % 528.2859	8	TGF-beta-activated kinase 1 and MAP3K7-binding protein 2
Q9NYK5	MRPL39	T338	338	Level1	ATEECTST	799.89	2	12.697	-0.0004	HexNAt(1)TMT6plex(1) % 528.2859	8	Large ribosomal subunit protein mL39
Q9NYK5	MRPL39	T338	338	Level1	ATEECTST	799.89	2	15.435	-0.0046	HexNAt(1)TMT6plex(1) % 528.2859	8	Large ribosomal subunit protein mL39
Q9NYV4	CDK12	S593	593	Level1	TSAVSSQANSQPPVQVSVK	967.865	3	22.885	0.9831	HexNAt(1)TMT6plex(1) % 528.2859	2	Cyclin-dependent kinase 12
Q9NYV4	CDK12	S597	597	Level1	TSAVSSQANSQPPVQVSVK	967.869	3	17.953	0.9843	HexNAt(1)TMT6plex(1) % 528.2859	6	Cyclin-dependent kinase 12
Q9NYV4	CDK12	S608	608	Level1	TSAVSSQANSQPPVQVSVK	967.54	3	35.153	-0.0008	HexNAt(1)TMT6plex(1) % 528.2859	17	Cyclin-dependent kinase 12
Q9NYV4	CDK12	S608	608	Level1	TSAVSSQANSQPPVQVSVK	967.539	3	40.158	-0.0025	HexNAt(1)TMT6plex(1) % 528.2859	17	Cyclin-dependent kinase 12
Q9P0U3	SENP1	S105	105	Level1	NSTPSSSSSLQK	737.073	3	19.416	0.0046	HexNAt(1)TMT6plex(1) % 528.2859	6	Sentrin-specific protease 1
Q9P1Y5	CAMSAP3	S553	553	Level1	AVASSPAATNSEVK	773.434	3	18.679	-0.0013	HexNAt(1)TMT6plex(1) % 528.2859	4	Calmodulin-regulated spectrin-associated protein 3
Q9P1Y5	CAMSAP3	S553	553	Level1	AVASSPAATNSEVK	773.768	3	16.953	1.0031	HexNAt(1)TMT6plex(1) % 528.2859	4	Calmodulin-regulated spectrin-associated protein 3
Q9P219	CCDC88C	S1523	1523	Level1	TCSTSATTTAPSNSTPIAR	894.458	3	24.022	0.0009	HexNAt(1)TMT6plex(1) % 528.2859	5	Protein Daple
Q9P267	MBD5	S1097	1097	Level1b	AVVDAASK	583.012	3	11.939	-0.0164	HexNAt(1)TMT6plex(1) % 528.2859	7	Methyl-CpG-binding domain protein 5
Q9P267	MBD5	S1097	1097	Level1b	AVVDAASK	583.014	3	21.196	-0.0123	HexNAt(1)TMT6plex(1) % 528.2859	7	Methyl-CpG-binding domain protein 5
Q9P281	BAHCC1	S335	335	Level1b	EAAGPPEPGPAFSECLER	891.112	3	15.441	-0.0018	HexNAt(1)TMT6plex(1) % 528.2859	13	BAH and coiled-coil domain-containing protein 1
Q9P2T1	GMPR2	S345	345	Level1	VTQQVNPIFSEAC	751.055	3	16.988	1.0031	HexNAt(1)TMT6plex(1) % 528.2859	10	GMP reductase 2
Q9P2T1	GMPR2	S345	345	Level1	VTQQVNPIFSEAC	750.725	3	17.903	-0.0018	HexNAt(1)TMT6plex(1) % 528.2859	10	GMP reductase 2
Q9UBN6	TNFRSF10D	T68	68	Level1b	QDEVPQQTVAPQQQR	837.11	3	25.014	0.0036	HexNAt(1)TMT6plex(1) % 528.2859	8	Tumor necrosis factor receptor superfamily member 10D
Q9UBN6	TNFRSF10D	T68	68	Level1	QDEVPQQTVAPQQQR	837.11	3	15.88	0.0036	HexNAt(1)TMT6plex(1) % 528.2859	8	Tumor necrosis factor receptor superfamily member 10D
Q9UBN6	TNFRSF10D	T68	68	Level1b	QDEVPQQTVAPQQQR	837.107	3	29.805	0.0046	HexNAt(1)TMT6plex(1) % 528.2859	8	Tumor necrosis factor receptor superfamily member 10D
Q9UBN6	TNFRSF10D	T68	68	Level1	QDEVPQQTVAPQQQR	837.107	3	17.53	0.0046	HexNAt(1)TMT6plex(1) % 528.2859	8	Tumor necrosis factor receptor superfamily member 10D
Q9UBN6	TNFRSF10D	T68	68	Level1	QDEVPQQTVAPQQQR	837.108	3	35.81	0.0041	HexNAt(1)TMT6plex(1) % 528.2859	8	Tumor necrosis factor receptor superfamily member 10D
Q9UBN6	TNFRSF10D	T68	68	Level1	QDEVPQQTVAPQQQR	837.108	3	24.755	0.0041	HexNAt(1)TMT6plex(1) % 528.2859	8	Tumor necrosis factor receptor superfamily member 10D
Q9UBP0	SPAST	S205	205	Level1b	MQPVLPFSK	509.05	4	12.261	-0.0041	HexNAt(1)TMT6plex(1) % 528.2859	8	Spastin
Q9UET6	FTSJ1	S298	298	Level1	EIRPQDCPISR	532.787	4	15.965	0.0007	HexNAt(1)TMT6plex(1) % 528.2859	10	tRNA (cytidine(32)/guanosine(34)-2'-O)-methyltransferase
Q9UET6	FTSJ1	S298	298	Level1b	EIRPQDCPISR	532.788	4	18.436	0.0007	HexNAt(1)TMT6plex(1) % 528.2859	10	tRNA (cytidine(32)/guanosine(34)-2'-O)-methyltransferase
Q9UGP8	SEC63	S488	488	Level1	EQSICAAEEQPAEDGQGETNK	820.652	4	14.923	2.0102	HexNAt(1)TMT6plex(1) % 528.2859	3	Translocation protein SEC63 homolog
Q9UGP8	SEC63	T504	504	Level1	EQSICAAEEQPAEDGQGETNK	1074.19	3	17.201	0.0029	HexNAt(1)TMT6plex(1) % 528.2859	19	Translocation protein SEC63 homolog
Q9UGP8	SEC63	T504	504	Level1	EQSICAAEEQPAEDGQGETNK	1074.86	3	31.938	2.009	HexNAt(1)TMT6plex(1) % 528.2859	19	Translocation protein SEC63 homolog
Q9UHB6	LIMA1	Y274	274	Level1	YQAAVSK	585.012	3	21.523	-0.0018	HexNAt(1)TMT6plex(1) % 528.2859	1	LIM domain and actin-binding protein 1
Q9UHB6	LIMA1	Y274	274	Level1	YQAAVSK	585.011	3	19.265	-0.0009	HexNAt(1)TMT6plex(1) % 528.2859	1	LIM domain and actin-binding protein 1
Q9UHD8	SEPTIN9	S247	247	Level1	SQEATEAAPSCVGDMADTPR	951.111	3	19.212	0.9819	HexNAt(1)TMT6plex(1) % 528.2859	10	Septin-9
Q9UHD8	SEPTIN9	S247	247	Level1	SQEATEAAPSCVGDMADTPR	951.113	3	15.875	0.9804	HexNAt(1)TMT6plex(1) % 528.2859	10	Septin-9
Q9UHD8	SEPTIN9	S247	247	Level1	SQEATEAAPSCVGDMADTPR	951.447	3	19.61	1.9846	HexNAt(1)TMT6plex(1) % 528.2859	10	Septin-9
Q9UHD8	SEPTIN9	S247	247	Level1	SQEATEAAPSCVGDMADTPR	951.445	3	22.138	1.997	HexNAt(1)TMT6plex(1) % 528.2859	10	Septin-9
Q9UHD8	SEPTIN9	T255	255	Level1	SQEATEAAPSCVGDMADTPR	931.776	3	28.976	-0.0035	HexNAt(1)TMT6plex(1) % 528.2859	18	Septin-9
Q9UHD8	SEPTIN9	T255	255	Level1	SQEATEAAPSCVGDMADTPR	937.107	3	13.758	-0.0025	HexNAt(1)TMT6plex(1) % 528.2859	18	Septin-9
Q9UHD8	SEPTIN9	T255	255	Level1	SQEATEAAPSCVGDMADTPR	951.447	3	21.011	1.9836	HexNAt(1)TMT6plex(1) % 528.2859	18	Septin-9
Q9UHD8	SEPTIN9	T255	255	Level1	SQEATEAAPSCVGDMADTPR	931.777	3	16.536	0.0019	HexNAt(1)TMT6plex(1) % 528.2859	18	Septin-9
Q9UHD8	SEPTIN9	T255	255	Level1	SQEATEAAPSCVGDMADTPR	951.115	3	22.956	0.9975	HexNAt(1)TMT6plex(1) % 528.2859	18	Septin-9
Q9UHD8	SEPTIN9	T255	255	Level1	SQEATEAAPSCVGDMADTPR	951.114	3	17.983	0.996	HexNAt(1)TMT6plex(1) % 528.2859	18	Septin-9
Q9UHD8	SEPTIN9	T255	255	Level1	SQEATEAAPSCVGDMADTPR	931.777	3	23.088	-0.0015	HexNAt(1)TMT6plex(1) % 528.2859	18	Septin-9
Q9UIU6	SIX4	S640	640	Level1	DIADSQPMSAPVASK	840.439	3	22.292	-0.0048	HexNAt(1)TMT6plex(1) % 528.2859	5	Homeobox protein SIX4
Q9UIU6	SIX4	S649	649	Level1	DIADSQPMSAPVASK	764.398	3	13.897	1.0065	HexNAt(1) % 299.1230	14	Homeobox protein SIX4
Q9UJC3	HOOK1	S727	727	Level1	VPATTSD	483.605	3	20.948	1.0199	HexNAt(1)TMT6plex(1) % 528.2859	6	Protein Hook homolog 1
Q9UKD1	GMEB2	T408	408	Level1	VVSTLPSTVLGK	729.781	3	24.096	0.0009	HexNAt(1)TMT6plex(1) % 528.2859	8	Glucocorticoid modulatory element-binding protein 2
Q9UKD1	GMEB2	T408	408	Level1	VVSTLPSTVLGK	729.783	3	24.145	0.0009	HexNAt(1)TMT6plex(1) % 528.2859	8	Glucocorticoid modulatory element-binding protein 2
Q9UKD1	GMEB2	T408	408	Level1	VVSTLPSTVLGK	729.781	3	23.841	0.0009	HexNAt(1)TMT6plex(1) % 528.2859	8	Glucocorticoid modulatory element-binding protein 2
Q9UKY1	ZHX1	S452	452	Level1	PATAAVPTSQSVK	748.437	3	15.21	0.0002	HexNAt(1)TMT6plex(1) % 528.2859	11	Zinc fingers and homeoboxes protein 1
Q9UKY1	ZHX1	S452	452	Level1	PATAAVPTSQSVK	748.436	3	19.296	-0.0008	HexNAt(1)TMT6plex(1) % 528.2859	11	Zinc fingers and homeoboxes protein 1
Q9UKY1	ZHX1	S452	452	Level1	PATAAVPTSQSVK	748.769	3	18.953	1.0019	HexNAt(1)TMT6plex(1) % 528.2859	11	Zinc fingers and homeoboxes protein 1
Q9UKY1	ZHX1	S452	452	Level1	SQVPAAQPTAETKPATAAVPTSQSVK	1261.37	3	36.688	0.9848	HexNAt(1)TMT6plex(1) % 528.2859	24	Zinc fingers and homeoboxes protein 1
Q9UKY1	ZHX1	S452	452	Level1	SQVPAAQPTAETKPATAAVPTSQSVK	1261.72	3	27.538	2.0053	HexNAt(1)TMT6plex(1) % 528.2859	24	Zinc fingers and homeoboxes protein 1
Q9ULJ3	ZBTB21	T447	447	Level1	VTVGDAATTAAASSSSVTR	837.114	3	17.632	0.001	HexNAt(1)TMT6plex(1) % 528.2859	2	Zinc finger and BTB domain-containing protein 21
Q9ULJ3	ZBTB21	T454	454	Level1	VTVGDAATTAAASSSSVTR	837.112	3	13.981	-0.0009	HexNAt(1)TMT6plex(1) % 528.2859	9	Zinc finger and BTB domain-containing protein 21
Q9ULL5	PRR12	S671	671	Level1	TSGADGLVGEDGAADASK	793.398	3	20.359	0.001	HexNAt(1) % 299.1230	17	Proline-rich protein 12
Q9ULL5	PRR12	S671	671	Level1	TSGADGLVGEDGAADASK	793.399	3	24.09	-0.001	HexNAt(1) % 299.1230	17	Proline-rich protein 12
Q9ULL5	PRR12	S671	671	Level1	TSGADGLVGEDGAADASK	793.734	3	20.528	1.0024	HexNAt(1) % 299.1230	17	Proline-rich protein 12
Q9ULL5	PRR12	S671	671	Level1	TSGADGLVGEDGAADASK	870.121	3	16.07	1.0026	HexNAt(1)TMT6plex(1) % 528.2859	17	Proline-rich protein 12
Q9ULL5	PRR12	S671	671	Level1	TSGADGLVGEDGAADASK	869.787	3	29.249	0.0065	HexNAt(1)TMT6plex(1) % 528.2859	17	Proline-rich protein 12
Q9ULL5	PRR12	S671	671	Level1	TSGADGLVGEDGAADASK	870.122	3	31.482	1.0092	HexNAt(1)TMT6plex(1) % 528.2859	17	Proline-rich protein 12
Q9ULM3	YEATS2	T389	389	Level1	GFPASTEAER	607.988	3	29.806	0.0009	HexNAt(1)TMT6plex(1) % 528.2859	6	YEATS domain-containing protein 2
Q9ULM3	YEATS2	S670	670	Level1b	QAVAISGGQILVAK	781.142	3	17.24	-0.0015	HexNAt(1)TMT6plex(1) % 528.2859	6	YEATS domain-containing protein 2
Q9ULM3	YEATS2	S670	670	Level1b	QAVAISGGQILVAK	781.145	3	21.324	-0.0008	HexNAt(1)TMT6plex(1) % 528.2859	6	YEATS domain-containing protein 2
Q9ULM3	YEATS2	T723	723	Level1b	AQVTAAGPQK	653.053	3	27.704	0.0002	HexNAt(1)TMT6plex(1) % 528.2859	4	YEATS domain-containing protein 2
Q9ULM3	YEATS2	T723	723	Level1b	AQVTAAGPQK	653.052	3	25.112	-0.0023	HexNAt(1)TMT6plex(1) % 528.2859	4	YEATS domain-containing protein 2
Q9ULM3	YEATS2	T723	723	Level1b	AQVTAAGPQK	653.053	3	23.235	-0.0015	HexNAt(1)TMT6plex(1) % 528.2859	4	YEATS domain-containing protein 2
Q9ULM3	YEATS2	T723	723	Level1b	AQVTAAGPQK	653.052	3	14.664	-0.002	HexNAt(1)TMT6plex(1) % 528.2859	4	YEATS domain-containing protein 2
Q9ULM3	YEATS2	T723	723	Level1b	AQVTAAGPQK	653.053	3	30.27	-0.0005	HexNAt(1)TMT6plex(1) % 528.2859	4	YEATS domain-containing protein 2
Q9ULM3	YEATS2	T1004	1004	Level1	TSGQQQVCVSQATVGTCK	899.453	3	22.494	0.0002	HexNAt(1) % 299.1230	16	YEATS domain-containing protein 2
Q9UPA5	BSN	S1927	1927	Level1	SMADAAPPGQSSSPFYGPR	899.776	3	43.732	0.9999	HexNAt(1)TMT6plex(1) % 528.2859	1	Protein bassoon
Q9UPA5	BSN	S1927	1927	Level1	SMADAAPPGQSSSPFYGPR	894.111	3	17.915	-0.0001	HexNAt(1)TMT6plex(1) % 528.2859	1	Protein bassoon
Q9UPW6	SATB2	S449	449	Level1	SMNPNVSMVSSASSSPSSSR	930.113	3	18.962	0.0048	HexNAt(1)TMT6plex(1) % 528.2859	10	DNA-binding protein SATB2
Q9UPW6	SATB2	S449	449	Level1	SMNPNVSMVSSASSSPSSSR	930.447	3	19.572	1.0036	HexNAt(1)TMT6plex(1) % 528.2859	10	DNA-binding protein SATB2
Q9UPW6	SATB2	S449	449	Level1	SMNPNVSMVSSASSSPSSSR	930.11	3	16.956	-0.0001	HexNAt(1)TMT6plex(1) % 528.2859	10	DNA-binding protein SATB2
Q9UPW6	SATB2	S449	449	Level1	SMNPNVSMVSSASSSPSSSR	924.781	3	24.706	-0.002	HexNAt(1)TMT6plex(1) % 528.2859	10	DNA-binding protein SATB2
Q9UPW6	SATB2	S449	449	Level1	SMNPNVSMVSSASSSPSSSR	924.78	3	17.975	-0.0013	HexNAt(1)TMT6plex(1) % 528.2859	10	DNA-binding protein SATB2
Q9UPW6	SATB2	S449	449	Level1	SMNPNVSMVSSASSSPSSSR	924.782	3	20.343	0.0021	HexNAt(1)TMT6plex(1) % 528.2859	10	DNA-binding protein SATB2
Q9UQ35	SRRM2	S2335	2335	Level1	TPQAPASANLVGPR	712.737	3	21.462	0.0006	HexNAt(1)TMT6plex(1) % 528.2859	7	Serine/arginine repetitive matrix protein 2
Q9UQ35	SRRM2	S2335	2335	Level1	TPQAPASANLVGPR	712.736	3	36.643	-0.0004	HexNAt(1)TMT6plex(1) % 528.2859	7	Serine/arginine repetitive matrix protein 2
Q9UQ35	SRRM2	S2335	2335	Level1	TPQAPASANLVGPR	712.736	3	35.169	0.001	HexNAt(1)TMT6plex(1) % 528.2859	7	Serine/arginine repetitive matrix protein 2
Q9UQ35	SRRM2	S2335	2335	Level1	TPQAPASANLVGPR	712.738	3	34.656	0.0008	HexNAt(1)TMT6plex(1) % 528.2859	7	Serine/arginine repetitive matrix protein 2
Q9Y467	SALL2	T253	253	Level1	TLASSSSSSSSSSGAETPK	839.087	3	33.549	-0.0029	HexNAt(1) % 299.1230	1	Sal-like protein 2
Q9Y467	SALL2	T253	253	Level1	TLASSSSSSSSSSGAETPK	839.088	3	24.65	-0.0024	HexNAt(1) % 299.1230	1	Sal-like protein 2
Q9Y467	SALL2	T253	253	Level1	TLASSSSSSSSSSGAETPK	839.087	3	28.671	-0.0017	HexNAt(1) % 299.1230	1	Sal-like protein 2
Q9Y467	SALL2	T253	253	Level1	TLASSSSSSSSSSGAETPK	915.477	3	22.933	-0.0005	HexNAt(1)TMT6plex(1) % 528.2859	1	Sal-like protein 2
Q9Y467	SALL2	T253	253	Level1	TLASSSSSSSSSSGAETPK	915.477	3	44.107	-0.0005	HexNAt(1)TMT6plex(1) % 528.2859	1	Sal-like protein 2
Q9Y4C1	KDM3A	S860	860	Level1b	CLPPLPPLSK	703.421	3	17.975	0.0053	HexNAt(1)TMT6plex(1) % 528.2859	9	Lysine-specific demethylase 3A
Q9Y4C1	KDM3A	S860	860	Level1b	CLPPLPPLSK	703.421	3	24.291	0.0048	HexNAt(1)TMT6plex(1) % 528.2859	9	Lysine-specific demethylase 3A
Q9Y4C1	KDM3A	S860	860	Level1b	CLPPLPPLSK	703.42	3	15.703	-0.0013	HexNAt(1)TMT6plex(1) % 528.2859	9	Lysine-specific demethylase 3A
Q9Y4C1	KDM3A	S860	860	Level1b	CLPPLPPLSK	703.421	3	21.522	-0.0015	HexNAt(1)TMT6plex(1) % 528.2859	9	Lysine-specific demethylase 3A
Q9Y4L1	HYOU1	T871	871	Level1b	NATLAEQAK	645.041	3	11.32	1.0018	HexNAt(1)TMT6plex(1) % 528.2859	3	Hypoxia up-regulated protein 1
Q9Y520	PRRC2C	S2633	2633	Level1b	PAQVSQPFR	596.336	3	16.764	-0.0003	HexNAt(1)TMT6plex(1) % 528.2859	5	Protein PRRC2C
Q9Y520	PRRC2C	S2633	2633	Level1b	PAQVSQPFR	596.337	3	15.101	0.0001	HexNAt(1)TMT6plex(1) % 528.2859	5	Protein PRRC2C
Q9Y520	PRRC2C	S2633	2633	Level1b	PAQVSQPFR	596.337	3	16.805	-0.0015	HexNAt(1)TMT6plex(1) % 528.2859	5	Protein PRRC2C
Q9Y580	RBM7	T120	120	Level1	TMDNMTSSAQIIQR	790.402	3	18.718	-0.003	HexNAt(1)TMT6plex(1) % 528.2859	1	RNA-binding protein 7
Q9Y580	RBM7	T120	120	Level1	TMDNMTSSAQIIQR	790.402	3	20.957	-0.003	HexNAt(1)TMT6plex(1) % 528.2859	1	RNA-binding protein 7
Q9Y580	RBM7	T120	120	Level1	TMDNMTSSAQIIQR	790.406	3	10.167	0.0004	HexNAt(1)TMT6plex(1) % 528.2859	1	RNA-binding protein 7
Q9Y5Q9	GTF3C3	S604	604	Level1	ISDSNDQESANCDAK	862.425	3	27.877	2.0004	HexNAt(1)TMT6plex(1) % 528.2859	9	General transcription factor 3C polypeptide 3
Q9Y5V3	MAGED1	T153	153	Level1	AQNATTK	574.003	3	22.257	-0.001	HexNAt(1)TMT6plex(1) % 528.2859	6	Melanoma-associated antigen D1
Q9Y618	NCOR2	S1558	1558	Level1	GSPVTTREPTPR	514.539	4	19.581	0.0003	HexNAt(1)TMT6plex(1) % 528.2859	2	Nuclear receptor corepressor 2
Q9Y618	NCOR2	S1558	1558	Level1	GSPVTTREPTPR	514.539	4	23.846	0.0006	HexNAt(1)TMT6plex(1) % 528.2859	2	Nuclear receptor corepressor 2
Q9Y618	NCOR2	S1558	1558	Level1	GSPVTTREPTPR	514.539	4	27.872	-0.0002	HexNAt(1)TMT6plex(1) % 528.2859	2	Nuclear receptor corepressor 2
Q9Y618	NCOR2	T1562	1562	Level1	GSPVTTR	492.284	3	15.357	0.0001	HexNAt(1)TMT6plex(1) % 528.2859	6	Nuclear receptor corepressor 2
Q9Y618	NCOR2	T1562	1562	Level1	GSPVTTR	492.284	3	15.061	-0.0002	HexNAt(1)TMT6plex(1) % 528.2859	6	Nuclear receptor corepressor 2

## Sheet: Sheet2
Table S5B. Identification of O-GlcNAcylation sites in HepG2 cells
UniProt Accession	Gene Symbol	Site	Site Position	O-Pair Localization Level	Peptide	Obs. m/z	Precursor Charge	Hyperscore	Delta Mass	Total Glycan Composition	Glycosite Position in Peptide	Protein Annotation
A2RRP1	NBAS	S1401	1401	Level1	AVQEDEVGVPGSNSADLLR	905.144	3	22.119	-0.0001	HexNAt(1)TMT6plex(1) % 528.2859	12	NBAS subunit of NRZ tethering complex
A2RRP1	NBAS	S1401	1401	Level1	AVQEDEVGVPGSNSADLLR	905.478	3	22.444	1.0034	HexNAt(1)TMT6plex(1) % 528.2859	12	NBAS subunit of NRZ tethering complex
O00151	PDLIM1	S250	250	Level1b	VAASIGNAQK	649.053	3	31.796	0.0004	HexNAt(1)TMT6plex(1) % 528.2859	4	PDZ and LIM domain protein 1
O00268	TAF4	S413	413	Level1	GAAGAVTQSLSR	625.687	3	32.624	0.0001	HexNAt(1)TMT6plex(1) % 528.2859	11	Transcription initiation factor TFIID subunit 4
O00268	TAF4	S528	528	Level1	QVSQAQTTVQPSATLQR	791.091	3	28.394	0.001	HexNAt(1) % 299.1230	3	Transcription initiation factor TFIID subunit 4
O00268	TAF4	S528	528	Level1	QVSQAQTTVQPSATLQR	791.091	3	47.967	-0.0017	HexNAt(1) % 299.1230	3	Transcription initiation factor TFIID subunit 4
O00268	TAF4	S528	528	Level1	QVSQAQTTVQPSATLQR	867.477	3	13.235	-0.0032	HexNAt(1)TMT6plex(1) % 528.2859	3	Transcription initiation factor TFIID subunit 4
O00268	TAF4	S528	528	Level1	QVSQAQTTVQPSATLQR	791.09	3	21.737	-0.0002	HexNAt(1) % 299.1230	3	Transcription initiation factor TFIID subunit 4
O00268	TAF4	S528	528	Level1	QVSQAQTTVQPSATLQR	791.09	3	27.752	0	HexNAt(1) % 299.1230	3	Transcription initiation factor TFIID subunit 4
O00268	TAF4	T539	539	Level1	QVSQAQTTVQPSATLQR	867.476	3	34.827	-0.0037	HexNAt(1)TMT6plex(1) % 528.2859	14	Transcription initiation factor TFIID subunit 4
O00268	TAF4	T539	539	Level1	QVSQAQTTVQPSATLQR	867.475	3	52.405	-0.0037	HexNAt(1)TMT6plex(1) % 528.2859	14	Transcription initiation factor TFIID subunit 4
O00268	TAF4	T539	539	Level1	QVSQAQTTVQPSATLQR	867.478	3	44.71	-0.001	HexNAt(1)TMT6plex(1) % 528.2859	14	Transcription initiation factor TFIID subunit 4
O00268	TAF4	T539	539	Level1	QVSQAQTTVQPSATLQR	867.475	3	52.55	0.0043	HexNAt(1)TMT6plex(1) % 528.2859	14	Transcription initiation factor TFIID subunit 4
O00268	TAF4	T539	539	Level1	QVSQAQTTVQPSATLQR	867.475	3	61.146	-0.0005	HexNAt(1)TMT6plex(1) % 528.2859	14	Transcription initiation factor TFIID subunit 4
O00268	TAF4	T539	539	Level1	QVSQAQTTVQPSATLQR	867.476	3	44.566	-0.003	HexNAt(1)TMT6plex(1) % 528.2859	14	Transcription initiation factor TFIID subunit 4
O00268	TAF4	T539	539	Level1	QVSQAQTTVQPSATLQR	867.476	3	49.434	0.0029	HexNAt(1)TMT6plex(1) % 528.2859	14	Transcription initiation factor TFIID subunit 4
O00469	PLOD2	T211	211	Level1	EAINITLDHK	535.813	4	28.015	-0.0003	HexNAt(1)TMT6plex(1) % 528.2859	6	Procollagen-lysine,2-oxoglutarate 5-dioxygenase 2
O00469	PLOD2	T211	211	Level1b	EAINITLDHK	535.813	4	17.602	-0.0032	HexNAt(1)TMT6plex(1) % 528.2859	6	Procollagen-lysine,2-oxoglutarate 5-dioxygenase 2
O14639	ABLIM1	S455	455	Level1	STSQGSINSPVYSR	747.393	3	33.617	0.0008	HexNAt(1)TMT6plex(1) % 528.2859	6	Actin-binding LIM protein 1
O14686	KMT2D	S2402	2402	Level1	SLPSDPFSR	511.934	3	23.061	-0.0006	HexNAt(1) % 299.1230	1	Histone-lysine N-methyltransferase 2D
O14686	KMT2D	S2402	2402	Level1	SLPSDPFSR	511.934	3	21.297	-0.0004	HexNAt(1) % 299.1230	1	Histone-lysine N-methyltransferase 2D
O14686	KMT2D	S2402	2402	Level1	SLPSDPFSR	511.934	3	22.59	-0.0002	HexNAt(1) % 299.1230	1	Histone-lysine N-methyltransferase 2D
O15014	ZNF609	S1274	1274	Level1b	VSGGEDADK	622.002	3	23.186	-0.0015	HexNAt(1)TMT6plex(1) % 528.2859	2	Zinc finger protein 609
O15498	YKT6	S172	172	Level1b	LDDLVSK	592.686	3	21.891	-0.0004	HexNAt(1)TMT6plex(1) % 528.2859	6	Synaptobrevin homolog YKT6
O15498	YKT6	S172	172	Level1b	LDDLVSK	592.687	3	21.223	-0.0009	HexNAt(1)TMT6plex(1) % 528.2859	6	Synaptobrevin homolog YKT6
O43237	DYNC1LI2	Y184	184	Level1	DFQDYMEPEEGCQGSPQRR	953.105	3	15.87	0.0464	HexNAt(1) % 299.1230	5	Cytoplasmic dynein 1 light intermediate chain 2
O43237	DYNC1LI2	Y184	184	Level1	DFQDYMEPEEGCQGSPQRR	953.102	3	20.212	0.0459	HexNAt(1) % 299.1230	5	Cytoplasmic dynein 1 light intermediate chain 2
O43237	DYNC1LI2	Y184	184	Level1	DFQDYMEPEEGCQGSPQRR	953.102	3	17.868	0.0454	HexNAt(1) % 299.1230	5	Cytoplasmic dynein 1 light intermediate chain 2
O43237	DYNC1LI2	Y184	184	Level1	DFQDYMEPEEGCQGSPQRR	953.103	3	16.185	0.0474	HexNAt(1) % 299.1230	5	Cytoplasmic dynein 1 light intermediate chain 2
O43237	DYNC1LI2	Y184	184	Level1	DFQDYMEPEEGCQGSPQRR	953.104	3	19.461	0.0474	HexNAt(1) % 299.1230	5	Cytoplasmic dynein 1 light intermediate chain 2
O43237	DYNC1LI2	Y184	184	Level1	DFQDYMEPEEGCQGSPQRR	953.102	3	19.388	0.0471	HexNAt(1) % 299.1230	5	Cytoplasmic dynein 1 light intermediate chain 2
O43237	DYNC1LI2	S194	194	Level1	DFQDYMEPEEGCQGSPQRR	953.104	3	16.952	0.0474	HexNAt(1) % 299.1230	15	Cytoplasmic dynein 1 light intermediate chain 2
O43426	SYNJ1	S1385	1385	Level1	SQSQENMR	579.63	3	32.871	-0.0003	HexNAt(1)TMT6plex(1) % 528.2859	3	Synaptojanin-1
O43439	CBFA2T2	S588	588	Level1	TSATTSR	494.275	3	17.013	-0.0008	HexNAt(1)TMT6plex(1) % 528.2859	6	Protein CBFA2T2
O43493	TGOLN2	S290	290	Level1	GKLSPHAFK	440.873	5	18.078	-0.0008	HexNAt(1)TMT6plex(1) % 528.2859	4	Trans-Golgi network integral membrane protein 2
O43493	TGOLN2	S290	290	Level1	GKLSPHAFK	441.073	5	19.899	1.0012	HexNAt(1)TMT6plex(1) % 528.2859	4	Trans-Golgi network integral membrane protein 2
O43493	TGOLN2	S290	290	Level1	GKLSPHAFK	440.873	5	17.443	-0.0018	HexNAt(1)TMT6plex(1) % 528.2859	4	Trans-Golgi network integral membrane protein 2
O43493	TGOLN2	S290	290	Level1	GKLSPHAFK	440.873	5	20.262	-0.0018	HexNAt(1)TMT6plex(1) % 528.2859	4	Trans-Golgi network integral membrane protein 2
O60281	ZNF292	S942	942	Level1b	VSLNQGIEDNFGK	803.444	3	14.136	1.0019	HexNAt(1)TMT6plex(1) % 528.2859	2	Zinc finger protein 292
O60502	OGA	S405	405	Level1b	QVAHSGAK	446.765	4	15.902	-0.002	HexNAt(1)TMT6plex(1) % 528.2859	5	Protein O-GlcNAcase
O60502	OGA	S405	405	Level1b	QVAHSGAK	446.764	4	24.84	-0.0014	HexNAt(1)TMT6plex(1) % 528.2859	5	Protein O-GlcNAcase
O60664	PLIN3	S160	160	Level1b	GAVQSGVDK	616.357	3	16.741	-0.0029	HexNAt(1)TMT6plex(1) % 528.2859	5	Perilipin-3
O75179	ANKRD17	T2001	2001	Level1b	QLFVTVVK	640.736	3	19.402	0.0021	HexNAt(1)TMT6plex(1) % 528.2859	5	Ankyrin repeat domain-containing protein 17
O75179	ANKRD17	T2001	2001	Level1b	RQLFVTVVK	519.828	4	19.667	-0.004	HexNAt(1)TMT6plex(1) % 528.2859	6	Ankyrin repeat domain-containing protein 17
O75179	ANKRD17	T2001	2001	Level1b	QLFVTVVK	640.735	3	26.7	0.0007	HexNAt(1)TMT6plex(1) % 528.2859	5	Ankyrin repeat domain-containing protein 17
O75179	ANKRD17	T2001	2001	Level1b	QLFVTVVK	640.736	3	24.348	-0.001	HexNAt(1)TMT6plex(1) % 528.2859	5	Ankyrin repeat domain-containing protein 17
O75179	ANKRD17	T2001	2001	Level1b	QLFVTVVK	640.735	3	26.593	0.0002	HexNAt(1)TMT6plex(1) % 528.2859	5	Ankyrin repeat domain-containing protein 17
O75376	NCOR1	S123	123	Level1b	VSAAVLPLVHPLPEGLR	632.125	4	13.582	-0.0217	HexNAt(1)TMT6plex(1) % 528.2859	2	Nuclear receptor corepressor 1
O75376	NCOR1	S1114	1114	Level1	SQNSQPEGLLVR	695.72	3	11.111	0.0026	HexNAt(1)TMT6plex(1) % 528.2859	1	Nuclear receptor corepressor 1
O75376	NCOR1	S1812	1812	Level1	IMPLPAGGPSISQGLPASR	652.368	4	33.86	-0.0013	HexNAt(1)TMT6plex(1) % 528.2859	18	Nuclear receptor corepressor 1
O75391	SPAG7	S227	227	Level1	QSGEELPPTS	901.472	2	20.512	-0.0057	HexNAt(1)TMT6plex(1) % 528.2859	10	Sperm-associated antigen 7
O75694	NUP155	Y1334	1334	Level1	YVENPSQVLNCERR	764.73	3	18.669	0.0435	HexNAt(1) % 299.1230	1	Nuclear pore complex protein Nup155
O94979	SEC31A	T1213	1213	Level1b	VVLTQANK	620.382	3	27.982	0.0006	HexNAt(1)TMT6plex(1) % 528.2859	4	Protein transport protein Sec31A
O95429	BAG4	S303	303	Level1	DSSYPYSQSDQSMNR	846.725	3	25.683	0.0008	HexNAt(1)TMT6plex(1) % 528.2859	7	BAG family molecular chaperone regulator 4
O95429	BAG4	S303	303	Level1	DSSYPYSQSDQSMNR	841.392	3	24.188	-0.0016	HexNAt(1)TMT6plex(1) % 528.2859	7	BAG family molecular chaperone regulator 4
O95429	BAG4	S308	308	Level1	DSSYPYSQSDQSMNR	841.393	3	12.881	-0.0014	HexNAt(1)TMT6plex(1) % 528.2859	12	BAG family molecular chaperone regulator 4
O95819	MAP4K4	S842	842	Level1	QTQSASSTLQK	722.409	3	20.947	0.0131	HexNAt(1)TMT6plex(1) % 528.2859	4	Mitogen-activated protein kinase kinase kinase kinase 4
P01023	A2M	T628	628	Level1	DLTGFPGPLNDQDNEDCINR	997.81	3	15.431	0.9851	HexNAt(1)TMT6plex(1) % 528.2859	3	Alpha-2-macroglobulin
P02765	AHSG	T158	158	Level1b	VCQDCPLLAPLNDTR	843.769	3	15.527	-0.0005	HexNAt(1)TMT6plex(1) % 528.2859	14	Alpha-2-HS-glycoprotein
P02765	AHSG	T158	158	Level1b	VCQDCPLLAPLNDTR	843.764	3	17.694	-0.0008	HexNAt(1)TMT6plex(1) % 528.2859	14	Alpha-2-HS-glycoprotein
P02771	AFP	T253	253	Level1b	VNFTEIQK	656.052	3	12.58	1.0021	HexNAt(1)TMT6plex(1) % 528.2859	4	Alpha-fetoprotein
P02771	AFP	T253	253	Level1b	VNFTEIQK	655.718	3	14.803	-0.0018	HexNAt(1)TMT6plex(1) % 528.2859	4	Alpha-fetoprotein
P02787	TF	Y431	431	Level1b	CGLVPVLAENYNK	821.79	3	29.164	-0.0047	HexNAt(1)TMT6plex(1) % 528.2859	11	Serotransferrin
P02787	TF	Y431	431	Level1b	CGLVPVLAENYNK	822.128	3	26.949	0.998	HexNAt(1)TMT6plex(1) % 528.2859	11	Serotransferrin
P02787	TF	Y431	431	Level1b	CGLVPVLAENYNK	821.787	3	18.571	-0.0059	HexNAt(1)TMT6plex(1) % 528.2859	11	Serotransferrin
P02787	TF	Y431	431	Level1b	CGLVPVLAENYNK	822.124	3	13.747	0.9948	HexNAt(1)TMT6plex(1) % 528.2859	11	Serotransferrin
P02787	TF	Y431	431	Level1b	CGLVPVLAENYNK	821.791	3	27.042	-0.0015	HexNAt(1)TMT6plex(1) % 528.2859	11	Serotransferrin
P02787	TF	Y431	431	Level1b	CGLVPVLAENYNK	822.463	3	14.855	1.999	HexNAt(1)TMT6plex(1) % 528.2859	11	Serotransferrin
P02787	TF	Y431	431	Level1b	CGLVPVLAENYNK	821.792	3	20.578	-0.0013	HexNAt(1)TMT6plex(1) % 528.2859	11	Serotransferrin
P02787	TF	Y431	431	Level1b	CGLVPVLAENYNK	821.801	3	15.642	0.0241	HexNAt(1)TMT6plex(1) % 528.2859	11	Serotransferrin
P05156	CFI	T105	105	Level1	FLNNGTCTAEGK	767.077	3	18.333	1.0014	HexNAt(1)TMT6plex(1) % 528.2859	6	Complement factor I
P07711	CTSL	T223	223	Level1	YSVANDTGFVDIPK	838.126	3	24.067	-0.0025	HexNAt(1)TMT6plex(1) % 528.2859	7	Procathepsin L
P07858	CTSB	T271	271	Level1	SGVYQHVTGEMMGGHAIR	538.276	5	39.239	0.0002	HexNAt(1)TMT6plex(1) % 528.2859	8	Cathepsin B
P08047	SP1	S36	36	Level1b	GVGGNNGGNGNGGGAFSQAR	836.407	3	15.346	1.9691	HexNAt(1)TMT6plex(1) % 528.2859	17	Transcription factor Sp1
P08047	SP1	S36	36	Level1	GVGGNNGGNGNGGGAFSQAR	836.405	3	21.121	1.9676	HexNAt(1)TMT6plex(1) % 528.2859	17	Transcription factor Sp1
P08047	SP1	S36	36	Level1	GVGGNNGGNGNGGGAFSQAR	836.407	3	19.64	1.9678	HexNAt(1)TMT6plex(1) % 528.2859	17	Transcription factor Sp1
P09012	SNRPA	T131	131	Level1	AVQGGGATPVVGAVQGPVPGMPPMTQAPR	880.216	4	19.286	1.0012	HexNAt(1)TMT6plex(1) % 528.2859	8	U1 small nuclear ribonucleoprotein A
P09012	SNRPA	T131	131	Level1	AVQGGGATPVVGAVQGPVPGMPPMTQAPR	875.969	4	19.615	0.0075	HexNAt(1)TMT6plex(1) % 528.2859	8	U1 small nuclear ribonucleoprotein A
P0C7T5	ATXN1L	S55	55	Level1b	GVVVAGQSQAGAR	653.036	3	15.749	0.0017	HexNAt(1)TMT6plex(1) % 528.2859	8	Ataxin-1-like
P0CG40	SP9	S471	471	Level1b	AAAAAAAAAAAAAAAASAGGK	771.756	3	20.841	-0.0107	HexNAt(1) % 299.1230	17	Transcription factor Sp9
P0CG40	SP9	S471	471	Level1b	AAAAAAAAAAAAAAAASAGGK	771.757	3	20.44	-0.0112	HexNAt(1) % 299.1230	17	Transcription factor Sp9
P0CG40	SP9	S471	471	Level1b	AAAAAAAAAAAAAAAASAGGK	771.756	3	18.64	-0.011	HexNAt(1) % 299.1230	17	Transcription factor Sp9
P10253	GAA	T884	884	Level1b	NNTIVNELVR	643.701	3	14.849	-0.0005	HexNAt(1)TMT6plex(1) % 528.2859	3	Lysosomal alpha-glucosidase
P12270	TPR	T1682	1682	Level1b	VTAAAMAGNK	640.703	3	25.155	0.0007	HexNAt(1)TMT6plex(1) % 528.2859	2	Nucleoprotein TPR
P12755	SKI	S389	389	Level1	PWSPAVSASEK	715.735	3	17.698	-0.001	HexNAt(1)TMT6plex(1) % 528.2859	9	Ski oncogene
P12755	SKI	S389	389	Level1	LSAFRPWSPAVSASEK	680.635	4	20.646	-0.0005	HexNAt(1)TMT6plex(1) % 528.2859	14	Ski oncogene
P12755	SKI	S389	389	Level1	LSAFRPWSPAVSASEK	680.635	4	23.859	-0.0003	HexNAt(1)TMT6plex(1) % 528.2859	14	Ski oncogene
P13473	LAMP2	T358	358	Level1	VQPFNVTQGK	702.076	3	17.616	0.0019	HexNAt(1)TMT6plex(1) % 528.2859	7	Lysosome-associated membrane glycoprotein 2
P14314	PRKCSH	S282	282	Level1	SEALPTDLPAPSAPDLTEPK	936.169	3	17.639	-0.0071	HexNAt(1) % 299.1230	1	Glucosidase 2 subunit beta
P14625	HSP90B1	T669	669	Level1	AQAYQTGK	618.353	3	22.6	-0.0005	HexNAt(1)TMT6plex(1) % 528.2859	6	Endoplasmin
P14678	SNRPB	T143	143	Level1	GVGGPSQQVMTPQGR	758.398	3	15.528	0.9846	HexNAt(1)TMT6plex(1) % 528.2859	11	Small nuclear ribonucleoprotein-associated proteins B and B'
P14678	SNRPB	T143	143	Level1	GVGGPSQQVMTPQGR	758.059	3	23.022	-0.0201	HexNAt(1)TMT6plex(1) % 528.2859	11	Small nuclear ribonucleoprotein-associated proteins B and B'
P15822	HIVEP1	T1416	1416	Level1b	VGVTGHVPLLER	509.301	4	23.111	-0.0004	HexNAt(1)TMT6plex(1) % 528.2859	4	Zinc finger protein 40
P15822	HIVEP1	T1805	1805	Level1	QVCTTEPLDGVMLEK	908.149	3	15.777	-0.0042	HexNAt(1)TMT6plex(1) % 528.2859	5	Zinc finger protein 40
P15880	RPS2	T293	293	Level1	TQAPAVATT	808.953	2	27.831	-0.0008	HexNAt(1)TMT6plex(1) % 528.2859	9	Small ribosomal subunit protein uS5
P18583	SON	Y270	270	Level1	SSEPVVTMSVEYQMK	906.803	3	20.089	0.9982	HexNAt(1)TMT6plex(1) % 528.2859	12	Protein SON
P20810	CAST	S404	404	Level1b	AAAPAPVSEAVCR	686.039	3	17.238	0.0002	HexNAt(1)TMT6plex(1) % 528.2859	8	Calpastatin
P20810	CAST	S404	404	Level1b	AAAPAPVSEAVCR	686.038	3	33.769	0.0009	HexNAt(1)TMT6plex(1) % 528.2859	8	Calpastatin
P20810	CAST	S404	404	Level1b	AAAPAPVSEAVCR	686.038	3	16.361	0.0046	HexNAt(1)TMT6plex(1) % 528.2859	8	Calpastatin
P20810	CAST	S404	404	Level1b	AAAPAPVSEAVCR	686.046	3	13.894	0.0143	HexNAt(1)TMT6plex(1) % 528.2859	8	Calpastatin
P22061	PCMT1	T103	103	Level1	MVGCTGK	561.316	3	14.945	-0.0013	HexNAt(1)TMT6plex(1) % 528.2859	5	Protein-L-isoaspartate(D-aspartate) O-methyltransferase
P28331	NDUFS1	S725	725	Level1	AVTEGAQAVEEPSIC	773.394	3	17.53	-0.0018	HexNAt(1)TMT6plex(1) % 528.2859	13	NADH-ubiquinone oxidoreductase 75 kDa subunit, mitochondrial
P31629	HIVEP2	S511	511	Level1	QPQIIPSSIR	632.707	3	16.152	0.0007	HexNAt(1)TMT6plex(1) % 528.2859	8	Transcription factor HIVEP2
P31629	HIVEP2	S511	511	Level1	QPQIIPSSIR	633.04	3	15.798	1.0031	HexNAt(1)TMT6plex(1) % 528.2859	8	Transcription factor HIVEP2
P31629	HIVEP2	S1303	1303	Level1	FPSDQSSK	628.013	3	14.812	-0.0005	HexNAt(1)TMT6plex(1) % 528.2859	7	Transcription factor HIVEP2
P31629	HIVEP2	S1502	1502	Level1b	QGCASEPK	621.671	3	25.801	-0.0013	HexNAt(1)TMT6plex(1) % 528.2859	5	Transcription factor HIVEP2
P31629	HIVEP2	S1502	1502	Level1b	QGCASEPK	621.67	3	21.764	-0.001	HexNAt(1)TMT6plex(1) % 528.2859	5	Transcription factor HIVEP2
P31629	HIVEP2	S1502	1502	Level1b	QGCASEPK	622.006	3	21.724	1.0031	HexNAt(1)TMT6plex(1) % 528.2859	5	Transcription factor HIVEP2
P35222	CTNNB1	T556	556	Level1	TSMGGTQQQFVEGVR	718.36	3	23.829	-0.0034	HexNAt(1) % 299.1230	6	Catenin beta-1
P35658	NUP214	S492	492	Level1	SSATVTGEPPSYSSGSDSSK	973.156	3	27.259	-0.001	HexNAt(1)TMT6plex(1) % 528.2859	2	Nuclear pore complex protein Nup214
P35658	NUP214	T494	494	Level1	SSATVTGEPPSYSSGSDSSK	973.161	3	20.756	-0.004	HexNAt(1)TMT6plex(1) % 528.2859	4	Nuclear pore complex protein Nup214
P35658	NUP214	S734	734	Level1	ACFQVGTSEEMK	772.735	3	18.018	-0.0001	HexNAt(1)TMT6plex(1) % 528.2859	8	Nuclear pore complex protein Nup214
P35658	NUP214	S1354	1354	Level1	ASSTSLTSTQPTK	689.374	3	29.095	0.0007	HexNAt(1) % 299.1230	3	Nuclear pore complex protein Nup214
P38117	ETFB	S65	65	Level1	EVIAVSCGPAQCQETIR	669.847	4	36.914	1.0043	HexNAt(1)TMT6plex(1) % 528.2859	6	Electron transfer flavoprotein subunit beta
P41182	BCL6	S177	177	Level1	SAPGCESR	540.944	3	29.033	0.0002	HexNAt(1)TMT6plex(1) % 528.2859	7	B-cell lymphoma 6 protein
P42166	TMPO	S335	335	Level1	SGIQPLCPER	619.67	3	12.791	-0.001	HexNAt(1)TMT6plex(1) % 528.2859	1	Lamina-associated polypeptide 2, isoform alpha
P42167	TMPO	S265	265	Level1	VETSEHFR	441.237	4	24.835	-0.0005	HexNAt(1)TMT6plex(1) % 528.2859	4	Lamina-associated polypeptide 2, isoforms beta/gamma
P43694	GATA4	S133	133	Level1	EAAAYSSGGGAAGAGLAGR	784.407	3	23.148	-0.0012	HexNAt(1)TMT6plex(1) % 528.2859	6	Transcription factor GATA-4
P48634	PRRC2A	S1796	1796	Level1	ELTASVTEAIPVSR	744.411	3	14.919	0.9744	HexNAt(1)TMT6plex(1) % 528.2859	13	Protein PRRC2A
P49750	YLPM1	S756	756	Level1	SSYLESPR	565.974	3	15.943	0.0003	HexNAt(1)TMT6plex(1) % 528.2859	6	YLP motif-containing protein 1
P49750	YLPM1	S756	756	Level1	SSYLESPR	565.973	3	16.153	0.0006	HexNAt(1)TMT6plex(1) % 528.2859	6	YLP motif-containing protein 1
P49790	NUP153	S893	893	Level1	GFDTSSSSSNSAASSSFK	837.734	3	32.689	-0.002	HexNAt(1) % 299.1230	7	Nuclear pore complex protein Nup153
P49790	NUP153	S895	895	Level1	GFDTSSSSSNSAASSSFK	914.455	3	30.604	0.9853	HexNAt(1)TMT6plex(1) % 528.2859	9	Nuclear pore complex protein Nup153
P49790	NUP153	S937	937	Level1	IGVSSDSGSINPMSEGFK	857.103	3	26.868	-0.001	HexNAt(1) % 299.1230	4	Nuclear pore complex protein Nup153
P49790	NUP153	S947	947	Level1	IGVSSDSGSINPMSEGFK	933.502	3	45.012	0.0339	HexNAt(1)TMT6plex(1) % 528.2859	14	Nuclear pore complex protein Nup153
P49790	NUP153	T1078	1078	Level1b	KEEMPATK	717.085	3	15.67	-0.002	HexNAt(1)TMT6plex(1) % 528.2859	7	Nuclear pore complex protein Nup153
P49790	NUP153	T1078	1078	Level1b	KEEMPATK	538.067	4	19.089	-0.0001	HexNAt(1)TMT6plex(1) % 528.2859	7	Nuclear pore complex protein Nup153
P49790	NUP153	S1159	1159	Level1	STFSFSMTKPSEK	673.877	4	21.228	-0.0001	HexNAt(1)TMT6plex(1) % 528.2859	11	Nuclear pore complex protein Nup153
P49790	NUP153	S1159	1159	Level1	STFSFSMTKPSEK	673.875	4	21.307	-0.0001	HexNAt(1)TMT6plex(1) % 528.2859	11	Nuclear pore complex protein Nup153
P49792	RANBP2	S1903	1903	Level1	FGISEPGNQEK	731.399	3	17.172	0.0004	HexNAt(1)TMT6plex(1) % 528.2859	4	E3 SUMO-protein ligase RanBP2
P49792	RANBP2	S1972	1972	Level1b	GFSGAGEK	580.326	3	24.691	-0.0062	HexNAt(1)TMT6plex(1) % 528.2859	3	E3 SUMO-protein ligase RanBP2
P49792	RANBP2	T2192	2192	Level1b	VTEEENK	612.343	3	12.674	-0.0001	HexNAt(1)TMT6plex(1) % 528.2859	2	E3 SUMO-protein ligase RanBP2
P51003	PAPOLA	S628	628	Level1	SSGNAATSGNAATK	741.735	3	34.326	0.0024	HexNAt(1)TMT6plex(1) % 528.2859	1	Poly(A) polymerase alpha
P51610	HCFC1	T480	480	Level1b	TQGVPAVLK	634.06	3	19.779	1.0028	HexNAt(1)TMT6plex(1) % 528.2859	1	Host cell factor 1
P51610	HCFC1	T480	480	Level1b	TQGVPAVLK	633.726	3	21.824	-0.0001	HexNAt(1)TMT6plex(1) % 528.2859	1	Host cell factor 1
P51610	HCFC1	T480	480	Level1b	TQGVPAVLK	633.726	3	16.035	-0.0015	HexNAt(1)TMT6plex(1) % 528.2859	1	Host cell factor 1
P51610	HCFC1	T480	480	Level1b	TQGVPAVLK	633.725	3	18.032	-0.0013	HexNAt(1)TMT6plex(1) % 528.2859	1	Host cell factor 1
P51610	HCFC1	T480	480	Level1b	TQGVPAVLK	633.726	3	22.087	-0.0005	HexNAt(1)TMT6plex(1) % 528.2859	1	Host cell factor 1
P51610	HCFC1	T480	480	Level1b	TQGVPAVLK	634.062	3	21.419	1.0024	HexNAt(1)TMT6plex(1) % 528.2859	1	Host cell factor 1
P51610	HCFC1	T480	480	Level1b	TQGVPAVLK	634.06	3	16.201	1.0031	HexNAt(1)TMT6plex(1) % 528.2859	1	Host cell factor 1
P51610	HCFC1	T480	480	Level1b	TQGVPAVLK	633.726	3	11.645	0.0007	HexNAt(1)TMT6plex(1) % 528.2859	1	Host cell factor 1
P51610	HCFC1	T490	490	Level1	VTGPQATTGTPLVTMR	801.772	3	14.612	0.001	HexNAt(1)TMT6plex(1) % 528.2859	2	Host cell factor 1
P51610	HCFC1	T490	490	Level1	VTGPQATTGTPLVTMR	720.053	3	31.034	0.0006	HexNAt(1) % 299.1230	2	Host cell factor 1
P51610	HCFC1	S507	507	Level1b	PASQAGK	548.992	3	15.196	-0.0003	HexNAt(1)TMT6plex(1) % 528.2859	3	Host cell factor 1
P51610	HCFC1	S685	685	Level1	VMSVVQTK	626.708	3	23.809	-0.0004	HexNAt(1)TMT6plex(1) % 528.2859	3	Host cell factor 1
P51610	HCFC1	S685	685	Level1	VMSVVQTK	626.708	3	23.63	-0.0012	HexNAt(1)TMT6plex(1) % 528.2859	3	Host cell factor 1
P51610	HCFC1	S685	685	Level1	VMSVVQTK	626.709	3	21.848	0.0007	HexNAt(1)TMT6plex(1) % 528.2859	3	Host cell factor 1
P51610	HCFC1	S685	685	Level1	VMSVVQTK	555.651	3	30.511	-0.002	HexNAt(1) % 299.1230	3	Host cell factor 1
P51610	HCFC1	S685	685	Level1	VMSVVQTK	555.651	3	26.532	-0.0002	HexNAt(1) % 299.1230	3	Host cell factor 1
P51610	HCFC1	T689	689	Level1	VMSVVQTK	626.707	3	21.856	-0.0012	HexNAt(1)TMT6plex(1) % 528.2859	7	Host cell factor 1
P51610	HCFC1	T808	808	Level1	VMTSGTGAPAK	598.325	3	37.674	-0.0004	HexNAt(1) % 299.1230	6	Host cell factor 1
P51610	HCFC1	T831	831	Level1	IATGHGQQGVTQVVLK	656.387	4	34.277	-0.0049	HexNAt(1)TMT6plex(1) % 528.2859	11	Host cell factor 1
P51610	HCFC1	S1150	1150	Level1	ISVATGALEAAQGSK	797.126	3	11.731	-0.001	HexNAt(1)TMT6plex(1) % 528.2859	2	Host cell factor 1
P51610	HCFC1	S1162	1162	Level1	ISVATGALEAAQGSK	797.126	3	36.86	-0.0025	HexNAt(1)TMT6plex(1) % 528.2859	14	Host cell factor 1
P51610	HCFC1	S1162	1162	Level1	ISVATGALEAAQGSK	1195.18	2	31.594	-0.0005	HexNAt(1)TMT6plex(1) % 528.2859	14	Host cell factor 1
P51610	HCFC1	S1162	1162	Level1	ISVATGALEAAQGSK	540.806	4	38.313	0.002	HexNAt(1) % 299.1230	14	Host cell factor 1
P51610	HCFC1	S1162	1162	Level1	ISVATGALEAAQGSK	720.739	3	44.773	0.0071	HexNAt(1) % 299.1230	14	Host cell factor 1
P52272	HNRNPM	S575	575	Level1b	MGANSLER	545.627	3	18.188	-0.003	HexNAt(1)TMT6plex(1) % 528.2859	5	Heterogeneous nuclear ribonucleoprotein M
P53384	NUBP1	S13	13	Level1	MEEVPHDCPGADSAQAGR	814.365	3	22.592	1.0078	HexNAt(1) % 299.1230	13	Cytosolic Fe-S cluster assembly factor NUBP1
P55198	MLLT6	S401	401	Level1b	VVFSGFGPIMR	661.702	3	13.764	0.0018	HexNAt(1)TMT6plex(1) % 528.2859	4	Protein AF-17
P55198	MLLT6	S561	561	Level1	DPISHSGGMLR	482.511	4	25.775	-0.001	HexNAt(1)TMT6plex(1) % 528.2859	4	Protein AF-17
P78347	GTF2I	T202	202	Level1b	VMVTDADR	555.299	3	21.001	0.0002	HexNAt(1)TMT6plex(1) % 528.2859	4	General transcription factor II-I
P78347	GTF2I	T202	202	Level1b	VMVTDADR	555.299	3	14.74	-0.0009	HexNAt(1)TMT6plex(1) % 528.2859	4	General transcription factor II-I
P82909	KGD4	S37	37	Level1	DNPKPNVSEALR	582.332	4	26.015	0.0007	HexNAt(1)TMT6plex(1) % 528.2859	8	Alpha-ketoglutarate dehydrogenase component 4
P82909	KGD4	S37	37	Level1	DNPKPNVSEALR	582.332	4	17.899	0.0002	HexNAt(1)TMT6plex(1) % 528.2859	8	Alpha-ketoglutarate dehydrogenase component 4
Q01780	EXOSC10	S706	706	Level1b	APVSQAAK	586.687	3	23.508	-0.0003	HexNAt(1)TMT6plex(1) % 528.2859	4	Exosome complex component 10
Q01780	EXOSC10	S706	706	Level1b	APVSQAAK	586.687	3	26.004	0.0007	HexNAt(1)TMT6plex(1) % 528.2859	4	Exosome complex component 10
Q02809	PLOD1	T199	199	Level1	EQINITLDHR	499.78	4	23.606	0.0001	HexNAt(1)TMT6plex(1) % 528.2859	6	Procollagen-lysine,2-oxoglutarate 5-dioxygenase 1
Q03167	TGFBR3	T369	369	Level1b	LENNAEEMGDEEVHTIPPELR	799.646	4	31.931	0.0026	HexNAt(1)TMT6plex(1) % 528.2859	15	Transforming growth factor beta receptor type 3
Q03167	TGFBR3	T369	369	Level1b	LENNAEEMGDEEVHTIPPELR	795.647	4	32.337	-0.0003	HexNAt(1)TMT6plex(1) % 528.2859	15	Transforming growth factor beta receptor type 3
Q03167	TGFBR3	T369	369	Level1b	LENNAEEMGDEEVHTIPPELR	795.647	4	25.492	-0.0003	HexNAt(1)TMT6plex(1) % 528.2859	15	Transforming growth factor beta receptor type 3
Q03167	TGFBR3	T369	369	Level1b	LENNAEEMGDEEVHTIPPELR	795.647	4	28.022	0.0014	HexNAt(1)TMT6plex(1) % 528.2859	15	Transforming growth factor beta receptor type 3
Q03167	TGFBR3	T369	369	Level1b	LENNAEEMGDEEVHTIPPELR	795.647	4	32.357	0.0034	HexNAt(1)TMT6plex(1) % 528.2859	15	Transforming growth factor beta receptor type 3
Q03167	TGFBR3	T369	369	Level1	LENNAEEMGDEEVHTIPPELR	795.646	4	18.611	-0.0057	HexNAt(1)TMT6plex(1) % 528.2859	15	Transforming growth factor beta receptor type 3
Q03167	TGFBR3	T369	369	Level1b	LENNAEEMGDEEVHTIPPELR	799.647	4	34.641	-0.0128	HexNAt(1)TMT6plex(1) % 528.2859	15	Transforming growth factor beta receptor type 3
Q03167	TGFBR3	T369	369	Level1b	LENNAEEMGDEEVHTIPPELR	799.648	4	32.603	-0.0128	HexNAt(1)TMT6plex(1) % 528.2859	15	Transforming growth factor beta receptor type 3
Q03167	TGFBR3	T369	369	Level1b	LENNAEEMGDEEVHTIPPELR	795.65	4	36.246	0.0017	HexNAt(1)TMT6plex(1) % 528.2859	15	Transforming growth factor beta receptor type 3
Q04637	EIF4G1	S68	68	Level1b	VQSAAPAR	519.635	3	17.792	0.0007	HexNAt(1)TMT6plex(1) % 528.2859	3	Eukaryotic translation initiation factor 4 gamma 1
Q04727	TLE4	S321	321	Level1	STTPVSK	569.339	3	19.1	-0.0015	HexNAt(1)TMT6plex(1) % 528.2859	6	Transducin-like enhancer protein 4
Q08380	LGALS3BP	T71	71	Level1b	ALGFENATQALGR	702.389	3	17.339	0.0014	HexNAt(1)TMT6plex(1) % 528.2859	8	Galectin-3-binding protein
Q09666	AHNAK	S521	521	Level1b	VSAPGVQGDVK	681.732	3	21.205	-0.0018	HexNAt(1)TMT6plex(1) % 528.2859	2	Neuroblast differentiation-associated protein AHNAK
Q09666	AHNAK	S521	521	Level1b	VSAPGVQGDVK	681.731	3	17.627	-0.0027	HexNAt(1)TMT6plex(1) % 528.2859	2	Neuroblast differentiation-associated protein AHNAK
Q09666	AHNAK	S886	886	Level1b	FSMPGFK	600.674	3	15.961	-0.0018	HexNAt(1)TMT6plex(1) % 528.2859	2	Neuroblast differentiation-associated protein AHNAK
Q09666	AHNAK	S1023	1023	Level1b	GEGPEFDVNLSK	760.08	3	21.77	-0.002	HexNAt(1)TMT6plex(1) % 528.2859	11	Neuroblast differentiation-associated protein AHNAK
Q09666	AHNAK	S1158	1158	Level1b	ADVVVSGPK	620.039	3	23.592	0.0009	HexNAt(1)TMT6plex(1) % 528.2859	6	Neuroblast differentiation-associated protein AHNAK
Q09666	AHNAK	S1158	1158	Level1b	ADVVVSGPK	620.037	3	15.966	0.0004	HexNAt(1)TMT6plex(1) % 528.2859	6	Neuroblast differentiation-associated protein AHNAK
Q09666	AHNAK	T4430	4430	Level1	GPSLDIDTPDVNIEGPEGK	904.81	3	18.411	2.0178	HexNAt(1) % 299.1230	8	Neuroblast differentiation-associated protein AHNAK
Q09666	AHNAK	T4430	4430	Level1	GPSLDIDTPDVNIEGPEGK	904.806	3	20.682	2.019	HexNAt(1) % 299.1230	8	Neuroblast differentiation-associated protein AHNAK
Q09666	AHNAK	T4917	4917	Level1b	VTAPDVDLHLK	549.324	4	21.583	-0.0008	HexNAt(1)TMT6plex(1) % 528.2859	2	Neuroblast differentiation-associated protein AHNAK
Q09666	AHNAK	T4917	4917	Level1b	VTAPDVDLHLK	549.326	4	22.103	0.0017	HexNAt(1)TMT6plex(1) % 528.2859	2	Neuroblast differentiation-associated protein AHNAK
Q09666	AHNAK	S5298	5298	Level1b	VSGPDLDLNLK	719.753	3	22.135	0.0063	HexNAt(1)TMT6plex(1) % 528.2859	2	Neuroblast differentiation-associated protein AHNAK
Q09666	AHNAK	S5603	5603	Level1	GPQVSSALNLDTSK	725.397	3	21.784	0.0007	HexNAt(1) % 299.1230	5	Neuroblast differentiation-associated protein AHNAK
Q12778	FOXO1	S651	651	Level1	TTTHSWVSG	578.305	3	17.159	-0.0003	HexNAt(1)TMT6plex(1) % 528.2859	5	Forkhead box protein O1
Q12778	FOXO1	S651	651	Level1	TTTHSWVSG	578.305	3	18.489	0.0017	HexNAt(1)TMT6plex(1) % 528.2859	5	Forkhead box protein O1
Q12888	TP53BP1	T1647	1647	Level1	SNVSSPATPTASSSSSTTPTR	927.808	3	16.97	1.0007	HexNAt(1)TMT6plex(1) % 528.2859	17	TP53-binding protein 1
Q13098	GPS1	S485	485	Level1	EGSQGELTPANSQSR	773.396	3	25.738	-0.0019	HexNAt(1)TMT6plex(1) % 528.2859	14	COP9 signalosome complex subunit 1
Q13126	MTAP	S3	3	Level1	MASGTTTTAVK	690.716	3	21.34	-0.0117	HexNAt(1)TMT6plex(1) % 528.2859	3	S-methyl-5'-thioadenosine phosphorylase
Q13126	MTAP	S3	3	Level1	MASGTTTTAVK	690.716	3	21.122	-0.0124	HexNAt(1)TMT6plex(1) % 528.2859	3	S-methyl-5'-thioadenosine phosphorylase
Q13126	MTAP	S3	3	Level1	MASGTTTTAVK	690.716	3	16.834	-0.0129	HexNAt(1)TMT6plex(1) % 528.2859	3	S-methyl-5'-thioadenosine phosphorylase
Q13126	MTAP	S3	3	Level1	MASGTTTTAVK	691.051	3	15.591	0.9908	HexNAt(1)TMT6plex(1) % 528.2859	3	S-methyl-5'-thioadenosine phosphorylase
Q13310	PABPC4	T643	643	Level1	VGAVAAATS	752.429	2	30.043	-0.0006	HexNAt(1)TMT6plex(1) % 528.2859	8	Polyadenylate-binding protein 4
Q13428	TCOF1	S1085	1085	Level1b	ASEAQPPVAR	595.001	3	23.993	0.0015	HexNAt(1)TMT6plex(1) % 528.2859	2	Treacle protein
Q13428	TCOF1	S1085	1085	Level1b	ASEAQPPVAR	594.999	3	23.834	0.0013	HexNAt(1)TMT6plex(1) % 528.2859	2	Treacle protein
Q13469	NFATC2	S850	850	Level1b	PGPPPVSQGQR	626.35	3	11.627	-0.0004	HexNAt(1)TMT6plex(1) % 528.2859	7	Nuclear factor of activated T-cells, cytoplasmic 2
Q13469	NFATC2	S850	850	Level1b	PGPPPVSQGQR	626.35	3	17.488	-0.001	HexNAt(1)TMT6plex(1) % 528.2859	7	Nuclear factor of activated T-cells, cytoplasmic 2
Q13492	PICALM	S565	565	Level1b	NDVNWSQPGEK	754.068	3	23.906	-0.0001	HexNAt(1)TMT6plex(1) % 528.2859	6	Phosphatidylinositol-binding clathrin assembly protein
Q13625	TP53BP2	S339	339	Level1	ENLPVSSDGNLPQQAASAPSR	965.837	3	22.819	-0.0003	HexNAt(1)TMT6plex(1) % 528.2859	17	Apoptosis-stimulating of p53 protein 2
Q14126	DSG2	S893	893	Level1b	SLQEANAEK	659.369	3	22.808	-0.0015	HexNAt(1)TMT6plex(1) % 528.2859	1	Desmoglein-2
Q14157	UBAP2L	S784	784	Level1	SSVATTSGK	608.686	3	21.136	0.0009	HexNAt(1)TMT6plex(1) % 528.2859	7	Ubiquitin-associated protein 2-like
Q14157	UBAP2L	S784	784	Level1	SSVATTSGK	532.298	3	16.13	0.0028	HexNAt(1) % 299.1230	7	Ubiquitin-associated protein 2-like
Q14157	UBAP2L	S784	784	Level1	SSVATTSGK	532.299	3	17.036	-0.0002	HexNAt(1) % 299.1230	7	Ubiquitin-associated protein 2-like
Q14157	UBAP2L	S784	784	Level1	SSVATTSGK	532.298	3	15.725	-0.0005	HexNAt(1) % 299.1230	7	Ubiquitin-associated protein 2-like
Q14157	UBAP2L	S784	784	Level1	SSVATTSGK	608.684	3	27.463	-0.0014	HexNAt(1)TMT6plex(1) % 528.2859	7	Ubiquitin-associated protein 2-like
Q14157	UBAP2L	S784	784	Level1	SSVATTSGK	608.686	3	31.984	-0.0014	HexNAt(1)TMT6plex(1) % 528.2859	7	Ubiquitin-associated protein 2-like
Q14247	CTTN	T328	328	Level1	NASTFEDVTQVSSAYQK	954.499	3	13.326	0.0014	HexNAt(1)TMT6plex(1) % 528.2859	9	Src substrate cortactin
Q14677	CLINT1	S624	624	Level1b	QDAFANFANFSK	782.753	3	25.27	-0.0001	HexNAt(1)TMT6plex(1) % 528.2859	11	Clathrin interactor 1
Q14677	CLINT1	S624	624	Level1b	QDAFANFANFSK	782.754	3	16.855	-0.0001	HexNAt(1)TMT6plex(1) % 528.2859	11	Clathrin interactor 1
Q14677	CLINT1	S624	624	Level1b	QDAFANFANFSK	783.087	3	31.562	1.0004	HexNAt(1)TMT6plex(1) % 528.2859	11	Clathrin interactor 1
Q14677	CLINT1	S624	624	Level1b	QDAFANFANFSK	782.753	3	23.391	-0.0001	HexNAt(1)TMT6plex(1) % 528.2859	11	Clathrin interactor 1
Q14686	NCOA6	S1641	1641	Level1	VMVSEGQSAAQSNAR	764.729	3	33.13	-0.0038	HexNAt(1)TMT6plex(1) % 528.2859	4	Nuclear receptor coactivator 6
Q14686	NCOA6	S1641	1641	Level1	VMVSEGQSAAQSNAR	770.061	3	12.661	-0.0031	HexNAt(1)TMT6plex(1) % 528.2859	4	Nuclear receptor coactivator 6
Q14686	NCOA6	S1641	1641	Level1	VMVSEGQSAAQSNAR	573.799	4	24.49	0.001	HexNAt(1)TMT6plex(1) % 528.2859	4	Nuclear receptor coactivator 6
Q15032	R3HDM1	T377	377	Level1	NLKPAVTK	522.335	4	21.289	-0.0001	HexNAt(1)TMT6plex(1) % 528.2859	7	R3H domain-containing protein 1
Q15269	PWP2	T23	23	Level1	RGNLNFTCDGNSVISPVGNR	902.467	3	14.943	0.0464	HexNAt(1) % 299.1230	7	Periodic tryptophan protein 2 homolog
Q15652	JMJD1C	T650	650	Level1	ITHSPDSVK	657.379	3	28.807	0.0008	HexNAt(1)TMT6plex(1) % 528.2859	2	Probable JmjC domain-containing histone demethylation protein 2C
Q15652	JMJD1C	S655	655	Level1	ITHSPDSVK	657.379	3	24.033	0.0007	HexNAt(1)TMT6plex(1) % 528.2859	7	Probable JmjC domain-containing histone demethylation protein 2C
Q15652	JMJD1C	S2057	2057	Level1	TSPLVSQNNEQGSTLR	830.109	3	22.495	-0.0002	HexNAt(1)TMT6plex(1) % 528.2859	6	Probable JmjC domain-containing histone demethylation protein 2C
Q15714	TSC22D1	T439	439	Level1b	ENAVPATEGVLINK	814.471	3	21.874	0.0021	HexNAt(1)TMT6plex(1) % 528.2859	7	TSC22 domain family protein 1
Q15746	MYLK	S137	137	Level1	QLGQPVVSK	648.062	3	15.378	0.004	HexNAt(1)TMT6plex(1) % 528.2859	8	Myosin light chain kinase, smooth muscle
Q16186	ADRM1	S211	211	Level1	SQSAAVTPSSTTSSTR	775.74	3	22.72	-0.0009	HexNAt(1)TMT6plex(1) % 528.2859	1	Proteasomal ubiquitin receptor ADRM1
Q16594	TAF9	S196	196	Level1	FTVQMPTSQSPAVK	627.604	4	27.815	0.0004	HexNAt(1)TMT6plex(1) % 528.2859	10	Transcription initiation factor TFIID subunit 9
Q2KHR3	QSER1	S751	751	Level1b	ASLQAQR	510.962	3	19.557	-0.0023	HexNAt(1)TMT6plex(1) % 528.2859	2	Glutamine and serine-rich protein 1
Q2TAL8	QRICH1	S366	366	Level1	MVGTTSVVK	642.042	3	15.463	-0.0015	HexNAt(1)TMT6plex(1) % 528.2859	6	Transcriptional regulator QRICH1
Q5H9F3	BCORL1	T799	799	Level1b	IAPGLPGCQTK	710.077	3	16.235	-0.0013	HexNAt(1)TMT6plex(1) % 528.2859	10	BCL-6 corepressor-like protein 1
Q5H9F3	BCORL1	T799	799	Level1b	IAPGLPGCQTK	710.078	3	18.207	-0.0018	HexNAt(1)TMT6plex(1) % 528.2859	10	BCL-6 corepressor-like protein 1
Q5HYC2	BRD10	S1206	1206	Level1	TSQSEAGK	598.67	3	20.159	0.0008	HexNAt(1)TMT6plex(1) % 528.2859	4	Uncharacterized bromodomain-containing protein 10
Q5T0B9	ZNF362	T408	408	Level1	TESPGIPVR	495.275	3	19.142	-0.002	HexNAt(1) % 299.1230	1	Zinc finger protein 362
Q5T3J3	LRIF1	S408	408	Level1	DTLQTVSSSPVTEISR	826.78	3	34.371	1.0029	HexNAt(1)TMT6plex(1) % 528.2859	15	Ligand-dependent nuclear receptor-interacting factor 1
Q5T3J3	LRIF1	S408	408	Level1	DTLQTVSSSPVTEISR	826.446	3	46.858	-0.0001	HexNAt(1)TMT6plex(1) % 528.2859	15	Ligand-dependent nuclear receptor-interacting factor 1
Q5T8P6	RBM26	T695	695	Level1	VLSTSTGLTK	665.069	3	27.489	0.0007	HexNAt(1)TMT6plex(1) % 528.2859	9	RNA-binding protein 26
Q5T8P6	RBM26	T695	695	Level1	VLSTSTGLTK	589.013	3	15.727	1.0056	HexNAt(1) % 299.1230	9	RNA-binding protein 26
Q5VT52	RPRD2	S1068	1068	Level1	VSSSCLDLPDSTEEK	885.121	3	20.579	-0.0001	HexNAt(1)TMT6plex(1) % 528.2859	2	Regulation of nuclear pre-mRNA domain-containing protein 2
Q5VUA4	ZNF318	T151	151	Level1	ITVGNDHFCVSTPERR	604.815	4	17.761	0.0449	HexNAt(1) % 299.1230	2	Zinc finger protein 318
Q5VWN6	TASOR2	S1530	1530	Level1	ELNQPASAAK	672.385	3	17.392	-0.0041	HexNAt(1)TMT6plex(1) % 528.2859	7	Protein TASOR 2
Q5VWN6	TASOR2	S1556	1556	Level1	SGNPLQPVSIENR	723.397	3	20.348	0.0017	HexNAt(1)TMT6plex(1) % 528.2859	9	Protein TASOR 2
Q5VWN6	TASOR2	S1556	1556	Level1	SGNPLQPVSIENR	723.399	3	15.281	0.0009	HexNAt(1)TMT6plex(1) % 528.2859	9	Protein TASOR 2
Q68DE3	USF3	T1648	1648	Level1	GLEQQMVSQPSIVTR	810.78	3	28.056	0.002	HexNAt(1)TMT6plex(1) % 528.2859	14	Basic helix-loop-helix domain-containing protein USF3
Q6MZP7	LIN54	S173	173	Level1	VTTQAQSGDAK	698.057	3	36.969	-0.002	HexNAt(1)TMT6plex(1) % 528.2859	7	Protein lin-54 homolog
Q6N021	TET2	S1015	1015	Level1b	QENPPASCDNVQQK	867.781	3	18.147	-0.0042	HexNAt(1)TMT6plex(1) % 528.2859	7	Methylcytosine dioxygenase TET2
Q6N021	TET2	S1015	1015	Level1b	QENPPASCDNVQQK	867.781	3	18.021	-0.0023	HexNAt(1)TMT6plex(1) % 528.2859	7	Methylcytosine dioxygenase TET2
Q6N021	TET2	S1015	1015	Level1	QENPPASCDNVQQK	867.781	3	12.561	-0.0023	HexNAt(1)TMT6plex(1) % 528.2859	7	Methylcytosine dioxygenase TET2
Q6N021	TET2	S1015	1015	Level1b	QENPPASCDNVQQK	651.088	4	17.587	-0.0003	HexNAt(1)TMT6plex(1) % 528.2859	7	Methylcytosine dioxygenase TET2
Q6P4R8	NFRKB	T845	845	Level1	VPATATQTK	558.658	3	26.535	0.0001	HexNAt(1) % 299.1230	8	Nuclear factor related to kappa-B-binding protein
Q6P4R8	NFRKB	T863	863	Level1	AQTTAATVQR	602.006	3	14.94	0.0006	HexNAt(1)TMT6plex(1) % 528.2859	4	Nuclear factor related to kappa-B-binding protein
Q6P4R8	NFRKB	S1028	1028	Level1	ASSASAPSSTPTGTTVVK	879.49	3	25.136	1.0007	HexNAt(1)TMT6plex(1) % 528.2859	3	Nuclear factor related to kappa-B-binding protein
Q6P4R8	NFRKB	S1067	1067	Level1b	LMPALGVSVADQK	583.586	4	28.193	-0.0024	HexNAt(1)TMT6plex(1) % 528.2859	8	Nuclear factor related to kappa-B-binding protein
Q6P4R8	NFRKB	S1067	1067	Level1b	LMPALGVSVADQK	777.78	3	11.574	-0.0007	HexNAt(1)TMT6plex(1) % 528.2859	8	Nuclear factor related to kappa-B-binding protein
Q6P4R8	NFRKB	S1067	1067	Level1b	LMPALGVSVADQK	777.783	3	19.166	-0.0009	HexNAt(1)TMT6plex(1) % 528.2859	8	Nuclear factor related to kappa-B-binding protein
Q6P4R8	NFRKB	S1067	1067	Level1b	LMPALGVSVADQK	777.782	3	19.298	-0.0012	HexNAt(1)TMT6plex(1) % 528.2859	8	Nuclear factor related to kappa-B-binding protein
Q6P4R8	NFRKB	S1067	1067	Level1b	LMPALGVSVADQK	777.782	3	19.013	-0.0009	HexNAt(1)TMT6plex(1) % 528.2859	8	Nuclear factor related to kappa-B-binding protein
Q6P4R8	NFRKB	S1067	1067	Level1b	LMPALGVSVADQK	772.451	3	30.001	0.0004	HexNAt(1)TMT6plex(1) % 528.2859	8	Nuclear factor related to kappa-B-binding protein
Q6P4R8	NFRKB	S1067	1067	Level1b	LMPALGVSVADQK	777.782	3	13.122	-0.0009	HexNAt(1)TMT6plex(1) % 528.2859	8	Nuclear factor related to kappa-B-binding protein
Q6P4R8	NFRKB	S1067	1067	Level1b	LMPALGVSVADQK	777.782	3	17.113	-0.0009	HexNAt(1)TMT6plex(1) % 528.2859	8	Nuclear factor related to kappa-B-binding protein
Q6P4R8	NFRKB	S1067	1067	Level1b	LMPALGVSVADQK	772.447	3	15.443	-0.002	HexNAt(1)TMT6plex(1) % 528.2859	8	Nuclear factor related to kappa-B-binding protein
Q6P4R8	NFRKB	S1067	1067	Level1b	LMPALGVSVADQK	772.45	3	34.756	-0.0035	HexNAt(1)TMT6plex(1) % 528.2859	8	Nuclear factor related to kappa-B-binding protein
Q6P4R8	NFRKB	S1080	1080	Level1	STVASSEAKPAATIR	825.807	3	19.083	-0.0003	HexNAt(1)TMT6plex(1) % 528.2859	6	Nuclear factor related to kappa-B-binding protein
Q6P4R8	NFRKB	T1087	1087	Level1	STVASSEAKPAATIR	825.807	3	27.282	-0.0003	HexNAt(1)TMT6plex(1) % 528.2859	13	Nuclear factor related to kappa-B-binding protein
Q6PJT7	ZC3H14	S220	220	Level1	PSIEIYRPPASR	715.405	3	14.412	0.999	HexNAt(1)TMT6plex(1) % 528.2859	11	Zinc finger CCCH domain-containing protein 14
Q6PJT7	ZC3H14	S403	403	Level1	TSQEELLAEVVQGQSR	844.455	3	27.192	-0.0007	HexNAt(1)TMT6plex(1) % 528.2859	15	Zinc finger CCCH domain-containing protein 14
Q6W2J9	BCOR	S453	453	Level1b	VVDVDASK	607.022	3	19.618	0.001	HexNAt(1)TMT6plex(1) % 528.2859	7	BCL-6 corepressor
Q6W2J9	BCOR	S453	453	Level1b	VVDVDASK	607.022	3	26.075	-0.0008	HexNAt(1)TMT6plex(1) % 528.2859	7	BCL-6 corepressor
Q6WKZ4	RAB11FIP1	T491	491	Level1	DTAAVVSR	525.966	3	26.159	-0.0013	HexNAt(1)TMT6plex(1) % 528.2859	2	Rab11 family-interacting protein 1
Q6ZMQ8	AATK	S1371	1371	Level1b	GPEAGAGGESK	649.345	3	13.416	-0.0383	HexNAt(1)TMT6plex(1) % 528.2859	10	Serine/threonine-protein kinase LMTK1
Q6ZSZ5	ARHGEF18	S948	948	Level1	GPPNSPDLK	637.7	3	17.253	0.0012	HexNAt(1)TMT6plex(1) % 528.2859	5	Rho guanine nucleotide exchange factor 18
Q6ZU65	UBN2	T1200	1200	Level1	TSLSGGTGSGTQGATK	799.434	3	53.148	-0.0005	HexNAt(1)TMT6plex(1) % 528.2859	15	Ubinuclein-2
Q75N03	CBLL1	T281	281	Level1	SVSQETFR	570.977	3	23.603	0.0002	HexNAt(1)TMT6plex(1) % 528.2859	6	E3 ubiquitin-protein ligase Hakai
Q7L1W4	LRRC8D	T86	86	Level1b	MEAATNQDQDGR	698.342	3	12.575	0.002	HexNAt(1)TMT6plex(1) % 528.2859	5	Volume-regulated anion channel subunit LRRC8D
Q7L1W4	LRRC8D	T86	86	Level1b	MEAATNQDQDGR	703.674	3	15.247	0.0006	HexNAt(1)TMT6plex(1) % 528.2859	5	Volume-regulated anion channel subunit LRRC8D
Q7Z2K6	ERMP1	S44	44	Level1b	AQEPLVDGCSGGGR	720.701	3	17.355	0.0002	HexNAt(1)TMT6plex(1) % 528.2859	10	Endoplasmic reticulum metallopeptidase 1
Q7Z2K6	ERMP1	S44	44	Level1	AQEPLVDGCSGGGR	720.701	3	18.038	-0.0001	HexNAt(1)TMT6plex(1) % 528.2859	10	Endoplasmic reticulum metallopeptidase 1
Q7Z2K6	ERMP1	S44	44	Level1b	AQEPLVDGCSGGGR	720.7	3	16.653	0.0004	HexNAt(1)TMT6plex(1) % 528.2859	10	Endoplasmic reticulum metallopeptidase 1
Q7Z2K6	ERMP1	S44	44	Level1b	AQEPLVDGCSGGGR	720.701	3	16.24	0.0002	HexNAt(1)TMT6plex(1) % 528.2859	10	Endoplasmic reticulum metallopeptidase 1
Q7Z417	NUFIP2	S396	396	Level1	TIQNSSVSPTSSSSSSSSTGETQTQSSSR	913.436	4	18.232	0.986	HexNAt(1)TMT6plex(1) % 528.2859	28	FMR1-interacting protein NUFIP2
Q7Z417	NUFIP2	S396	396	Level1	TIQNSSVSPTSSSSSSSSTGETQTQSSSR	913.436	4	30.006	0.966	HexNAt(1)TMT6plex(1) % 528.2859	28	FMR1-interacting protein NUFIP2
Q7Z434	MAVS	S373	373	Level1	VSASTVPTDGSSR	674.358	3	16.77	-0.0004	HexNAt(1)TMT6plex(1) % 528.2859	2	Mitochondrial antiviral-signaling protein
Q7Z434	MAVS	S373	373	Level1	VSASTVPTDGSSR	674.36	3	21.482	0.0019	HexNAt(1)TMT6plex(1) % 528.2859	2	Mitochondrial antiviral-signaling protein
Q7Z589	EMSY	S228	228	Level1b	AVVPVSK	562.69	3	18.849	-0.0005	HexNAt(1)TMT6plex(1) % 528.2859	6	BRCA2-interacting transcriptional repressor EMSY
Q7Z589	EMSY	S228	228	Level1b	AVVPVSK	562.69	3	20.753	-0.0001	HexNAt(1)TMT6plex(1) % 528.2859	6	BRCA2-interacting transcriptional repressor EMSY
Q7Z589	EMSY	S228	228	Level1b	AVVPVSK	562.689	3	20.632	-0.0014	HexNAt(1)TMT6plex(1) % 528.2859	6	BRCA2-interacting transcriptional repressor EMSY
Q7Z589	EMSY	S228	228	Level1b	AVVPVSK	562.689	3	20.572	-0.0007	HexNAt(1)TMT6plex(1) % 528.2859	6	BRCA2-interacting transcriptional repressor EMSY
Q7Z589	EMSY	S236	236	Level1	TITVPVSGSPK	615.028	3	18.408	0.0001	HexNAt(1) % 299.1230	7	BRCA2-interacting transcriptional repressor EMSY
Q7Z589	EMSY	T506	506	Level1	LVTTPTGTQATYTR	756.416	3	19.117	0.0001	HexNAt(1)TMT6plex(1) % 528.2859	8	BRCA2-interacting transcriptional repressor EMSY
Q7Z589	EMSY	S546	546	Level1	SLATLGGK	578.353	3	20.987	-0.0042	HexNAt(1)TMT6plex(1) % 528.2859	1	BRCA2-interacting transcriptional repressor EMSY
Q7Z589	EMSY	S546	546	Level1	SLATLGGK	578.357	3	23.71	-0.0008	HexNAt(1)TMT6plex(1) % 528.2859	1	BRCA2-interacting transcriptional repressor EMSY
Q7Z6Z7	HUWE1	S3802	3802	Level1	QQQAATSESSQSEASVR	851.096	3	46.441	-0.0019	HexNAt(1)TMT6plex(1) % 528.2859	15	E3 ubiquitin-protein ligase HUWE1
Q86U70	LDB1	S410	410	Level1	SENPTSQASQ	602.64	3	26.06	0.0006	HexNAt(1)TMT6plex(1) % 528.2859	9	LIM domain-binding protein 1
Q86U70	LDB1	S410	410	Level1	SENPTSQASQ	602.639	3	27.491	0.0008	HexNAt(1)TMT6plex(1) % 528.2859	9	LIM domain-binding protein 1
Q86U70	LDB1	S410	410	Level1	SENPTSQASQ	602.639	3	26.121	0.0013	HexNAt(1)TMT6plex(1) % 528.2859	9	LIM domain-binding protein 1
Q86V48	LUZP1	T872	872	Level1	DRPETVVSR	454.758	4	28.446	-0.0004	HexNAt(1)TMT6plex(1) % 528.2859	5	Leucine zipper protein 1
Q86V48	LUZP1	T872	872	Level1	DRPETVVSR	454.758	4	15.905	-0.0003	HexNAt(1)TMT6plex(1) % 528.2859	5	Leucine zipper protein 1
Q86V48	LUZP1	T872	872	Level1	DRPETVVSR	454.758	4	19.404	-0.0005	HexNAt(1)TMT6plex(1) % 528.2859	5	Leucine zipper protein 1
Q8IWI9	MGA	S1557	1557	Level1	IPGVSTPQTLAGTQK	752.43	3	20.42	0	HexNAt(1) % 299.1230	5	MAX gene-associated protein
Q8IX12	CCAR1	T142	142	Level1	SSQQQTQPQK	716.066	3	32.871	0.0012	HexNAt(1)TMT6plex(1) % 528.2859	6	Cell division cycle and apoptosis regulator protein 1
Q8IX12	CCAR1	T142	142	Level1	SSQQQTQPQK	716.399	3	30.19	1.0041	HexNAt(1)TMT6plex(1) % 528.2859	6	Cell division cycle and apoptosis regulator protein 1
Q8IX12	CCAR1	T142	142	Level1	SSQQQTQPQK	716.064	3	26.504	0.0007	HexNAt(1)TMT6plex(1) % 528.2859	6	Cell division cycle and apoptosis regulator protein 1
Q8N1F7	NUP93	T55	55	Level1	TSQETADVK	655.701	3	29.361	-0.0001	HexNAt(1)TMT6plex(1) % 528.2859	5	Nuclear pore complex protein Nup93
Q8N1G0	ZNF687	S380	380	Level1	LSPATPTSEGPK	724.411	3	18.335	-0.0005	HexNAt(1)TMT6plex(1) % 528.2859	8	Zinc finger protein 687
Q8NC54	KCT2	S181	181	Level1	GYMEIEQSVK	724.065	3	31.366	0.0021	HexNAt(1)TMT6plex(1) % 528.2859	8	Keratinocyte-associated transmembrane protein 2
Q8NFD5	ARID1B	T1663	1663	Level1	VMPTVPTSQVTGPPPQPPPIR	985.213	3	24.81	0.0009	HexNAt(1)TMT6plex(1) % 528.2859	11	AT-rich interactive domain-containing protein 1B
Q8NFD5	ARID1B	T1663	1663	Level1	VMPTVPTSQVTGPPPQPPPIR	990.882	3	28.966	1.0058	HexNAt(1)TMT6plex(1) % 528.2859	11	AT-rich interactive domain-containing protein 1B
Q8NFH5	NUP35	S58	58	Level1	SISGPSVGVMEMR	703.038	3	16.604	-0.002	HexNAt(1)TMT6plex(1) % 528.2859	6	Nucleoporin NUP35
Q8NI27	THOC2	S1390	1390	Level1	TPVSGSLK	592.357	3	13.712	-0.004	HexNAt(1)TMT6plex(1) % 528.2859	6	THO complex subunit 2
Q8TCU4	ALMS1	S1645	1645	Level1b	VSAAPGPADQK	676.387	3	24.946	0.0003	HexNAt(1)TMT6plex(1) % 528.2859	2	Centrosome-associated protein ALMS1
Q8TCU4	ALMS1	S1645	1645	Level1b	VSAAPGPADQK	676.386	3	33.35	-0.0004	HexNAt(1)TMT6plex(1) % 528.2859	2	Centrosome-associated protein ALMS1
Q8TCU4	ALMS1	S1645	1645	Level1b	VSAAPGPADQK	676.386	3	26.409	0.0032	HexNAt(1)TMT6plex(1) % 528.2859	2	Centrosome-associated protein ALMS1
Q8TD19	NEK9	T877	877	Level1b	LNPAVTCAGK	673.055	3	13.947	0.0021	HexNAt(1)TMT6plex(1) % 528.2859	6	Serine/threonine-protein kinase Nek9
Q8TD19	NEK9	T877	877	Level1b	LNPAVTCAGK	673.39	3	24.027	1.0051	HexNAt(1)TMT6plex(1) % 528.2859	6	Serine/threonine-protein kinase Nek9
Q8WU20	FRS2	S329	329	Level1	LTSTSTSDTQNINNSAQR	899.124	3	33.992	-0.0015	HexNAt(1)TMT6plex(1) % 528.2859	5	Fibroblast growth factor receptor substrate 2
Q8WV99	ZFAND2B	S150	150	Level1b	AGLAAISR	505.972	3	15.998	0.0005	HexNAt(1)TMT6plex(1) % 528.2859	7	AN1-type zinc finger protein 2B
Q8WV99	ZFAND2B	S150	150	Level1b	AGLAAISR	505.972	3	14.418	-0.0007	HexNAt(1)TMT6plex(1) % 528.2859	7	AN1-type zinc finger protein 2B
Q8WXI9	GATAD2B	S497	497	Level1	LQQQAALSPTTAPAVSSVSK	743.426	4	43.771	0.0029	HexNAt(1)TMT6plex(1) % 528.2859	19	Transcriptional repressor p66-beta
Q8WXI9	GATAD2B	S497	497	Level1	LQQQAALSPTTAPAVSSVSK	743.425	4	44.331	0.0024	HexNAt(1)TMT6plex(1) % 528.2859	19	Transcriptional repressor p66-beta
Q8WXI9	GATAD2B	S497	497	Level1	LQQQAALSPTTAPAVSSVSK	743.674	4	46.384	1.0041	HexNAt(1)TMT6plex(1) % 528.2859	19	Transcriptional repressor p66-beta
Q8WXI9	GATAD2B	S497	497	Level1	LQQQAALSPTTAPAVSSVSK	743.426	4	36.533	0.0012	HexNAt(1)TMT6plex(1) % 528.2859	19	Transcriptional repressor p66-beta
Q8WXI9	GATAD2B	S497	497	Level1	LQQQAALSPTTAPAVSSVSK	743.427	4	41.139	-0.0027	HexNAt(1)TMT6plex(1) % 528.2859	19	Transcriptional repressor p66-beta
Q8WXI9	GATAD2B	S497	497	Level1	LQQQAALSPTTAPAVSSVSK	990.894	3	32.943	-0.0015	HexNAt(1)TMT6plex(1) % 528.2859	19	Transcriptional repressor p66-beta
Q8WXI9	GATAD2B	S497	497	Level1	LQQQAALSPTTAPAVSSVSK	990.9	3	32.948	-0.0008	HexNAt(1)TMT6plex(1) % 528.2859	19	Transcriptional repressor p66-beta
Q8WXI9	GATAD2B	S497	497	Level1	LQQQAALSPTTAPAVSSVSK	991.232	3	33.55	1.0021	HexNAt(1)TMT6plex(1) % 528.2859	19	Transcriptional repressor p66-beta
Q8WXI9	GATAD2B	S584	584	Level1	SISQSISGQK	598.003	3	39.083	-0.0081	HexNAt(1) % 299.1230	1	Transcriptional repressor p66-beta
Q8WXI9	GATAD2B	S590	590	Level1	SISQSISGQK	598.003	3	34.112	-0.0013	HexNAt(1) % 299.1230	7	Transcriptional repressor p66-beta
Q8WY36	BBX	S937	937	Level1b	EMPQAPVLISCADQ	772.729	3	14.528	0.0029	HexNAt(1)TMT6plex(1) % 528.2859	10	HMG box transcription factor BBX
Q8WY36	BBX	S937	937	Level1b	EMPQAPVLISCADQ	773.064	3	15.046	1.0068	HexNAt(1)TMT6plex(1) % 528.2859	10	HMG box transcription factor BBX
Q8WY36	BBX	S937	937	Level1b	EMPQAPVLISCADQ	772.727	3	18.702	-0.0035	HexNAt(1)TMT6plex(1) % 528.2859	10	HMG box transcription factor BBX
Q8WYP5	AHCTF1	S1165	1165	Level1	GSPQAISR	524.966	3	15.168	0.0003	HexNAt(1)TMT6plex(1) % 528.2859	7	Protein ELYS
Q92610	ZNF592	S1227	1227	Level1	ENGLEECAGEPLSADPEARR	910.448	3	17.738	1.0493	HexNAt(1) % 299.1230	13	Zinc finger protein 592
Q92610	ZNF592	S1227	1227	Level1	ENGLEECAGEPLSADPEARR	910.113	3	17.324	0.0466	HexNAt(1) % 299.1230	13	Zinc finger protein 592
Q92610	ZNF592	S1227	1227	Level1	ENGLEECAGEPLSADPEARR	910.113	3	17.303	0.0447	HexNAt(1) % 299.1230	13	Zinc finger protein 592
Q92841	DDX17	Y580	580	Level1	TTSSANNPNLMYQDECDRR	939.772	3	16.859	1.0452	HexNAt(1) % 299.1230	12	Probable ATP-dependent RNA helicase DDX17
Q92841	DDX17	Y580	580	Level1	TTSSANNPNLMYQDECDRR	939.437	3	19.119	0.0415	HexNAt(1) % 299.1230	12	Probable ATP-dependent RNA helicase DDX17
Q92841	DDX17	Y580	580	Level1	TTSSANNPNLMYQDECDRR	939.437	3	16.88	0.04	HexNAt(1) % 299.1230	12	Probable ATP-dependent RNA helicase DDX17
Q92841	DDX17	Y580	580	Level1	TTSSANNPNLMYQDECDRR	939.437	3	14.573	0.0439	HexNAt(1) % 299.1230	12	Probable ATP-dependent RNA helicase DDX17
Q92841	DDX17	Y580	580	Level1	TTSSANNPNLMYQDECDRR	700.833	4	23.41	0.0464	HexNAt(1) % 299.1230	12	Probable ATP-dependent RNA helicase DDX17
Q92841	DDX17	Y580	580	Level1	TTSSANNPNLMYQDECDRR	934.108	3	17.097	0.0481	HexNAt(1) % 299.1230	12	Probable ATP-dependent RNA helicase DDX17
Q92841	DDX17	Y580	580	Level1	TTSSANNPNLMYQDECDRR	758.111	4	19.306	-0.0027	HexNAt(1)TMT6plex(1) % 528.2859	12	Probable ATP-dependent RNA helicase DDX17
Q92841	DDX17	S680	680	Level1	SSQSSSQQFSGIGR	738.381	3	24.814	0.0019	HexNAt(1)TMT6plex(1) % 528.2859	10	Probable ATP-dependent RNA helicase DDX17
Q92841	DDX17	S680	680	Level1	SSQSSSQQFSGIGR	738.717	3	31.934	1.01	HexNAt(1)TMT6plex(1) % 528.2859	10	Probable ATP-dependent RNA helicase DDX17
Q92841	DDX17	S680	680	Level1	SSQSSSQQFSGIGR	738.381	3	48.485	-0.0008	HexNAt(1)TMT6plex(1) % 528.2859	10	Probable ATP-dependent RNA helicase DDX17
Q92841	DDX17	S680	680	Level1	SSQSSSQQFSGIGR	738.715	3	48.109	1.0017	HexNAt(1)TMT6plex(1) % 528.2859	10	Probable ATP-dependent RNA helicase DDX17
Q92841	DDX17	S680	680	Level1	SSQSSSQQFSGIGR	738.382	3	46.507	0.0029	HexNAt(1)TMT6plex(1) % 528.2859	10	Probable ATP-dependent RNA helicase DDX17
Q92841	DDX17	S680	680	Level1	SSQSSSQQFSGIGR	738.716	3	40.881	1.0036	HexNAt(1)TMT6plex(1) % 528.2859	10	Probable ATP-dependent RNA helicase DDX17
Q92945	KHSRP	Y149	149	Level1	TSMTEEYR	591.967	3	23.819	-0.0012	HexNAt(1)TMT6plex(1) % 528.2859	7	Far upstream element-binding protein 2
Q93052	LPP	S361	361	Level1	TYITDPVSAPCAPPLQPK	736.16	4	21.212	0.0082	HexNAt(1)TMT6plex(1) % 528.2859	8	Lipoma-preferred partner
Q96AY3	FKBP10	T72	72	Level1	YHYNGTFEDGK	580.05	4	23.178	0.0007	HexNAt(1)TMT6plex(1) % 528.2859	6	Peptidyl-prolyl cis-trans isomerase FKBP10
Q96HC4	PDLIM5	T110	110	Level1	EVVKPVPITSPAVSK	554.345	5	26.894	1.0014	HexNAt(1)TMT6plex(1) % 528.2859	9	PDZ and LIM domain protein 5
Q96HC4	PDLIM5	S313	313	Level1	ANNSQEPSPQLASSVASTR	901.137	3	19.512	0.0002	HexNAt(1)TMT6plex(1) % 528.2859	8	PDZ and LIM domain protein 5
Q96HC4	PDLIM5	S319	319	Level1	ANNSQEPSPQLASSVASTR	901.135	3	20.961	0.0007	HexNAt(1)TMT6plex(1) % 528.2859	14	PDZ and LIM domain protein 5
Q96KM6	ZNF512B	T237	237	Level1	AIPVTRPVPVTKPVTVSR	581.562	5	22.86	-0.0003	HexNAt(1)TMT6plex(1) % 528.2859	11	Zinc finger protein 512B
Q96KR1	ZFR	S195	195	Level1	AGYSQGATQYTQAQQTR	872.776	3	30.827	-0.0001	HexNAt(1)TMT6plex(1) % 528.2859	4	Zinc finger RNA-binding protein
Q96KR1	ZFR	T202	202	Level1	AGYSQGATQYTQAQQTR	796.391	3	46.541	0.0012	HexNAt(1) % 299.1230	11	Zinc finger RNA-binding protein
Q96L91	EP400	S1495	1495	Level1	TAAPTTASAAPQGPLR	756.42	3	49.821	0.0012	HexNAt(1)TMT6plex(1) % 528.2859	8	E1A-binding protein p400
Q96L91	EP400	S1495	1495	Level1	TAAPTTASAAPQGPLR	756.419	3	37.915	0.0012	HexNAt(1)TMT6plex(1) % 528.2859	8	E1A-binding protein p400
Q96L91	EP400	S1495	1495	Level1	TAAPTTASAAPQGPLR	756.42	3	47.145	-0.0013	HexNAt(1)TMT6plex(1) % 528.2859	8	E1A-binding protein p400
Q96L91	EP400	S1495	1495	Level1	TAAPTTASAAPQGPLR	756.421	3	58.34	0.0009	HexNAt(1)TMT6plex(1) % 528.2859	8	E1A-binding protein p400
Q96L91	EP400	S1495	1495	Level1	TAAPTTASAAPQGPLR	756.421	3	43.533	0.0007	HexNAt(1)TMT6plex(1) % 528.2859	8	E1A-binding protein p400
Q96L91	EP400	S2734	2734	Level1	SLVPQVSQATGVQLPGK	899.531	3	18.173	1.0012	HexNAt(1)TMT6plex(1) % 528.2859	7	E1A-binding protein p400
Q96L91	EP400	S2734	2734	Level1	SLVPQVSQATGVQLPGK	899.53	3	13.784	1.0056	HexNAt(1)TMT6plex(1) % 528.2859	7	E1A-binding protein p400
Q96L91	EP400	T3019	3019	Level1	TQFLTTPISQAQK	817.139	3	28.21	-0.001	HexNAt(1)TMT6plex(1) % 528.2859	1	E1A-binding protein p400
Q96MY1	NOL4L	T376	376	Level1	GGASTTSTTPTPTPSSTSTSR	913.798	3	22.78	-0.003	HexNAt(1)TMT6plex(1) % 528.2859	5	Nucleolar protein 4-like
Q96N67	DOCK7	T14	14	Level1	TVAAEVR	501.627	3	16.174	-0.0012	HexNAt(1)TMT6plex(1) % 528.2859	1	Dedicator of cytokinesis protein 7
Q96PK6	RBM14	S242	242	Level1	AQPSVSLGAAYR	659.701	3	39.566	-0.0001	HexNAt(1)TMT6plex(1) % 528.2859	4	RNA-binding protein 14
Q96PK6	RBM14	S244	244	Level1	AQPSVSLGAAYR	583.317	3	21.85	0.0076	HexNAt(1) % 299.1230	6	RNA-binding protein 14
Q96PK6	RBM14	S244	244	Level1	AQPSVSLGAAYR	583.316	3	35.072	0.0009	HexNAt(1) % 299.1230	6	RNA-binding protein 14
Q96PK6	RBM14	S244	244	Level1	AQPSVSLGAAYR	583.315	3	22.941	0.0007	HexNAt(1) % 299.1230	6	RNA-binding protein 14
Q96PK6	RBM14	S244	244	Level1	AQPSVSLGAAYR	583.315	3	27.271	0.0023	HexNAt(1) % 299.1230	6	RNA-binding protein 14
Q96PK6	RBM14	Y249	249	Level1	AQPSVSLGAAYR	659.701	3	34.728	0.0009	HexNAt(1)TMT6plex(1) % 528.2859	11	RNA-binding protein 14
Q96PK6	RBM14	Y261	261	Level1	AQPSASLGVGYR	655.029	3	11.778	0.0004	HexNAt(1)TMT6plex(1) % 528.2859	11	RNA-binding protein 14
Q96PK6	RBM14	Y261	261	Level1	AQPSASLGVGYR	655.03	3	39.866	-0.0002	HexNAt(1)TMT6plex(1) % 528.2859	11	RNA-binding protein 14
Q96PK6	RBM14	Y261	261	Level1	AQPSASLGVGYR	655.031	3	32.683	-0.0003	HexNAt(1)TMT6plex(1) % 528.2859	11	RNA-binding protein 14
Q96PK6	RBM14	Y261	261	Level1	AQPSASLGVGYR	655.03	3	37.097	-0.0007	HexNAt(1)TMT6plex(1) % 528.2859	11	RNA-binding protein 14
Q96T58	SPEN	T2522	2522	Level1	AQSTPSPALPPDTK	799.449	3	17.263	-0.0054	HexNAt(1)TMT6plex(1) % 528.2859	13	Msx2-interacting protein
Q96T58	SPEN	T2522	2522	Level1	AQSTPSPALPPDTK	799.784	3	30.345	1.0014	HexNAt(1)TMT6plex(1) % 528.2859	13	Msx2-interacting protein
Q96T58	SPEN	S2525	2525	Level1	ASDVDTSSSTLR	666.018	3	17.849	0.0004	HexNAt(1)TMT6plex(1) % 528.2859	2	Msx2-interacting protein
Q96T58	SPEN	T2619	2619	Level1	ITSVISR	511.644	3	23.045	0	HexNAt(1)TMT6plex(1) % 528.2859	2	Msx2-interacting protein
Q96T58	SPEN	S3389	3389	Level1b	MPQVSQEAK	668.71	3	14.08	-0.0015	HexNAt(1)TMT6plex(1) % 528.2859	5	Msx2-interacting protein
Q96T58	SPEN	S3389	3389	Level1b	MPQVSQEAK	669.043	3	16.243	1.0014	HexNAt(1)TMT6plex(1) % 528.2859	5	Msx2-interacting protein
Q96T58	SPEN	S3389	3389	Level1b	MPQVSQEAK	669.044	3	17.14	1.0017	HexNAt(1)TMT6plex(1) % 528.2859	5	Msx2-interacting protein
Q96T58	SPEN	S3389	3389	Level1b	MPQVSQEAK	674.041	3	16.868	0.0008	HexNAt(1)TMT6plex(1) % 528.2859	5	Msx2-interacting protein
Q99504	EYA3	S63	63	Level1	SSNDYTSQMYSAK	828.746	3	20.174	0.0031	HexNAt(1)TMT6plex(1) % 528.2859	1	Protein phosphatase EYA3
Q99504	EYA3	S63	63	Level1	SSNDYTSQMYSAK	823.414	3	20.282	-0.0001	HexNAt(1)TMT6plex(1) % 528.2859	1	Protein phosphatase EYA3
Q99504	EYA3	S63	63	Level1	SSNDYTSQMYSAK	823.415	3	23.518	0.0002	HexNAt(1)TMT6plex(1) % 528.2859	1	Protein phosphatase EYA3
Q99569	PKP4	Y114	114	Level1	VSDAVQPNNYLIR	749.414	3	21.56	0.0001	HexNAt(1)TMT6plex(1) % 528.2859	10	Plakophilin-4
Q99569	PKP4	S203	203	Level1	AEGQTLVQPSVANR	743.077	3	24.805	0.0007	HexNAt(1)TMT6plex(1) % 528.2859	10	Plakophilin-4
Q99569	PKP4	S203	203	Level1	AEGQTLVQPSVANR	743.077	3	20.978	0.0007	HexNAt(1)TMT6plex(1) % 528.2859	10	Plakophilin-4
Q99674	CGREF1	S159	159	Level1b	HVEPGEPLAPSPQEPQAVGR	713.878	4	19.606	-0.0008	HexNAt(1)TMT6plex(1) % 528.2859	11	Cell growth regulator with EF hand domain protein 1
Q99674	CGREF1	S159	159	Level1b	HVEPGEPLAPSPQEPQAVGR	714.132	4	23.855	1.0048	HexNAt(1)TMT6plex(1) % 528.2859	11	Cell growth regulator with EF hand domain protein 1
Q99959	PKP2	S197	197	Level1	SEIVGVSR	535.31	3	20.049	0.0002	HexNAt(1)TMT6plex(1) % 528.2859	1	Plakophilin-2
Q9BQ39	DDX50	Y492	492	Level1	TGRAGRTGICICFYQPR	924.479	3	17.271	0.9829	HexNAt(1)TMT6plex(1) % 528.2859	14	ATP-dependent RNA helicase DDX50
Q9BUP0	EFHD1	S167	167	Level1b	AAAGELQEDSGLMALAK	887.818	3	15.796	-0.0062	HexNAt(1)TMT6plex(1) % 528.2859	10	EF-hand domain-containing protein D1
Q9BVA1	TUBB2B	T55	55	Level1	INVYYNEATGNK	791.769	3	25.917	1.0165	HexNAt(1)TMT6plex(1) % 528.2859	9	Tubulin beta-2B chain
Q9BYG3	NIFK	T234	234	Level1	TVDSQGPTPVCTPTFLERR	897.139	3	26.577	0.0439	HexNAt(1) % 299.1230	8	MKI67 FHA domain-interacting nucleolar phosphoprotein
Q9BYJ9	YTHDF1	S198	198	Level1	IGDVSSSAVK	573.992	3	32.917	0.0015	HexNAt(1) % 299.1230	7	YTH domain-containing family protein 1
Q9BZE9	ASPSCR1	S246	246	Level1b	APAAAPFVPFSGGGQR	763.085	3	16.335	-0.0002	HexNAt(1)TMT6plex(1) % 528.2859	11	Tether containing UBX domain for GLUT4
Q9BZE9	ASPSCR1	S246	246	Level1b	APAAAPFVPFSGGGQR	763.417	3	21.738	1.0042	HexNAt(1)TMT6plex(1) % 528.2859	11	Tether containing UBX domain for GLUT4
Q9GZM5	YIPF3	S349	349	Level1	AVAVTLQSH	561.659	3	32.526	0.0006	HexNAt(1)TMT6plex(1) % 528.2859	8	Protein YIPF3
Q9GZM5	YIPF3	S349	349	Level1	AVAVTLQSH	561.657	3	32.503	-0.0008	HexNAt(1)TMT6plex(1) % 528.2859	8	Protein YIPF3
Q9GZU2	PEG3	S1550	1550	Level1	ASTSTGGANQADEK	775.073	3	26.403	-0.0025	HexNAt(1)TMT6plex(1) % 528.2859	2	Paternally-expressed gene 3 protein
Q9GZU2	PEG3	S1550	1550	Level1	ASTSTGGANQADEK	775.075	3	42.73	-0.0025	HexNAt(1)TMT6plex(1) % 528.2859	2	Paternally-expressed gene 3 protein
Q9H1B7	IRF2BPL	S219	219	Level1	QSPNSSSAAASVASR	726.715	3	24.996	1.0026	HexNAt(1)TMT6plex(1) % 528.2859	6	Probable E3 ubiquitin-protein ligase IRF2BPL
Q9H479	FN3K	S101	101	Level1	SLSSQASK	598.679	3	10.433	-0.0093	HexNAt(1)TMT6plex(1) % 528.2859	7	Fructosamine-3-kinase
Q9H4A3	WNK1	S1849	1849	Level1	EGPVLATSSGAGVFK	726.404	3	19.875	-0.0005	HexNAt(1) % 299.1230	8	Serine/threonine-protein kinase WNK1
Q9H4A3	WNK1	S1863	1863	Level1b	FQVSVAADGAQK	736.416	3	27.051	-0.0001	HexNAt(1)TMT6plex(1) % 528.2859	4	Serine/threonine-protein kinase WNK1
Q9H4A3	WNK1	S1863	1863	Level1b	FQVSVAADGAQK	736.417	3	34.232	-0.0001	HexNAt(1)TMT6plex(1) % 528.2859	4	Serine/threonine-protein kinase WNK1
Q9H4A3	WNK1	S1863	1863	Level1b	FQVSVAADGAQK	736.418	3	21.195	0.0002	HexNAt(1)TMT6plex(1) % 528.2859	4	Serine/threonine-protein kinase WNK1
Q9H4A3	WNK1	S2377	2377	Level1	SISNPPGSNLR	557.299	3	19.074	0.0001	HexNAt(1) % 299.1230	8	Serine/threonine-protein kinase WNK1
Q9H4I2	ZHX3	T735	735	Level1b	VTEANGR	501.947	3	17.622	0.0004	HexNAt(1)TMT6plex(1) % 528.2859	2	Zinc fingers and homeoboxes protein 3
Q9H6S3	EPS8L2	S231	231	Level1	VGPQVPLSEPGFR	714.067	3	18.198	-0.001	HexNAt(1)TMT6plex(1) % 528.2859	8	Epidermal growth factor receptor kinase substrate 8-like protein 2
Q9H6W3	RIOX1	S126	126	Level1b	LVPASAPPAR	579.345	3	16.172	-0.0019	HexNAt(1)TMT6plex(1) % 528.2859	5	Ribosomal oxygenase 1
Q9HAU0	PLEKHA5	S382	382	Level1b	IVNVSLADLR	619.705	3	18.416	-0.0014	HexNAt(1)TMT6plex(1) % 528.2859	5	Pleckstrin homology domain-containing family A member 5
Q9HAU0	PLEKHA5	S382	382	Level1b	IVNVSLADLR	929.555	2	20.75	1.0024	HexNAt(1)TMT6plex(1) % 528.2859	5	Pleckstrin homology domain-containing family A member 5
Q9HAU0	PLEKHA5	S382	382	Level1b	IVNVSLADLR	619.705	3	21.255	-0.0001	HexNAt(1)TMT6plex(1) % 528.2859	5	Pleckstrin homology domain-containing family A member 5
Q9HAU0	PLEKHA5	S382	382	Level1b	IVNVSLADLR	620.039	3	21.08	1.0032	HexNAt(1)TMT6plex(1) % 528.2859	5	Pleckstrin homology domain-containing family A member 5
Q9HAU0	PLEKHA5	S382	382	Level1b	IVNVSLADLR	619.705	3	26.742	-0.0001	HexNAt(1)TMT6plex(1) % 528.2859	5	Pleckstrin homology domain-containing family A member 5
Q9HAU0	PLEKHA5	S382	382	Level1b	IVNVSLADLR	619.704	3	17.768	0.0007	HexNAt(1)TMT6plex(1) % 528.2859	5	Pleckstrin homology domain-containing family A member 5
Q9HAU0	PLEKHA5	S382	382	Level1	IVNVSLADLR	543.315	3	35.958	-0.001	HexNAt(1) % 299.1230	5	Pleckstrin homology domain-containing family A member 5
Q9HAU0	PLEKHA5	S382	382	Level1	IVNVSLADLR	543.315	3	27.455	-0.0004	HexNAt(1) % 299.1230	5	Pleckstrin homology domain-containing family A member 5
Q9HAV4	XPO5	S1125	1125	Level1	DSLDQFDCK	686.691	3	17.045	1.0051	HexNAt(1)TMT6plex(1) % 528.2859	2	Exportin-5
Q9HC07	TMEM165	T80	80	Level1	IFTPAAPVHTNK	571.336	4	30.049	0.0009	HexNAt(1)TMT6plex(1) % 528.2859	10	Putative divalent cation/proton antiporter TMEM165
Q9HCK8	CHD8	T2523	2523	Level1	APGYPSSPVTTASGTTLR	840.786	3	21.473	-0.0016	HexNAt(1)TMT6plex(1) % 528.2859	11	Chromodomain-helicase-DNA-binding protein 8
Q9HCK8	CHD8	T2523	2523	Level1	APGYPSSPVTTASGTTLR	841.12	3	18.382	1.0003	HexNAt(1)TMT6plex(1) % 528.2859	11	Chromodomain-helicase-DNA-binding protein 8
Q9NR12	PDLIM7	S89	89	Level1b	AQPVQSKPQK	582.356	4	18.159	-0.0002	HexNAt(1)TMT6plex(1) % 528.2859	6	PDZ and LIM domain protein 7
Q9NR12	PDLIM7	S89	89	Level1	AQPVQSKPQK	776.139	3	31.589	-0.0004	HexNAt(1)TMT6plex(1) % 528.2859	6	PDZ and LIM domain protein 7
Q9NR12	PDLIM7	S89	89	Level1	AQPVQSKPQK	582.357	4	19.221	-0.0004	HexNAt(1)TMT6plex(1) % 528.2859	6	PDZ and LIM domain protein 7
Q9NR12	PDLIM7	S89	89	Level1	AQPVQSKPQK	776.474	3	27.345	1.0035	HexNAt(1)TMT6plex(1) % 528.2859	6	PDZ and LIM domain protein 7
Q9NR12	PDLIM7	S89	89	Level1	AQPVQSKPQK	582.357	4	19.595	0.0003	HexNAt(1)TMT6plex(1) % 528.2859	6	PDZ and LIM domain protein 7
Q9NR12	PDLIM7	S89	89	Level1	AQPVQSKPQK	582.357	4	27.052	-0.0009	HexNAt(1)TMT6plex(1) % 528.2859	6	PDZ and LIM domain protein 7
Q9NR12	PDLIM7	S89	89	Level1	AQPVQSKPQK	582.356	4	23.228	-0.0002	HexNAt(1)TMT6plex(1) % 528.2859	6	PDZ and LIM domain protein 7
Q9NR12	PDLIM7	S89	89	Level1	AQPVQSK	582.015	3	23.467	-0.0008	HexNAt(1)TMT6plex(1) % 528.2859	6	PDZ and LIM domain protein 7
Q9NYJ8	TAB2	T171	171	Level1	GTSSLSQQTPR	640.349	3	26.413	0.0004	HexNAt(1)TMT6plex(1) % 528.2859	9	TGF-beta-activated kinase 1 and MAP3K7-binding protein 2
Q9NYJ8	TAB2	T171	171	Level1	GTSSLSQQTPR	640.348	3	34.058	0.0013	HexNAt(1)TMT6plex(1) % 528.2859	9	TGF-beta-activated kinase 1 and MAP3K7-binding protein 2
Q9NYJ8	TAB2	T460	460	Level1	VVVTQPNTK	658.392	3	16.527	0.9841	HexNAt(1)TMT6plex(1) % 528.2859	8	TGF-beta-activated kinase 1 and MAP3K7-binding protein 2
Q9NYJ8	TAB2	T460	460	Level1	VVVTQPNTK	987.095	2	24.141	1.0028	HexNAt(1)TMT6plex(1) % 528.2859	8	TGF-beta-activated kinase 1 and MAP3K7-binding protein 2
Q9NYJ8	TAB2	T460	460	Level1	VVVTQPNTK	493.801	4	22.027	0.0008	HexNAt(1)TMT6plex(1) % 528.2859	8	TGF-beta-activated kinase 1 and MAP3K7-binding protein 2
Q9NYJ8	TAB2	T460	460	Level1	VVVTQPNTK	658.066	3	27.098	-0.001	HexNAt(1)TMT6plex(1) % 528.2859	8	TGF-beta-activated kinase 1 and MAP3K7-binding protein 2
Q9NYJ8	TAB2	T460	460	Level1	VVVTQPNTK	658.066	3	24.603	0.0021	HexNAt(1)TMT6plex(1) % 528.2859	8	TGF-beta-activated kinase 1 and MAP3K7-binding protein 2
Q9NYK5	MRPL39	T338	338	Level1	ATEECTST	799.891	2	16.109	-0.0018	HexNAt(1)TMT6plex(1) % 528.2859	8	Large ribosomal subunit protein mL39
Q9NYV4	CDK12	S593	593	Level1	TSAVSSQANSQPPVQVSVK	891.15	3	35.974	-0.0032	HexNAt(1) % 299.1230	2	Cyclin-dependent kinase 12
Q9NYV4	CDK12	S593	593	Level1	TSAVSSQANSQPPVQVSVK	891.148	3	22.452	-0.0032	HexNAt(1) % 299.1230	2	Cyclin-dependent kinase 12
Q9NYV4	CDK12	S593	593	Level1	TSAVSSQANSQPPVQVSVK	967.864	3	17.509	0.9811	HexNAt(1)TMT6plex(1) % 528.2859	2	Cyclin-dependent kinase 12
Q9NYV4	CDK12	S608	608	Level1	TSAVSSQANSQPPVQVSVK	725.906	4	41.859	0.0002	HexNAt(1)TMT6plex(1) % 528.2859	17	Cyclin-dependent kinase 12
Q9NYV4	CDK12	S608	608	Level1	TSAVSSQANSQPPVQVSVK	891.15	3	39.184	-0.0032	HexNAt(1) % 299.1230	17	Cyclin-dependent kinase 12
Q9NYV4	CDK12	S608	608	Level1	TSAVSSQANSQPPVQVSVK	891.148	3	39.121	-0.0032	HexNAt(1) % 299.1230	17	Cyclin-dependent kinase 12
Q9NYV4	CDK12	S608	608	Level1	TSAVSSQANSQPPVQVSVK	725.906	4	41.741	0.0002	HexNAt(1)TMT6plex(1) % 528.2859	17	Cyclin-dependent kinase 12
Q9NZM4	BICRA	S444	444	Level1	QPPATTTGAAPPQPPGALSK	958.542	3	17.767	0.0048	HexNAt(1)TMT6plex(1) % 528.2859	19	BRD4-interacting chromatin-remodeling complex-associated protein
Q9P1Y5	CAMSAP3	T338	338	Level1	GTEASPPQNNSGSSSPVFTFR	975.487	3	26.505	0.0031	HexNAt(1)TMT6plex(1) % 528.2859	2	Calmodulin-regulated spectrin-associated protein 3
Q9P219	CCDC88C	S1523	1523	Level1	TCSTSATTTAPSNSTPIAR	894.455	3	12.355	-0.0023	HexNAt(1)TMT6plex(1) % 528.2859	5	Protein Daple
Q9P267	MBD5	S1097	1097	Level1b	AVVDAASK	583.014	3	26.03	-0.0045	HexNAt(1)TMT6plex(1) % 528.2859	7	Methyl-CpG-binding domain protein 5
Q9P267	MBD5	S1097	1097	Level1b	AVVDAASK	583.014	3	25.568	0.0026	HexNAt(1)TMT6plex(1) % 528.2859	7	Methyl-CpG-binding domain protein 5
Q9P2T1	GMPR2	S345	345	Level1	VTQQVNPIFSEAC	751.058	3	20.529	1.0051	HexNAt(1)TMT6plex(1) % 528.2859	10	GMP reductase 2
Q9UBN6	TNFRSF10D	T68	68	Level1b	QDEVPQQTVAPQQQR	837.11	3	18.618	0.0031	HexNAt(1)TMT6plex(1) % 528.2859	8	Tumor necrosis factor receptor superfamily member 10D
Q9UBN6	TNFRSF10D	T68	68	Level1	QDEVPQQTVAPQQQR	837.107	3	18.23	0.0026	HexNAt(1)TMT6plex(1) % 528.2859	8	Tumor necrosis factor receptor superfamily member 10D
Q9UBN6	TNFRSF10D	T68	68	Level1	QDEVPQQTVAPQQQR	837.111	3	28.757	-0.0074	HexNAt(1)TMT6plex(1) % 528.2859	8	Tumor necrosis factor receptor superfamily member 10D
Q9UBP0	SPAST	S205	205	Level1	MQPVLPFSK	678.733	3	19.879	0.9987	HexNAt(1)TMT6plex(1) % 528.2859	8	Spastin
Q9UET6	FTSJ1	S298	298	Level1	EIRPQDCPISR	532.789	4	23.239	-0.0003	HexNAt(1)TMT6plex(1) % 528.2859	10	tRNA (cytidine(32)/guanosine(34)-2'-O)-methyltransferase
Q9UET6	FTSJ1	S298	298	Level1b	EIRPQDCPISR	532.79	4	17.822	0.0004	HexNAt(1)TMT6plex(1) % 528.2859	10	tRNA (cytidine(32)/guanosine(34)-2'-O)-methyltransferase
Q9UHB6	LIMA1	Y274	274	Level1	YQAAVSK	585.012	3	19.086	-0.0007	HexNAt(1)TMT6plex(1) % 528.2859	1	LIM domain and actin-binding protein 1
Q9UHG3	PCYOX1	T290	290	Level1	YTGNPTK	589.672	3	17.104	-0.0002	HexNAt(1)TMT6plex(1) % 528.2859	6	Prenylcysteine oxidase 1
Q9UIF9	BAZ2A	S1027	1027	Level1b	SEVEMEGPEECLGRR	769.376	3	15.834	0.0408	HexNAt(1) % 299.1230	1	Bromodomain adjacent to zinc finger domain protein 2A
Q9UIF9	BAZ2A	S1027	1027	Level1b	SEVEMEGPEECLGRR	769.378	3	15.505	0.0435	HexNAt(1) % 299.1230	1	Bromodomain adjacent to zinc finger domain protein 2A
Q9UIF9	BAZ2A	S1027	1027	Level1b	SEVEMEGPEECLGRR	769.376	3	15.634	0.0439	HexNAt(1) % 299.1230	1	Bromodomain adjacent to zinc finger domain protein 2A
Q9UIU6	SIX4	S649	649	Level1	DIADSQPMSAPVASK	835.12	3	17.339	0.0002	HexNAt(1)TMT6plex(1) % 528.2859	14	Homeobox protein SIX4
Q9UKD1	GMEB2	T408	408	Level1	VVSTLPSTVLGK	653.393	3	16.777	-0.001	HexNAt(1) % 299.1230	8	Glucocorticoid modulatory element-binding protein 2
Q9UKD1	GMEB2	T408	408	Level1	VVSTLPSTVLGK	729.784	3	17.91	0.0004	HexNAt(1)TMT6plex(1) % 528.2859	8	Glucocorticoid modulatory element-binding protein 2
Q9UKD1	GMEB2	T408	408	Level1	VVSTLPSTVLGK	729.783	3	24.121	-0.0003	HexNAt(1)TMT6plex(1) % 528.2859	8	Glucocorticoid modulatory element-binding protein 2
Q9UKD1	GMEB2	T408	408	Level1	VVSTLPSTVLGK	729.783	3	20.63	0.0002	HexNAt(1)TMT6plex(1) % 528.2859	8	Glucocorticoid modulatory element-binding protein 2
Q9UKY1	ZHX1	S452	452	Level1	SQVPAAQPTAETKPATAAVPTSQSVK	757.031	5	43.023	0.0038	HexNAt(1)TMT6plex(1) % 528.2859	24	Zinc fingers and homeoboxes protein 1
Q9UKY1	ZHX1	S452	452	Level1	SQVPAAQPTAETKPATAAVPTSQSVK	757.031	5	53.062	0.0017	HexNAt(1)TMT6plex(1) % 528.2859	24	Zinc fingers and homeoboxes protein 1
Q9ULL5	PRR12	S671	671	Level1	TSGADGLVGEDGAADASK	793.399	3	26.686	0.0029	HexNAt(1) % 299.1230	17	Proline-rich protein 12
Q9ULL5	PRR12	S671	671	Level1	TSGADGLVGEDGAADASK	793.4	3	19.954	0.0005	HexNAt(1) % 299.1230	17	Proline-rich protein 12
Q9ULL5	PRR12	S671	671	Level1	TSGADGLVGEDGAADASK	793.399	3	20.191	0.0005	HexNAt(1) % 299.1230	17	Proline-rich protein 12
Q9ULL5	PRR12	S671	671	Level1	TSGADGLVGEDGAADASK	869.787	3	43.8	-0.001	HexNAt(1)TMT6plex(1) % 528.2859	17	Proline-rich protein 12
Q9ULM3	YEATS2	S670	670	Level1b	QAVAISGGQILVAK	781.479	3	13.917	1.0034	HexNAt(1)TMT6plex(1) % 528.2859	6	YEATS domain-containing protein 2
Q9ULM3	YEATS2	S670	670	Level1b	QAVAISGGQILVAK	781.145	3	16.106	0.0014	HexNAt(1)TMT6plex(1) % 528.2859	6	YEATS domain-containing protein 2
Q9ULM3	YEATS2	T723	723	Level1b	AQVTAAGPQK	653.052	3	25.855	-0.002	HexNAt(1)TMT6plex(1) % 528.2859	4	YEATS domain-containing protein 2
Q9ULM3	YEATS2	T723	723	Level1b	AQVTAAGPQK	653.385	3	30.032	1.0032	HexNAt(1)TMT6plex(1) % 528.2859	4	YEATS domain-containing protein 2
Q9ULM3	YEATS2	T723	723	Level1b	AQVTAAGPQK	653.052	3	28.155	0.0002	HexNAt(1)TMT6plex(1) % 528.2859	4	YEATS domain-containing protein 2
Q9ULM3	YEATS2	S939	939	Level1	TVPATSQLSK	673.4	3	13.92	-0.0015	HexNAt(1)TMT6plex(1) % 528.2859	9	YEATS domain-containing protein 2
Q9ULX6	AKAP8L	S130	130	Level1	YDSYESCDSR	680.314	3	12.151	0.0093	HexNAt(1)TMT6plex(1) % 528.2859	9	A-kinase anchor protein 8-like
Q9UPA5	BSN	S1927	1927	Level1	SMADAAPPGQSSSPFYGPR	894.111	3	16.313	-0.0001	HexNAt(1)TMT6plex(1) % 528.2859	1	Protein bassoon
Q9UPW6	SATB2	S449	449	Level1	SMNPNVSMVSSASSSPSSSR	919.785	3	21.888	1.0002	HexNAt(1)TMT6plex(1) % 528.2859	10	DNA-binding protein SATB2
Q9UQ35	SRRM2	S2335	2335	Level1	TPQAPASANLVGPR	636.356	3	22.532	0.0276	HexNAt(1) % 299.1230	7	Serine/arginine repetitive matrix protein 2
Q9UQ35	SRRM2	S2335	2335	Level1	TPQAPASANLVGPR	636.35	3	25.006	0.0277	HexNAt(1) % 299.1230	7	Serine/arginine repetitive matrix protein 2
Q9UQ35	SRRM2	S2335	2335	Level1	TPQAPASANLVGPR	712.736	3	25.716	0.0008	HexNAt(1)TMT6plex(1) % 528.2859	7	Serine/arginine repetitive matrix protein 2
Q9Y2W1	THRAP3	T954	954	Level1	DNIQPTTE	837.938	2	22.245	-0.0007	HexNAt(1)TMT6plex(1) % 528.2859	7	Thyroid hormone receptor-associated protein 3
Q9Y2X9	ZNF281	S107	107	Level1	EPAASAAAFPSQR	687.37	3	41.776	0.0025	HexNAt(1)TMT6plex(1) % 528.2859	5	Zinc finger protein 281
Q9Y2X9	ZNF281	T888	888	Level1	TPTSQSYR	489.919	3	20.936	-0.0017	HexNAt(1) % 299.1230	1	Zinc finger protein 281
Q9Y467	SALL2	T253	253	Level1	TLASSSSSSSSSSGAETPK	839.426	3	13.775	1.01	HexNAt(1) % 299.1230	1	Sal-like protein 2
Q9Y4C1	KDM3A	S860	860	Level1b	CLPPLPPLSK	703.423	3	17.681	-0.0001	HexNAt(1)TMT6plex(1) % 528.2859	9	Lysine-specific demethylase 3A
Q9Y4C1	KDM3A	S860	860	Level1b	CLPPLPPLSK	703.423	3	24.446	-0.0001	HexNAt(1)TMT6plex(1) % 528.2859	9	Lysine-specific demethylase 3A
Q9Y4C1	KDM3A	S860	860	Level1b	CLPPLPPLSK	703.422	3	23.817	-0.002	HexNAt(1)TMT6plex(1) % 528.2859	9	Lysine-specific demethylase 3A
Q9Y4C1	KDM3A	S860	860	Level1b	CLPPLPPLSK	703.756	3	23.863	0.999	HexNAt(1)TMT6plex(1) % 528.2859	9	Lysine-specific demethylase 3A
Q9Y4C1	KDM3A	S860	860	Level1b	CLPPLPPLSK	703.423	3	23.722	-0.003	HexNAt(1)TMT6plex(1) % 528.2859	9	Lysine-specific demethylase 3A
Q9Y4L1	HYOU1	T871	871	Level1	NATLAEQAK	645.043	3	29.391	1.0059	HexNAt(1)TMT6plex(1) % 528.2859	3	Hypoxia up-regulated protein 1
Q9Y4L1	HYOU1	T871	871	Level1b	NATLAEQAK	644.707	3	28.412	0.0015	HexNAt(1)TMT6plex(1) % 528.2859	3	Hypoxia up-regulated protein 1
Q9Y4L1	HYOU1	T871	871	Level1b	NATLAEQAK	644.708	3	18.923	0.0015	HexNAt(1)TMT6plex(1) % 528.2859	3	Hypoxia up-regulated protein 1
Q9Y580	RBM7	T120	120	Level1	TMDNMTSSAQIIQR	790.403	3	13.217	-0.0005	HexNAt(1)TMT6plex(1) % 528.2859	1	RNA-binding protein 7
Q9Y580	RBM7	S126	126	Level1	TMDNMTSSAQIIQR	795.736	3	11.117	-0.001	HexNAt(1)TMT6plex(1) % 528.2859	7	RNA-binding protein 7
Q9Y6R4	MAP3K4	S201	201	Level1b	LPVSVPMPIAR	646.385	3	19.752	-0.0013	HexNAt(1)TMT6plex(1) % 528.2859	4	Mitogen-activated protein kinase kinase kinase 4
Q9Y6X8	ZHX2	S516	516	Level1b	DQLAIAASR	567.993	3	20.327	0.0013	HexNAt(1)TMT6plex(1) % 528.2859	8	Zinc fingers and homeoboxes protein 2

## Sheet: Sheet3
Table S5C. Identification of O-GlcNAcylation sites in Jurkat cells
UniProt Accession	Gene Symbol	Site	Site Position	O-Pair Localization Level	Peptide	Obs. m/z	Precursor Charge	Hyperscore	Delta Mass	Total Glycan Composition	Glycosite Position in Peptide	Protein Annotation
A2RRP1	NBAS	S1401	1401	Level1	AVQEDEVGVPGSNSADLLR	905.143	3	28.769	0.0007	HexNAt(1)TMT6plex(1) % 528.2859	12	NBAS subunit of NRZ tethering complex
A2RRP1	NBAS	S1401	1401	Level1	AVQEDEVGVPGSNSADLLR	905.481	3	18.288	1.0036	HexNAt(1)TMT6plex(1) % 528.2859	12	NBAS subunit of NRZ tethering complex
A3KN83	SBNO1	T108	108	Level1	TPPVTTNR	471.927	3	13.605	-0.0082	HexNAt(1) % 299.1230	1	Protein strawberry notch homolog 1
O00151	PDLIM1	S250	250	Level1b	VAASIGNAQK	649.054	3	12.907	0.0002	HexNAt(1)TMT6plex(1) % 528.2859	4	PDZ and LIM domain protein 1
O00233	PSMD9	Y62	62	Level1	GIGMNEPLVDCEGYPR	841.751	3	16.949	0.003	HexNAt(1)TMT6plex(1) % 528.2859	14	26S proteasome non-ATPase regulatory subunit 9
O00268	TAF4	S413	413	Level1	GAAGAVTQSLSR	625.685	3	17.45	-0.0021	HexNAt(1)TMT6plex(1) % 528.2859	11	Transcription initiation factor TFIID subunit 4
O00268	TAF4	S528	528	Level1	QVSQAQTTVQPSATLQR	791.089	3	65.137	-0.001	HexNAt(1) % 299.1230	3	Transcription initiation factor TFIID subunit 4
O00268	TAF4	S528	528	Level1	QVSQAQTTVQPSATLQR	791.425	3	15.266	1.009	HexNAt(1) % 299.1230	3	Transcription initiation factor TFIID subunit 4
O00268	TAF4	S528	528	Level1	QVSQAQTTVQPSATLQR	867.475	3	34.807	0.0004	HexNAt(1)TMT6plex(1) % 528.2859	3	Transcription initiation factor TFIID subunit 4
O00268	TAF4	S528	528	Level1	QVSQAQTTVQPSATLQR	867.476	3	14.462	-0.001	HexNAt(1)TMT6plex(1) % 528.2859	3	Transcription initiation factor TFIID subunit 4
O00268	TAF4	T539	539	Level1	QVSQAQTTVQPSATLQR	867.811	3	33.808	0.9992	HexNAt(1)TMT6plex(1) % 528.2859	14	Transcription initiation factor TFIID subunit 4
O00268	TAF4	T539	539	Level1	QVSQAQTTVQPSATLQR	867.474	3	39.086	-0.001	HexNAt(1)TMT6plex(1) % 528.2859	14	Transcription initiation factor TFIID subunit 4
O00268	TAF4	T539	539	Level1	QVSQAQTTVQPSATLQR	867.475	3	32.274	-0.0047	HexNAt(1)TMT6plex(1) % 528.2859	14	Transcription initiation factor TFIID subunit 4
O00268	TAF4	T539	539	Level1	QVSQAQTTVQPSATLQR	1300.71	2	46.53	-0.0049	HexNAt(1)TMT6plex(1) % 528.2859	14	Transcription initiation factor TFIID subunit 4
O00268	TAF4	T539	539	Level1	QVSQAQTTVQPSATLQR	650.859	4	42.99	-0.0001	HexNAt(1)TMT6plex(1) % 528.2859	14	Transcription initiation factor TFIID subunit 4
O00268	TAF4	T539	539	Level1	QVSQAQTTVQPSATLQR	867.476	3	39.143	-0.002	HexNAt(1)TMT6plex(1) % 528.2859	14	Transcription initiation factor TFIID subunit 4
O00571	DDX3X	S610	610	Level1	QSSGASSSSFSSSR	707.019	3	42.479	-0.0002	HexNAt(1)TMT6plex(1) % 528.2859	7	ATP-dependent RNA helicase DDX3X
O14497	ARID1A	S709	709	Level1	GPSPSPVGSPASVAQSR	780.089	3	14.203	-0.0005	HexNAt(1)TMT6plex(1) % 528.2859	16	AT-rich interactive domain-containing protein 1A
O14686	KMT2D	S2402	2402	Level1	SLPSDPFSR	511.934	3	18.835	0	HexNAt(1) % 299.1230	1	Histone-lysine N-methyltransferase 2D
O14686	KMT2D	S2402	2402	Level1	SLPSDPFSR	511.934	3	32.449	0.0001	HexNAt(1) % 299.1230	1	Histone-lysine N-methyltransferase 2D
O14686	KMT2D	S2402	2402	Level1	SLPSDPFSR	511.933	3	20.731	-0.0021	HexNAt(1) % 299.1230	1	Histone-lysine N-methyltransferase 2D
O14686	KMT2D	S2402	2402	Level1	SLPSDPFSR	511.933	3	32.064	-0.0004	HexNAt(1) % 299.1230	1	Histone-lysine N-methyltransferase 2D
O14686	KMT2D	S2402	2402	Level1	SLPSDPFSR	511.933	3	25.315	-0.0005	HexNAt(1) % 299.1230	1	Histone-lysine N-methyltransferase 2D
O14686	KMT2D	S2402	2402	Level1	SLPSDPFSR	511.933	3	27.616	-0.0004	HexNAt(1) % 299.1230	1	Histone-lysine N-methyltransferase 2D
O14686	KMT2D	S2402	2402	Level1	SLPSDPFSR	511.933	3	19.728	-0.0002	HexNAt(1) % 299.1230	1	Histone-lysine N-methyltransferase 2D
O15047	SETD1A	S282	282	Level1	GSTPYSQDSAYSSSTTSTSFKPR	857.935	4	15.595	-0.0001	HexNAt(1)TMT6plex(1) % 528.2859	6	Histone-lysine N-methyltransferase SETD1A
O15067	PFAS	S513	513	Level1b	GNPICSLHDQGAGGNGNVLK	749.646	4	26.813	0.9841	HexNAt(1)TMT6plex(1) % 528.2859	6	Phosphoribosylformylglycinamidine synthase
O15067	PFAS	S513	513	Level1b	GNPICSLHDQGAGGNGNVLK	749.645	4	31.898	0.9838	HexNAt(1)TMT6plex(1) % 528.2859	6	Phosphoribosylformylglycinamidine synthase
O15117	FYB1	S155	155	Level1	SGPTPPTSENEQK	787.087	3	25.286	1.0034	HexNAt(1)TMT6plex(1) % 528.2859	1	FYN-binding protein 1
O15372	EIF3H	S14	14	Level1	EGTGSTATSSSSTAGAAGK	872.124	3	59.939	-0.0003	HexNAt(1)TMT6plex(1) % 528.2859	9	Eukaryotic translation initiation factor 3 subunit H
O15372	EIF3H	S14	14	Level1	EGTGSTATSSSSTAGAAGK	872.456	3	38.149	1.0024	HexNAt(1)TMT6plex(1) % 528.2859	9	Eukaryotic translation initiation factor 3 subunit H
O15498	YKT6	S172	172	Level1b	LDDLVSK	592.688	3	14.997	0.0004	HexNAt(1)TMT6plex(1) % 528.2859	6	Synaptobrevin homolog YKT6
O15498	YKT6	S172	172	Level1b	LDDLVSK	592.688	3	20.903	-0.0002	HexNAt(1)TMT6plex(1) % 528.2859	6	Synaptobrevin homolog YKT6
O15530	PDPK1	Y333	333	Level1	RLGCEEMEGYGPLK	657.094	4	13.454	-0.0184	HexNAt(1)TMT6plex(1) % 528.2859	10	3-phosphoinositide-dependent protein kinase 1
O43151	TET3	T431	431	Level1	TEFPEAWGTDTPPATPR	877.781	3	13.282	1.0065	HexNAt(1)TMT6plex(1) % 528.2859	1	Methylcytosine dioxygenase TET3
O43314	PPIP5K2	S326	326	Level1	ANGQSYVCDVNGFSFVK	720.374	4	14.572	0.0026	HexNAt(1)TMT6plex(1) % 528.2859	14	Inositol hexakisphosphate and diphosphoinositol-pentakisphosphate kinase 2
O43379	WDR62	S1081	1081	Level1b	ALGDVEASEAEDHFFNPR	691.345	4	18.338	1.0014	HexNAt(1)TMT6plex(1) % 528.2859	8	WD repeat-containing protein 62
O43426	SYNJ1	S1385	1385	Level1	SQSQENMR	579.629	3	31.837	-0.0086	HexNAt(1)TMT6plex(1) % 528.2859	3	Synaptojanin-1
O43426	SYNJ1	S1385	1385	Level1	SQSQENMR	579.63	3	24.375	0.0012	HexNAt(1)TMT6plex(1) % 528.2859	3	Synaptojanin-1
O43493	TGOLN2	S126	126	Level1	SHPELQTPK	675.044	3	11.023	-0.0372	HexNAt(1)TMT6plex(1) % 528.2859	1	Trans-Golgi network integral membrane protein 2
O43493	TGOLN2	S150	150	Level1	SGAEAQTPEDSPNR	739.373	3	26.245	0.004	HexNAt(1)TMT6plex(1) % 528.2859	11	Trans-Golgi network integral membrane protein 2
O43493	TGOLN2	T202	202	Level1	SGAEDQTPKDVPNK	676.129	4	11.785	0.009	HexNAt(1)TMT6plex(1) % 528.2859	7	Trans-Golgi network integral membrane protein 2
O43719	HTATSF1	S467	467	Level1	EAEEGCPEKESEEGCPK	781.891	4	18.111	0.9909	HexNAt(1)TMT6plex(1) % 528.2859	11	17S U2 SnRNP complex component HTATSF1
O43719	HTATSF1	S467	467	Level1	EAEEGCPEKESEEGCPKR	777.642	4	16.413	0.0371	HexNAt(1) % 299.1230	11	17S U2 SnRNP complex component HTATSF1
O43847	NRDC	S76	76	Level1	STCSCPDLQPNGQDLGENSR	979.79	3	24.668	1.9904	HexNAt(1)TMT6plex(1) % 528.2859	19	Nardilysin
O60313	OPA1	T759	759	Level1	DTENAIENMVGPDWK	902.46	3	15.035	-0.0325	HexNAt(1)TMT6plex(1) % 528.2859	2	Dynamin-like GTPase OPA1, mitochondrial
O60476	MAN1A2	T139	139	Level1	AEIQTEK	602.351	3	22.378	-0.0003	HexNAt(1)TMT6plex(1) % 528.2859	5	Mannosyl-oligosaccharide 1,2-alpha-mannosidase IB
O60476	MAN1A2	T139	139	Level1	AEIQTEK	602.35	3	23.27	-0.0035	HexNAt(1)TMT6plex(1) % 528.2859	5	Mannosyl-oligosaccharide 1,2-alpha-mannosidase IB
O60476	MAN1A2	T139	139	Level1	AEIQTEK	602.349	3	16.85	-0.0055	HexNAt(1)TMT6plex(1) % 528.2859	5	Mannosyl-oligosaccharide 1,2-alpha-mannosidase IB
O60502	OGA	S405	405	Level1b	QVAHSGAK	595.351	3	27.825	-0.0001	HexNAt(1)TMT6plex(1) % 528.2859	5	Protein O-GlcNAcase
O60502	OGA	S405	405	Level1b	QVAHSGAK	446.765	4	26.562	0.0008	HexNAt(1)TMT6plex(1) % 528.2859	5	Protein O-GlcNAcase
O60675	MAFK	T138	138	Level1	VATTSVITIVK	706.775	3	20.899	0.0034	HexNAt(1)TMT6plex(1) % 528.2859	8	Transcription factor MafK
O60675	MAFK	S153	153	Level1	STELSSTSVPFSAAS	999.993	2	21.633	0.0027	HexNAt(1) % 299.1230	12	Transcription factor MafK
O75179	ANKRD17	T2001	2001	Level1b	RQLFVTVVK	519.828	4	14.547	-0.0037	HexNAt(1)TMT6plex(1) % 528.2859	6	Ankyrin repeat domain-containing protein 17
O75179	ANKRD17	T2001	2001	Level1b	QLFVTVVK	640.735	3	26.304	-0.0004	HexNAt(1)TMT6plex(1) % 528.2859	5	Ankyrin repeat domain-containing protein 17
O75179	ANKRD17	T2001	2001	Level1b	RQLFVTVVK	519.829	4	25.368	-0.0062	HexNAt(1)TMT6plex(1) % 528.2859	6	Ankyrin repeat domain-containing protein 17
O75179	ANKRD17	T2001	2001	Level1b	QLFVTVVK	640.735	3	26.439	0.0003	HexNAt(1)TMT6plex(1) % 528.2859	5	Ankyrin repeat domain-containing protein 17
O75179	ANKRD17	T2001	2001	Level1b	QLFVTVVK	640.735	3	24.004	-0.0001	HexNAt(1)TMT6plex(1) % 528.2859	5	Ankyrin repeat domain-containing protein 17
O75179	ANKRD17	T2001	2001	Level1b	QLFVTVVK	640.736	3	21.966	0.0003	HexNAt(1)TMT6plex(1) % 528.2859	5	Ankyrin repeat domain-containing protein 17
O75179	ANKRD17	T2001	2001	Level1b	QLFVTVVK	641.071	3	25.032	1.0056	HexNAt(1)TMT6plex(1) % 528.2859	5	Ankyrin repeat domain-containing protein 17
O75179	ANKRD17	T2001	2001	Level1b	QLFVTVVK	640.735	3	24.261	-0.0008	HexNAt(1)TMT6plex(1) % 528.2859	5	Ankyrin repeat domain-containing protein 17
O75376	NCOR1	S54	54	Level1	SSHLEVSQASQLLQQQQQQQLR	1107.92	3	41.398	-0.0023	HexNAt(1)TMT6plex(1) % 528.2859	10	Nuclear receptor corepressor 1
O75376	NCOR1	S123	123	Level1b	VSAAVLPLVHPLPEGLR	632.38	4	15.787	1.0006	HexNAt(1)TMT6plex(1) % 528.2859	2	Nuclear receptor corepressor 1
O75376	NCOR1	S123	123	Level1b	VSAAVLPLVHPLPEGLR	632.131	4	22.566	0.0008	HexNAt(1)TMT6plex(1) % 528.2859	2	Nuclear receptor corepressor 1
O75376	NCOR1	S123	123	Level1b	VSAAVLPLVHPLPEGLR	632.131	4	31.572	-0.0012	HexNAt(1)TMT6plex(1) % 528.2859	2	Nuclear receptor corepressor 1
O75376	NCOR1	S123	123	Level1b	VSAAVLPLVHPLPEGLR	632.13	4	29.24	-0.0012	HexNAt(1)TMT6plex(1) % 528.2859	2	Nuclear receptor corepressor 1
O75376	NCOR1	S1154	1154	Level1	ISVESIPSLR	620.033	3	12.716	0.0034	HexNAt(1)TMT6plex(1) % 528.2859	2	Nuclear receptor corepressor 1
O75376	NCOR1	S1266	1266	Level1	ESPVSAPLEGLICR	762.416	3	46.879	-0.0015	HexNAt(1)TMT6plex(1) % 528.2859	5	Nuclear receptor corepressor 1
O75376	NCOR1	S1812	1812	Level1	IMPLPAGGPSISQGLPASR	656.618	4	24.122	1.0038	HexNAt(1)TMT6plex(1) % 528.2859	18	Nuclear receptor corepressor 1
O75376	NCOR1	S2069	2069	Level1	NQVSSQTPQQPPTSTFQNSPSALVSTPVR	1204.61	3	39.144	0.002	HexNAt(1) % 299.1230	4	Nuclear receptor corepressor 1
O75391	SPAG7	S219	219	Level1	QSGEELPPTS	901.471	2	23.251	0.01	HexNAt(1)TMT6plex(1) % 528.2859	2	Sperm-associated antigen 7
O75391	SPAG7	S219	219	Level1	QSGEELPPTS	901.471	2	18.075	0.001	HexNAt(1)TMT6plex(1) % 528.2859	2	Sperm-associated antigen 7
O75964	ATP5MG	T42	42	Level1b	VELVPPTPAEIPR	726.086	3	14.381	0.9881	HexNAt(1)TMT6plex(1) % 528.2859	7	ATP synthase F(0) complex subunit g, mitochondrial
O94900	TOX	S354	354	Level1	TSQPPQLINSK	733.761	3	23.083	-0.0005	HexNAt(1)TMT6plex(1) % 528.2859	10	Thymocyte selection-associated high mobility group box protein TOX
O94900	TOX	S354	354	Level1	TSQPPQLINSK	734.097	3	20.509	1.0034	HexNAt(1)TMT6plex(1) % 528.2859	10	Thymocyte selection-associated high mobility group box protein TOX
O94900	TOX	S354	354	Level1	TSQPPQLINSK	733.762	3	17.357	0.0004	HexNAt(1)TMT6plex(1) % 528.2859	10	Thymocyte selection-associated high mobility group box protein TOX
O94900	TOX	S354	354	Level1	TSQPPQLINSK	733.762	3	25.274	-0.0005	HexNAt(1)TMT6plex(1) % 528.2859	10	Thymocyte selection-associated high mobility group box protein TOX
O94900	TOX	S354	354	Level1	TSQPPQLINSK	734.095	3	27.225	1.0029	HexNAt(1)TMT6plex(1) % 528.2859	10	Thymocyte selection-associated high mobility group box protein TOX
O94900	TOX	S354	354	Level1	TSQPPQLINSK	733.763	3	18.487	-0.0005	HexNAt(1)TMT6plex(1) % 528.2859	10	Thymocyte selection-associated high mobility group box protein TOX
O94979	SEC31A	T1213	1213	Level1b	VVLTQANK	620.382	3	24.602	-0.0041	HexNAt(1)TMT6plex(1) % 528.2859	4	Protein transport protein Sec31A
O95429	BAG4	S184	184	Level1	SSGNSPTPVSR	615.998	3	20.913	-0.0062	HexNAt(1)TMT6plex(1) % 528.2859	10	BAG family molecular chaperone regulator 4
O95487	SEC24B	S315	315	Level1	SSPVVSTVLSGSSGSSSTR	770.73	3	21.857	0.0012	HexNAt(1) % 299.1230	6	Protein transport protein Sec24B
O95487	SEC24B	S315	315	Level1	SSPVVSTVLSGSSGSSSTR	770.727	3	35.178	-0.0046	HexNAt(1) % 299.1230	6	Protein transport protein Sec24B
O95487	SEC24B	S315	315	Level1	SSPVVSTVLSGSSGSSSTR	770.728	3	17.021	-0.0049	HexNAt(1) % 299.1230	6	Protein transport protein Sec24B
O95817	BAG3	S177	177	Level1	SQSPAASDCSSSSSSASLPSSGR	987.134	3	45.692	2.0073	HexNAt(1)TMT6plex(1) % 528.2859	7	BAG family molecular chaperone regulator 3
O95817	BAG3	S177	177	Level1	SQSPAASDCSSSSSSASLPSSGR	986.476	3	25.718	0.0165	HexNAt(1)TMT6plex(1) % 528.2859	7	BAG family molecular chaperone regulator 3
O95817	BAG3	S177	177	Level1	SQSPAASDCSSSSSSASLPSSGR	986.802	3	18.537	0.9938	HexNAt(1)TMT6plex(1) % 528.2859	7	BAG family molecular chaperone regulator 3
P04080	CSTB	S7	7	Level1	MMCGAPSATQPATAETQHIADQVR	1034.15	3	20.628	0.9656	HexNAt(1) % 299.1230	7	Cystatin-B
P04080	CSTB	S7	7	Level1	MMCGAPSATQPATAETQHIADQVR	1039.49	3	24.62	0.9858	HexNAt(1) % 299.1230	7	Cystatin-B
P04080	CSTB	T16	16	Level1	MMCGAPSATQPATAETQHIADQVR	1053.5	3	34.812	1.0078	HexNAt(1) % 299.1230	16	Cystatin-B
P04080	CSTB	T16	16	Level1	MMCGAPSATQPATAETQHIADQVR	1034.5	3	20.437	1.009	HexNAt(1) % 299.1230	16	Cystatin-B
P04080	CSTB	T16	16	Level1	MMCGAPSATQPATAETQHIADQVR	1044.5	3	17.278	0.0334	HexNAt(1) % 299.1230	16	Cystatin-B
P05107	ITGB2	T219	219	Level1	LTNNSNQFQTEVGK	856.134	3	21.76	0.0161	HexNAt(1)TMT6plex(1) % 528.2859	10	Integrin beta-2
P07602	PSAP	T281	281	Level1b	EMPMQTLVPAK	562.564	4	14.36	-0.0096	HexNAt(1)TMT6plex(1) % 528.2859	6	Prosaposin
P07814	EPRS1	Y754	754	Level1	ERPTPSLNNNCTTSEDSLVLYNR	1051.53	3	21.478	1.0317	HexNAt(1) % 299.1230	21	Bifunctional glutamate/proline--tRNA ligase
P08047	SP1	S36	36	Level1b	GVGGNNGGNGNGGGAFSQAR	836.405	3	15.019	1.9688	HexNAt(1)TMT6plex(1) % 528.2859	17	Transcription factor Sp1
P08047	SP1	S36	36	Level1b	GVGGNNGGNGNGGGAFSQAR	836.405	3	17.234	1.9688	HexNAt(1)TMT6plex(1) % 528.2859	17	Transcription factor Sp1
P08047	SP1	S36	36	Level1	GVGGNNGGNGNGGGAFSQAR	836.403	3	21.588	1.962	HexNAt(1)TMT6plex(1) % 528.2859	17	Transcription factor Sp1
P08047	SP1	S36	36	Level1b	GVGGNNGGNGNGGGAFSQAR	836.406	3	17.499	1.9678	HexNAt(1)TMT6plex(1) % 528.2859	17	Transcription factor Sp1
P08047	SP1	S36	36	Level1	GVGGNNGGNGNGGGAFSQAR	836.405	3	23.21	1.9581	HexNAt(1)TMT6plex(1) % 528.2859	17	Transcription factor Sp1
P08575	PTPRC	S609	609	Level1b	RSCNLDEQQELVER	768.728	3	17.251	0.0415	HexNAt(1) % 299.1230	2	Receptor-type tyrosine-protein phosphatase C
P09012	SNRPA	T131	131	Level1	AVQGGGATPVVGAVQGPVPGMPPMTQAPR	880.217	4	21.307	0.9999	HexNAt(1)TMT6plex(1) % 528.2859	8	U1 small nuclear ribonucleoprotein A
P09012	SNRPA	T131	131	Level1	AVQGGGATPVVGAVQGPVPGMPPMTQAPR	879.964	4	21.847	-0.0023	HexNAt(1)TMT6plex(1) % 528.2859	8	U1 small nuclear ribonucleoprotein A
P09012	SNRPA	T131	131	Level1	AVQGGGATPVVGAVQGPVPGMPPMTQAPR	880.217	4	20.438	0.9987	HexNAt(1)TMT6plex(1) % 528.2859	8	U1 small nuclear ribonucleoprotein A
P09012	SNRPA	T131	131	Level1	AVQGGGATPVVGAVQGPVPGMPPMTQAPR	879.966	4	22.454	-0.0037	HexNAt(1)TMT6plex(1) % 528.2859	8	U1 small nuclear ribonucleoprotein A
P09012	SNRPA	T131	131	Level1	AVQGGGATPVVGAVQGPVPGMPPMTQAPR	875.967	4	18.963	-0.0069	HexNAt(1)TMT6plex(1) % 528.2859	8	U1 small nuclear ribonucleoprotein A
P09012	SNRPA	T131	131	Level1	AVQGGGATPVVGAVQGPVPGMPPMTQAPR	875.981	4	22.787	0.0214	HexNAt(1)TMT6plex(1) % 528.2859	8	U1 small nuclear ribonucleoprotein A
P09012	SNRPA	T131	131	Level1	AVQGGGATPVVGAVQGPVPGMPPMTQAPR	875.972	4	23.131	0.0231	HexNAt(1)TMT6plex(1) % 528.2859	8	U1 small nuclear ribonucleoprotein A
P09012	SNRPA	T131	131	Level1	AVQGGGATPVVGAVQGPVPGMPPMTQAPR	876.217	4	17.476	1.0019	HexNAt(1)TMT6plex(1) % 528.2859	8	U1 small nuclear ribonucleoprotein A
P09012	SNRPA	T131	131	Level1	AVQGGGATPVVGAVQGPVPGMPPMTQAPR	872.468	4	20.017	2.0065	HexNAt(1)TMT6plex(1) % 528.2859	8	U1 small nuclear ribonucleoprotein A
P09012	SNRPA	T131	131	Level1	AVQGGGATPVVGAVQGPVPGMPPMTQAPR	871.968	4	14.296	0.0036	HexNAt(1)TMT6plex(1) % 528.2859	8	U1 small nuclear ribonucleoprotein A
P09012	SNRPA	T131	131	Level1	AVQGGGATPVVGAVQGPVPGMPPMTQAPR	876.466	4	21.995	2.0029	HexNAt(1)TMT6plex(1) % 528.2859	8	U1 small nuclear ribonucleoprotein A
P09012	SNRPA	T131	131	Level1	AVQGGGATPVVGAVQGPVPGMPPMTQAPR	876.218	4	24.014	1.0014	HexNAt(1)TMT6plex(1) % 528.2859	8	U1 small nuclear ribonucleoprotein A
P09012	SNRPA	T131	131	Level1	AVQGGGATPVVGAVQGPVPGMPPMTQAPR	871.968	4	41.061	-0.0045	HexNAt(1)TMT6plex(1) % 528.2859	8	U1 small nuclear ribonucleoprotein A
P09012	SNRPA	T148	148	Level1	AVQGGGATPVVGAVQGPVPGMPPMTQAPR	1162.29	3	20.902	-0.0045	HexNAt(1)TMT6plex(1) % 528.2859	25	U1 small nuclear ribonucleoprotein A
P0C2W1	FBXO45	S12	12	Level1	AAPAPGAGAASGGAGCSGGGAGAGAGSGSGAAGAGGR	1076.17	3	44.636	0.0149	HexNAt(1) % 299.1230	11	F-box/SPRY domain-containing protein 1
P0C2W1	FBXO45	S12	12	Level1	AAPAPGAGAASGGAGCSGGGAGAGAGSGSGAAGAGGR	1076.84	3	15.963	2.0127	HexNAt(1) % 299.1230	11	F-box/SPRY domain-containing protein 1
P0C2W1	FBXO45	S12	12	Level1	AAPAPGAGAASGGAGCSGGGAGAGAGSGSGAAGAGGR	1076.5	3	23.566	1.0071	HexNAt(1) % 299.1230	11	F-box/SPRY domain-containing protein 1
P0C7T5	ATXN1L	S55	55	Level1b	GVVVAGQSQAGAR	653.036	3	15.683	0.0009	HexNAt(1)TMT6plex(1) % 528.2859	8	Ataxin-1-like
P0C7T5	ATXN1L	S55	55	Level1	GVVVAGQSQAGAR	653.037	3	27.002	0.0009	HexNAt(1)TMT6plex(1) % 528.2859	8	Ataxin-1-like
P0CG40	SP9	S471	471	Level1b	AAAAAAAAAAAAAAAASAGGK	771.753	3	17.503	-0.0186	HexNAt(1) % 299.1230	17	Transcription factor Sp9
P0CG40	SP9	S471	471	Level1b	AAAAAAAAAAAAAAAASAGGK	771.756	3	18	-0.0117	HexNAt(1) % 299.1230	17	Transcription factor Sp9
P0CG40	SP9	S471	471	Level1b	AAAAAAAAAAAAAAAASAGGK	772.09	3	18.155	0.9951	HexNAt(1) % 299.1230	17	Transcription factor Sp9
P0CG40	SP9	S471	471	Level1b	AAAAAAAAAAAAAAAASAGGK	771.757	3	24.272	-0.0078	HexNAt(1) % 299.1230	17	Transcription factor Sp9
P0CJ78	ZNF865	S94	94	Level1	AEVPSSSSSSSSSSSSSSSSSSSSSSSSSQAK	976.955	4	20.864	0.0017	HexNAt(1)TMT6plex(1) % 528.2859	6	Zinc finger protein 865
P11274	BCR	S150	150	Level1	DDRGPPASVAALR	521.292	4	19.92	0.0015	HexNAt(1)TMT6plex(1) % 528.2859	8	Breakpoint cluster region protein
P11274	BCR	S150	150	Level1b	GPPASVAALR	565.999	3	18.65	-0.0136	HexNAt(1)TMT6plex(1) % 528.2859	5	Breakpoint cluster region protein
P11940	PABPC1	T489	489	Level1	VANTSTQTMGPR	679.358	3	19.059	0.0037	HexNAt(1)TMT6plex(1) % 528.2859	8	Polyadenylate-binding protein 1
P13473	LAMP2	T358	358	Level1b	VQPFNVTQGK	702.076	3	14.042	-0.0013	HexNAt(1)TMT6plex(1) % 528.2859	7	Lysosome-associated membrane glycoprotein 2
P13796	LCP1	T106	106	Level1	EGICAIGGTSEQSSVGTQHSYSEEEK	939.962	4	41.131	0.0017	HexNAt(1)TMT6plex(1) % 528.2859	9	Plastin-2
P15153	RAC2	T182	182	Level1	AVLCPQPTR	581.331	3	24.282	-0.0009	HexNAt(1)TMT6plex(1) % 528.2859	8	Ras-related C3 botulinum toxin substrate 2
P15822	HIVEP1	S703	703	Level1	RLPSTEQDSGR	668.36	3	14.404	-0.001	HexNAt(1)TMT6plex(1) % 528.2859	9	Zinc finger protein 40
P15822	HIVEP1	S1069	1069	Level1	SSEGLQFQNALGCNPSLPK	759.156	4	18.588	-0.001	HexNAt(1)TMT6plex(1) % 528.2859	16	Zinc finger protein 40
P15822	HIVEP1	S1069	1069	Level1	SSEGLQFQNALGCNPSLPK	759.155	4	34.357	-0.0008	HexNAt(1)TMT6plex(1) % 528.2859	16	Zinc finger protein 40
P15822	HIVEP1	S2587	2587	Level1	QTSVASANQVSR	669.032	3	22.557	0.0003	HexNAt(1)TMT6plex(1) % 528.2859	3	Zinc finger protein 40
P15880	RPS2	T293	293	Level1	TQAPAVATT	808.953	2	30.421	-0.0019	HexNAt(1)TMT6plex(1) % 528.2859	9	Small ribosomal subunit protein uS5
P18583	SON	S55	55	Level1b	SLPNEEIVQK	715.082	3	19.861	-0.0005	HexNAt(1)TMT6plex(1) % 528.2859	1	Protein SON
P18583	SON	S55	55	Level1b	SLPNEEIVQK	715.079	3	11.909	-0.0001	HexNAt(1)TMT6plex(1) % 528.2859	1	Protein SON
P18583	SON	S55	55	Level1b	SLPNEEIVQK	715.083	3	13.034	0.0014	HexNAt(1)TMT6plex(1) % 528.2859	1	Protein SON
P20774	OGN	T80	80	Level1b	DEAITPLPPKK	606.87	4	13.998	-0.0008	HexNAt(1)TMT6plex(1) % 528.2859	5	Mimecan
P20774	OGN	T80	80	Level1b	DEAITPLPPK	517.556	4	20.538	-0.0005	HexNAt(1)TMT6plex(1) % 528.2859	5	Mimecan
P20774	OGN	T80	80	Level1b	DEAITPLPPK	689.74	3	18.471	0.0017	HexNAt(1)TMT6plex(1) % 528.2859	5	Mimecan
P20810	CAST	S404	404	Level1b	AAAPAPVSEAVCR	686.036	3	19.52	-0.0003	HexNAt(1)TMT6plex(1) % 528.2859	8	Calpastatin
P20810	CAST	S404	404	Level1b	AAAPAPVSEAVCR	686.038	3	17.376	-0.0015	HexNAt(1)TMT6plex(1) % 528.2859	8	Calpastatin
P21333	FLNA	S2558	2558	Level1	ATCAPQHGAPGPGPADASK	695.369	4	15.318	2.0146	HexNAt(1)TMT6plex(1) % 528.2859	18	Filamin-A
P21333	FLNA	S2558	2558	Level1	ATCAPQHGAPGPGPADASK	694.871	4	21.955	0.019	HexNAt(1)TMT6plex(1) % 528.2859	18	Filamin-A
P28331	NDUFS1	S725	725	Level1	AVTEGAQAVEEPSIC	773.394	3	23.381	-0.0032	HexNAt(1)TMT6plex(1) % 528.2859	13	NADH-ubiquinone oxidoreductase 75 kDa subunit, mitochondrial
P28331	NDUFS1	S725	725	Level1	AVTEGAQAVEEPSIC	773.396	3	23.36	0.0026	HexNAt(1)TMT6plex(1) % 528.2859	13	NADH-ubiquinone oxidoreductase 75 kDa subunit, mitochondrial
P30041	PRDX6	Y89	89	Level1	DINAYNCEEPTEK	761.705	3	15.588	0.0002	HexNAt(1) % 299.1230	5	Peroxiredoxin-6
P30041	PRDX6	Y89	89	Level1	DINAYNCEEPTEK	761.705	3	31.199	0.0002	HexNAt(1) % 299.1230	5	Peroxiredoxin-6
P30041	PRDX6	T95	95	Level1	DINAYNCEEPTEK	838.091	3	25.664	-0.0008	HexNAt(1)TMT6plex(1) % 528.2859	11	Peroxiredoxin-6
P31146	CORO1A	Y25	25	Level1	ADQCYEDVR	619.306	3	17.945	0.0004	HexNAt(1)TMT6plex(1) % 528.2859	5	Coronin-1A
P31629	HIVEP2	T416	416	Level1	SESAEQQISPPNTNAK	896.478	3	27.087	0.0024	HexNAt(1)TMT6plex(1) % 528.2859	13	Transcription factor HIVEP2
P31629	HIVEP2	S549	549	Level1	SNSVPTSSATNLTIPPSLR	900.493	3	17.569	-0.0013	HexNAt(1)TMT6plex(1) % 528.2859	7	Transcription factor HIVEP2
P31629	HIVEP2	S1062	1062	Level1	SFDYGNLSHAPVSGAAASTVSPSR	1046.2	3	18.715	0.9929	HexNAt(1)TMT6plex(1) % 528.2859	13	Transcription factor HIVEP2
P31629	HIVEP2	S1502	1502	Level1b	QGCASEPK	621.669	3	22.862	-0.0025	HexNAt(1)TMT6plex(1) % 528.2859	5	Transcription factor HIVEP2
P33993	MCM7	S678	678	Level1b	FSEAEQR	541.953	3	17.3	-0.0036	HexNAt(1)TMT6plex(1) % 528.2859	2	DNA replication licensing factor MCM7
P33993	MCM7	S678	678	Level1b	FSEAEQR	541.955	3	13.255	-0.001	HexNAt(1)TMT6plex(1) % 528.2859	2	DNA replication licensing factor MCM7
P35453	HOXD13	S25	25	Level1	ADGGGAGGAPASSSSSSVAAAAASGQCR	1041.5	3	56.939	0.0041	HexNAt(1)TMT6plex(1) % 528.2859	12	Homeobox protein Hox-D13
P35453	HOXD13	S26	26	Level1	ADGGGAGGAPASSSSSSVAAAAASGQCR	1041.84	3	55.047	1.0063	HexNAt(1)TMT6plex(1) % 528.2859	13	Homeobox protein Hox-D13
P35453	HOXD13	S30	30	Level1	ADGGGAGGAPASSSSSSVAAAAASGQCR	1041.84	3	47.784	1.0031	HexNAt(1)TMT6plex(1) % 528.2859	17	Homeobox protein Hox-D13
P35658	NUP214	T496	496	Level1	SSATVTGEPPSYSSGSDSSK	973.493	3	13.508	1.0041	HexNAt(1)TMT6plex(1) % 528.2859	6	Nuclear pore complex protein Nup214
P46013	MKI67	T1972	1972	Level1	ELFQTPGHTEESMTDDK	990.167	3	24.417	1.0192	HexNAt(1)TMT6plex(1) % 528.2859	14	Proliferation marker protein Ki-67
P46013	MKI67	T1972	1972	Level1	ELFQTPGHTEESMTDDK	990.163	3	32.202	1.0002	HexNAt(1)TMT6plex(1) % 528.2859	14	Proliferation marker protein Ki-67
P48634	PRRC2A	S1796	1796	Level1	ELTASVTEAIPVSR	744.078	3	27.45	0.001	HexNAt(1)TMT6plex(1) % 528.2859	13	Protein PRRC2A
P49790	NUP153	T1078	1078	Level1b	EEMPATK	597.999	3	13.59	-0.0007	HexNAt(1)TMT6plex(1) % 528.2859	6	Nuclear pore complex protein Nup153
P49790	NUP153	T1078	1078	Level1b	KEEMPATK	538.067	4	13.409	0.0009	HexNAt(1)TMT6plex(1) % 528.2859	7	Nuclear pore complex protein Nup153
P49790	NUP153	T1078	1078	Level1b	KEEMPATK	538.067	4	11.347	0.0004	HexNAt(1)TMT6plex(1) % 528.2859	7	Nuclear pore complex protein Nup153
P49792	RANBP2	S1894	1894	Level1	EGFSIPVSADGFK	704.378	3	19.643	0.0002	HexNAt(1) % 299.1230	8	E3 SUMO-protein ligase RanBP2
P51610	HCFC1	T480	480	Level1b	TQGVPAVLK	633.726	3	19.387	0.0004	HexNAt(1)TMT6plex(1) % 528.2859	1	Host cell factor 1
P51610	HCFC1	T480	480	Level1b	TQGVPAVLK	633.726	3	21.491	0.0031	HexNAt(1)TMT6plex(1) % 528.2859	1	Host cell factor 1
P51610	HCFC1	T490	490	Level1	VTGPQATTGTPLVTMR	725.386	3	20.42	-0.0009	HexNAt(1) % 299.1230	2	Host cell factor 1
P51610	HCFC1	T579	579	Level1	TMAVTPGTTTLPATVK	864.494	3	13.723	-0.0005	HexNAt(1)TMT6plex(1) % 528.2859	1	Host cell factor 1
P51610	HCFC1	T607	607	Level1	VASSPVMVSNPATR	730.397	3	12.375	-0.001	HexNAt(1)TMT6plex(1) % 528.2859	13	Host cell factor 1
P51610	HCFC1	S685	685	Level1	VMSVVQTK	632.039	3	17.149	-0.0005	HexNAt(1)TMT6plex(1) % 528.2859	3	Host cell factor 1
P51610	HCFC1	S685	685	Level1	VMSVVQTK	626.708	3	18.809	-0.0032	HexNAt(1)TMT6plex(1) % 528.2859	3	Host cell factor 1
P51610	HCFC1	S685	685	Level1	VMSVVQTK	626.707	3	13.632	-0.0035	HexNAt(1)TMT6plex(1) % 528.2859	3	Host cell factor 1
P51610	HCFC1	S685	685	Level1	VMSVVQTKPVQTSAVTGQASTGPVTQIIQTK	1104.88	4	44.739	-0.0045	HexNAt(1)TMT6plex(1) % 528.2859	3	Host cell factor 1
P51610	HCFC1	T805	805	Level1	VMTSGTGAPAK	674.714	3	12.841	0.001	HexNAt(1)TMT6plex(1) % 528.2859	3	Host cell factor 1
P51610	HCFC1	T831	831	Level1	IATGHGQQGVTQVVLK	656.389	4	23.522	-0.002	HexNAt(1)TMT6plex(1) % 528.2859	11	Host cell factor 1
P51610	HCFC1	T848	848	Level1b	TVPMGGVR	525.298	3	15.543	-0.0018	HexNAt(1)TMT6plex(1) % 528.2859	1	Host cell factor 1
P51610	HCFC1	S1062	1062	Level1	QEAAASLVTSTVGQQNGSVVR	953.846	3	31.688	-0.0008	HexNAt(1)TMT6plex(1) % 528.2859	10	Host cell factor 1
P51610	HCFC1	S1062	1062	Level1	QEAAASLVTSTVGQQNGSVVR	953.847	3	25.669	-0.0005	HexNAt(1)TMT6plex(1) % 528.2859	10	Host cell factor 1
P51610	HCFC1	S1162	1162	Level1	ISVATGALEAAQGSK	797.126	3	38.073	0.0009	HexNAt(1)TMT6plex(1) % 528.2859	14	Host cell factor 1
P51610	HCFC1	S1162	1162	Level1	ISVATGALEAAQGSK	797.126	3	40.731	0.0012	HexNAt(1)TMT6plex(1) % 528.2859	14	Host cell factor 1
P51610	HCFC1	S1162	1162	Level1	ISVATGALEAAQGSK	1195.19	2	45.902	0.0004	HexNAt(1)TMT6plex(1) % 528.2859	14	Host cell factor 1
P51610	HCFC1	S1162	1162	Level1	ISVATGALEAAQGSK	1195.69	2	40.641	1.0012	HexNAt(1)TMT6plex(1) % 528.2859	14	Host cell factor 1
P51610	HCFC1	S1162	1162	Level1	ISVATGALEAAQGSK	1195.19	2	51.301	-0.0023	HexNAt(1)TMT6plex(1) % 528.2859	14	Host cell factor 1
P51610	HCFC1	S1162	1162	Level1	ISVATGALEAAQGSK	797.123	3	26.325	-0.002	HexNAt(1)TMT6plex(1) % 528.2859	14	Host cell factor 1
P51610	HCFC1	S1162	1162	Level1	ISVATGALEAAQGSK	1195.19	2	31.665	0.0019	HexNAt(1)TMT6plex(1) % 528.2859	14	Host cell factor 1
P51610	HCFC1	S1162	1162	Level1	ISVATGALEAAQGSK	1195.19	2	41.413	0.0029	HexNAt(1)TMT6plex(1) % 528.2859	14	Host cell factor 1
P51610	HCFC1	S1162	1162	Level1	ISVATGALEAAQGSK	797.127	3	33.384	0.0117	HexNAt(1)TMT6plex(1) % 528.2859	14	Host cell factor 1
P51610	HCFC1	S1162	1162	Level1	ISVATGALEAAQGSK	1195.19	2	33.424	-0.001	HexNAt(1)TMT6plex(1) % 528.2859	14	Host cell factor 1
P51610	HCFC1	S1162	1162	Level1	ISVATGALEAAQGSK	720.738	3	32.158	0	HexNAt(1) % 299.1230	14	Host cell factor 1
P51826	AFF3	S116	116	Level1b	IDEHFVADSR	487.258	4	15.958	-0.0008	HexNAt(1)TMT6plex(1) % 528.2859	9	AF4/FMR2 family member 3
P51826	AFF3	S116	116	Level1	IDEHFVADSR	487.259	4	18.129	0.0001	HexNAt(1)TMT6plex(1) % 528.2859	9	AF4/FMR2 family member 3
P51858	HDGF	S107	107	Level1b	SCVEEPEPEPEAAEGDGDK	1011.49	3	15.043	1.0017	HexNAt(1)TMT6plex(1) % 528.2859	1	Hepatoma-derived growth factor
P51858	HDGF	S107	107	Level1	SCVEEPEPEPEAAEGDGDK	1011.49	3	22.646	1.0017	HexNAt(1)TMT6plex(1) % 528.2859	1	Hepatoma-derived growth factor
P51858	HDGF	S107	107	Level1	SCVEEPEPEPEAAEGDGDK	1011.16	3	15.081	-0.003	HexNAt(1)TMT6plex(1) % 528.2859	1	Hepatoma-derived growth factor
P51858	HDGF	S107	107	Level1	SCVEEPEPEPEAAEGDGDK	1011.16	3	17.552	-0.0005	HexNAt(1)TMT6plex(1) % 528.2859	1	Hepatoma-derived growth factor
P51858	HDGF	S107	107	Level1b	SCVEEPEPEPEAAEGDGDK	1011.48	3	18.496	0.9882	HexNAt(1)TMT6plex(1) % 528.2859	1	Hepatoma-derived growth factor
P51858	HDGF	S107	107	Level1b	SCVEEPEPEPEAAEGDGDK	1011.15	3	18.835	-0.0059	HexNAt(1)TMT6plex(1) % 528.2859	1	Hepatoma-derived growth factor
P51858	HDGF	S107	107	Level1b	SCVEEPEPEPEAAEGDGDKK	848.176	4	19.3	0.9838	HexNAt(1)TMT6plex(1) % 528.2859	1	Hepatoma-derived growth factor
P51858	HDGF	S107	107	Level1b	SCVEEPEPEPEAAEGDGDKK	847.929	4	18.936	-0.0066	HexNAt(1)TMT6plex(1) % 528.2859	1	Hepatoma-derived growth factor
P52948	NUP98	T1022	1022	Level1	ADTSQEICSPR	655.332	3	12.53	0.0021	HexNAt(1)TMT6plex(1) % 528.2859	3	Nuclear pore complex protein Nup98-Nup96
P55197	MLLT10	S689	689	Level1	SPVSSLQIR	582.009	3	14.01	-0.0018	HexNAt(1)TMT6plex(1) % 528.2859	1	Protein AF-10
P55198	MLLT6	S401	401	Level1b	VVFSGFGPIMR	661.704	3	12.413	0.0008	HexNAt(1)TMT6plex(1) % 528.2859	4	Protein AF-17
P55198	MLLT6	S401	401	Level1b	VVFSGFGPIMR	661.702	3	10.397	0.0008	HexNAt(1)TMT6plex(1) % 528.2859	4	Protein AF-17
P55198	MLLT6	S401	401	Level1b	VVFSGFGPIMR	661.703	3	13.298	0.001	HexNAt(1)TMT6plex(1) % 528.2859	4	Protein AF-17
P55735	SEC13	T315	315	Level1	GQGSVSASVTEGQQNEQ	821.748	3	10.836	0.0009	HexNAt(1)TMT6plex(1) % 528.2859	10	Protein SEC13 homolog
P62805	H4C1	T31	31	Level1	DNIQGITKPAIR	771.788	3	17.492	0.9885	HexNAt(1)TMT6plex(1) % 528.2859	7	Histone H4
P85037	FOXK1	S369	369	Level1b	SQEEPGK	587.663	3	13.753	-0.0027	HexNAt(1)TMT6plex(1) % 528.2859	1	Forkhead box protein K1
P98172	EFNB1	T188	188	Level1b	EADNTVK	588.335	3	18.902	-0.0001	HexNAt(1)TMT6plex(1) % 528.2859	5	Ephrin-B1
P98172	EFNB1	T188	188	Level1b	EADNTVK	588.335	3	20.768	-0.0012	HexNAt(1)TMT6plex(1) % 528.2859	5	Ephrin-B1
Q01167	FOXK2	T438	438	Level1	FAQSAPGSPLSSQPVLITVQR	980.879	3	17.173	-0.0003	HexNAt(1)TMT6plex(1) % 528.2859	18	Forkhead box protein K2
Q01543	FLI1	T312	312	Level1b	MTDPDEVARR	650.019	3	12.924	1.0267	HexNAt(1)TMT6plex(1) % 528.2859	2	Friend leukemia integration 1 transcription factor
Q01780	EXOSC10	S706	706	Level1b	APVSQAAK	586.687	3	24.984	0.0004	HexNAt(1)TMT6plex(1) % 528.2859	4	Exosome complex component 10
Q01780	EXOSC10	S706	706	Level1b	APVSQAAK	586.69	3	20.872	-0.0002	HexNAt(1)TMT6plex(1) % 528.2859	4	Exosome complex component 10
Q01826	SATB1	S341	341	Level1	LLAQQSLNQQYLNHPPPVSR	765.923	4	36.559	-0.0018	HexNAt(1)TMT6plex(1) % 528.2859	6	DNA-binding protein SATB1
Q04637	EIF4G1	S68	68	Level1b	VQSAAPAR	519.635	3	15.863	-0.0008	HexNAt(1)TMT6plex(1) % 528.2859	3	Eukaryotic translation initiation factor 4 gamma 1
Q04637	EIF4G1	S1041	1041	Level1b	GGPPGPPISR	564.658	3	12.495	0.0003	HexNAt(1)TMT6plex(1) % 528.2859	9	Eukaryotic translation initiation factor 4 gamma 1
Q04637	EIF4G1	S1041	1041	Level1b	GGPPGPPISR	564.657	3	10.811	-0.0008	HexNAt(1)TMT6plex(1) % 528.2859	9	Eukaryotic translation initiation factor 4 gamma 1
Q05086	UBE3A	S199	199	Level1	AACSAAAMEEDSEASSSR	863.063	3	24.582	-0.0025	HexNAt(1)TMT6plex(1) % 528.2859	4	Ubiquitin-protein ligase E3A
Q06210	GFPT1	S257	257	Level1	GSCNLSR	498.601	3	13.139	-0.0018	HexNAt(1)TMT6plex(1) % 528.2859	6	Glutamine--fructose-6-phosphate aminotransferase [isomerizing] 1
Q08J23	NSUN2	S751	751	Level1	AGEPNSPDAEEANSPDVTAGCDPAGVHPPR	929.945	4	18.88	2.0102	HexNAt(1)TMT6plex(1) % 528.2859	14	RNA cytosine C(5)-methyltransferase NSUN2
Q09666	AHNAK	S521	521	Level1b	VSAPGVQGDVK	681.73	3	13.408	0.0002	HexNAt(1)TMT6plex(1) % 528.2859	2	Neuroblast differentiation-associated protein AHNAK
Q09666	AHNAK	S1023	1023	Level1b	GEGPEFDVNLSK	760.08	3	15.542	-0.0049	HexNAt(1)TMT6plex(1) % 528.2859	11	Neuroblast differentiation-associated protein AHNAK
Q09666	AHNAK	T4917	4917	Level1b	VTAPDVDLHLK	549.327	4	18.232	0.0007	HexNAt(1)TMT6plex(1) % 528.2859	2	Neuroblast differentiation-associated protein AHNAK
Q10469	MGAT2	S59	59	Level1	GGDHPSVAVGIR	481.271	4	22.181	-0.0026	HexNAt(1)TMT6plex(1) % 528.2859	6	Alpha-1,6-mannosyl-glycoprotein 2-beta-N-acetylglucosaminyltransferase
Q12830	BPTF	T1738	1738	Level1	QTVVSSTENCAK	771.413	3	14.846	1.9811	HexNAt(1)TMT6plex(1) % 528.2859	2	Nucleosome-remodeling factor subunit BPTF
Q12830	BPTF	T1738	1738	Level1	QTVVSSTENCAK	771.076	3	14.216	0.9814	HexNAt(1)TMT6plex(1) % 528.2859	2	Nucleosome-remodeling factor subunit BPTF
Q12830	BPTF	T1738	1738	Level1	QTVVSSTENCAK	770.749	3	27.232	-0.0025	HexNAt(1)TMT6plex(1) % 528.2859	2	Nucleosome-remodeling factor subunit BPTF
Q12830	BPTF	T2088	2088	Level1	VMVAPISGSVTTGTK	812.138	3	40.481	-0.0018	HexNAt(1)TMT6plex(1) % 528.2859	14	Nucleosome-remodeling factor subunit BPTF
Q12968	NFATC3	S1050	1050	Level1	DMSQISVSQGAGVSR	765.729	3	37.649	-0.0015	HexNAt(1)TMT6plex(1) % 528.2859	8	Nuclear factor of activated T-cells, cytoplasmic 3
Q13126	MTAP	S3	3	Level1	MASGTTTTAVK	690.715	3	22.396	-0.0126	HexNAt(1)TMT6plex(1) % 528.2859	3	S-methyl-5'-thioadenosine phosphorylase
Q13126	MTAP	S3	3	Level1	MASGTTTTAVK	690.716	3	27.06	-0.0129	HexNAt(1)TMT6plex(1) % 528.2859	3	S-methyl-5'-thioadenosine phosphorylase
Q13126	MTAP	S3	3	Level1	MASGTTTTAVK	690.715	3	20.893	-0.0136	HexNAt(1)TMT6plex(1) % 528.2859	3	S-methyl-5'-thioadenosine phosphorylase
Q13126	MTAP	S3	3	Level1	MASGTTTTAVK	690.715	3	14.761	-0.0131	HexNAt(1)TMT6plex(1) % 528.2859	3	S-methyl-5'-thioadenosine phosphorylase
Q13126	MTAP	S3	3	Level1	MASGTTTTAVK	690.716	3	20.739	-0.0131	HexNAt(1)TMT6plex(1) % 528.2859	3	S-methyl-5'-thioadenosine phosphorylase
Q13310	PABPC4	T643	643	Level1	VGAVAAATS	752.432	2	18.652	-0.0023	HexNAt(1)TMT6plex(1) % 528.2859	8	Polyadenylate-binding protein 4
Q13310	PABPC4	T643	643	Level1	VGAVAAATS	752.43	2	33.995	-0.0034	HexNAt(1)TMT6plex(1) % 528.2859	8	Polyadenylate-binding protein 4
Q13310	PABPC4	T643	643	Level1	VGAVAAATS	752.43	2	25.31	-0.0023	HexNAt(1)TMT6plex(1) % 528.2859	8	Polyadenylate-binding protein 4
Q13422	IKZF1	S247	247	Level1	EETNHSEMAEDLCK	670.826	4	13.987	0.9892	HexNAt(1)TMT6plex(1) % 528.2859	6	DNA-binding protein Ikaros
Q13428	TCOF1	S1085	1085	Level1b	ASEAQPPVAR	595	3	21.705	-0.0002	HexNAt(1)TMT6plex(1) % 528.2859	2	Treacle protein
Q13469	NFATC2	S850	850	Level1b	PGPPPVSQGQR	626.351	3	11.6	0.0003	HexNAt(1)TMT6plex(1) % 528.2859	7	Nuclear factor of activated T-cells, cytoplasmic 2
Q13492	PICALM	S565	565	Level1b	NDVNWSQPGEK	754.068	3	23.101	-0.0069	HexNAt(1)TMT6plex(1) % 528.2859	6	Phosphatidylinositol-binding clathrin assembly protein
Q13546	RIPK1	S320	320	Level1	MQSLQLDCVAVPSSR	816.763	3	13.24	-0.003	HexNAt(1)TMT6plex(1) % 528.2859	3	Receptor-interacting serine/threonine-protein kinase 1
Q13573	SNW1	Y407	407	Level1	TSNEVQYDQR	666.34	3	21.994	0.0014	HexNAt(1)TMT6plex(1) % 528.2859	7	SNW domain-containing protein 1
Q13620	CUL4B	S152	152	Level1	MAEESSSSSSSSSPTAATSQQQQLK	1182.92	3	57.497	-0.0059	HexNAt(1)TMT6plex(1) % 528.2859	19	Cullin-4B
Q14157	UBAP2L	S445	445	Level1	SPAVATSTAAPPPPSSPLPSK	982.888	3	29.49	0.0017	HexNAt(1)TMT6plex(1) % 528.2859	7	Ubiquitin-associated protein 2-like
Q14157	UBAP2L	S784	784	Level1	SSVATTSGK	608.686	3	29.35	-0.0007	HexNAt(1)TMT6plex(1) % 528.2859	7	Ubiquitin-associated protein 2-like
Q14157	UBAP2L	S784	784	Level1	SSVATTSGK	912.524	2	26.682	-0.0014	HexNAt(1)TMT6plex(1) % 528.2859	7	Ubiquitin-associated protein 2-like
Q14157	UBAP2L	S784	784	Level1	SSVATTSGK	608.687	3	19.919	0.0007	HexNAt(1)TMT6plex(1) % 528.2859	7	Ubiquitin-associated protein 2-like
Q14157	UBAP2L	S784	784	Level1	SSVATTSGK	532.298	3	16.884	-0.0071	HexNAt(1) % 299.1230	7	Ubiquitin-associated protein 2-like
Q14157	UBAP2L	S784	784	Level1	SSVATTSGK	532.298	3	16.215	-0.0001	HexNAt(1) % 299.1230	7	Ubiquitin-associated protein 2-like
Q14157	UBAP2L	S784	784	Level1	SSVATTSGK	608.686	3	22.623	0.0015	HexNAt(1)TMT6plex(1) % 528.2859	7	Ubiquitin-associated protein 2-like
Q14157	UBAP2L	S784	784	Level1	SSVATTSGK	912.523	2	25.126	-0.0021	HexNAt(1)TMT6plex(1) % 528.2859	7	Ubiquitin-associated protein 2-like
Q14157	UBAP2L	S784	784	Level1	SSVATTSGK	913.026	2	26.219	1.001	HexNAt(1)TMT6plex(1) % 528.2859	7	Ubiquitin-associated protein 2-like
Q14657	LAGE3	S142	142	Level1b	FGPPVSR	506.293	3	12.597	-0.0013	HexNAt(1)TMT6plex(1) % 528.2859	6	EKC/KEOPS complex subunit LAGE3
Q14657	LAGE3	S142	142	Level1b	FGPPVSR	506.293	3	17.417	-0.0016	HexNAt(1)TMT6plex(1) % 528.2859	6	EKC/KEOPS complex subunit LAGE3
Q14677	CLINT1	T315	315	Level1	TSVPSSK	564.668	3	17.969	0.0004	HexNAt(1)TMT6plex(1) % 528.2859	1	Clathrin interactor 1
Q14677	CLINT1	S624	624	Level1b	QDAFANFANFSK	782.752	3	22.906	-0.0013	HexNAt(1)TMT6plex(1) % 528.2859	11	Clathrin interactor 1
Q14677	CLINT1	S624	624	Level1	QDAFANFANFSK	782.752	3	31.171	-0.001	HexNAt(1)TMT6plex(1) % 528.2859	11	Clathrin interactor 1
Q14677	CLINT1	S624	624	Level1b	QDAFANFANFSK	706.367	3	14.651	0.0137	HexNAt(1) % 299.1230	11	Clathrin interactor 1
Q14677	CLINT1	S624	624	Level1b	QDAFANFANFSK	706.365	3	12.551	0.0083	HexNAt(1) % 299.1230	11	Clathrin interactor 1
Q14679	TTLL4	S152	152	Level1	SLPVSLTANK	672.74	3	19.397	0.0001	HexNAt(1)TMT6plex(1) % 528.2859	1	Tubulin monoglutamylase TTLL4
Q14686	NCOA6	S1641	1641	Level1	VMVSEGQSAAQSNAR	770.06	3	20.055	0.0008	HexNAt(1)TMT6plex(1) % 528.2859	4	Nuclear receptor coactivator 6
Q14686	NCOA6	S1641	1641	Level1	VMVSEGQSAAQSNAR	764.731	3	14.184	-0.0034	HexNAt(1)TMT6plex(1) % 528.2859	4	Nuclear receptor coactivator 6
Q14686	NCOA6	S1645	1645	Level1	VMVSEGQSAAQSNAR	1146.59	2	38.441	-0.0014	HexNAt(1)TMT6plex(1) % 528.2859	8	Nuclear receptor coactivator 6
Q14766	LTBP1	T801	801	Level1b	EHGPGVAEPEVATAPPEK	701.133	4	25.64	0.0004	HexNAt(1)TMT6plex(1) % 528.2859	13	Latent-transforming growth factor beta-binding protein 1
Q14766	LTBP1	T801	801	Level1b	EHGPGVAEPEVATAPPEK	701.132	4	25.203	0.0004	HexNAt(1)TMT6plex(1) % 528.2859	13	Latent-transforming growth factor beta-binding protein 1
Q15021	NCAPD2	T594	594	Level1	ESTGNMVTGQTVCK	814.43	3	13.702	-0.002	HexNAt(1)TMT6plex(1) % 528.2859	11	Condensin complex subunit 1
Q15052	ARHGEF6	S115	115	Level1	ATEDQLSERPCGR	569.793	4	15.854	0.0021	HexNAt(1)TMT6plex(1) % 528.2859	7	Rho guanine nucleotide exchange factor 6
Q15365	PCBP1	S50	50	Level1b	INISEGNCPER	682.682	3	10.586	-0.0081	HexNAt(1)TMT6plex(1) % 528.2859	4	Poly(rC)-binding protein 1
Q15366	PCBP2	S364	364	Level1	LSSETGGMGSS	893.438	2	25.777	0.0013	HexNAt(1)TMT6plex(1) % 528.2859	10	Poly(rC)-binding protein 2
Q15528	MED22	S49	49	Level1	IEDETQVSR	611.996	3	19.652	-0.002	HexNAt(1)TMT6plex(1) % 528.2859	8	Mediator of RNA polymerase II transcription subunit 22
Q15648	MED1	S1263	1263	Level1	TPPSSNSCTASSSSFSSSGSSMSSSQNQHGSSK	1068.49	4	40.315	0.9946	HexNAt(1)TMT6plex(1) % 528.2859	5	Mediator of RNA polymerase II transcription subunit 1
Q15652	JMJD1C	T650	650	Level1	ITHSPDSVK	493.287	4	27.934	0.0015	HexNAt(1)TMT6plex(1) % 528.2859	2	Probable JmjC domain-containing histone demethylation protein 2C
Q15714	TSC22D1	T439	439	Level1b	ENAVPATEGVLINK	814.471	3	21.349	-0.0001	HexNAt(1)TMT6plex(1) % 528.2859	7	TSC22 domain family protein 1
Q15813	TBCE	S140	140	Level1	NCAVSCAGEK	694.694	3	21.292	0.0063	HexNAt(1)TMT6plex(1) % 528.2859	5	Tubulin-specific chaperone E
Q16186	ADRM1	T221	221	Level1	SQSAAVTPSSTTSSTR	699.352	3	22.247	-0.0004	HexNAt(1) % 299.1230	11	Proteasomal ubiquitin receptor ADRM1
Q16643	DBN1	S609	609	Level1	EGTQASEGYFSQSQEEEFAQSEELCAK	1000.73	4	28.208	1.0078	HexNAt(1)TMT6plex(1) % 528.2859	21	Drebrin
Q2KHR2	RFX7	T439	439	Level1	PANTSALTIR	524.629	3	17.887	-0.0001	HexNAt(1) % 299.1230	4	DNA-binding protein RFX7
Q2TAL8	QRICH1	S366	366	Level1	MVGTTSVVK	642.043	3	10.577	-0.0015	HexNAt(1)TMT6plex(1) % 528.2859	6	Transcriptional regulator QRICH1
Q2TAL8	QRICH1	S366	366	Level1	MVGTTSVVK	642.043	3	12.58	-0.0015	HexNAt(1)TMT6plex(1) % 528.2859	6	Transcriptional regulator QRICH1
Q2TAL8	QRICH1	S366	366	Level1	MVGTTSVVK	642.042	3	13.055	-0.0023	HexNAt(1)TMT6plex(1) % 528.2859	6	Transcriptional regulator QRICH1
Q2TAL8	QRICH1	S366	366	Level1	MVGTTSVVK	642.043	3	10.079	-0.0031	HexNAt(1)TMT6plex(1) % 528.2859	6	Transcriptional regulator QRICH1
Q58A45	PAN3	T279	279	Level1	VTENNLQTPNPTASEFIPK	772.422	4	21.415	-0.0057	HexNAt(1)TMT6plex(1) % 528.2859	2	PAN2-PAN3 deadenylation complex subunit PAN3
Q5T1R4	HIVEP3	T771	771	Level1	SVPSLEGPTGFQPR	667.355	3	20.258	0.0005	HexNAt(1) % 299.1230	9	Transcription factor HIVEP3
Q5T1R4	HIVEP3	T1401	1401	Level1b	VPVTLPER	557.001	3	13.317	1.002	HexNAt(1)TMT6plex(1) % 528.2859	4	Transcription factor HIVEP3
Q5T1V6	DDX59	T47	47	Level1	DVPVDAVATEAATIDR	800.763	3	46.369	-0.0035	HexNAt(1)TMT6plex(1) % 528.2859	9	Probable ATP-dependent RNA helicase DDX59
Q5T3J3	LRIF1	S160	160	Level1	DSSFIVVNTQSLPVTVK	705.908	4	21.479	-0.003	HexNAt(1)TMT6plex(1) % 528.2859	2	Ligand-dependent nuclear receptor-interacting factor 1
Q5T3J3	LRIF1	S408	408	Level1	DTLQTVSSSPVTEISR	826.448	3	33.695	0.0014	HexNAt(1)TMT6plex(1) % 528.2859	15	Ligand-dependent nuclear receptor-interacting factor 1
Q5T8P6	RBM26	T695	695	Level1	VLSTSTGLTK	665.07	3	11.319	0.0046	HexNAt(1)TMT6plex(1) % 528.2859	9	RNA-binding protein 26
Q5T8P6	RBM26	T695	695	Level1	VLSTSTGLTK	665.068	3	22.731	-0.004	HexNAt(1)TMT6plex(1) % 528.2859	9	RNA-binding protein 26
Q5TGY3	AHDC1	S1080	1080	Level1	GTTASATSAASAASSSSSSFQPSPENCR	1154.54	3	81.396	-0.0013	HexNAt(1)TMT6plex(1) % 528.2859	8	Transcription factor Gibbin
Q5VT52	RPRD2	S399	399	Level1	SAVSTSVPTKPTENISK	593.146	5	27.871	-0.0001	HexNAt(1)TMT6plex(1) % 528.2859	4	Regulation of nuclear pre-mRNA domain-containing protein 2
Q5VT52	RPRD2	T422	422	Level1	ASSCTPVPVTMTATPPLPK	986.54	3	26.007	-0.0013	HexNAt(1)TMT6plex(1) % 528.2859	10	Regulation of nuclear pre-mRNA domain-containing protein 2
Q5XG87	TENT4A	S785	785	Level1	DSLPVSLSR	577.666	3	18.161	0.0018	HexNAt(1)TMT6plex(1) % 528.2859	2	Terminal nucleotidyltransferase 4A
Q5XG87	TENT4A	S785	785	Level1	DSLPVSLSR	577.663	3	28.459	-0.0008	HexNAt(1)TMT6plex(1) % 528.2859	2	Terminal nucleotidyltransferase 4A
Q6AI12	ANKRD40	T203	203	Level1	TPESTKPGPVCQPPVSQSR	760.411	4	21.373	-0.0005	HexNAt(1)TMT6plex(1) % 528.2859	5	Ankyrin repeat domain-containing protein 40
Q6JBY9	RCSD1	S151	151	Level1	SRPSEAEEVPVSFDQPPEGSHLPCYNK	798.004	5	27.243	-0.0035	HexNAt(1)TMT6plex(1) % 528.2859	20	CapZ-interacting protein
Q6MZP7	LIN54	S173	173	Level1	VTTQAQSGDAK	698.058	3	36.107	-0.0013	HexNAt(1)TMT6plex(1) % 528.2859	7	Protein lin-54 homolog
Q6N021	TET2	S1015	1015	Level1b	QENPPASCDNVQQK	791.396	3	23.467	-0.001	HexNAt(1) % 299.1230	7	Methylcytosine dioxygenase TET2
Q6N021	TET2	S1015	1015	Level1b	QENPPASCDNVQQK	791.394	3	19.518	-0.0012	HexNAt(1) % 299.1230	7	Methylcytosine dioxygenase TET2
Q6N021	TET2	S1015	1015	Level1b	QENPPASCDNVQQK	868.115	3	17.305	1.0021	HexNAt(1)TMT6plex(1) % 528.2859	7	Methylcytosine dioxygenase TET2
Q6N021	TET2	S1015	1015	Level1b	QENPPASCDNVQQK	867.78	3	15.631	-0.0027	HexNAt(1)TMT6plex(1) % 528.2859	7	Methylcytosine dioxygenase TET2
Q6N021	TET2	S1015	1015	Level1	QENPPASCDNVQQK	867.78	3	15.474	-0.0027	HexNAt(1)TMT6plex(1) % 528.2859	7	Methylcytosine dioxygenase TET2
Q6N021	TET2	S1015	1015	Level1b	QENPPASCDNVQQK	651.088	4	27.497	0.0007	HexNAt(1)TMT6plex(1) % 528.2859	7	Methylcytosine dioxygenase TET2
Q6N021	TET2	S1015	1015	Level1b	QENPPASCDNVQQK	651.088	4	19.51	-0.0018	HexNAt(1)TMT6plex(1) % 528.2859	7	Methylcytosine dioxygenase TET2
Q6N021	TET2	S1015	1015	Level1b	QENPPASCDNVQQK	867.781	3	34.385	-0.0008	HexNAt(1)TMT6plex(1) % 528.2859	7	Methylcytosine dioxygenase TET2
Q6P3W7	SCYL2	S740	740	Level1	SSASSTFTSVPSMGIGMMFSTPTDNTK	951.717	4	15.921	-0.0005	HexNAt(1)TMT6plex(1) % 528.2859	1	SCY1-like protein 2
Q6P4E1	GOLM2	T195	195	Level1b	LADQFLEEQKQETQK	763.428	4	20.255	-0.0003	HexNAt(1)TMT6plex(1) % 528.2859	13	Protein GOLM2
Q6P4E1	GOLM2	T195	195	Level1b	LADQFLEEQKQETQK	763.427	4	16.037	-0.0013	HexNAt(1)TMT6plex(1) % 528.2859	13	Protein GOLM2
Q6P4R8	NFRKB	S1067	1067	Level1b	LMPALGVSVADQK	777.783	3	16.287	-0.0014	HexNAt(1)TMT6plex(1) % 528.2859	8	Nuclear factor related to kappa-B-binding protein
Q6P4R8	NFRKB	S1067	1067	Level1b	LMPALGVSVADQK	777.783	3	16.592	0.001	HexNAt(1)TMT6plex(1) % 528.2859	8	Nuclear factor related to kappa-B-binding protein
Q6P4R8	NFRKB	S1067	1067	Level1b	LMPALGVSVADQK	777.782	3	18.846	0.001	HexNAt(1)TMT6plex(1) % 528.2859	8	Nuclear factor related to kappa-B-binding protein
Q6P4R8	NFRKB	S1067	1067	Level1b	LMPALGVSVADQK	777.78	3	16.582	0.0001	HexNAt(1)TMT6plex(1) % 528.2859	8	Nuclear factor related to kappa-B-binding protein
Q6P4R8	NFRKB	S1067	1067	Level1b	LMPALGVSVADQK	777.785	3	18.843	-0.0002	HexNAt(1)TMT6plex(1) % 528.2859	8	Nuclear factor related to kappa-B-binding protein
Q6P4R8	NFRKB	S1067	1067	Level1	LMPALGVSVADQK	777.781	3	16.6	-0.0004	HexNAt(1)TMT6plex(1) % 528.2859	8	Nuclear factor related to kappa-B-binding protein
Q6P4R8	NFRKB	S1067	1067	Level1b	LMPALGVSVADQK	777.782	3	20.21	-0.0007	HexNAt(1)TMT6plex(1) % 528.2859	8	Nuclear factor related to kappa-B-binding protein
Q6P4R8	NFRKB	S1067	1067	Level1b	LMPALGVSVADQK	579.59	4	30.18	0.0004	HexNAt(1)TMT6plex(1) % 528.2859	8	Nuclear factor related to kappa-B-binding protein
Q6VMQ6	ATF7IP	T992	992	Level1	LNHTPVSTMSSSQPVSR	647.092	4	15.207	0.0004	HexNAt(1)TMT6plex(1) % 528.2859	8	Activating transcription factor 7-interacting protein 1
Q6W2J9	BCOR	S365	365	Level1	ISTSPSVALSK	692.747	3	23.091	-0.0001	HexNAt(1)TMT6plex(1) % 528.2859	2	BCL-6 corepressor
Q6W2J9	BCOR	S365	365	Level1	ISTSPSVALSK	692.748	3	23.148	0.0004	HexNAt(1)TMT6plex(1) % 528.2859	2	BCL-6 corepressor
Q6W2J9	BCOR	S453	453	Level1b	VVDVDASK	607.022	3	20.938	0.0007	HexNAt(1)TMT6plex(1) % 528.2859	7	BCL-6 corepressor
Q6W2J9	BCOR	S453	453	Level1b	VVDVDASK	607.023	3	27.446	-0.0012	HexNAt(1)TMT6plex(1) % 528.2859	7	BCL-6 corepressor
Q6W2J9	BCOR	S453	453	Level1b	VVDVDASK	607.023	3	22.674	-0.0005	HexNAt(1)TMT6plex(1) % 528.2859	7	BCL-6 corepressor
Q6ZU65	UBN2	T1200	1200	Level1	TSLSGGTGSGTQGATK	799.439	3	42.167	-0.004	HexNAt(1)TMT6plex(1) % 528.2859	15	Ubinuclein-2
Q6ZU65	UBN2	T1200	1200	Level1	TSLSGGTGSGTQGATK	799.437	3	32.428	-0.002	HexNAt(1)TMT6plex(1) % 528.2859	15	Ubinuclein-2
Q7L1W4	LRRC8D	T86	86	Level1	MEAATNQDQDGR	703.674	3	16.011	0.0001	HexNAt(1)TMT6plex(1) % 528.2859	5	Volume-regulated anion channel subunit LRRC8D
Q7L1W4	LRRC8D	T86	86	Level1b	MEAATNQDQDGR	698.342	3	20.164	-0.0009	HexNAt(1)TMT6plex(1) % 528.2859	5	Volume-regulated anion channel subunit LRRC8D
Q7L1W4	LRRC8D	T86	86	Level1b	MEAATNQDQDGR	698.342	3	21.638	-0.0009	HexNAt(1)TMT6plex(1) % 528.2859	5	Volume-regulated anion channel subunit LRRC8D
Q7Z417	NUFIP2	S396	396	Level1	TIQNSSVSPTSSSSSSSSTGETQTQSSSR	1217.91	3	33.043	1.9872	HexNAt(1)TMT6plex(1) % 528.2859	28	FMR1-interacting protein NUFIP2
Q7Z417	NUFIP2	S396	396	Level1	TIQNSSVSPTSSSSSSSSTGETQTQSSSR	913.437	4	26.709	0.976	HexNAt(1)TMT6plex(1) % 528.2859	28	FMR1-interacting protein NUFIP2
Q7Z417	NUFIP2	S396	396	Level1	TIQNSSVSPTSSSSSSSSTGETQTQSSSR	1217.58	3	28.549	0.9875	HexNAt(1)TMT6plex(1) % 528.2859	28	FMR1-interacting protein NUFIP2
Q7Z417	NUFIP2	S396	396	Level1	TIQNSSVSPTSSSSSSSSTGETQTQSSSR	1217.92	3	43.877	1.988	HexNAt(1)TMT6plex(1) % 528.2859	28	FMR1-interacting protein NUFIP2
Q7Z417	NUFIP2	S396	396	Level1	TIQNSSVSPTSSSSSSSSTGETQTQSSSR	913.434	4	48.677	0.9775	HexNAt(1)TMT6plex(1) % 528.2859	28	FMR1-interacting protein NUFIP2
Q7Z417	NUFIP2	S396	396	Level1	TIQNSSVSPTSSSSSSSSTGETQTQSSSR	913.688	4	32.262	1.9851	HexNAt(1)TMT6plex(1) % 528.2859	28	FMR1-interacting protein NUFIP2
Q7Z417	NUFIP2	S396	396	Level1	TIQNSSVSPTSSSSSSSSTGETQTQSSSR	913.438	4	37.638	0.958	HexNAt(1)TMT6plex(1) % 528.2859	28	FMR1-interacting protein NUFIP2
Q7Z417	NUFIP2	S396	396	Level1	TIQNSSVSPTSSSSSSSSTGETQTQSSSR	913.437	4	44.363	0.9582	HexNAt(1)TMT6plex(1) % 528.2859	28	FMR1-interacting protein NUFIP2
Q7Z417	NUFIP2	S396	396	Level1	TIQNSSVSPTSSSSSSSSTGETQTQSSSR	913.437	4	35.024	0.9587	HexNAt(1)TMT6plex(1) % 528.2859	28	FMR1-interacting protein NUFIP2
Q7Z589	EMSY	S228	228	Level1b	AVVPVSK	562.688	3	15.729	-0.0014	HexNAt(1)TMT6plex(1) % 528.2859	6	BRCA2-interacting transcriptional repressor EMSY
Q7Z589	EMSY	S228	228	Level1b	AVVPVSK	562.689	3	22.421	-0.0027	HexNAt(1)TMT6plex(1) % 528.2859	6	BRCA2-interacting transcriptional repressor EMSY
Q7Z589	EMSY	S228	228	Level1b	AVVPVSK	562.689	3	14.363	-0.002	HexNAt(1)TMT6plex(1) % 528.2859	6	BRCA2-interacting transcriptional repressor EMSY
Q7Z589	EMSY	S546	546	Level1	SLATLGGK	578.355	3	15.936	0.0017	HexNAt(1)TMT6plex(1) % 528.2859	1	BRCA2-interacting transcriptional repressor EMSY
Q86U70	LDB1	S410	410	Level1	SENPTSQASQ	788.873	2	26.047	-0.0009	HexNAt(1) % 299.1230	9	LIM domain-binding protein 1
Q86U70	LDB1	S410	410	Level1	SENPTSQASQ	602.64	3	13.666	0.0006	HexNAt(1)TMT6plex(1) % 528.2859	9	LIM domain-binding protein 1
Q86U70	LDB1	S410	410	Level1	SENPTSQASQ	903.456	2	20.726	-0.0098	HexNAt(1)TMT6plex(1) % 528.2859	9	LIM domain-binding protein 1
Q86U70	LDB1	S410	410	Level1	SENPTSQASQ	602.974	3	20.36	1.0037	HexNAt(1)TMT6plex(1) % 528.2859	9	LIM domain-binding protein 1
Q86U70	LDB1	S410	410	Level1	SENPTSQASQ	602.64	3	23.408	0.0008	HexNAt(1)TMT6plex(1) % 528.2859	9	LIM domain-binding protein 1
Q86U70	LDB1	S410	410	Level1	SENPTSQASQ	903.455	2	26.49	-0.0003	HexNAt(1)TMT6plex(1) % 528.2859	9	LIM domain-binding protein 1
Q86U70	LDB1	S410	410	Level1	SENPTSQASQ	903.455	2	21.453	-0.0009	HexNAt(1)TMT6plex(1) % 528.2859	9	LIM domain-binding protein 1
Q86U70	LDB1	S410	410	Level1	SENPTSQASQ	903.453	2	22.569	-0.0023	HexNAt(1)TMT6plex(1) % 528.2859	9	LIM domain-binding protein 1
Q86U70	LDB1	S410	410	Level1	SENPTSQASQ	788.872	2	28.951	-0.0012	HexNAt(1) % 299.1230	9	LIM domain-binding protein 1
Q86VY4	TSPYL5	S414	414	Level1	QPMETTQPGVSQSN	1139.56	2	30.727	1.0031	HexNAt(1)TMT6plex(1) % 528.2859	11	Testis-specific Y-encoded-like protein 5
Q86YP4	GATAD2A	T631	631	Level1	SIPQSATWK	668.721	3	21.992	-0.0004	HexNAt(1)TMT6plex(1) % 528.2859	7	Transcriptional repressor p66-alpha
Q8IUX7	AEBP1	T63	63	Level1b	EDDVEAPPPPEPTPR	801.744	3	24.404	-0.0038	HexNAt(1)TMT6plex(1) % 528.2859	13	Adipocyte enhancer-binding protein 1
Q8IWI9	MGA	S1905	1905	Level1	ISPPEPQSFASK	569.825	4	18.242	2.0063	HexNAt(1)TMT6plex(1) % 528.2859	2	MAX gene-associated protein
Q8IX12	CCAR1	T142	142	Level1	SSQQQTQPQK	537.301	4	23.972	0.0031	HexNAt(1)TMT6plex(1) % 528.2859	6	Cell division cycle and apoptosis regulator protein 1
Q8IX12	CCAR1	S287	287	Level1b	IVSQPQPAR	585.008	3	12.95	-0.0023	HexNAt(1)TMT6plex(1) % 528.2859	3	Cell division cycle and apoptosis regulator protein 1
Q8IZH2	XRN1	S1702	1702	Level1	LAVNFGVSKPSE	745.429	3	13.018	-0.0045	HexNAt(1)TMT6plex(1) % 528.2859	8	5'-3' exoribonuclease 1
Q8IZH2	XRN1	S1705	1705	Level1	KLAVNFGVSKPSE	648.64	4	22.462	0.0009	HexNAt(1)TMT6plex(1) % 528.2859	12	5'-3' exoribonuclease 1
Q8N1F7	NUP93	T55	55	Level1	TSQETADVK	655.7	3	18.133	0.0006	HexNAt(1)TMT6plex(1) % 528.2859	5	Nuclear pore complex protein Nup93
Q8N3X1	FNBP4	T662	662	Level1	TGTDSNSTESSETSTGSLCK	1012.49	3	21.193	0.0046	HexNAt(1)TMT6plex(1) % 528.2859	8	Formin-binding protein 4
Q8N865	SPMIP4	S73	73	Level1	EYGGIIPISLPEDHRPK	582.331	5	26.071	-0.0005	HexNAt(1)TMT6plex(1) % 528.2859	9	Sperm-associated microtubule inner protein 4
Q8NBJ4	GOLM1	T218	218	Level1b	LQAAGLPHTEVPQGK	633.869	4	29.994	0.0007	HexNAt(1)TMT6plex(1) % 528.2859	9	Golgi membrane protein 1
Q8NBJ4	GOLM1	T218	218	Level1b	LQAAGLPHTEVPQGK	633.869	4	16.508	0.0021	HexNAt(1)TMT6plex(1) % 528.2859	9	Golgi membrane protein 1
Q8NBJ4	GOLM1	T218	218	Level1b	LQAAGLPHTEVPQGK	633.867	4	20.62	0.0009	HexNAt(1)TMT6plex(1) % 528.2859	9	Golgi membrane protein 1
Q8NBJ4	GOLM1	T218	218	Level1b	LQAAGLPHTEVPQGK	634.118	4	22.773	1.0038	HexNAt(1)TMT6plex(1) % 528.2859	9	Golgi membrane protein 1
Q8NCL4	GALNT6	T38	38	Level1b	EEATEKPWLK	612.358	4	14.38	-0.0001	HexNAt(1)TMT6plex(1) % 528.2859	4	Polypeptide N-acetylgalactosaminyltransferase 6
Q8NCL4	GALNT6	T38	38	Level1b	EEATEKPWLK	612.358	4	18.224	-0.0003	HexNAt(1)TMT6plex(1) % 528.2859	4	Polypeptide N-acetylgalactosaminyltransferase 6
Q8NDV7	TNRC6A	S1358	1358	Level1	GMQQPPAQPLSSSQPNLR	903.806	3	26.074	-0.0079	HexNAt(1)TMT6plex(1) % 528.2859	13	Trinucleotide repeat-containing gene 6A protein
Q8NDV7	TNRC6A	S1358	1358	Level1	GMQQPPAQPLSSSQPNLR	904.141	3	15.412	0.9982	HexNAt(1)TMT6plex(1) % 528.2859	13	Trinucleotide repeat-containing gene 6A protein
Q8NDX5	PHC3	S37	37	Level1	MQQPQISVYSGSDR	785.404	3	21.095	1.0051	HexNAt(1)TMT6plex(1) % 528.2859	7	Polyhomeotic-like protein 3
Q8NDX5	PHC3	S37	37	Level1	MQQPQISVYSGSDR	785.071	3	20.619	0.0031	HexNAt(1)TMT6plex(1) % 528.2859	7	Polyhomeotic-like protein 3
Q8NFD5	ARID1B	T1663	1663	Level1	VMPTVPTSQVTGPPPQPPPIR	990.551	3	14.021	0.03	HexNAt(1)TMT6plex(1) % 528.2859	11	AT-rich interactive domain-containing protein 1B
Q8NFD5	ARID1B	T1663	1663	Level1	VMPTVPTSQVTGPPPQPPPIR	985.217	3	21.796	-0.0037	HexNAt(1)TMT6plex(1) % 528.2859	11	AT-rich interactive domain-containing protein 1B
Q8NFD5	ARID1B	T1663	1663	Level1	VMPTVPTSQVTGPPPQPPPIR	985.551	3	34.286	0.9985	HexNAt(1)TMT6plex(1) % 528.2859	11	AT-rich interactive domain-containing protein 1B
Q8NFD5	ARID1B	T1663	1663	Level1	VMPTVPTSQVTGPPPQPPPIR	985.551	3	20.475	1.0034	HexNAt(1)TMT6plex(1) % 528.2859	11	AT-rich interactive domain-containing protein 1B
Q8NFD5	ARID1B	T1663	1663	Level1	VMPTVPTSQVTGPPPQPPPIR	985.551	3	26.78	1.0034	HexNAt(1)TMT6plex(1) % 528.2859	11	AT-rich interactive domain-containing protein 1B
Q8NFD5	ARID1B	T1663	1663	Level1	VMPTVPTSQVTGPPPQPPPIR	991.214	3	18.436	2.0114	HexNAt(1)TMT6plex(1) % 528.2859	11	AT-rich interactive domain-containing protein 1B
Q8NFD5	ARID1B	T1663	1663	Level1	VMPTVPTSQVTGPPPQPPPIR	990.548	3	26.258	0.0019	HexNAt(1)TMT6plex(1) % 528.2859	11	AT-rich interactive domain-containing protein 1B
Q8NFD5	ARID1B	T1663	1663	Level1	VMPTVPTSQVTGPPPQPPPIR	990.55	3	15.311	0.0085	HexNAt(1)TMT6plex(1) % 528.2859	11	AT-rich interactive domain-containing protein 1B
Q8NFD5	ARID1B	T1663	1663	Level1	VMPTVPTSQVTGPPPQPPPIR	990.881	3	19.748	1.0041	HexNAt(1)TMT6plex(1) % 528.2859	11	AT-rich interactive domain-containing protein 1B
Q8NFH5	NUP35	S304	304	Level1	ASTSDYQVISDR	700.363	3	20.537	0.0031	HexNAt(1)TMT6plex(1) % 528.2859	10	Nucleoporin NUP35
Q8NFH5	NUP35	S304	304	Level1	ASTSDYQVISDR	700.364	3	32.369	0.0012	HexNAt(1)TMT6plex(1) % 528.2859	10	Nucleoporin NUP35
Q8NFH5	NUP35	S304	304	Level1	ASTSDYQVISDR	700.365	3	17.261	0.0034	HexNAt(1)TMT6plex(1) % 528.2859	10	Nucleoporin NUP35
Q8NHV4	NEDD1	S506	506	Level1	LVTSGAESGNLNTSPSSNQTR	959.825	3	39.391	-0.0023	HexNAt(1)TMT6plex(1) % 528.2859	4	Protein NEDD1
Q8NHV4	NEDD1	S506	506	Level1	LVTSGAESGNLNTSPSSNQTR	959.827	3	16.181	-0.0015	HexNAt(1)TMT6plex(1) % 528.2859	4	Protein NEDD1
Q8TCU4	ALMS1	S841	841	Level1	VSAVSGPADGK	658.71	3	23.684	-0.0091	HexNAt(1)TMT6plex(1) % 528.2859	5	Centrosome-associated protein ALMS1
Q8TCU4	ALMS1	S1124	1124	Level1b	ISVAPGLADQK	695.752	3	12.228	0.0031	HexNAt(1)TMT6plex(1) % 528.2859	2	Centrosome-associated protein ALMS1
Q8TCU4	ALMS1	S1124	1124	Level1b	ISVAPGLADQK	695.751	3	15.249	0.0034	HexNAt(1)TMT6plex(1) % 528.2859	2	Centrosome-associated protein ALMS1
Q8TCU4	ALMS1	S1645	1645	Level1b	VSAAPGPADQK	676.389	3	17.761	0.0006	HexNAt(1)TMT6plex(1) % 528.2859	2	Centrosome-associated protein ALMS1
Q8TCU4	ALMS1	S1645	1645	Level1b	VSAAPGPADQK	676.387	3	28.23	0.0001	HexNAt(1)TMT6plex(1) % 528.2859	2	Centrosome-associated protein ALMS1
Q8TCU4	ALMS1	S1645	1645	Level1	VSAAPGPADQK	676.387	3	18.671	-0.0015	HexNAt(1)TMT6plex(1) % 528.2859	2	Centrosome-associated protein ALMS1
Q8TCU4	ALMS1	S1645	1645	Level1b	VSAAPGPADQK	676.388	3	33.222	-0.0021	HexNAt(1)TMT6plex(1) % 528.2859	2	Centrosome-associated protein ALMS1
Q8TCU4	ALMS1	S1645	1645	Level1b	VSAAPGPADQK	676.388	3	15.435	-0.0051	HexNAt(1)TMT6plex(1) % 528.2859	2	Centrosome-associated protein ALMS1
Q8TCU4	ALMS1	S1645	1645	Level1b	VSAAPGPADQK	676.721	3	19.855	0.9976	HexNAt(1)TMT6plex(1) % 528.2859	2	Centrosome-associated protein ALMS1
Q8TCU4	ALMS1	S3070	3070	Level1	LDSGTLDERFHSLDAASK	737.901	4	13.661	0.0114	HexNAt(1)TMT6plex(1) % 528.2859	12	Centrosome-associated protein ALMS1
Q8TD19	NEK9	T877	877	Level1b	LNPAVTCAGK	673.053	3	20.683	-0.0018	HexNAt(1)TMT6plex(1) % 528.2859	6	Serine/threonine-protein kinase Nek9
Q8TD19	NEK9	T877	877	Level1b	LNPAVTCAGK	673.054	3	19.909	-0.0001	HexNAt(1)TMT6plex(1) % 528.2859	6	Serine/threonine-protein kinase Nek9
Q8WV99	ZFAND2B	S150	150	Level1b	AGLAAISR	505.972	3	18.954	0	HexNAt(1)TMT6plex(1) % 528.2859	7	AN1-type zinc finger protein 2B
Q8WV99	ZFAND2B	S150	150	Level1b	AGLAAISR	505.972	3	19.592	-0.0008	HexNAt(1)TMT6plex(1) % 528.2859	7	AN1-type zinc finger protein 2B
Q8WWM7	ATXN2L	S674	674	Level1	EFNPTKPLLSVNK	676.405	4	18.844	0.0075	HexNAt(1)TMT6plex(1) % 528.2859	10	Ataxin-2-like protein
Q8WXI9	GATAD2B	S497	497	Level1	LQQQAALSPTTAPAVSSVSK	990.9	3	37.095	0.0021	HexNAt(1)TMT6plex(1) % 528.2859	19	Transcriptional repressor p66-beta
Q8WXI9	GATAD2B	S584	584	Level1	SISQSISGQK	896.501	2	21.562	-0.0017	HexNAt(1) % 299.1230	1	Transcriptional repressor p66-beta
Q8WYP5	AHCTF1	S1165	1165	Level1	GSPQAISR	524.967	3	14.044	0.001	HexNAt(1)TMT6plex(1) % 528.2859	7	Protein ELYS
Q92841	DDX17	Y580	580	Level1	TTSSANNPNLMYQDECDRRLR	772.116	4	19.269	0.0063	HexNAt(1) % 299.1230	12	Probable ATP-dependent RNA helicase DDX17
Q92841	DDX17	Y580	580	Level1	TTSSANNPNLMYQDECDRRLR	772.117	4	24.047	0.0105	HexNAt(1) % 299.1230	12	Probable ATP-dependent RNA helicase DDX17
Q92841	DDX17	Y580	580	Level1	TTSSANNPNLMYQDECDRR	758.359	4	22.093	0.989	HexNAt(1)TMT6plex(1) % 528.2859	12	Probable ATP-dependent RNA helicase DDX17
Q92841	DDX17	Y580	580	Level1	TTSSANNPNLMYQDECDRR	934.107	3	16.302	0.0537	HexNAt(1) % 299.1230	12	Probable ATP-dependent RNA helicase DDX17
Q92841	DDX17	Y580	580	Level1	TTSSANNPNLMYQDECDRR	758.363	4	21.999	1.0165	HexNAt(1)TMT6plex(1) % 528.2859	12	Probable ATP-dependent RNA helicase DDX17
Q92841	DDX17	Y580	580	Level1	TTSSANNPNLMYQDECDRR	758.114	4	17.256	0.0246	HexNAt(1)TMT6plex(1) % 528.2859	12	Probable ATP-dependent RNA helicase DDX17
Q92841	DDX17	Y580	580	Level1	TTSSANNPNLMYQDECDRRLR	772.116	4	21.764	0.0098	HexNAt(1) % 299.1230	12	Probable ATP-dependent RNA helicase DDX17
Q92841	DDX17	S680	680	Level1	SSQSSSQQFSGIGR	661.996	3	22.736	-0.0017	HexNAt(1) % 299.1230	10	Probable ATP-dependent RNA helicase DDX17
Q92841	DDX17	S680	680	Level1	SSQSSSQQFSGIGR	738.382	3	27.09	0.0065	HexNAt(1)TMT6plex(1) % 528.2859	10	Probable ATP-dependent RNA helicase DDX17
Q92841	DDX17	S680	680	Level1	SSQSSSQQFSGIGR	738.381	3	16.193	0.0078	HexNAt(1)TMT6plex(1) % 528.2859	10	Probable ATP-dependent RNA helicase DDX17
Q93052	LPP	S11	11	Level1	STGEPLGHVPAR	495.277	4	15.931	0.0017	HexNAt(1)TMT6plex(1) % 528.2859	1	Lipoma-preferred partner
Q969V6	MRTFA	S310	310	Level1	SLSTTNSSSSSGAPGPCGLAR	841.411	3	59.637	0.0024	HexNAt(1) % 299.1230	1	Myocardin-related transcription factor A
Q96HA7	TONSL	S912	912	Level1	VSEPSGDSSAAGQPLGPAPPPPIR	1014.54	3	25.131	0.0134	HexNAt(1)TMT6plex(1) % 528.2859	2	Tonsoku-like protein
Q96HC4	PDLIM5	S211	211	Level1	QPTVTSVCSETSQELAEGQR	988.828	3	23.445	0.0007	HexNAt(1)TMT6plex(1) % 528.2859	6	PDZ and LIM domain protein 5
Q96HC4	PDLIM5	S313	313	Level1	ANNSQEPSPQLASSVASTR	901.136	3	27.531	0.0075	HexNAt(1)TMT6plex(1) % 528.2859	8	PDZ and LIM domain protein 5
Q96HC4	PDLIM5	S313	313	Level1	ANNSQEPSPQLASSVASTR	901.134	3	46.788	-0.003	HexNAt(1)TMT6plex(1) % 528.2859	8	PDZ and LIM domain protein 5
Q96HC4	PDLIM5	S319	319	Level1	ANNSQEPSPQLASSVASTR	901.134	3	25.023	-0.003	HexNAt(1)TMT6plex(1) % 528.2859	14	PDZ and LIM domain protein 5
Q96HC4	PDLIM5	S319	319	Level1	KANNSQEPSPQLASSVASTR	765.419	4	29.362	0.0012	HexNAt(1)TMT6plex(1) % 528.2859	15	PDZ and LIM domain protein 5
Q96HC4	PDLIM5	T323	323	Level1	KANNSQEPSPQLASSVASTR	765.416	4	41.851	0.0017	HexNAt(1)TMT6plex(1) % 528.2859	19	PDZ and LIM domain protein 5
Q96KR1	ZFR	T135	135	Level1	QQEAPPPPPPATTQNYQDSYSYVR	1164.91	3	20.941	0.9958	HexNAt(1)TMT6plex(1) % 528.2859	12	Zinc finger RNA-binding protein
Q96KR1	ZFR	T202	202	Level1	AGYSQGATQYTQAQQTR	796.389	3	29.318	0.0002	HexNAt(1) % 299.1230	11	Zinc finger RNA-binding protein
Q96KR1	ZFR	T202	202	Level1	AGYSQGATQYTQAQQTR	796.39	3	28.734	0.0002	HexNAt(1) % 299.1230	11	Zinc finger RNA-binding protein
Q96KR1	ZFR	T202	202	Level1	AGYSQGATQYTQAQQTR	796.391	3	37.302	0.0017	HexNAt(1) % 299.1230	11	Zinc finger RNA-binding protein
Q96KR1	ZFR	T207	207	Level1	AGYSQGATQYTQAQQTR	872.774	3	58.995	-0.004	HexNAt(1)TMT6plex(1) % 528.2859	16	Zinc finger RNA-binding protein
Q96L91	EP400	T1488	1488	Level1	TAAPTTASAAPQGPLR	756.422	3	32.359	0.0024	HexNAt(1)TMT6plex(1) % 528.2859	1	E1A-binding protein p400
Q96L91	EP400	S1495	1495	Level1	TAAPTTASAAPQGPLR	756.421	3	25.584	-0.0001	HexNAt(1)TMT6plex(1) % 528.2859	8	E1A-binding protein p400
Q96L91	EP400	S1495	1495	Level1	TAAPTTASAAPQGPLR	756.422	3	52.672	-0.0001	HexNAt(1)TMT6plex(1) % 528.2859	8	E1A-binding protein p400
Q96L91	EP400	S1495	1495	Level1	TAAPTTASAAPQGPLR	756.421	3	39.953	-0.0003	HexNAt(1)TMT6plex(1) % 528.2859	8	E1A-binding protein p400
Q96L91	EP400	S1495	1495	Level1	TAAPTTASAAPQGPLR	756.422	3	36.124	-0.0003	HexNAt(1)TMT6plex(1) % 528.2859	8	E1A-binding protein p400
Q96L91	EP400	S1495	1495	Level1	TAAPTTASAAPQGPLR	756.418	3	19.282	-0.0008	HexNAt(1)TMT6plex(1) % 528.2859	8	E1A-binding protein p400
Q96L91	EP400	S1495	1495	Level1	TAAPTTASAAPQGPLR	756.419	3	39.325	-0.001	HexNAt(1)TMT6plex(1) % 528.2859	8	E1A-binding protein p400
Q96MY1	NOL4L	S375	375	Level1	GGASTTSTTPTPTPSSTSTSR	913.799	3	24.183	-0.003	HexNAt(1)TMT6plex(1) % 528.2859	4	Nucleolar protein 4-like
Q96N06	SPATA33	S102	102	Level1	ASNETLVSCSSSGSDQQR	890.763	3	19.692	0.0007	HexNAt(1)TMT6plex(1) % 528.2859	10	Spermatogenesis-associated protein 33
Q96PK6	RBM14	S244	244	Level1	AQPSVSLGAAYR	583.313	3	18.731	0.0007	HexNAt(1) % 299.1230	6	RNA-binding protein 14
Q96PK6	RBM14	Y249	249	Level1	AQPSVSLGAAYR	583.313	3	14.605	-0.0034	HexNAt(1) % 299.1230	11	RNA-binding protein 14
Q96PK6	RBM14	Y249	249	Level1	AQPSVSLGAAYR	583.314	3	32.083	-0.0032	HexNAt(1) % 299.1230	11	RNA-binding protein 14
Q96PK6	RBM14	Y261	261	Level1	AQPSASLGVGYR	655.031	3	13.558	-0.0004	HexNAt(1)TMT6plex(1) % 528.2859	11	RNA-binding protein 14
Q96PK6	RBM14	Y261	261	Level1	AQPSASLGVGYR	982.546	2	22.513	1.0038	HexNAt(1)TMT6plex(1) % 528.2859	11	RNA-binding protein 14
Q96PK6	RBM14	Y261	261	Level1	AQPSASLGVGYR	655.03	3	21.429	0.0008	HexNAt(1)TMT6plex(1) % 528.2859	11	RNA-binding protein 14
Q96PK6	RBM14	Y261	261	Level1	AQPSASLGVGYR	655.03	3	17.795	0.0006	HexNAt(1)TMT6plex(1) % 528.2859	11	RNA-binding protein 14
Q96PK6	RBM14	Y261	261	Level1	AQPSASLGVGYR	982.543	2	17.511	1.0115	HexNAt(1)TMT6plex(1) % 528.2859	11	RNA-binding protein 14
Q96PK6	RBM14	Y261	261	Level1	AQPSASLGVGYR	655.029	3	21.771	0.0003	HexNAt(1)TMT6plex(1) % 528.2859	11	RNA-binding protein 14
Q96PK6	RBM14	Y261	261	Level1	AQPSASLGVGYR	655.029	3	17.01	-0.0002	HexNAt(1)TMT6plex(1) % 528.2859	11	RNA-binding protein 14
Q96PK6	RBM14	Y261	261	Level1	AQPSASLGVGYR	655.03	3	17.613	-0.0018	HexNAt(1)TMT6plex(1) % 528.2859	11	RNA-binding protein 14
Q96PK6	RBM14	Y261	261	Level1	AQPSASLGVGYR	655.364	3	25.09	1.0015	HexNAt(1)TMT6plex(1) % 528.2859	11	RNA-binding protein 14
Q96T58	SPEN	T2522	2522	Level1	AQSTPSPALPPDTK	599.84	4	25.753	-0.0003	HexNAt(1)TMT6plex(1) % 528.2859	13	Msx2-interacting protein
Q96T58	SPEN	S3389	3389	Level1b	MPQVSQEAK	668.711	3	17.372	-0.0023	HexNAt(1)TMT6plex(1) % 528.2859	5	Msx2-interacting protein
Q96T58	SPEN	S3389	3389	Level1b	MPQVSQEAK	674.041	3	14.303	0.0023	HexNAt(1)TMT6plex(1) % 528.2859	5	Msx2-interacting protein
Q96T58	SPEN	S3389	3389	Level1b	MPQVSQEAK	674.041	3	14.802	0.0025	HexNAt(1)TMT6plex(1) % 528.2859	5	Msx2-interacting protein
Q99439	CNN2	S217	217	Level1	CASQVGMTAPGTR	621.972	3	16.229	-0.0027	HexNAt(1) % 299.1230	3	Calponin-2
Q99674	CGREF1	S159	159	Level1b	HVEPGEPLAPSPQEPQAVGR	713.881	4	32.468	-0.0001	HexNAt(1)TMT6plex(1) % 528.2859	11	Cell growth regulator with EF hand domain protein 1
Q99808	SLC29A1	S63	63	Level1b	DAQASAAPAAPLPER	665.015	3	20.128	0.0032	HexNAt(1) % 299.1230	5	Equilibrative nucleoside transporter 1
Q99808	SLC29A1	S63	63	Level1b	DAQASAAPAAPLPER	665.015	3	20.408	0.0012	HexNAt(1) % 299.1230	5	Equilibrative nucleoside transporter 1
Q99808	SLC29A1	S63	63	Level1	DAQASAAPAAPLPER	741.402	3	27.981	0.0026	HexNAt(1)TMT6plex(1) % 528.2859	5	Equilibrative nucleoside transporter 1
Q99808	SLC29A1	S63	63	Level1b	DAQASAAPAAPLPER	741.394	3	20.362	-0.0132	HexNAt(1)TMT6plex(1) % 528.2859	5	Equilibrative nucleoside transporter 1
Q99808	SLC29A1	S63	63	Level1	DAQASAAPAAPLPER	741.399	3	47.086	-0.0037	HexNAt(1)TMT6plex(1) % 528.2859	5	Equilibrative nucleoside transporter 1
Q9BWG4	SSBP4	S341	341	Level1	SSPGAVAGLSNAPGTPR	690.034	3	26.494	1.0115	HexNAt(1) % 299.1230	1	Single-stranded DNA-binding protein 4
Q9BYB4	GNB1L	T2	2	Level1	TAPCPPPPPDPQFVLR	768.401	3	15.78	1.0005	HexNAt(1) % 299.1230	1	Guanine nucleotide-binding protein subunit beta-like protein 1
Q9BYJ9	YTHDF1	S196	196	Level1	IGDVSSSAVK	650.382	3	16.386	-0.0008	HexNAt(1)TMT6plex(1) % 528.2859	5	YTH domain-containing family protein 1
Q9BYJ9	YTHDF1	S196	196	Level1	IGDVSSSAVK	573.993	3	19.268	-0.0015	HexNAt(1) % 299.1230	5	YTH domain-containing family protein 1
Q9BZ23	PANK2	S145	145	Level1	ASATSVSSAGEQAAGDPEGR	869.104	3	51.401	-0.0005	HexNAt(1)TMT6plex(1) % 528.2859	7	Pantothenate kinase 2, mitochondrial
Q9C0B1	FTO	S173	173	Level1b	ANEDAVPLCMSADFPR	850.753	3	14.669	-0.0001	HexNAt(1)TMT6plex(1) % 528.2859	11	Alpha-ketoglutarate-dependent dioxygenase FTO
Q9C0B1	FTO	S173	173	Level1b	ANEDAVPLCMSADFPR	850.754	3	16.643	-0.0001	HexNAt(1)TMT6plex(1) % 528.2859	11	Alpha-ketoglutarate-dependent dioxygenase FTO
Q9C0B1	FTO	S173	173	Level1	ANEDAVPLCMSADFPR	850.754	3	16.527	-0.0001	HexNAt(1)TMT6plex(1) % 528.2859	11	Alpha-ketoglutarate-dependent dioxygenase FTO
Q9C0B1	FTO	S173	173	Level1b	ANEDAVPLCMSADFPR	851.089	3	16.676	1.0053	HexNAt(1)TMT6plex(1) % 528.2859	11	Alpha-ketoglutarate-dependent dioxygenase FTO
Q9C0B1	FTO	S173	173	Level1b	ANEDAVPLCMSADFPR	850.754	3	14.904	-0.0025	HexNAt(1)TMT6plex(1) % 528.2859	11	Alpha-ketoglutarate-dependent dioxygenase FTO
Q9GZM5	YIPF3	S349	349	Level1	AVAVTLQSH	561.658	3	22.69	-0.0016	HexNAt(1)TMT6plex(1) % 528.2859	8	Protein YIPF3
Q9GZM5	YIPF3	S349	349	Level1	AVAVTLQSH	561.659	3	20.07	-0.0031	HexNAt(1)TMT6plex(1) % 528.2859	8	Protein YIPF3
Q9H1Z4	WDR13	S145	145	Level1	AVYEDRPPGSVVPTSAAEASR	729.886	4	13.54	-0.0015	HexNAt(1)TMT6plex(1) % 528.2859	20	WD repeat-containing protein 13
Q9H4A3	WNK1	S1849	1849	Level1	EGPVLATSSGAGVFK	726.403	3	31.434	-0.002	HexNAt(1) % 299.1230	8	Serine/threonine-protein kinase WNK1
Q9H4A3	WNK1	S1863	1863	Level1b	FQVSVAADGAQK	736.417	3	16.625	-0.0013	HexNAt(1)TMT6plex(1) % 528.2859	4	Serine/threonine-protein kinase WNK1
Q9H4I2	ZHX3	T735	735	Level1b	VTEANGR	501.948	3	13.079	0.0018	HexNAt(1)TMT6plex(1) % 528.2859	2	Zinc fingers and homeoboxes protein 3
Q9HAU0	PLEKHA5	S382	382	Level1b	IVNVSLADLR	619.704	3	28.761	-0.0008	HexNAt(1)TMT6plex(1) % 528.2859	5	Pleckstrin homology domain-containing family A member 5
Q9HAU0	PLEKHA5	S382	382	Level1b	IVNVSLADLR	619.703	3	21.244	-0.0012	HexNAt(1)TMT6plex(1) % 528.2859	5	Pleckstrin homology domain-containing family A member 5
Q9HAU0	PLEKHA5	S382	382	Level1b	IVNVSLADLR	619.702	3	15.781	-0.0002	HexNAt(1)TMT6plex(1) % 528.2859	5	Pleckstrin homology domain-containing family A member 5
Q9HAU0	PLEKHA5	S382	382	Level1b	IVNVSLADLR	619.703	3	18.65	-0.0002	HexNAt(1)TMT6plex(1) % 528.2859	5	Pleckstrin homology domain-containing family A member 5
Q9HBG7	LY9	T298	298	Level1b	EEAATADPLIK	715.409	3	15.626	0.0029	HexNAt(1)TMT6plex(1) % 528.2859	5	T-lymphocyte surface antigen Ly-9
Q9NPG1	FZD3	T150	150	Level1b	LVDLNLAGEPTEGAPVAVQR	702.396	4	22.517	0.0002	HexNAt(1)TMT6plex(1) % 528.2859	11	Frizzled-3
Q9NPG1	FZD3	T150	150	Level1b	LVDLNLAGEPTEGAPVAVQR	936.521	3	12.377	1.0007	HexNAt(1)TMT6plex(1) % 528.2859	11	Frizzled-3
Q9NR12	PDLIM7	S89	89	Level1b	AQPVQSK	582.016	3	11.856	-0.0016	HexNAt(1)TMT6plex(1) % 528.2859	6	PDZ and LIM domain protein 7
Q9NR12	PDLIM7	S89	89	Level1	AQPVQSKPQK	582.356	4	15.165	0.0001	HexNAt(1)TMT6plex(1) % 528.2859	6	PDZ and LIM domain protein 7
Q9NR12	PDLIM7	S89	89	Level1b	AQPVQSKPQK	582.357	4	18.953	0.0001	HexNAt(1)TMT6plex(1) % 528.2859	6	PDZ and LIM domain protein 7
Q9NR12	PDLIM7	S89	89	Level1b	AQPVQSKPQK	582.356	4	13.514	0.0015	HexNAt(1)TMT6plex(1) % 528.2859	6	PDZ and LIM domain protein 7
Q9NR12	PDLIM7	S89	89	Level1	AQPVQSKPQK	582.356	4	22.676	-0.0004	HexNAt(1)TMT6plex(1) % 528.2859	6	PDZ and LIM domain protein 7
Q9NR12	PDLIM7	S89	89	Level1	AQPVQSK	582.015	3	15.526	0.002	HexNAt(1)TMT6plex(1) % 528.2859	6	PDZ and LIM domain protein 7
Q9NRB3	CHST12	S75	75	Level1b	FLSAGVK	570.017	3	22.234	-0.0012	HexNAt(1)TMT6plex(1) % 528.2859	3	Carbohydrate sulfotransferase 12
Q9NXV6	CDKN2AIP	S330	330	Level1	TSSEASVSSSVAK	742.743	3	27.502	0.0104	HexNAt(1)TMT6plex(1) % 528.2859	8	CDKN2A-interacting protein
Q9NYJ8	TAB2	T460	460	Level1	VVVTQPNTK	658.065	3	28.668	-0.001	HexNAt(1)TMT6plex(1) % 528.2859	8	TGF-beta-activated kinase 1 and MAP3K7-binding protein 2
Q9NYJ8	TAB2	T460	460	Level1	VVVTQPNTK	493.8	4	28.035	-0.001	HexNAt(1)TMT6plex(1) % 528.2859	8	TGF-beta-activated kinase 1 and MAP3K7-binding protein 2
Q9NYJ8	TAB2	T460	460	Level1	VVVTQPNTK	658.066	3	28.835	-0.0001	HexNAt(1)TMT6plex(1) % 528.2859	8	TGF-beta-activated kinase 1 and MAP3K7-binding protein 2
Q9NYJ8	TAB2	T460	460	Level1	VVVTQPNTK	581.678	3	24.145	0.0012	HexNAt(1) % 299.1230	8	TGF-beta-activated kinase 1 and MAP3K7-binding protein 2
Q9NYV4	CDK12	S597	597	Level1	TSAVSSQANSQPPVQVSVK	967.866	3	19.844	1.0143	HexNAt(1)TMT6plex(1) % 528.2859	6	Cyclin-dependent kinase 12
Q9NYV4	CDK12	S608	608	Level1	TSAVSSQANSQPPVQVSVK	725.907	4	38.232	-0.0003	HexNAt(1)TMT6plex(1) % 528.2859	17	Cyclin-dependent kinase 12
Q9NYV4	CDK12	S608	608	Level1	TSAVSSQANSQPPVQVSVK	967.539	3	37.623	0.0026	HexNAt(1)TMT6plex(1) % 528.2859	17	Cyclin-dependent kinase 12
Q9NYV4	CDK12	S608	608	Level1	TSAVSSQANSQPPVQVSVK	967.873	3	39.679	1.0048	HexNAt(1)TMT6plex(1) % 528.2859	17	Cyclin-dependent kinase 12
Q9NYV4	CDK12	S608	608	Level1	TSAVSSQANSQPPVQVSVK	725.906	4	40.683	0.0004	HexNAt(1)TMT6plex(1) % 528.2859	17	Cyclin-dependent kinase 12
Q9NYV4	CDK12	S608	608	Level1	TSAVSSQANSQPPVQVSVK	1451.31	2	42.293	0.9934	HexNAt(1)TMT6plex(1) % 528.2859	17	Cyclin-dependent kinase 12
Q9NYV4	CDK12	S608	608	Level1	TSAVSSQANSQPPVQVSVK	725.906	4	41.276	0.0004	HexNAt(1)TMT6plex(1) % 528.2859	17	Cyclin-dependent kinase 12
Q9NZT2	OGFR	T428	428	Level1	TGTQEVGGQDPGEAVQPCR	915.119	3	29.5	-0.0003	HexNAt(1)TMT6plex(1) % 528.2859	3	Opioid growth factor receptor
Q9NZT2	OGFR	T428	428	Level1	TGTQEVGGQDPGEAVQPCR	915.118	3	12.876	-0.0042	HexNAt(1)TMT6plex(1) % 528.2859	3	Opioid growth factor receptor
Q9P219	CCDC88C	S1523	1523	Level1	TCSTSATTTAPSNSTPIAR	895.117	3	27.053	1.9872	HexNAt(1)TMT6plex(1) % 528.2859	5	Protein Daple
Q9P267	MBD5	S1097	1097	Level1b	AVVDAASK	583.015	3	22.47	-0.0208	HexNAt(1)TMT6plex(1) % 528.2859	7	Methyl-CpG-binding domain protein 5
Q9P2N5	RBM27	S546	546	Level1	AANIVIQTEPPVPVSINSNITR	1030.92	3	53.538	0.0009	HexNAt(1)TMT6plex(1) % 528.2859	15	RNA-binding protein 27
Q9P2T1	GMPR2	S345	345	Level1	VTQQVNPIFSEAC	750.724	3	20.052	-0.0027	HexNAt(1)TMT6plex(1) % 528.2859	10	GMP reductase 2
Q9UET6	FTSJ1	S298	298	Level1	EIRPQDCPISR	532.789	4	30.918	0.0007	HexNAt(1)TMT6plex(1) % 528.2859	10	tRNA (cytidine(32)/guanosine(34)-2'-O)-methyltransferase
Q9UET6	FTSJ1	S298	298	Level1	EIRPQDCPISR	532.789	4	13.882	-0.0008	HexNAt(1)TMT6plex(1) % 528.2859	10	tRNA (cytidine(32)/guanosine(34)-2'-O)-methyltransferase
Q9UEY8	ADD3	S455	455	Level1b	VNVPEESR	562.975	3	12.175	-0.0164	HexNAt(1)TMT6plex(1) % 528.2859	7	Gamma-adducin
Q9UGP8	SEC63	T504	504	Level1	EQSICAAEEQPAEDGQGETNK	1074.19	3	15.166	0.0007	HexNAt(1)TMT6plex(1) % 528.2859	19	Translocation protein SEC63 homolog
Q9UHB6	LIMA1	Y274	274	Level1	YQAAVSK	585.012	3	21.809	-0.0007	HexNAt(1)TMT6plex(1) % 528.2859	1	LIM domain and actin-binding protein 1
Q9UHD8	SEPTIN9	S247	247	Level1	SQEATEAAPSCVGDMADTPR	951.113	3	15.093	0.9892	HexNAt(1)TMT6plex(1) % 528.2859	10	Septin-9
Q9UHD8	SEPTIN9	S247	247	Level1	SQEATEAAPSCVGDMADTPR	951.114	3	24.867	0.9892	HexNAt(1)TMT6plex(1) % 528.2859	10	Septin-9
Q9UHD8	SEPTIN9	S247	247	Level1	SQEATEAAPSCVGDMADTPR	951.114	3	18.034	0.9858	HexNAt(1)TMT6plex(1) % 528.2859	10	Septin-9
Q9UHD8	SEPTIN9	S247	247	Level1	SQEATEAAPSCVGDMADTPR	951.449	3	15.719	1.9865	HexNAt(1)TMT6plex(1) % 528.2859	10	Septin-9
Q9UHD8	SEPTIN9	T255	255	Level1	SQEATEAAPSCVGDMADTPR	931.777	3	22.874	-0.0045	HexNAt(1)TMT6plex(1) % 528.2859	18	Septin-9
Q9UHD8	SEPTIN9	T255	255	Level1	SQEATEAAPSCVGDMADTPR	937.109	3	13.605	0.0112	HexNAt(1)TMT6plex(1) % 528.2859	18	Septin-9
Q9UHD8	SEPTIN9	T255	255	Level1	SQEATEAAPSCVGDMADTPR	951.115	3	19.074	0.9789	HexNAt(1)TMT6plex(1) % 528.2859	18	Septin-9
Q9UKD1	GMEB2	T408	408	Level1	VVSTLPSTVLGK	729.782	3	19.264	0.0078	HexNAt(1)TMT6plex(1) % 528.2859	8	Glucocorticoid modulatory element-binding protein 2
Q9UKD1	GMEB2	T408	408	Level1	VVSTLPSTVLGK	729.781	3	12.834	0.0082	HexNAt(1)TMT6plex(1) % 528.2859	8	Glucocorticoid modulatory element-binding protein 2
Q9UKD1	GMEB2	T408	408	Level1	VVSTLPSTVLGK	547.589	4	22.86	0.0007	HexNAt(1)TMT6plex(1) % 528.2859	8	Glucocorticoid modulatory element-binding protein 2
Q9UKD1	GMEB2	T408	408	Level1	VVSTLPSTVLGK	729.783	3	29.334	0.0009	HexNAt(1)TMT6plex(1) % 528.2859	8	Glucocorticoid modulatory element-binding protein 2
Q9UKM7	MAN1B1	T186	186	Level1	DGTQEEATK	655.689	3	33.904	0.0024	HexNAt(1)TMT6plex(1) % 528.2859	8	Endoplasmic reticulum mannosyl-oligosaccharide 1,2-alpha-mannosidase
Q9ULJ3	ZBTB21	T447	447	Level1	VTVGDAATTAAASSSSVTR	837.114	3	19.162	0.0069	HexNAt(1)TMT6plex(1) % 528.2859	2	Zinc finger and BTB domain-containing protein 21
Q9ULL5	PRR12	S671	671	Level1	TSGADGLVGEDGAADASK	793.403	3	14.551	0.0115	HexNAt(1) % 299.1230	17	Proline-rich protein 12
Q9ULL5	PRR12	S671	671	Level1	TSGADGLVGEDGAADASK	793.401	3	20.595	-0.001	HexNAt(1) % 299.1230	17	Proline-rich protein 12
Q9ULL5	PRR12	S671	671	Level1	TSGADGLVGEDGAADASK	793.401	3	25.918	-0.0012	HexNAt(1) % 299.1230	17	Proline-rich protein 12
Q9ULL5	PRR12	S671	671	Level1	TSGADGLVGEDGAADASK	870.123	3	16.596	1.0036	HexNAt(1)TMT6plex(1) % 528.2859	17	Proline-rich protein 12
Q9ULL5	PRR12	S671	671	Level1	TSGADGLVGEDGAADASK	869.786	3	26.517	0.0012	HexNAt(1)TMT6plex(1) % 528.2859	17	Proline-rich protein 12
Q9ULL5	PRR12	S671	671	Level1	TSGADGLVGEDGAADASK	869.785	3	16.592	-0.0005	HexNAt(1)TMT6plex(1) % 528.2859	17	Proline-rich protein 12
Q9ULM3	YEATS2	T723	723	Level1b	AQVTAAGPQK	653.052	3	27.364	0.0004	HexNAt(1)TMT6plex(1) % 528.2859	4	YEATS domain-containing protein 2
Q9ULM3	YEATS2	T1004	1004	Level1	TSGQQQVCVSQATVGTCK	899.456	3	25.043	-0.0017	HexNAt(1) % 299.1230	16	YEATS domain-containing protein 2
Q9ULM3	YEATS2	T1004	1004	Level1	TSGQQQVCVSQATVGTCK	899.454	3	25.15	-0.0049	HexNAt(1) % 299.1230	16	YEATS domain-containing protein 2
Q9UQ35	SRRM2	S2236	2236	Level1	IPAASAAAMNLASAR	730.07	3	16.449	-0.0004	HexNAt(1)TMT6plex(1) % 528.2859	5	Serine/arginine repetitive matrix protein 2
Q9Y240	CLEC11A	T69	69	Level1b	GDENPAGTVEGK	720.721	3	11.341	0.0002	HexNAt(1)TMT6plex(1) % 528.2859	8	C-type lectin domain family 11 member A
Q9Y240	CLEC11A	T69	69	Level1b	GDENPAGTVEGK	721.057	3	20.585	1.0065	HexNAt(1)TMT6plex(1) % 528.2859	8	C-type lectin domain family 11 member A
Q9Y2F5	ICE1	S1173	1173	Level1	LSTSEVVMFLESCQLGDYSSGDSVSECSSK	1330.27	3	13.407	-0.0466	HexNAt(1) % 299.1230	4	Little elongation complex subunit 1
Q9Y2K2	SIK3	S7	7	Level1	AAAAASGAGGAAGAGTGGAGPAGR	775.721	3	22.102	-0.0073	HexNAt(1) % 299.1230	6	Serine/threonine-protein kinase SIK3
Q9Y2W2	WBP11	T625	625	Level1	SGPSVPVSVQTK	724.76	3	23.077	0.0165	HexNAt(1)TMT6plex(1) % 528.2859	11	WW domain-binding protein 11
Q9Y2W6	TDRKH	S266	266	Level1b	GGGDMAVVVSK	669.382	3	12.382	-0.0026	HexNAt(1)TMT6plex(1) % 528.2859	10	Tudor and KH domain-containing protein
Q9Y2X7	GIT1	S561	561	Level1	GVSASAVPFTPSSPLLSCSQEGSR	1060.54	3	22.349	1.0102	HexNAt(1)TMT6plex(1) % 528.2859	3	ARF GTPase-activating protein GIT1
Q9Y2X9	ZNF281	S864	864	Level1	TSVSDFSGYTNMMSDVSEPCSTR	1116.83	3	25.364	1.0068	HexNAt(1)TMT6plex(1) % 528.2859	2	Zinc finger protein 281
Q9Y2X9	ZNF281	S864	864	Level1	TSVSDFSGYTNMMSDVSEPCSTR	1117.17	3	23.021	2.0097	HexNAt(1)TMT6plex(1) % 528.2859	2	Zinc finger protein 281
Q9Y467	SALL2	T253	253	Level1	TLASSSSSSSSSSGAETPK	839.089	3	16.632	-0.0007	HexNAt(1) % 299.1230	1	Sal-like protein 2
Q9Y467	SALL2	T253	253	Level1	TLASSSSSSSSSSGAETPK	839.089	3	36.096	-0.0007	HexNAt(1) % 299.1230	1	Sal-like protein 2
Q9Y467	SALL2	S531	531	Level1	ADENTPPGSEGSAISGVAESSTATR	1050.52	3	31.186	0.998	HexNAt(1)TMT6plex(1) % 528.2859	9	Sal-like protein 2
Q9Y490	TLN1	S2338	2338	Level1	EADESLNFEEQILEAAK	975.181	3	15.782	0.9955	HexNAt(1)TMT6plex(1) % 528.2859	5	Talin-1
Q9Y4C1	KDM3A	S860	860	Level1b	CLPPLPPLSK	703.422	3	23.881	-0.001	HexNAt(1)TMT6plex(1) % 528.2859	9	Lysine-specific demethylase 3A
Q9Y4C1	KDM3A	S860	860	Level1b	CLPPLPPLSK	703.421	3	18.576	-0.0015	HexNAt(1)TMT6plex(1) % 528.2859	9	Lysine-specific demethylase 3A
Q9Y4C1	KDM3A	S860	860	Level1b	CLPPLPPLSK	703.757	3	13.271	1.0029	HexNAt(1)TMT6plex(1) % 528.2859	9	Lysine-specific demethylase 3A
Q9Y4C1	KDM3A	S860	860	Level1b	CLPPLPPLSK	703.422	3	23.452	-0.0001	HexNAt(1)TMT6plex(1) % 528.2859	9	Lysine-specific demethylase 3A
Q9Y4L1	HYOU1	T871	871	Level1	NATLAEQAK	644.71	3	12.371	0.0002	HexNAt(1)TMT6plex(1) % 528.2859	3	Hypoxia up-regulated protein 1
Q9Y4R8	TELO2	S651	651	Level1	TPQPGSPSPNTPCLPEAAVSQPGSAVASDWR	980.49	4	27.207	-0.0123	HexNAt(1)TMT6plex(1) % 528.2859	20	Telomere length regulation protein TEL2 homolog
Q9Y566	SHANK1	S413	413	Level1	EQDVVPFQESPK	797.109	3	13.885	0.0185	HexNAt(1)TMT6plex(1) % 528.2859	10	SH3 and multiple ankyrin repeat domains protein 1
Q9Y580	RBM7	T120	120	Level1	TMDNMTSSAQIIQR	790.389	3	13.604	-0.0049	HexNAt(1)TMT6plex(1) % 528.2859	1	RNA-binding protein 7
Q9Y580	RBM7	T120	120	Level1	TMDNMTSSAQIIQR	790.402	3	12.889	-0.0008	HexNAt(1)TMT6plex(1) % 528.2859	1	RNA-binding protein 7
Q9Y6R4	MAP3K4	S201	201	Level1b	LPVSVPMPIAR	646.385	3	21.923	-0.0013	HexNAt(1)TMT6plex(1) % 528.2859	4	Mitogen-activated protein kinase kinase kinase 4
