# Supplementary material for: Systematic Quantification of Protein O‑GlcNAcylation Reveals Common and Cell-Type-Specific Responses to N‑Glycosylation Inhibition in Human Cells
Source: Anal Chem. 2026 May 19;98(21):15689–99. doi: 10.1021/acs.analchem.6c00972 (PMC13234820; doi:10.1021/acs.analchem.6c00972)
Supplement: Supplementary file 7 [file ac6c00972_si_007.xlsx]

## Sheet: Sheet1
Table S6A. Abundance changes of O-GlcNAcylation sites upon tunicamycin treatment in HEK293T cells
UniProt Accession	Gene Symbol	Site	Avg(log2(Tuni/Ctrl))	Adjusted P value	Protein Annotation
A0FGR8	ESYT2	T192	1.34267	0.000233322	Extended synaptotagmin-2
A1X283	SH3PXD2B	T652	1.41549	0.000377711	SH3 and PX domain-containing protein 2B
O00151	PDLIM1	S250	0.0684623	0.543864	PDZ and LIM domain protein 1
O00151	PDLIM1	T136	-1.40454	5.93566e-05	PDZ and LIM domain protein 1
O00268	TAF4	S528	0.531628	0.00141121	Transcription initiation factor TFIID subunit 4
O00268	TAF4	T539	-1.01273	5.94058e-05	Transcription initiation factor TFIID subunit 4
O00273	DFFA	T167	1.24921	0.000416099	DNA fragmentation factor subunit alpha
O00469	PLOD2	T211	0.214145	0.171146	Procollagen-lysine,2-oxoglutarate 5-dioxygenase 2
O00592	PODXL	T351	1.03468	9.24475e-05	Podocalyxin
O14686	KMT2D	S1146	0.162863	0.0856332	Histone-lysine N-methyltransferase 2D
O14686	KMT2D	S2402	0.034246	0.958538	Histone-lysine N-methyltransferase 2D
O14686	KMT2D	S2409	-0.0821109	0.505432	Histone-lysine N-methyltransferase 2D
O14686	KMT2D	T2426	-0.561942	0.000792434	Histone-lysine N-methyltransferase 2D
O14980	XPO1	S1055	1.4345	4.22497e-05	Exportin-1
O15498	YKT6	S172	-0.261659	0.0234791	Synaptobrevin homolog YKT6
O43151	TET3	T520	0.264142	0.0854355	Methylcytosine dioxygenase TET3
O43318	MAP3K7	S378	-1.28102	3.3335e-05	Mitogen-activated protein kinase kinase kinase 7
O43583	DENR	S9	1.03014	8.1533e-05	Density-regulated protein
O43663	PRC1	T492	-0.23185	0.0782879	Protein regulator of cytokinesis 1
O43823	AKAP8	S353	1.92683	6.1318e-05	A-kinase anchor protein 8
O60313	OPA1	T759	1.33965	3.36271e-05	Dynamin-like GTPase OPA1, mitochondrial
O60502	OGA	S405	-1.30098	0.000248862	Protein O-GlcNAcase
O75113	N4BP1	T802	0.371071	0.1743	NEDD4-binding protein 1
O75179	ANKRD17	T2001	-1.22379	3.3335e-05	Ankyrin repeat domain-containing protein 17
O75376	NCOR1	S123	1.18085	0.000160111	Nuclear receptor corepressor 1
O75376	NCOR1	S1493	-0.144665	0.304763	Nuclear receptor corepressor 1
O75376	NCOR1	S1812	-0.422962	0.0199055	Nuclear receptor corepressor 1
O75376	NCOR1	S1857	0.420011	0.00332247	Nuclear receptor corepressor 1
O75376	NCOR1	S54	-0.310186	0.159717	Nuclear receptor corepressor 1
O75376	NCOR1	T1491	-0.326066	0.0242868	Nuclear receptor corepressor 1
O75391	SPAG7	S219	-0.634356	0.00116358	Sperm-associated antigen 7
O94842	TOX4	T420	0.428445	0.0023279	TOX high mobility group box family member 4
O94979	SEC31A	T1213	0.09485	0.324651	Protein transport protein Sec31A
O95487	SEC24B	S315	0.86254	0.0003769	Protein transport protein Sec24B
O95789	ZMYM6	T612	-0.242392	0.156918	Zinc finger MYM-type protein 6
O96008	TOMM40	T82	1.31646	0.00769457	Mitochondrial import receptor subunit TOM40 homolog
P00492	HPRT1	Y105	1.50702	5.42835e-05	Hypoxanthine-guanine phosphoribosyltransferase
P04080	CSTB	S7	1.20035	0.000132611	Cystatin-B
P04080	CSTB	T16	1.12427	3.37399e-05	Cystatin-B
P04150	NR3C1	S79	0.408119	0.00229028	Glucocorticoid receptor
P08047	SP1	S36	-0.527276	0.000604044	Transcription factor Sp1
P08151	GLI1	S538	0.438229	0.00284768	Zinc finger protein GLI1
P09012	SNRPA	T131	0.379159	0.00233125	U1 small nuclear ribonucleoprotein A
P0C7T5	ATXN1L	S55	-0.0530737	0.572256	Ataxin-1-like
P0CG40	SP9	S471	1.03606	5.60383e-05	Transcription factor Sp9
P10070	GLI2	S814	0.430539	0.00703187	Zinc finger protein GLI2
P11216	PYGB	T329	1.53044	0.00023114	Glycogen phosphorylase, brain form
P11274	BCR	S150	0.823432	0.000361606	Breakpoint cluster region protein
P12755	SKI	S389	0.350572	0.012491	Ski oncogene
P14678	SNRPB	T143	1.41376	0.000106092	Small nuclear ribonucleoprotein-associated proteins B and B'
P15822	HIVEP1	S1069	-0.330389	0.00527736	Zinc finger protein 40
P15822	HIVEP1	S1633	0.524243	0.000656378	Zinc finger protein 40
P15880	RPS2	T285	-2.68386	0.00136571	Small ribosomal subunit protein uS5
P15880	RPS2	T293	-0.580798	0.00590406	Small ribosomal subunit protein uS5
P18583	SON	S1097	-1.55015	5.42835e-05	Protein SON
P20810	CAST	S404	-0.16585	0.125398	Calpastatin
P22626	HNRNPA2B1	S344	0.219282	0.104506	Heterogeneous nuclear ribonucleoproteins A2/B1
P23396	RPS3	T242	0.407456	0.0212967	Small ribosomal subunit protein uS3
P25054	APC	T2715	0.160001	0.283286	Adenomatous polyposis coli protein
P25705	ATP5F1A	S236	1.21468	0.000971775	ATP synthase F(1) complex subunit alpha, mitochondrial
P27707	DCK	T19	1.05542	0.000436529	Deoxycytidine kinase
P30041	PRDX6	T95	1.39266	6.99151e-05	Peroxiredoxin-6
P30041	PRDX6	Y89	1.50018	0.000543043	Peroxiredoxin-6
P31271	HOXA13	S199	-0.0185048	0.84656	Homeobox protein Hox-A13
P31629	HIVEP2	S1502	-0.114051	0.493775	Transcription factor HIVEP2
P31629	HIVEP2	S510	0.623231	0.00233845	Transcription factor HIVEP2
P31629	HIVEP2	T416	0.280727	0.190626	Transcription factor HIVEP2
P35453	HOXD13	S89	-0.884311	0.00107148	Homeobox protein Hox-D13
P35580	MYH10	S1975	0.405325	0.00327393	Myosin-10
P35658	NUP214	T1363	-1.66082	1.5392e-05	Nuclear pore complex protein Nup214
P35658	NUP214	T494	-0.297033	0.0372537	Nuclear pore complex protein Nup214
P43694	GATA4	S133	-0.225664	0.184812	Transcription factor GATA-4
P46013	MKI67	S230	-0.431353	0.00278506	Proliferation marker protein Ki-67
P46937	YAP1	S340	-0.198455	0.0681903	Transcriptional coactivator YAP1
P48634	PRRC2A	T1786	-0.125944	0.166469	Protein PRRC2A
P48739	PITPNB	S184	1.16259	0.000196606	Phosphatidylinositol transfer protein beta isoform
P49247	RPIA	T251	-0.609994	0.000726023	Ribose-5-phosphate isomerase
P49750	YLPM1	S756	-0.725842	0.000436529	YLP motif-containing protein 1
P49790	NUP153	S199	0.168103	0.334969	Nuclear pore complex protein Nup153
P49790	NUP153	S893	0.0715597	0.614347	Nuclear pore complex protein Nup153
P49790	NUP153	S908	-0.576448	0.0117605	Nuclear pore complex protein Nup153
P49790	NUP153	T1078	-0.0864258	0.480912	Nuclear pore complex protein Nup153
P50552	VASP	S258	-0.330107	0.0441312	Vasodilator-stimulated phosphoprotein
P51610	HCFC1	S1162	-0.593066	0.000995318	Host cell factor 1
P51610	HCFC1	S507	-0.261944	0.0842598	Host cell factor 1
P51610	HCFC1	S562	0.213326	0.184819	Host cell factor 1
P51610	HCFC1	S598	0.192929	0.217038	Host cell factor 1
P51610	HCFC1	S603	-0.289951	0.0995798	Host cell factor 1
P51610	HCFC1	S685	-0.843212	0.00023114	Host cell factor 1
P51610	HCFC1	T480	0.227854	0.0915256	Host cell factor 1
P51610	HCFC1	T490	0.928325	0.000416099	Host cell factor 1
P51610	HCFC1	T575	-0.39858	0.00914146	Host cell factor 1
P51858	HDGF	S107	1.64155	3.36271e-05	Hepatoma-derived growth factor
P52594	AGFG1	S187	-0.920126	0.00106919	Arf-GAP domain and FG repeat-containing protein 1
P55198	MLLT6	S401	0.33064	0.0184754	Protein AF-17
P78347	GTF2I	T202	0.615539	0.00105078	General transcription factor II-I
P78364	PHC1	T354	-0.436713	0.00201656	Polyhomeotic-like protein 1
P82909	KGD4	S37	0.277132	0.112342	Alpha-ketoglutarate dehydrogenase component 4
Q01433	AMPD2	S46	1.26877	0.000386891	AMP deaminase 2
Q01780	EXOSC10	S706	-0.206112	0.0418985	Exosome complex component 10
Q01780	EXOSC10	S838	1.40358	8.41798e-05	Exosome complex component 10
Q01826	SATB1	S341	0.32707	0.0326771	DNA-binding protein SATB1
Q01844	EWSR1	S274	-0.149177	0.506886	RNA-binding protein EWS
Q02086	SP2	S187	-0.612633	0.0392888	Transcription factor Sp2
Q04637	EIF4G1	S1041	-0.814581	0.00023114	Eukaryotic translation initiation factor 4 gamma 1
Q04637	EIF4G1	S68	-0.459104	0.00169302	Eukaryotic translation initiation factor 4 gamma 1
Q04727	TLE4	S321	-1.56253	2.80321e-05	Transducin-like enhancer protein 4
Q04743	EMX2	S20	0.482257	0.0091055	Homeobox protein EMX2
Q05086	UBE3A	S199	0.86338	0.0014107	Ubiquitin-protein ligase E3A
Q06330	RBPJ	S500	0.0646347	0.513663	Recombining binding protein suppressor of hairless
Q09472	EP300	S1897	-0.177582	0.0830533	Histone acetyltransferase p300
Q09666	AHNAK	S521	0.589668	0.00101183	Neuroblast differentiation-associated protein AHNAK
Q09666	AHNAK	T4917	0.140604	0.146271	Neuroblast differentiation-associated protein AHNAK
Q12830	BPTF	T2088	-0.448653	0.00251992	Nucleosome-remodeling factor subunit BPTF
Q12888	TP53BP1	S1642	-0.530777	0.153781	TP53-binding protein 1
Q12888	TP53BP1	S1643	-0.801791	0.0016845	TP53-binding protein 1
Q13098	GPS1	S485	0.443717	0.00241017	COP9 signalosome complex subunit 1
Q13126	MTAP	S3	-0.264138	0.0541767	S-methyl-5'-thioadenosine phosphorylase
Q13188	STK3	S330	-0.855261	0.0017341	Serine/threonine-protein kinase 3
Q13310	PABPC4	T643	-0.154061	0.181934	Polyadenylate-binding protein 4
Q13370	PDE3B	S279	0.686164	0.0127814	cGMP-inhibited 3',5'-cyclic phosphodiesterase 3B
Q13427	PPIG	S315	1.24804	0.000107948	Peptidyl-prolyl cis-trans isomerase G
Q13492	PICALM	S565	-0.105768	0.259142	Phosphatidylinositol-binding clathrin assembly protein
Q13573	SNW1	Y407	-0.931265	0.000188744	SNW domain-containing protein 1
Q14126	DSG2	S893	-0.790315	0.000461229	Desmoglein-2
Q14157	UBAP2L	S784	-1.27114	2.33214e-05	Ubiquitin-associated protein 2-like
Q14574	DSC3	T778	1.47069	0.000132611	Desmocollin-3
Q14657	LAGE3	S142	-0.230064	0.159152	EKC/KEOPS complex subunit LAGE3
Q14676	MDC1	S1419	-0.397119	0.0223688	Mediator of DNA damage checkpoint protein 1
Q14676	MDC1	T1187	0.492366	0.00958431	Mediator of DNA damage checkpoint protein 1
Q14677	CLINT1	S624	0.0603436	0.555235	Clathrin interactor 1
Q14679	TTLL4	S152	0.93783	0.000110922	Tubulin monoglutamylase TTLL4
Q14686	NCOA6	S1641	-0.324028	0.0162864	Nuclear receptor coactivator 6
Q14686	NCOA6	S1649	0.115366	0.258487	Nuclear receptor coactivator 6
Q14766	LTBP1	T801	0.988505	0.000726023	Latent-transforming growth factor beta-binding protein 1
Q14980	NUMA1	S1840	0.273907	0.0249835	Nuclear mitotic apparatus protein 1
Q15005	SPCS2	S30	0.83482	0.00450752	Signal peptidase complex subunit 2
Q15021	NCAPD2	T594	0.932276	0.000154377	Condensin complex subunit 1
Q15365	PCBP1	S189	1.10839	0.000202985	Poly(rC)-binding protein 1
Q15365	PCBP1	S50	1.49152	9.23456e-05	Poly(rC)-binding protein 1
Q15652	JMJD1C	T650	0.288654	0.210236	Probable JmjC domain-containing histone demethylation protein 2C
Q15714	TSC22D1	T439	0.641866	0.000227218	TSC22 domain family protein 1
Q16643	DBN1	S609	0.668302	0.0591384	Drebrin
Q2KHR3	QSER1	T111	-0.410721	0.0117198	Glutamine and serine-rich protein 1
Q2TAL8	QRICH1	S366	-0.613652	0.000543043	Transcriptional regulator QRICH1
Q3MHD2	LSM12	S182	-0.0769743	0.495196	Protein LSM12
Q4VCS5	AMOT	S780	-0.529463	0.000645894	Angiomotin
Q4VCS5	AMOT	T274	-0.568656	0.0014107	Angiomotin
Q4VCS5	AMOT	T776	-1.82009	0.000461229	Angiomotin
Q5H9F3	BCORL1	T799	-0.188463	0.20616	BCL-6 corepressor-like protein 1
Q5HYC2	BRD10	S1206	-0.402986	0.0792182	Uncharacterized bromodomain-containing protein 10
Q5JRA6	MIA3	S1702	-0.00274501	0.992323	Transport and Golgi organization protein 1 homolog
Q5JRA6	MIA3	T367	-1.31712	0.000146085	Transport and Golgi organization protein 1 homolog
Q5JSZ5	PRRC2B	S1793	-0.888359	0.000416099	Protein PRRC2B
Q5T0B9	ZNF362	T138	0.00628482	0.965785	Zinc finger protein 362
Q5T6F2	UBAP2	S1095	-0.321787	0.29864	Ubiquitin-associated protein 2
Q5T8P6	RBM26	T695	-0.588304	0.00262258	RNA-binding protein 26
Q5VTB9	RNF220	S53	0.334508	0.0112911	E3 ubiquitin-protein ligase RNF220
Q5XG87	TENT4A	S785	-0.203215	0.0902761	Terminal nucleotidyltransferase 4A
Q66K14	TBC1D9B	S463	1.22531	0.000708561	TBC1 domain family member 9B
Q6AI12	ANKRD40	S214	-0.648779	0.000786997	Ankyrin repeat domain-containing protein 40
Q6AI12	ANKRD40	T199	-1.56089	2.33214e-05	Ankyrin repeat domain-containing protein 40
Q6IBW4	NCAPH2	T220	1.36993	7.05797e-05	Condensin-2 complex subunit H2
Q6N021	TET2	S1015	-0.40558	0.00851421	Methylcytosine dioxygenase TET2
Q6P2E9	EDC4	T13	1.40754	7.82375e-05	Enhancer of mRNA-decapping protein 4
Q6P4R8	NFRKB	S1030	-1.03858	0.000106092	Nuclear factor related to kappa-B-binding protein
Q6P4R8	NFRKB	S1067	-0.474554	0.0014107	Nuclear factor related to kappa-B-binding protein
Q6P4R8	NFRKB	T1087	0.109784	0.322861	Nuclear factor related to kappa-B-binding protein
Q6P4R8	NFRKB	T863	-1.80487	2.48197e-05	Nuclear factor related to kappa-B-binding protein
Q6PGN9	PSRC1	S258	-0.142735	0.488729	Proline/serine-rich coiled-coil protein 1
Q6PJG6	BRAT1	S778	-0.951085	0.000386891	Integrator complex assembly factor BRAT1
Q6PJT7	ZC3H14	S138	-1.23951	2.48197e-05	Zinc finger CCCH domain-containing protein 14
Q6PJT7	ZC3H14	S220	-0.339685	0.0305397	Zinc finger CCCH domain-containing protein 14
Q6PJT7	ZC3H14	S403	-0.295604	0.045843	Zinc finger CCCH domain-containing protein 14
Q6UN15	FIP1L1	T253	-0.884446	0.00131893	Pre-mRNA 3'-end-processing factor FIP1
Q6W2J9	BCOR	S453	-1.5651	2.33214e-05	BCL-6 corepressor
Q6ZN17	LIN28B	T190	1.35178	0.000126139	Protein lin-28 homolog B
Q6ZRI6	C15orf39	S458	0.759902	0.000171409	Uncharacterized protein C15orf39
Q6ZRS2	SRCAP	S2416	-1.20127	0.213283	Helicase SRCAP
Q6ZRS2	SRCAP	T2412	-0.80832	0.0650967	Helicase SRCAP
Q6ZU65	UBN2	S1173	-0.596668	0.0234917	Ubinuclein-2
Q6ZU65	UBN2	S1187	-0.876633	0.00273652	Ubinuclein-2
Q6ZU65	UBN2	T1200	-0.949443	0.000294244	Ubinuclein-2
Q70EL1	USP54	S1173	-0.107893	0.304763	Ubiquitin carboxyl-terminal hydrolase 54
Q75N03	CBLL1	S276	0.66024	0.0126562	E3 ubiquitin-protein ligase Hakai
Q75N03	CBLL1	T281	-0.714866	0.000715619	E3 ubiquitin-protein ligase Hakai
Q7L1W4	LRRC8D	T86	0.645565	0.000404252	Volume-regulated anion channel subunit LRRC8D
Q7Z3K3	POGZ	S239	-0.497539	0.00545849	Pogo transposable element with ZNF domain
Q7Z417	NUFIP2	S396	-0.245654	0.0469912	FMR1-interacting protein NUFIP2
Q7Z589	EMSY	S228	-0.879151	0.000151721	BRCA2-interacting transcriptional repressor EMSY
Q7Z589	EMSY	S546	-0.167496	0.146232	BRCA2-interacting transcriptional repressor EMSY
Q7Z6Z7	HUWE1	T3660	1.18081	9.67381e-05	E3 ubiquitin-protein ligase HUWE1
Q86U70	LDB1	S402	-0.923898	0.00637996	LIM domain-binding protein 1
Q86U70	LDB1	S410	-0.630159	0.000424476	LIM domain-binding protein 1
Q86UP2	KTN1	T1109	1.36363	3.92249e-05	Kinectin
Q86XN7	PROSER1	T526	-0.363949	0.0122291	Proline and serine-rich protein 1
Q8IWP9	CCDC28A	S122	-0.655604	0.000977944	Coiled-coil domain-containing protein 28A
Q8IX12	CCAR1	S287	0.434037	0.0118121	Cell division cycle and apoptosis regulator protein 1
Q8IX12	CCAR1	T142	-1.29775	0.000126139	Cell division cycle and apoptosis regulator protein 1
Q8IY33	MICALL2	T488	-0.350266	0.00714477	MICAL-like protein 2
Q8N0X7	SPART	S470	0.134578	0.162038	Spartin
Q8N1G2	CMTR1	T5	0.996169	0.000156862	Cap-specific mRNA (nucleoside-2'-O-)-methyltransferase 1
Q8N5I9	NOPCHAP1	S26	-0.375735	0.0155622	NOP protein chaperone 1
Q8NDX5	PHC3	S37	-0.17055	0.174481	Polyhomeotic-like protein 3
Q8NEZ4	KMT2C	T1994	0.00473051	0.963253	Histone-lysine N-methyltransferase 2C
Q8NFD5	ARID1B	T1663	-0.451959	0.00220871	AT-rich interactive domain-containing protein 1B
Q8NFH5	NUP35	S304	-0.963471	0.000503305	Nucleoporin NUP35
Q8NI27	THOC2	S1390	-0.297513	0.0307095	THO complex subunit 2
Q8TCU4	ALMS1	S1645	-0.372059	0.00247499	Centrosome-associated protein ALMS1
Q8TCU4	ALMS1	S744	0.304708	0.184414	Centrosome-associated protein ALMS1
Q8TCU4	ALMS1	S841	0.227789	0.0473405	Centrosome-associated protein ALMS1
Q8TCU4	ALMS1	T746	0.173647	0.321235	Centrosome-associated protein ALMS1
Q8TD19	NEK9	T877	-0.231304	0.0534533	Serine/threonine-protein kinase Nek9
Q8WU20	FRS2	S329	-0.0993378	0.6969	Fibroblast growth factor receptor substrate 2
Q8WU58	FAM222B	S296	-0.200249	0.123497	Protein FAM222B
Q8WV99	ZFAND2B	S150	0.06768	0.493775	AN1-type zinc finger protein 2B
Q8WW12	PCNP	S147	-0.0109422	0.922378	PEST proteolytic signal-containing nuclear protein
Q8WWI1	LMO7	T1584	-1.02053	0.0023279	LIM domain only protein 7
Q8WXI9	GATAD2B	S497	-1.34443	7.82375e-05	Transcriptional repressor p66-beta
Q8WXI9	GATAD2B	S584	-0.387847	0.112342	Transcriptional repressor p66-beta
Q8WXI9	GATAD2B	T524	-0.173988	0.219706	Transcriptional repressor p66-beta
Q8WY36	BBX	S937	1.03501	7.34838e-05	HMG box transcription factor BBX
Q8WYP5	AHCTF1	S1165	-1.00801	6.4066e-05	Protein ELYS
Q92598	HSPH1	Y846	1.45754	3.37399e-05	Heat shock protein 105 kDa
Q92841	DDX17	S680	-0.507041	0.000568116	Probable ATP-dependent RNA helicase DDX17
Q92841	DDX17	Y580	1.40368	0.000160111	Probable ATP-dependent RNA helicase DDX17
Q93052	LPP	S11	-1.61609	0.0308105	Lipoma-preferred partner
Q969V6	MRTFA	S310	-0.24536	0.219706	Myocardin-related transcription factor A
Q96AY3	FKBP10	T72	0.166126	0.112826	Peptidyl-prolyl cis-trans isomerase FKBP10
Q96HC4	PDLIM5	S309	0.0643982	0.557639	PDZ and LIM domain protein 5
Q96HC4	PDLIM5	S313	-0.225395	0.0549257	PDZ and LIM domain protein 5
Q96HC4	PDLIM5	Y125	-1.42122	5.52335e-05	PDZ and LIM domain protein 5
Q96I24	FUBP3	S457	-0.467652	0.072551	Far upstream element-binding protein 3
Q96IZ0	PAWR	S162	1.83097	3.37399e-05	PRKC apoptosis WT1 regulator protein
Q96IZ7	RSRC1	S265	-0.192796	0.271607	Serine/Arginine-related protein 53
Q96KR1	ZFR	S195	-1.73493	0.0167001	Zinc finger RNA-binding protein
Q96KR1	ZFR	T202	-0.520378	0.000534622	Zinc finger RNA-binding protein
Q96KR1	ZFR	T207	-0.80014	0.000136685	Zinc finger RNA-binding protein
Q96KR1	ZFR	T471	0.298992	0.045843	Zinc finger RNA-binding protein
Q96L91	EP400	S1495	-0.278657	0.0153907	E1A-binding protein p400
Q96PK6	RBM14	S244	0.759395	0.00851421	RNA-binding protein 14
Q96PK6	RBM14	Y261	-0.919303	9.91352e-05	RNA-binding protein 14
Q96RK0	CIC	T1036	0.160411	0.0935426	Protein capicua homolog
Q96T58	SPEN	S3389	0.236044	0.0234791	Msx2-interacting protein
Q96T58	SPEN	T2522	0.330442	0.0489648	Msx2-interacting protein
Q96T58	SPEN	T2529	0.899297	0.000501517	Msx2-interacting protein
Q96T58	SPEN	T2619	-0.466927	0.0036136	Msx2-interacting protein
Q99504	EYA3	S63	-1.75353	5.53055e-05	Protein phosphatase EYA3
Q99575	POP1	S780	0.500448	0.0012822	Ribonucleases P/MRP protein subunit POP1
Q99700	ATXN2	S528	-0.741897	0.00140005	Ataxin-2
Q99959	PKP2	S197	0.0707701	0.44038	Plakophilin-2
Q9BSD7	NTPCR	S103	1.5675	0.000461229	Cancer-related nucleoside-triphosphatase
Q9BTE3	MCMBP	S193	1.03487	0.000196606	Mini-chromosome maintenance complex-binding protein
Q9BXB4	OSBPL11	S15	0.231798	0.161411	Oxysterol-binding protein-related protein 11
Q9BYJ9	YTHDF1	S196	0.565078	0.0213185	YTH domain-containing family protein 1
Q9C0B0	UNK	S447	0.143155	0.210402	RING finger protein unkempt homolog
Q9H2P0	ADNP	S418	-0.413098	0.0036136	Activity-dependent neuroprotector homeobox protein
Q9H4A3	WNK1	S1863	-0.43647	0.00431606	Serine/threonine-protein kinase WNK1
Q9H4A3	WNK1	S2372	-1.14067	0.000236638	Serine/threonine-protein kinase WNK1
Q9H4B6	SAV1	S102	0.270144	0.0164704	Protein salvador homolog 1
Q9H4H8	FAM83D	T456	-0.173844	0.227005	Protein FAM83D
Q9H4I2	ZHX3	T735	-1.44441	2.43501e-05	Zinc fingers and homeoboxes protein 3
Q9H7S9	ZNF703	S20	-0.632668	0.00225296	Zinc finger protein 703
Q9H7S9	ZNF703	S252	-1.00914	5.53055e-05	Zinc finger protein 703
Q9HAH7	FBRS	S274	-0.314602	0.0119396	Probable fibrosin-1
Q9HAU0	PLEKHA5	S382	-0.598796	0.00108528	Pleckstrin homology domain-containing family A member 5
Q9HBM6	TAF9B	S153	-1.01516	0.000726023	Transcription initiation factor TFIID subunit 9B
Q9HCJ0	TNRC6C	S1849	0.10273	0.787349	Trinucleotide repeat-containing gene 6C protein
Q9HCS4	TCF7L1	S530	0.145371	0.513663	Transcription factor 7-like 1
Q9NR12	PDLIM7	S89	-0.941313	0.000386891	PDZ and LIM domain protein 7
Q9NS15	LTBP3	T570	0.681043	0.0615008	Latent-transforming growth factor beta-binding protein 3
Q9NVZ3	NECAP2	T258	0.303441	0.0201559	Adaptin ear-binding coat-associated protein 2
Q9NX24	NHP2	S19	1.11022	5.53055e-05	H/ACA ribonucleoprotein complex subunit 2
Q9NYJ8	TAB2	S29	0.823626	0.000152537	TGF-beta-activated kinase 1 and MAP3K7-binding protein 2
Q9NYJ8	TAB2	T460	-1.54432	2.33214e-05	TGF-beta-activated kinase 1 and MAP3K7-binding protein 2
Q9NYK5	MRPL39	T338	1.67504	2.48197e-05	Large ribosomal subunit protein mL39
Q9NYV4	CDK12	S608	-0.204077	0.137383	Cyclin-dependent kinase 12
Q9P0U3	SENP1	S105	0.0183498	0.909385	Sentrin-specific protease 1
Q9P1Y5	CAMSAP3	S553	-0.143896	0.362175	Calmodulin-regulated spectrin-associated protein 3
Q9P267	MBD5	S1097	0.453668	0.00703187	Methyl-CpG-binding domain protein 5
Q9P281	BAHCC1	S335	0.346466	0.0117198	BAH and coiled-coil domain-containing protein 1
Q9P2T1	GMPR2	S345	0.763105	0.000865137	GMP reductase 2
Q9UBN6	TNFRSF10D	T68	2.00664	1.90278e-05	Tumor necrosis factor receptor superfamily member 10D
Q9UBP0	SPAST	S205	0.605417	0.00486087	Spastin
Q9UET6	FTSJ1	S298	0.377583	0.00747658	tRNA (cytidine(32)/guanosine(34)-2'-O)-methyltransferase
Q9UGP8	SEC63	S488	1.90421	3.37399e-05	Translocation protein SEC63 homolog
Q9UGP8	SEC63	T504	1.95351	1.90278e-05	Translocation protein SEC63 homolog
Q9UHB6	LIMA1	Y274	-0.0643628	0.466518	LIM domain and actin-binding protein 1
Q9UHD8	SEPTIN9	S247	0.84754	0.0124523	Septin-9
Q9UHD8	SEPTIN9	T255	0.93305	5.42835e-05	Septin-9
Q9UIU6	SIX4	S640	0.389672	0.0434233	Homeobox protein SIX4
Q9UIU6	SIX4	S649	1.13686	0.000110928	Homeobox protein SIX4
Q9UJC3	HOOK1	S727	1.35964	0.000359211	Protein Hook homolog 1
Q9UKD1	GMEB2	T408	0.0634363	0.540352	Glucocorticoid modulatory element-binding protein 2
Q9UKY1	ZHX1	S452	-0.90041	8.02645e-05	Zinc fingers and homeoboxes protein 1
Q9ULJ3	ZBTB21	T447	0.38833	0.124063	Zinc finger and BTB domain-containing protein 21
Q9ULJ3	ZBTB21	T454	0.265304	0.118169	Zinc finger and BTB domain-containing protein 21
Q9ULL5	PRR12	S671	-0.101707	0.331945	Proline-rich protein 12
Q9ULM3	YEATS2	S670	-0.0746581	0.516015	YEATS domain-containing protein 2
Q9ULM3	YEATS2	T1004	0.149206	0.470538	YEATS domain-containing protein 2
Q9ULM3	YEATS2	T389	-1.6427	1.90278e-05	YEATS domain-containing protein 2
Q9ULM3	YEATS2	T723	-0.792477	0.000314835	YEATS domain-containing protein 2
Q9UPA5	BSN	S1927	-0.594833	0.0115095	Protein bassoon
Q9UQ35	SRRM2	S2335	-0.616553	0.000436529	Serine/arginine repetitive matrix protein 2
Q9Y467	SALL2	T253	-0.726596	0.207435	Sal-like protein 2
Q9Y4C1	KDM3A	S860	-0.0431366	0.74474	Lysine-specific demethylase 3A
Q9Y4L1	HYOU1	T871	2.46511	1.5392e-05	Hypoxia up-regulated protein 1
Q9Y520	PRRC2C	S2633	-0.227213	0.0802723	Protein PRRC2C
Q9Y580	RBM7	T120	-0.64514	0.000513329	RNA-binding protein 7
Q9Y5Q9	GTF3C3	S604	1.28534	6.1318e-05	General transcription factor 3C polypeptide 3
Q9Y5V3	MAGED1	T153	-0.596379	0.00247496	Melanoma-associated antigen D1
Q9Y618	NCOR2	S1558	-1.18702	3.37399e-05	Nuclear receptor corepressor 2
Q9Y618	NCOR2	T1562	-1.65502	1.5392e-05	Nuclear receptor corepressor 2

## Sheet: Sheet2
Table S6B. Abundance changes of O-GlcNAcylation sites upon tunicamycin treatment in HepG2 cells
UniProt Accession	Gene Symbol	Site	Avg(log2(Tuni/Ctrl))	Adjusted P value	Protein Annotation
A2RRP1	NBAS	S1401	-0.115552	0.548487	NBAS subunit of NRZ tethering complex
O00151	PDLIM1	S250	0.0402519	0.760855	PDZ and LIM domain protein 1
O00268	TAF4	S413	-0.54888	0.00193858	Transcription initiation factor TFIID subunit 4
O00268	TAF4	S528	-0.254393	0.50064	Transcription initiation factor TFIID subunit 4
O00268	TAF4	T539	-0.515589	0.000970432	Transcription initiation factor TFIID subunit 4
O00469	PLOD2	T211	-0.45991	0.00329114	Procollagen-lysine,2-oxoglutarate 5-dioxygenase 2
O14639	ABLIM1	S455	-0.309688	0.0833378	Actin-binding LIM protein 1
O14686	KMT2D	S2402	0.0590623	0.916437	Histone-lysine N-methyltransferase 2D
O15014	ZNF609	S1274	-0.0507546	0.590259	Zinc finger protein 609
O15498	YKT6	S172	0.388375	0.00256837	Synaptobrevin homolog YKT6
O43237	DYNC1LI2	S194	1.46929	0.00190875	Cytoplasmic dynein 1 light intermediate chain 2
O43237	DYNC1LI2	Y184	1.26885	1.99722e-05	Cytoplasmic dynein 1 light intermediate chain 2
O43426	SYNJ1	S1385	-0.0668707	0.738514	Synaptojanin-1
O43439	CBFA2T2	S588	0.358812	0.118141	Protein CBFA2T2
O43493	TGOLN2	S290	-0.887955	0.000158288	Trans-Golgi network integral membrane protein 2
O60281	ZNF292	S942	0.126091	0.178706	Zinc finger protein 292
O60502	OGA	S405	-0.115242	0.631966	Protein O-GlcNAcase
O60664	PLIN3	S160	0.197886	0.0500134	Perilipin-3
O75179	ANKRD17	T2001	-0.0799436	0.370473	Ankyrin repeat domain-containing protein 17
O75376	NCOR1	S1114	0.207305	0.356492	Nuclear receptor corepressor 1
O75376	NCOR1	S123	0.693582	0.0158636	Nuclear receptor corepressor 1
O75376	NCOR1	S1812	0.536743	0.00487812	Nuclear receptor corepressor 1
O75391	SPAG7	S227	-0.648407	0.000340879	Sperm-associated antigen 7
O75694	NUP155	Y1334	1.13287	3.38725e-05	Nuclear pore complex protein Nup155
O94979	SEC31A	T1213	-0.448045	0.00191743	Protein transport protein Sec31A
O95429	BAG4	S303	-0.553786	0.00309531	BAG family molecular chaperone regulator 4
O95819	MAP4K4	S842	-0.725077	0.00176124	Mitogen-activated protein kinase kinase kinase kinase 4
P01023	A2M	T628	2.4558	2.31742e-06	Alpha-2-macroglobulin
P02765	AHSG	T158	0.126052	0.175768	Alpha-2-HS-glycoprotein
P02771	AFP	T253	-0.152959	0.120664	Alpha-fetoprotein
P02787	TF	Y431	-2.30516	3.38725e-05	Serotransferrin
P05156	CFI	T105	-0.127657	0.210104	Complement factor I
P07711	CTSL	T223	-0.304653	0.0835558	Procathepsin L
P07858	CTSB	T271	0.365106	0.00731319	Cathepsin B
P08047	SP1	S36	-0.694286	0.000242998	Transcription factor Sp1
P09012	SNRPA	T131	-0.216728	0.0441623	U1 small nuclear ribonucleoprotein A
P0C7T5	ATXN1L	S55	-0.759394	0.00113952	Ataxin-1-like
P0CG40	SP9	S471	0.0642985	0.535265	Transcription factor Sp9
P10253	GAA	T884	-0.0371736	0.806975	Lysosomal alpha-glucosidase
P12270	TPR	T1682	-0.016635	0.878521	Nucleoprotein TPR
P12755	SKI	S389	-0.34709	0.0260567	Ski oncogene
P13473	LAMP2	T358	-0.290234	0.017398	Lysosome-associated membrane glycoprotein 2
P14314	PRKCSH	S282	0.00319266	0.993343	Glucosidase 2 subunit beta
P14625	HSP90B1	T669	-0.666192	0.000645685	Endoplasmin
P14678	SNRPB	T143	1.42756	3.36997e-05	Small nuclear ribonucleoprotein-associated proteins B and B'
P15822	HIVEP1	T1416	1.01214	0.000458129	Zinc finger protein 40
P15822	HIVEP1	T1805	-0.459319	0.0381547	Zinc finger protein 40
P15880	RPS2	T293	-1.2227	0.000229597	Small ribosomal subunit protein uS5
P18583	SON	Y270	-0.651214	0.00432013	Protein SON
P20810	CAST	S404	0.580445	0.000261316	Calpastatin
P22061	PCMT1	T103	1.55322	2.82938e-05	Protein-L-isoaspartate(D-aspartate) O-methyltransferase
P28331	NDUFS1	S725	1.10763	4.20451e-05	NADH-ubiquinone oxidoreductase 75 kDa subunit, mitochondrial
P31629	HIVEP2	S1303	0.327135	0.135287	Transcription factor HIVEP2
P31629	HIVEP2	S1502	0.731592	0.000148727	Transcription factor HIVEP2
P31629	HIVEP2	S511	1.18944	3.91785e-05	Transcription factor HIVEP2
P35222	CTNNB1	T556	0.419632	0.0216894	Catenin beta-1
P35658	NUP214	S1354	0.14466	0.513962	Nuclear pore complex protein Nup214
P35658	NUP214	S734	0.586156	0.00124244	Nuclear pore complex protein Nup214
P38117	ETFB	S65	0.648274	0.00318004	Electron transfer flavoprotein subunit beta
P41182	BCL6	S177	0.105439	0.561569	B-cell lymphoma 6 protein
P42166	TMPO	S335	0.943981	0.000113119	Lamina-associated polypeptide 2, isoform alpha
P42167	TMPO	S265	-0.0399212	0.844046	Lamina-associated polypeptide 2, isoforms beta/gamma
P43694	GATA4	S133	-0.345549	0.0584544	Transcription factor GATA-4
P48634	PRRC2A	S1796	0.0307109	0.80103	Protein PRRC2A
P49750	YLPM1	S756	0.515586	0.00214761	YLP motif-containing protein 1
P49790	NUP153	S1159	-0.724831	0.000456475	Nuclear pore complex protein Nup153
P49790	NUP153	S893	-0.0626279	0.795815	Nuclear pore complex protein Nup153
P49790	NUP153	S895	-0.458682	0.0310598	Nuclear pore complex protein Nup153
P49790	NUP153	S947	-0.448347	0.0183823	Nuclear pore complex protein Nup153
P49790	NUP153	T1078	-0.487791	0.00415862	Nuclear pore complex protein Nup153
P49792	RANBP2	S1903	0.295085	0.0113561	E3 SUMO-protein ligase RanBP2
P49792	RANBP2	S1972	-0.028188	0.80103	E3 SUMO-protein ligase RanBP2
P49792	RANBP2	T2192	0.447358	0.00193858	E3 SUMO-protein ligase RanBP2
P51003	PAPOLA	S628	-1.00261	0.00363612	Poly(A) polymerase alpha
P51610	HCFC1	S1150	-0.0557054	0.772489	Host cell factor 1
P51610	HCFC1	S1162	0.275592	0.011047	Host cell factor 1
P51610	HCFC1	S507	-0.340794	0.303541	Host cell factor 1
P51610	HCFC1	S685	0.423851	0.0176506	Host cell factor 1
P51610	HCFC1	T480	-0.0876498	0.589313	Host cell factor 1
P51610	HCFC1	T490	-0.21802	0.03126	Host cell factor 1
P51610	HCFC1	T689	0.531033	0.00217961	Host cell factor 1
P51610	HCFC1	T808	0.553264	0.00363612	Host cell factor 1
P51610	HCFC1	T831	0.176599	0.362301	Host cell factor 1
P52272	HNRNPM	S575	0.471832	0.00163517	Heterogeneous nuclear ribonucleoprotein M
P55198	MLLT6	S401	-0.132522	0.255882	Protein AF-17
P55198	MLLT6	S561	0.682394	0.00316956	Protein AF-17
P78347	GTF2I	T202	-0.928309	6.13934e-05	General transcription factor II-I
P82909	KGD4	S37	-0.370815	0.0103198	Alpha-ketoglutarate dehydrogenase component 4
Q01780	EXOSC10	S706	-0.610755	0.000970432	Exosome complex component 10
Q02809	PLOD1	T199	-0.003151	0.993043	Procollagen-lysine,2-oxoglutarate 5-dioxygenase 1
Q03167	TGFBR3	T369	0.0199806	0.808418	Transforming growth factor beta receptor type 3
Q04637	EIF4G1	S68	0.649058	0.0019336	Eukaryotic translation initiation factor 4 gamma 1
Q04727	TLE4	S321	-0.369915	0.00415485	Transducin-like enhancer protein 4
Q08380	LGALS3BP	T71	0.290022	0.0241303	Galectin-3-binding protein
Q09666	AHNAK	S1023	-0.177948	0.0606278	Neuroblast differentiation-associated protein AHNAK
Q09666	AHNAK	S1158	0.516587	0.000865533	Neuroblast differentiation-associated protein AHNAK
Q09666	AHNAK	S521	0.186041	0.0742103	Neuroblast differentiation-associated protein AHNAK
Q09666	AHNAK	S5298	0.128735	0.191894	Neuroblast differentiation-associated protein AHNAK
Q09666	AHNAK	S5603	-0.0710837	0.833398	Neuroblast differentiation-associated protein AHNAK
Q09666	AHNAK	S886	0.0586605	0.681034	Neuroblast differentiation-associated protein AHNAK
Q09666	AHNAK	T4430	1.43681	2.01931e-05	Neuroblast differentiation-associated protein AHNAK
Q09666	AHNAK	T4917	0.236334	0.0241303	Neuroblast differentiation-associated protein AHNAK
Q12778	FOXO1	S651	0.276015	0.246251	Forkhead box protein O1
Q13098	GPS1	S485	-0.00105434	0.993343	COP9 signalosome complex subunit 1
Q13126	MTAP	S3	-0.0603204	0.667834	S-methyl-5'-thioadenosine phosphorylase
Q13310	PABPC4	T643	-0.735913	0.0220442	Polyadenylate-binding protein 4
Q13428	TCOF1	S1085	0.149791	0.182472	Treacle protein
Q13469	NFATC2	S850	-0.282189	0.246749	Nuclear factor of activated T-cells, cytoplasmic 2
Q13492	PICALM	S565	0.039926	0.786929	Phosphatidylinositol-binding clathrin assembly protein
Q14126	DSG2	S893	-0.245537	0.118141	Desmoglein-2
Q14157	UBAP2L	S784	-0.872764	0.000109136	Ubiquitin-associated protein 2-like
Q14677	CLINT1	S624	0.329349	0.00779755	Clathrin interactor 1
Q14686	NCOA6	S1641	0.390291	0.0245532	Nuclear receptor coactivator 6
Q15032	R3HDM1	T377	-0.65468	0.00176124	R3H domain-containing protein 1
Q15269	PWP2	T23	0.449548	0.0131619	Periodic tryptophan protein 2 homolog
Q15652	JMJD1C	S2057	-0.643225	0.0142974	Probable JmjC domain-containing histone demethylation protein 2C
Q15652	JMJD1C	S655	0.492733	0.0156219	Probable JmjC domain-containing histone demethylation protein 2C
Q15652	JMJD1C	T650	0.344341	0.123068	Probable JmjC domain-containing histone demethylation protein 2C
Q15714	TSC22D1	T439	0.283018	0.0212755	TSC22 domain family protein 1
Q15746	MYLK	S137	0.170493	0.144867	Myosin light chain kinase, smooth muscle
Q16594	TAF9	S196	0.316082	0.0149634	Transcription initiation factor TFIID subunit 9
Q2KHR3	QSER1	S751	0.255594	0.155983	Glutamine and serine-rich protein 1
Q2TAL8	QRICH1	S366	0.347461	0.00934158	Transcriptional regulator QRICH1
Q5H9F3	BCORL1	T799	-0.502904	0.00150723	BCL-6 corepressor-like protein 1
Q5HYC2	BRD10	S1206	0.65991	0.00106173	Uncharacterized bromodomain-containing protein 10
Q5T3J3	LRIF1	S408	-0.18392	0.0529895	Ligand-dependent nuclear receptor-interacting factor 1
Q5T8P6	RBM26	T695	0.102088	0.343498	RNA-binding protein 26
Q5VT52	RPRD2	S1068	0.0571512	0.836111	Regulation of nuclear pre-mRNA domain-containing protein 2
Q5VUA4	ZNF318	T151	1.17021	0.000135899	Zinc finger protein 318
Q5VWN6	TASOR2	S1530	0.330254	0.0149602	Protein TASOR 2
Q5VWN6	TASOR2	S1556	0.16956	0.0899759	Protein TASOR 2
Q68DE3	USF3	T1648	0.749118	0.000461869	Basic helix-loop-helix domain-containing protein USF3
Q6MZP7	LIN54	S173	-1.06279	0.000109136	Protein lin-54 homolog
Q6N021	TET2	S1015	-0.161266	0.168092	Methylcytosine dioxygenase TET2
Q6P4R8	NFRKB	S1028	-1.21001	0.000148727	Nuclear factor related to kappa-B-binding protein
Q6P4R8	NFRKB	S1067	0.0199328	0.836503	Nuclear factor related to kappa-B-binding protein
Q6P4R8	NFRKB	S1080	-0.546869	0.0035449	Nuclear factor related to kappa-B-binding protein
Q6P4R8	NFRKB	T1087	-0.726467	0.00214761	Nuclear factor related to kappa-B-binding protein
Q6P4R8	NFRKB	T845	0.59293	0.00214458	Nuclear factor related to kappa-B-binding protein
Q6PJT7	ZC3H14	S220	-0.184729	0.226615	Zinc finger CCCH domain-containing protein 14
Q6PJT7	ZC3H14	S403	0.0381917	0.711322	Zinc finger CCCH domain-containing protein 14
Q6W2J9	BCOR	S453	0.17085	0.0966497	BCL-6 corepressor
Q6WKZ4	RAB11FIP1	T491	0.743974	0.000497048	Rab11 family-interacting protein 1
Q6ZMQ8	AATK	S1371	1.59867	2.82938e-05	Serine/threonine-protein kinase LMTK1
Q6ZSZ5	ARHGEF18	S948	0.396874	0.0143955	Rho guanine nucleotide exchange factor 18
Q6ZU65	UBN2	T1200	-0.707025	0.00365187	Ubinuclein-2
Q75N03	CBLL1	T281	0.12466	0.200067	E3 ubiquitin-protein ligase Hakai
Q7L1W4	LRRC8D	T86	-0.476651	0.00173941	Volume-regulated anion channel subunit LRRC8D
Q7Z2K6	ERMP1	S44	0.731695	0.000104494	Endoplasmic reticulum metallopeptidase 1
Q7Z417	NUFIP2	S396	-1.05462	2.82938e-05	FMR1-interacting protein NUFIP2
Q7Z434	MAVS	S373	-0.303965	0.160805	Mitochondrial antiviral-signaling protein
Q7Z589	EMSY	S228	-0.145578	0.195213	BRCA2-interacting transcriptional repressor EMSY
Q7Z589	EMSY	S236	0.547138	0.226615	BRCA2-interacting transcriptional repressor EMSY
Q7Z589	EMSY	S546	-0.549631	0.00800702	BRCA2-interacting transcriptional repressor EMSY
Q7Z589	EMSY	T506	-0.0953335	0.60941	BRCA2-interacting transcriptional repressor EMSY
Q7Z6Z7	HUWE1	S3802	-0.67438	0.00018122	E3 ubiquitin-protein ligase HUWE1
Q86U70	LDB1	S410	0.189776	0.0734605	LIM domain-binding protein 1
Q86V48	LUZP1	T872	-0.140209	0.159829	Leucine zipper protein 1
Q8IWI9	MGA	S1557	-0.503174	0.157908	MAX gene-associated protein
Q8IX12	CCAR1	T142	-0.294836	0.189423	Cell division cycle and apoptosis regulator protein 1
Q8N1F7	NUP93	T55	-1.11075	0.000560348	Nuclear pore complex protein Nup93
Q8N1G0	ZNF687	S380	-0.0726461	0.420095	Zinc finger protein 687
Q8NC54	KCT2	S181	-0.536064	0.00106173	Keratinocyte-associated transmembrane protein 2
Q8NFD5	ARID1B	T1663	-0.894868	8.92685e-05	AT-rich interactive domain-containing protein 1B
Q8NFH5	NUP35	S58	0.327752	0.0169243	Nucleoporin NUP35
Q8NI27	THOC2	S1390	0.926127	0.000115171	THO complex subunit 2
Q8TCU4	ALMS1	S1645	-0.0127693	0.892289	Centrosome-associated protein ALMS1
Q8TD19	NEK9	T877	-0.0491567	0.62892	Serine/threonine-protein kinase Nek9
Q8WU20	FRS2	S329	-0.795294	0.0231024	Fibroblast growth factor receptor substrate 2
Q8WV99	ZFAND2B	S150	0.703565	0.00110039	AN1-type zinc finger protein 2B
Q8WXI9	GATAD2B	S497	-0.477009	0.00102133	Transcriptional repressor p66-beta
Q8WXI9	GATAD2B	S584	0.851468	0.00151117	Transcriptional repressor p66-beta
Q8WXI9	GATAD2B	S590	0.446919	0.00956402	Transcriptional repressor p66-beta
Q8WY36	BBX	S937	0.517644	0.00150723	HMG box transcription factor BBX
Q8WYP5	AHCTF1	S1165	-0.449364	0.00512863	Protein ELYS
Q92610	ZNF592	S1227	0.824278	0.000168914	Zinc finger protein 592
Q92841	DDX17	S680	-0.40136	0.00519935	Probable ATP-dependent RNA helicase DDX17
Q92841	DDX17	Y580	1.06384	5.95224e-05	Probable ATP-dependent RNA helicase DDX17
Q92945	KHSRP	Y149	0.296818	0.054089	Far upstream element-binding protein 2
Q93052	LPP	S361	0.837569	0.000177884	Lipoma-preferred partner
Q96AY3	FKBP10	T72	0.0363227	0.704556	Peptidyl-prolyl cis-trans isomerase FKBP10
Q96HC4	PDLIM5	S313	0.0180906	0.917512	PDZ and LIM domain protein 5
Q96HC4	PDLIM5	T110	-0.305561	0.0833378	PDZ and LIM domain protein 5
Q96KM6	ZNF512B	T237	-0.389422	0.0325921	Zinc finger protein 512B
Q96KR1	ZFR	S195	-0.474223	0.095988	Zinc finger RNA-binding protein
Q96KR1	ZFR	T202	-0.502878	0.0740616	Zinc finger RNA-binding protein
Q96L91	EP400	S1495	-0.747874	0.00102168	E1A-binding protein p400
Q96L91	EP400	S2734	-1.07931	0.0240103	E1A-binding protein p400
Q96L91	EP400	T3019	-0.836726	0.003528	E1A-binding protein p400
Q96N67	DOCK7	T14	0.251669	0.0241303	Dedicator of cytokinesis protein 7
Q96PK6	RBM14	S242	-1.52274	0.000126539	RNA-binding protein 14
Q96PK6	RBM14	S244	-0.0402526	0.765072	RNA-binding protein 14
Q96PK6	RBM14	Y249	0.281589	0.0130803	RNA-binding protein 14
Q96PK6	RBM14	Y261	-0.568248	0.00047872	RNA-binding protein 14
Q96T58	SPEN	S2525	0.658611	0.0125354	Msx2-interacting protein
Q96T58	SPEN	S3389	0.10513	0.202874	Msx2-interacting protein
Q96T58	SPEN	T2522	1.92559	2.82938e-05	Msx2-interacting protein
Q96T58	SPEN	T2619	0.223536	0.132936	Msx2-interacting protein
Q99504	EYA3	S63	-1.27665	0.00240011	Protein phosphatase EYA3
Q99569	PKP4	S203	-0.248758	0.0721262	Plakophilin-4
Q99569	PKP4	Y114	0.189211	0.0526148	Plakophilin-4
Q99674	CGREF1	S159	0.323828	0.0133613	Cell growth regulator with EF hand domain protein 1
Q99959	PKP2	S197	-0.619655	0.000261316	Plakophilin-2
Q9BQ39	DDX50	Y492	0.953776	0.000230304	ATP-dependent RNA helicase DDX50
Q9BUP0	EFHD1	S167	0.993754	0.000148727	EF-hand domain-containing protein D1
Q9BVA1	TUBB2B	T55	0.903129	0.000158288	Tubulin beta-2B chain
Q9BYG3	NIFK	T234	1.33041	2.82938e-05	MKI67 FHA domain-interacting nucleolar phosphoprotein
Q9BYJ9	YTHDF1	S198	-0.211123	0.24676	YTH domain-containing family protein 1
Q9BZE9	ASPSCR1	S246	0.0835166	0.424858	Tether containing UBX domain for GLUT4
Q9GZM5	YIPF3	S349	-0.565678	0.00318004	Protein YIPF3
Q9GZU2	PEG3	S1550	-0.102046	0.241488	Paternally-expressed gene 3 protein
Q9H1B7	IRF2BPL	S219	-0.965517	0.000748073	Probable E3 ubiquitin-protein ligase IRF2BPL
Q9H479	FN3K	S101	1.91492	2.31742e-06	Fructosamine-3-kinase
Q9H4A3	WNK1	S1863	-0.28767	0.0223179	Serine/threonine-protein kinase WNK1
Q9H4A3	WNK1	S2377	1.01194	0.00125987	Serine/threonine-protein kinase WNK1
Q9H4I2	ZHX3	T735	-1.01802	0.000121117	Zinc fingers and homeoboxes protein 3
Q9H6S3	EPS8L2	S231	0.361795	0.00440808	Epidermal growth factor receptor kinase substrate 8-like protein 2
Q9H6W3	RIOX1	S126	0.250896	0.0549912	Ribosomal oxygenase 1
Q9HAU0	PLEKHA5	S382	0.244177	0.0255193	Pleckstrin homology domain-containing family A member 5
Q9HAV4	XPO5	S1125	1.73082	3.68967e-06	Exportin-5
Q9HC07	TMEM165	T80	-1.06227	0.0001475	Putative divalent cation/proton antiporter TMEM165
Q9HCK8	CHD8	T2523	-0.799073	0.00110039	Chromodomain-helicase-DNA-binding protein 8
Q9NR12	PDLIM7	S89	-0.153145	0.50064	PDZ and LIM domain protein 7
Q9NYJ8	TAB2	T171	0.318649	0.0090098	TGF-beta-activated kinase 1 and MAP3K7-binding protein 2
Q9NYJ8	TAB2	T460	-0.26903	0.0180955	TGF-beta-activated kinase 1 and MAP3K7-binding protein 2
Q9NYK5	MRPL39	T338	1.31109	2.82938e-05	Large ribosomal subunit protein mL39
Q9NYV4	CDK12	S608	0.142417	0.561569	Cyclin-dependent kinase 12
Q9NZM4	BICRA	S444	-0.759751	0.000584589	BRD4-interacting chromatin-remodeling complex-associated protein
Q9P1Y5	CAMSAP3	T338	-1.07966	0.00343398	Calmodulin-regulated spectrin-associated protein 3
Q9P267	MBD5	S1097	0.682118	0.000148727	Methyl-CpG-binding domain protein 5
Q9P2T1	GMPR2	S345	0.56698	0.000946824	GMP reductase 2
Q9UBN6	TNFRSF10D	T68	0.350671	0.00312529	Tumor necrosis factor receptor superfamily member 10D
Q9UBP0	SPAST	S205	0.308412	0.0313666	Spastin
Q9UET6	FTSJ1	S298	0.712352	0.000148727	tRNA (cytidine(32)/guanosine(34)-2'-O)-methyltransferase
Q9UHB6	LIMA1	Y274	0.287063	0.0260567	LIM domain and actin-binding protein 1
Q9UHG3	PCYOX1	T290	-0.434505	0.003528	Prenylcysteine oxidase 1
Q9UIF9	BAZ2A	S1027	0.668267	0.000245089	Bromodomain adjacent to zinc finger domain protein 2A
Q9UIU6	SIX4	S649	-0.427442	0.0583333	Homeobox protein SIX4
Q9UKD1	GMEB2	T408	0.427227	0.0019336	Glucocorticoid modulatory element-binding protein 2
Q9UKY1	ZHX1	S452	-0.386296	0.00867675	Zinc fingers and homeoboxes protein 1
Q9ULL5	PRR12	S671	-0.38908	0.0142974	Proline-rich protein 12
Q9ULM3	YEATS2	S670	-0.0776831	0.530108	YEATS domain-containing protein 2
Q9ULM3	YEATS2	S939	0.922938	3.91785e-05	YEATS domain-containing protein 2
Q9ULM3	YEATS2	T723	-0.484865	0.00119713	YEATS domain-containing protein 2
Q9ULX6	AKAP8L	S130	0.944452	0.000242907	A-kinase anchor protein 8-like
Q9UPW6	SATB2	S449	-0.77287	0.00246236	DNA-binding protein SATB2
Q9UQ35	SRRM2	S2335	0.372848	0.0113474	Serine/arginine repetitive matrix protein 2
Q9Y2W1	THRAP3	T954	-0.55691	0.112589	Thyroid hormone receptor-associated protein 3
Q9Y2X9	ZNF281	S107	0.232495	0.0358898	Zinc finger protein 281
Q9Y2X9	ZNF281	T888	0.54064	0.0115783	Zinc finger protein 281
Q9Y467	SALL2	T253	-0.805225	0.00679477	Sal-like protein 2
Q9Y4C1	KDM3A	S860	-0.082996	0.561569	Lysine-specific demethylase 3A
Q9Y4L1	HYOU1	T871	-0.354195	0.135287	Hypoxia up-regulated protein 1
Q9Y580	RBM7	S126	0.00784174	0.963411	RNA-binding protein 7
Q9Y580	RBM7	T120	0.49277	0.00479383	RNA-binding protein 7
Q9Y6R4	MAP3K4	S201	0.142692	0.182472	Mitogen-activated protein kinase kinase kinase 4
Q9Y6X8	ZHX2	S516	0.160249	0.143329	Zinc fingers and homeoboxes protein 2

## Sheet: Sheet3
Table S6C. Abundance changes of O-GlcNAcylation sites upon tunicamycin treatment in Jurkat cells
UniProt Accession	Gene Symbol	Site	Avg(log2(Tuni/Ctrl))	Adjusted P value	Protein Annotation
A2RRP1	NBAS	S1401	0.221766	0.210988	NBAS subunit of NRZ tethering complex
A3KN83	SBNO1	T108	-1.00379	0.193328	Protein strawberry notch homolog 1
O00151	PDLIM1	S250	0.14644	0.275683	PDZ and LIM domain protein 1
O00233	PSMD9	Y62	0.86399	0.00396381	26S proteasome non-ATPase regulatory subunit 9
O00268	TAF4	S413	-0.173321	0.174741	Transcription initiation factor TFIID subunit 4
O00268	TAF4	S528	-0.824338	0.0322997	Transcription initiation factor TFIID subunit 4
O00268	TAF4	T539	-0.0796093	0.524727	Transcription initiation factor TFIID subunit 4
O14686	KMT2D	S2402	-0.389262	0.508138	Histone-lysine N-methyltransferase 2D
O15067	PFAS	S513	-0.372481	0.0644497	Phosphoribosylformylglycinamidine synthase
O15117	FYB1	S155	-0.201962	0.171627	FYN-binding protein 1
O15498	YKT6	S172	0.267156	0.0942369	Synaptobrevin homolog YKT6
O43151	TET3	T431	-0.118491	0.482222	Methylcytosine dioxygenase TET3
O43314	PPIP5K2	S326	0.209166	0.374755	Inositol hexakisphosphate and diphosphoinositol-pentakisphosphate kinase 2
O43379	WDR62	S1081	-0.143882	0.618463	WD repeat-containing protein 62
O43426	SYNJ1	S1385	-0.418285	0.277361	Synaptojanin-1
O43493	TGOLN2	S126	-0.416697	0.00863681	Trans-Golgi network integral membrane protein 2
O43493	TGOLN2	S150	0.56584	0.0151568	Trans-Golgi network integral membrane protein 2
O43493	TGOLN2	T202	-0.559915	0.0351774	Trans-Golgi network integral membrane protein 2
O43719	HTATSF1	S467	-0.1247	0.472098	17S U2 SnRNP complex component HTATSF1
O43847	NRDC	S76	0.134892	0.313846	Nardilysin
O60313	OPA1	T759	0.570624	0.0155958	Dynamin-like GTPase OPA1, mitochondrial
O60476	MAN1A2	T139	-0.675579	0.00396381	Mannosyl-oligosaccharide 1,2-alpha-mannosidase IB
O60502	OGA	S405	-0.181273	0.545726	Protein O-GlcNAcase
O60675	MAFK	S153	-0.108648	0.608451	Transcription factor MafK
O60675	MAFK	T138	-0.129055	0.473936	Transcription factor MafK
O75179	ANKRD17	T2001	-1.20327	0.00151588	Ankyrin repeat domain-containing protein 17
O75376	NCOR1	S1154	0.629895	0.0162469	Nuclear receptor corepressor 1
O75376	NCOR1	S123	0.614085	0.00369969	Nuclear receptor corepressor 1
O75376	NCOR1	S1266	0.000502156	0.995203	Nuclear receptor corepressor 1
O75376	NCOR1	S1812	0.57761	0.00369969	Nuclear receptor corepressor 1
O75376	NCOR1	S2069	-0.728688	0.0720385	Nuclear receptor corepressor 1
O75376	NCOR1	S54	-0.574911	0.188381	Nuclear receptor corepressor 1
O75391	SPAG7	S219	-0.722373	0.006298	Sperm-associated antigen 7
O75964	ATP5MG	T42	0.888962	0.0572073	ATP synthase F(0) complex subunit g, mitochondrial
O94900	TOX	S354	0.220122	0.386647	Thymocyte selection-associated high mobility group box protein TOX
O94979	SEC31A	T1213	0.570367	0.0162469	Protein transport protein Sec31A
O95429	BAG4	S184	-0.127426	0.468186	BAG family molecular chaperone regulator 4
O95487	SEC24B	S315	-0.325073	0.442313	Protein transport protein Sec24B
P04080	CSTB	T16	0.469544	0.0412212	Cystatin-B
P05107	ITGB2	T219	-2.6628	8.71666e-06	Integrin beta-2
P07602	PSAP	T281	1.14426	0.000710562	Prosaposin
P07814	EPRS1	Y754	0.587486	0.00880827	Bifunctional glutamate/proline--tRNA ligase
P08047	SP1	S36	-0.426577	0.0178122	Transcription factor Sp1
P08575	PTPRC	S609	-0.163927	0.516815	Receptor-type tyrosine-protein phosphatase C
P09012	SNRPA	T131	-0.0270461	0.851005	U1 small nuclear ribonucleoprotein A
P0C7T5	ATXN1L	S55	0.0487794	0.656748	Ataxin-1-like
P0CG40	SP9	S471	0.157222	0.226241	Transcription factor Sp9
P11274	BCR	S150	0.0736227	0.650893	Breakpoint cluster region protein
P11940	PABPC1	T489	-1.83227	0.000554177	Polyadenylate-binding protein 1
P13473	LAMP2	T358	0.0844045	0.553244	Lysosome-associated membrane glycoprotein 2
P13796	LCP1	T106	0.330705	0.282776	Plastin-2
P15153	RAC2	T182	1.28538	0.00304304	Ras-related C3 botulinum toxin substrate 2
P15822	HIVEP1	S1069	0.086662	0.562938	Zinc finger protein 40
P15822	HIVEP1	S703	-0.573308	0.00595966	Zinc finger protein 40
P18583	SON	S55	0.523076	0.00489881	Protein SON
P20774	OGN	T80	0.00332139	0.985452	Mimecan
P20810	CAST	S404	0.518658	0.00577379	Calpastatin
P21333	FLNA	S2558	0.845263	0.00833468	Filamin-A
P28331	NDUFS1	S725	0.88514	0.00432378	NADH-ubiquinone oxidoreductase 75 kDa subunit, mitochondrial
P30041	PRDX6	T95	0.737707	0.00353397	Peroxiredoxin-6
P30041	PRDX6	Y89	0.439244	0.415749	Peroxiredoxin-6
P31146	CORO1A	Y25	0.949327	0.0043531	Coronin-1A
P31629	HIVEP2	S1502	0.303992	0.442313	Transcription factor HIVEP2
P33993	MCM7	S678	0.121125	0.380113	DNA replication licensing factor MCM7
P46013	MKI67	T1972	0.0104217	0.989051	Proliferation marker protein Ki-67
P48634	PRRC2A	S1796	0.0964406	0.413388	Protein PRRC2A
P49790	NUP153	T1078	-0.0653526	0.62974	Nuclear pore complex protein Nup153
P51610	HCFC1	S1162	-0.504109	0.00759257	Host cell factor 1
P51610	HCFC1	S685	-0.800034	0.0363761	Host cell factor 1
P51610	HCFC1	T480	-0.0383759	0.907031	Host cell factor 1
P51610	HCFC1	T490	0.0163069	0.985452	Host cell factor 1
P51610	HCFC1	T579	-1.86919	0.00833468	Host cell factor 1
P51610	HCFC1	T805	-0.425768	0.0255127	Host cell factor 1
P51610	HCFC1	T831	0.324242	0.143091	Host cell factor 1
P51610	HCFC1	T848	0.0105795	0.97404	Host cell factor 1
P51826	AFF3	S116	0.484862	0.011756	AF4/FMR2 family member 3
P51858	HDGF	S107	0.324955	0.0881995	Hepatoma-derived growth factor
P52948	NUP98	T1022	0.666579	0.0042223	Nuclear pore complex protein Nup98-Nup96
P55197	MLLT10	S689	0.770074	0.00151588	Protein AF-10
P55198	MLLT6	S401	0.145561	0.219268	Protein AF-17
P55735	SEC13	T315	-0.133981	0.666911	Protein SEC13 homolog
P62805	H4C1	T31	0.670417	0.00833468	Histone H4
P85037	FOXK1	S369	0.332478	0.110998	Forkhead box protein K1
P98172	EFNB1	T188	-1.065	0.00209493	Ephrin-B1
Q01167	FOXK2	T438	-0.605831	0.0201651	Forkhead box protein K2
Q01543	FLI1	T312	0.190895	0.208709	Friend leukemia integration 1 transcription factor
Q01780	EXOSC10	S706	-0.0855475	0.650893	Exosome complex component 10
Q01826	SATB1	S341	-0.710975	0.00707383	DNA-binding protein SATB1
Q04637	EIF4G1	S1041	0.278909	0.133549	Eukaryotic translation initiation factor 4 gamma 1
Q04637	EIF4G1	S68	-0.170788	0.294581	Eukaryotic translation initiation factor 4 gamma 1
Q06210	GFPT1	S257	1.41052	0.000554177	Glutamine--fructose-6-phosphate aminotransferase [isomerizing] 1
Q09666	AHNAK	S1023	0.453029	0.0416812	Neuroblast differentiation-associated protein AHNAK
Q09666	AHNAK	S521	0.402175	0.075147	Neuroblast differentiation-associated protein AHNAK
Q09666	AHNAK	T4917	0.18928	0.415668	Neuroblast differentiation-associated protein AHNAK
Q10469	MGAT2	S59	-0.264289	0.372317	Alpha-1,6-mannosyl-glycoprotein 2-beta-N-acetylglucosaminyltransferase
Q12830	BPTF	T1738	-0.71475	0.0322997	Nucleosome-remodeling factor subunit BPTF
Q12830	BPTF	T2088	-0.414537	0.0251304	Nucleosome-remodeling factor subunit BPTF
Q12968	NFATC3	S1050	0.103696	0.432294	Nuclear factor of activated T-cells, cytoplasmic 3
Q13126	MTAP	S3	-1.21586	0.227284	S-methyl-5'-thioadenosine phosphorylase
Q13310	PABPC4	T643	-0.316782	0.26545	Polyadenylate-binding protein 4
Q13422	IKZF1	S247	-0.126832	0.408062	DNA-binding protein Ikaros
Q13428	TCOF1	S1085	0.379532	0.12552	Treacle protein
Q13469	NFATC2	S850	0.552175	0.062914	Nuclear factor of activated T-cells, cytoplasmic 2
Q13492	PICALM	S565	-0.0267855	0.91544	Phosphatidylinositol-binding clathrin assembly protein
Q13546	RIPK1	S320	0.394465	0.0689831	Receptor-interacting serine/threonine-protein kinase 1
Q13573	SNW1	Y407	-0.46103	0.0644497	SNW domain-containing protein 1
Q14157	UBAP2L	S784	-0.755942	0.011756	Ubiquitin-associated protein 2-like
Q14657	LAGE3	S142	-0.974869	0.0104722	EKC/KEOPS complex subunit LAGE3
Q14677	CLINT1	S624	0.311892	0.0708191	Clathrin interactor 1
Q14677	CLINT1	T315	0.048144	0.907031	Clathrin interactor 1
Q14679	TTLL4	S152	-0.101569	0.483684	Tubulin monoglutamylase TTLL4
Q14686	NCOA6	S1645	-1.04927	0.011756	Nuclear receptor coactivator 6
Q14766	LTBP1	T801	-0.25434	0.269021	Latent-transforming growth factor beta-binding protein 1
Q15052	ARHGEF6	S115	0.820911	0.0256668	Rho guanine nucleotide exchange factor 6
Q15365	PCBP1	S50	0.438893	0.0322997	Poly(rC)-binding protein 1
Q15366	PCBP2	S364	0.124041	0.666911	Poly(rC)-binding protein 2
Q15528	MED22	S49	0.0697201	0.655701	Mediator of RNA polymerase II transcription subunit 22
Q15652	JMJD1C	T650	0.843218	0.0363911	Probable JmjC domain-containing histone demethylation protein 2C
Q15714	TSC22D1	T439	-0.290071	0.075147	TSC22 domain family protein 1
Q15813	TBCE	S140	0.337388	0.0281451	Tubulin-specific chaperone E
Q16643	DBN1	S609	0.196551	0.342928	Drebrin
Q2KHR2	RFX7	T439	0.238681	0.473936	DNA-binding protein RFX7
Q2TAL8	QRICH1	S366	0.138311	0.355169	Transcriptional regulator QRICH1
Q58A45	PAN3	T279	0.0452507	0.666911	PAN2-PAN3 deadenylation complex subunit PAN3
Q5T1R4	HIVEP3	T1401	-0.495482	0.00532837	Transcription factor HIVEP3
Q5T1R4	HIVEP3	T771	0.649604	0.0364793	Transcription factor HIVEP3
Q5T1V6	DDX59	T47	-0.132425	0.26545	Probable ATP-dependent RNA helicase DDX59
Q5T3J3	LRIF1	S160	0.349345	0.0175014	Ligand-dependent nuclear receptor-interacting factor 1
Q5T3J3	LRIF1	S408	0.000750426	0.995203	Ligand-dependent nuclear receptor-interacting factor 1
Q5T8P6	RBM26	T695	0.157675	0.313378	RNA-binding protein 26
Q5XG87	TENT4A	S785	-0.0674901	0.788327	Terminal nucleotidyltransferase 4A
Q6JBY9	RCSD1	S151	0.695915	0.00489881	CapZ-interacting protein
Q6MZP7	LIN54	S173	-0.794006	0.00304304	Protein lin-54 homolog
Q6N021	TET2	S1015	-0.571166	0.0151568	Methylcytosine dioxygenase TET2
Q6P4E1	GOLM2	T195	0.23195	0.113807	Protein GOLM2
Q6P4R8	NFRKB	S1067	0.150231	0.249362	Nuclear factor related to kappa-B-binding protein
Q6VMQ6	ATF7IP	T992	0.69749	0.0371782	Activating transcription factor 7-interacting protein 1
Q6W2J9	BCOR	S365	-0.515866	0.161831	BCL-6 corepressor
Q6W2J9	BCOR	S453	-0.346901	0.055409	BCL-6 corepressor
Q6ZU65	UBN2	T1200	-0.312307	0.277361	Ubinuclein-2
Q7L1W4	LRRC8D	T86	-0.774252	0.00359813	Volume-regulated anion channel subunit LRRC8D
Q7Z417	NUFIP2	S396	-0.663005	0.0162469	FMR1-interacting protein NUFIP2
Q7Z589	EMSY	S228	-0.163557	0.472749	BRCA2-interacting transcriptional repressor EMSY
Q7Z589	EMSY	S546	0.557021	0.0644497	BRCA2-interacting transcriptional repressor EMSY
Q86U70	LDB1	S410	-0.737328	0.00209493	LIM domain-binding protein 1
Q86VY4	TSPYL5	S414	-0.182079	0.313846	Testis-specific Y-encoded-like protein 5
Q86YP4	GATAD2A	T631	0.0310692	0.929276	Transcriptional repressor p66-alpha
Q8IUX7	AEBP1	T63	-0.320526	0.0733552	Adipocyte enhancer-binding protein 1
Q8IWI9	MGA	S1905	0.211918	0.177951	MAX gene-associated protein
Q8IX12	CCAR1	S287	0.663252	0.0104875	Cell division cycle and apoptosis regulator protein 1
Q8IX12	CCAR1	T142	0.511423	0.113807	Cell division cycle and apoptosis regulator protein 1
Q8IZH2	XRN1	S1702	0.257104	0.106054	5'-3' exoribonuclease 1
Q8IZH2	XRN1	S1705	0.0323255	0.788327	5'-3' exoribonuclease 1
Q8N1F7	NUP93	T55	-0.390814	0.075147	Nuclear pore complex protein Nup93
Q8N865	SPMIP4	S73	0.789606	0.00518257	Sperm-associated microtubule inner protein 4
Q8NBJ4	GOLM1	T218	-0.021461	0.907031	Golgi membrane protein 1
Q8NCL4	GALNT6	T38	-1.35456	0.00450684	Polypeptide N-acetylgalactosaminyltransferase 6
Q8NDV7	TNRC6A	S1358	-2.43276	0.000900466	Trinucleotide repeat-containing gene 6A protein
Q8NFD5	ARID1B	T1663	-0.371236	0.0155958	AT-rich interactive domain-containing protein 1B
Q8NFH5	NUP35	S304	-0.841772	0.00369969	Nucleoporin NUP35
Q8TCU4	ALMS1	S1124	-0.0198478	0.907031	Centrosome-associated protein ALMS1
Q8TCU4	ALMS1	S1645	-0.431849	0.0155958	Centrosome-associated protein ALMS1
Q8TCU4	ALMS1	S3070	0.613076	0.0116289	Centrosome-associated protein ALMS1
Q8TCU4	ALMS1	S841	-0.364355	0.075147	Centrosome-associated protein ALMS1
Q8TD19	NEK9	T877	-0.373149	0.110998	Serine/threonine-protein kinase Nek9
Q8WV99	ZFAND2B	S150	-0.0135837	0.942569	AN1-type zinc finger protein 2B
Q8WWM7	ATXN2L	S674	-0.219184	0.341517	Ataxin-2-like protein
Q8WXI9	GATAD2B	S497	-0.611037	0.0572073	Transcriptional repressor p66-beta
Q8WXI9	GATAD2B	S584	-0.157435	0.647851	Transcriptional repressor p66-beta
Q8WYP5	AHCTF1	S1165	-0.438927	0.0363911	Protein ELYS
Q92841	DDX17	S680	-0.239537	0.231563	Probable ATP-dependent RNA helicase DDX17
Q92841	DDX17	Y580	0.271107	0.0364793	Probable ATP-dependent RNA helicase DDX17
Q969V6	MRTFA	S310	-1.04266	0.00759257	Myocardin-related transcription factor A
Q96HC4	PDLIM5	S313	-0.302845	0.0761046	PDZ and LIM domain protein 5
Q96HC4	PDLIM5	T323	-0.404828	0.0661825	PDZ and LIM domain protein 5
Q96KR1	ZFR	T202	-0.953323	0.0908728	Zinc finger RNA-binding protein
Q96KR1	ZFR	T207	-0.571804	0.00865794	Zinc finger RNA-binding protein
Q96L91	EP400	S1495	-0.359767	0.0468095	E1A-binding protein p400
Q96L91	EP400	T1488	-0.194986	0.510126	E1A-binding protein p400
Q96PK6	RBM14	Y249	0.680911	0.0194638	RNA-binding protein 14
Q96PK6	RBM14	Y261	-0.011742	0.929276	RNA-binding protein 14
Q96T58	SPEN	S3389	0.0800161	0.473936	Msx2-interacting protein
Q96T58	SPEN	T2522	-0.161199	0.27694	Msx2-interacting protein
Q99439	CNN2	S217	1.12375	0.0162469	Calponin-2
Q99674	CGREF1	S159	-0.169144	0.442313	Cell growth regulator with EF hand domain protein 1
Q99808	SLC29A1	S63	-0.11719	0.608451	Equilibrative nucleoside transporter 1
Q9BWG4	SSBP4	S341	0.0365834	0.943119	Single-stranded DNA-binding protein 4
Q9BYJ9	YTHDF1	S196	0.213008	0.60497	YTH domain-containing family protein 1
Q9BZ23	PANK2	S145	-0.495413	0.11305	Pantothenate kinase 2, mitochondrial
Q9C0B1	FTO	S173	0.657361	0.0057723	Alpha-ketoglutarate-dependent dioxygenase FTO
Q9GZM5	YIPF3	S349	0.547013	0.0151568	Protein YIPF3
Q9H1Z4	WDR13	S145	0.30021	0.0363761	WD repeat-containing protein 13
Q9H4A3	WNK1	S1863	-0.0601492	0.654882	Serine/threonine-protein kinase WNK1
Q9H4I2	ZHX3	T735	-0.150203	0.508138	Zinc fingers and homeoboxes protein 3
Q9HAU0	PLEKHA5	S382	0.32321	0.027127	Pleckstrin homology domain-containing family A member 5
Q9HBG7	LY9	T298	0.181523	0.332332	T-lymphocyte surface antigen Ly-9
Q9NPG1	FZD3	T150	-0.00841914	0.97404	Frizzled-3
Q9NR12	PDLIM7	S89	0.304733	0.350122	PDZ and LIM domain protein 7
Q9NRB3	CHST12	S75	0.0361233	0.907031	Carbohydrate sulfotransferase 12
Q9NYJ8	TAB2	T460	-0.496318	0.0155958	TGF-beta-activated kinase 1 and MAP3K7-binding protein 2
Q9NYV4	CDK12	S608	-0.363801	0.214186	Cyclin-dependent kinase 12
Q9NZT2	OGFR	T428	-0.315102	0.442313	Opioid growth factor receptor
Q9P267	MBD5	S1097	0.211808	0.0891042	Methyl-CpG-binding domain protein 5
Q9P2T1	GMPR2	S345	0.464933	0.0387135	GMP reductase 2
Q9UET6	FTSJ1	S298	0.0988186	0.473936	tRNA (cytidine(32)/guanosine(34)-2'-O)-methyltransferase
Q9UEY8	ADD3	S455	0.273313	0.0881995	Gamma-adducin
Q9UGP8	SEC63	T504	1.00817	0.00396381	Translocation protein SEC63 homolog
Q9UHB6	LIMA1	Y274	0.288547	0.110998	LIM domain and actin-binding protein 1
Q9UHD8	SEPTIN9	S247	-0.994827	0.102774	Septin-9
Q9UHD8	SEPTIN9	T255	0.447214	0.0348154	Septin-9
Q9UKD1	GMEB2	T408	0.0974464	0.438156	Glucocorticoid modulatory element-binding protein 2
Q9UKM7	MAN1B1	T186	-1.48352	0.016022	Endoplasmic reticulum mannosyl-oligosaccharide 1,2-alpha-mannosidase
Q9ULL5	PRR12	S671	0.0148258	0.929276	Proline-rich protein 12
Q9ULM3	YEATS2	T1004	-0.615248	0.16478	YEATS domain-containing protein 2
Q9ULM3	YEATS2	T723	-0.354162	0.0398218	YEATS domain-containing protein 2
Q9UQ35	SRRM2	S2236	0.07176	0.693934	Serine/arginine repetitive matrix protein 2
Q9Y240	CLEC11A	T69	-0.0573908	0.738651	C-type lectin domain family 11 member A
Q9Y2W2	WBP11	T625	-0.0686499	0.707266	WW domain-binding protein 11
Q9Y2W6	TDRKH	S266	0.467728	0.0398218	Tudor and KH domain-containing protein
Q9Y467	SALL2	T253	-0.94753	0.0155958	Sal-like protein 2
Q9Y490	TLN1	S2338	1.02507	0.00518257	Talin-1
Q9Y4C1	KDM3A	S860	0.27577	0.244412	Lysine-specific demethylase 3A
Q9Y4L1	HYOU1	T871	-1.43798	0.00529941	Hypoxia up-regulated protein 1
Q9Y566	SHANK1	S413	0.232634	0.210988	SH3 and multiple ankyrin repeat domains protein 1
Q9Y580	RBM7	T120	0.104992	0.415668	RNA-binding protein 7
Q9Y6R4	MAP3K4	S201	0.202571	0.208709	Mitogen-activated protein kinase kinase kinase 4
