# Supplementary material for: Systematic Quantification of Protein O‑GlcNAcylation Reveals Common and Cell-Type-Specific Responses to N‑Glycosylation Inhibition in Human Cells
Source: Anal Chem. 2026 May 19;98(21):15689–99. doi: 10.1021/acs.analchem.6c00972 (PMC13234820; doi:10.1021/acs.analchem.6c00972)
Supplement: Supplementary file 8 [file ac6c00972_si_008.xlsx]

## Sheet: Sheet1
Table S7A. Identification of O-GalNAcylated proteins in HEK293T cells
UniProt Accession	Gene Symbol	Total Peptide	Unique Peptide	Length	Coverage	Coverage Percentage	Protein Annotation
A0A0B4J200	TRBJ2-3	1	1	16	12	0.75	T cell receptor beta joining 2-3
A1X283	SH3PXD2B	2	2	911	26	0.0285	SH3 and PX domain-containing protein 2B
A6NDG6	PGP	1	1	321	10	0.0312	Glycerol-3-phosphate phosphatase
O00116	AGPS	2	2	658	35	0.0532	Alkyldihydroxyacetonephosphate synthase, peroxisomal
O00151	PDLIM1	2	2	329	26	0.079	PDZ and LIM domain protein 1
O00268	TAF4	3	3	1085	59	0.0544	Transcription initiation factor TFIID subunit 4
O00273	DFFA	1	1	331	8	0.0242	DNA fragmentation factor subunit alpha
O00391	QSOX1	1	1	747	14	0.0187	Sulfhydryl oxidase 1
O00410	IPO5	6	6	1097	60	0.0547	Importin-5
O00468	AGRN	2	2	2068	15	0.0073	Agrin
O14497	ARID1A	7	6	2285	143	0.0626	AT-rich interactive domain-containing protein 1A
O14639	ABLIM1	1	1	778	14	0.018	Actin-binding LIM protein 1
O14654	IRS4	7	7	1257	114	0.0907	Insulin receptor substrate 4
O14980	XPO1	9	8	1071	92	0.0859	Exportin-1
O15355	PPM1G	4	4	546	63	0.1154	Protein phosphatase 1G
O15446	POLR1G	1	1	510	14	0.0275	DNA-directed RNA polymerase I subunit RPA34
O43175	PHGDH	5	5	533	58	0.1088	D-3-phosphoglycerate dehydrogenase
O43432	EIF4G3	2	2	1585	15	0.0095	Eukaryotic translation initiation factor 4 gamma 3
O43719	HTATSF1	8	8	755	75	0.0993	17S U2 SnRNP complex component HTATSF1
O43852	CALU	4	4	315	36	0.1143	Calumenin
O60502	OGA	3	2	916	26	0.0284	Protein O-GlcNAcase
O60522	TDRD6	1	1	2096	18	0.0086	Tudor domain-containing protein 6
O60641	SNAP91	1	1	907	16	0.0176	Clathrin coat assembly protein AP180
O75157	TSC22D2	1	1	780	46	0.059	TSC22 domain family protein 2
O75179	ANKRD17	10	8	2603	183	0.0703	Ankyrin repeat domain-containing protein 17
O75376	NCOR1	19	19	2440	313	0.1283	Nuclear receptor corepressor 1
O75534	CSDE1	5	5	798	55	0.0689	Cold shock domain-containing protein E1
O75822	EIF3J	2	2	258	37	0.1434	Eukaryotic translation initiation factor 3 subunit J
O75962	TRIO	1	1	3097	40	0.0129	Triple functional domain protein
O94805	ACTL6B	2	2	426	18	0.0423	Actin-like protein 6B
O95428	PAPLN	1	1	1278	11	0.0086	Papilin
O95487	SEC24B	2	2	1268	44	0.0347	Protein transport protein Sec24B
O95671	ASMTL	3	3	621	29	0.0467	Probable bifunctional dTTP/UTP pyrophosphatase/methyltransferase protein
O95757	HSPA4L	2	2	839	29	0.0346	Heat shock 70 kDa protein 4L
O95817	BAG3	4	4	575	64	0.1113	BAG family molecular chaperone regulator 3
O95861	BPNT1	1	1	308	9	0.0292	3'(2'),5'-bisphosphate nucleotidase 1
P01920	HLA-DQB1	1	1	261	12	0.046	HLA class II histocompatibility antigen, DQ beta 1 chain
P02786	TFRC	3	3	760	44	0.0579	Transferrin receptor protein 1
P04080	CSTB	4	4	98	43	0.4388	Cystatin-B
P05388	RPLP0	3	3	317	45	0.142	Large ribosomal subunit protein uL10
P07099	EPHX1	3	3	455	27	0.0593	Epoxide hydrolase 1
P07197	NEFM	5	4	916	45	0.0491	Neurofilament medium polypeptide
P0C2W1	FBXO45	1	1	286	37	0.1294	F-box/SPRY domain-containing protein 1
P0CG13	CHTF8	1	1	121	13	0.1074	Chromosome transmission fidelity protein 8 homolog
P0CJ78	ZNF865	1	1	1059	32	0.0302	Zinc finger protein 865
P11171	EPB41	4	3	864	41	0.0475	Protein 4.1
P11274	BCR	5	5	1271	57	0.0448	Breakpoint cluster region protein
P11940	PABPC1	10	2	636	100	0.1572	Polyadenylate-binding protein 1
P13611	VCAN	3	3	3396	27	0.008	Versican core protein
P14209	CD99	3	3	185	31	0.1676	CD99 antigen
P14314	PRKCSH	6	6	528	95	0.1799	Glucosidase 2 subunit beta
P14625	HSP90B1	26	15	803	238	0.2964	Endoplasmin
P21333	FLNA	29	24	2647	367	0.1386	Filamin-A
P22681	CBL	5	4	906	74	0.0817	E3 ubiquitin-protein ligase CBL
P23528	CFL1	6	5	166	46	0.2771	Cofilin-1
P26196	DDX6	3	3	483	26	0.0538	Probable ATP-dependent RNA helicase DDX6
P26572	MGAT1	1	1	445	11	0.0247	Alpha-1,3-mannosyl-glycoprotein 2-beta-N-acetylglucosaminyltransferase
P27348	YWHAQ	8	6	245	83	0.3388	14-3-3 protein theta
P28300	LOX	1	1	417	11	0.0264	Protein-lysine 6-oxidase
P28331	NDUFS1	2	2	727	25	0.0344	NADH-ubiquinone oxidoreductase 75 kDa subunit, mitochondrial
P30041	PRDX6	9	9	224	89	0.3973	Peroxiredoxin-6
P30533	LRPAP1	2	2	357	26	0.0728	Alpha-2-macroglobulin receptor-associated protein
P30825	SLC7A1	1	1	629	10	0.0159	High affinity cationic amino acid transporter 1
P31948	STIP1	16	15	543	125	0.2302	Stress-induced-phosphoprotein 1
P34932	HSPA4	17	17	840	172	0.2048	Heat shock 70 kDa protein 4
P35580	MYH10	13	10	1976	114	0.0577	Myosin-10
P35658	NUP214	21	21	2090	418	0.2	Nuclear pore complex protein Nup214
P38432	COIL	2	2	576	29	0.0503	Coilin
P40227	CCT6A	8	4	531	73	0.1375	T-complex protein 1 subunit zeta
P40855	PEX19	2	2	299	37	0.1237	Peroxisomal biogenesis factor 19
P42167	TMPO	11	7	454	123	0.2709	Lamina-associated polypeptide 2, isoforms beta/gamma
P42356	PI4KA	2	1	2102	37	0.0176	Phosphatidylinositol 4-kinase alpha
P43304	GPD2	2	2	727	24	0.033	Glycerol-3-phosphate dehydrogenase, mitochondrial
P46013	MKI67	13	13	3256	207	0.0636	Proliferation marker protein Ki-67
P46821	MAP1B	11	11	2468	160	0.0648	Microtubule-associated protein 1B
P49257	LMAN1	3	3	510	20	0.0392	Protein ERGIC-53
P49790	NUP153	26	26	1475	420	0.2847	Nuclear pore complex protein Nup153
P49792	RANBP2	19	12	3224	283	0.0878	E3 SUMO-protein ligase RanBP2
P49915	GMPS	11	11	693	110	0.1587	GMP synthase [glutamine-hydrolyzing]
P50548	ERF	2	2	548	51	0.0931	ETS domain-containing transcription factor ERF
P51610	HCFC1	33	33	2035	449	0.2206	Host cell factor 1
P51858	HDGF	10	9	240	77	0.3208	Hepatoma-derived growth factor
P52824	DGKQ	1	1	942	30	0.0318	Diacylglycerol kinase theta
P53384	NUBP1	2	2	320	29	0.0906	Cytosolic Fe-S cluster assembly factor NUBP1
P53701	HCCS	6	6	268	61	0.2276	Holocytochrome c-type synthase
P54687	BCAT1	3	3	386	19	0.0492	Branched-chain-amino-acid aminotransferase, cytosolic
P57789	KCNK10	1	1	538	10	0.0186	Potassium channel subfamily K member 10
P60660	MYL6	1	1	151	12	0.0795	Myosin light polypeptide 6
P61289	PSME3	5	5	254	40	0.1575	Proteasome activator complex subunit 3
P78346	RPP30	1	1	268	13	0.0485	Ribonuclease P protein subunit p30
P80303	NUCB2	2	2	420	22	0.0524	Nucleobindin-2
P84103	SRSF3	3	3	164	29	0.1768	Serine/arginine-rich splicing factor 3
Q00341	HDLBP	6	6	1268	54	0.0426	Vigilin
Q00839	HNRNPU	18	17	825	193	0.2339	Heterogeneous nuclear ribonucleoprotein U
Q02750	MAP2K1	3	2	393	46	0.117	Dual specificity mitogen-activated protein kinase kinase 1
Q02878	RPL6	5	5	288	44	0.1528	Large ribosomal subunit protein eL6
Q02952	AKAP12	13	13	1782	198	0.1111	A-kinase anchor protein 12
Q04206	RELA	3	3	551	33	0.0599	Transcription factor p65
Q04637	EIF4G1	18	18	1599	207	0.1295	Eukaryotic translation initiation factor 4 gamma 1
Q04726	TLE3	4	3	772	56	0.0725	Transducin-like enhancer protein 3
Q04727	TLE4	6	4	773	65	0.0841	Transducin-like enhancer protein 4
Q06330	RBPJ	1	1	500	38	0.076	Recombining binding protein suppressor of hairless
Q09666	AHNAK	11	11	5890	271	0.046	Neuroblast differentiation-associated protein AHNAK
Q12830	BPTF	12	12	3046	212	0.0696	Nucleosome-remodeling factor subunit BPTF
Q12888	TP53BP1	11	11	1972	174	0.0882	TP53-binding protein 1
Q12986	NFX1	1	1	1120	13	0.0116	Transcriptional repressor NF-X1
Q13123	IK	2	2	557	21	0.0377	Protein Red
Q13185	CBX3	2	2	183	23	0.1257	Chromobox protein homolog 3
Q13427	PPIG	3	3	754	18	0.0239	Peptidyl-prolyl cis-trans isomerase G
Q13435	SF3B2	4	4	895	47	0.0525	Splicing factor 3B subunit 2
Q13438	OS9	1	1	667	16	0.024	Protein OS-9
Q13620	CUL4B	2	2	913	34	0.0372	Cullin-4B
Q14119	VEZF1	2	2	521	30	0.0576	Vascular endothelial zinc finger 1
Q14149	MORC3	2	2	939	28	0.0298	MORC family CW-type zinc finger protein 3
Q14157	UBAP2L	9	9	1087	128	0.1178	Ubiquitin-associated protein 2-like
Q14247	CTTN	9	9	550	101	0.1836	Src substrate cortactin
Q14315	FLNC	8	3	2725	82	0.0301	Filamin-C
Q14651	PLS1	3	1	629	53	0.0843	Plastin-1
Q14667	BLTP2	2	2	2235	21	0.0094	Bridge-like lipid transfer protein family member 2
Q14684	RRP1B	6	6	758	104	0.1372	Ribosomal RNA processing protein 1 homolog B
Q14686	NCOA6	4	4	2063	112	0.0543	Nuclear receptor coactivator 6
Q14692	BMS1	5	5	1282	69	0.0538	Ribosome biogenesis protein BMS1 homolog
Q14814	MEF2D	2	2	521	24	0.0461	Myocyte-specific enhancer factor 2D
Q15003	NCAPH	3	3	741	43	0.058	Condensin complex subunit 2
Q15005	SPCS2	3	3	226	39	0.1726	Signal peptidase complex subunit 2
Q15021	NCAPD2	3	3	1401	24	0.0171	Condensin complex subunit 1
Q15181	PPA1	5	5	289	52	0.1799	Inorganic pyrophosphatase
Q15233	NONO	15	13	471	154	0.327	Non-POU domain-containing octamer-binding protein
Q15365	PCBP1	9	5	356	115	0.323	Poly(rC)-binding protein 1
Q15459	SF3A1	4	4	793	70	0.0883	Splicing factor 3A subunit 1
Q15464	SHB	2	2	509	36	0.0707	SH2 domain-containing adapter protein B
Q15631	TSN	1	1	228	9	0.0395	Translin
Q15643	TRIP11	1	1	1979	14	0.0071	Thyroid receptor-interacting protein 11
Q15750	TAB1	2	2	504	23	0.0456	TGF-beta-activated kinase 1 and MAP3K7-binding protein 1
Q15813	TBCE	1	1	527	10	0.019	Tubulin-specific chaperone E
Q15942	ZYX	5	5	572	85	0.1486	Zyxin
Q16186	ADRM1	1	1	407	16	0.0393	Proteasomal ubiquitin receptor ADRM1
Q16585	SGCB	1	1	318	18	0.0566	Beta-sarcoglycan
Q16630	CPSF6	2	2	551	21	0.0381	Cleavage and polyadenylation specificity factor subunit 6
Q2KHR3	QSER1	13	13	1735	219	0.1262	Glutamine and serine-rich protein 1
Q32MZ4	LRRFIP1	4	4	808	47	0.0582	Leucine-rich repeat flightless-interacting protein 1
Q4VCS5	AMOT	14	14	1084	134	0.1236	Angiomotin
Q53H12	AGK	4	4	422	36	0.0853	Acylglycerol kinase, mitochondrial
Q5H9R7	PPP6R3	4	4	873	32	0.0367	Serine/threonine-protein phosphatase 6 regulatory subunit 3
Q5JRA6	MIA3	11	11	1907	159	0.0834	Transport and Golgi organization protein 1 homolog
Q5T6F2	UBAP2	9	9	1119	122	0.109	Ubiquitin-associated protein 2
Q66K14	TBC1D9B	4	4	1250	49	0.0392	TBC1 domain family member 9B
Q6IEE7	TMEM132E	1	1	1074	11	0.0102	Transmembrane protein 132E
Q6L8Q7	PDE12	1	1	609	27	0.0443	2',5'-phosphodiesterase 12
Q6N075	MFSD5	1	1	450	13	0.0289	Molybdate-anion transporter
Q6NZY4	ZCCHC8	4	4	707	39	0.0552	Zinc finger CCHC domain-containing protein 8
Q6P2E9	EDC4	3	3	1401	36	0.0257	Enhancer of mRNA-decapping protein 4
Q6P4R8	NFRKB	14	14	1299	182	0.1401	Nuclear factor related to kappa-B-binding protein
Q6P6C2	ALKBH5	1	1	394	17	0.0431	RNA demethylase ALKBH5
Q6PJT7	ZC3H14	7	7	736	84	0.1141	Zinc finger CCCH domain-containing protein 14
Q6PKG0	LARP1	10	10	1096	129	0.1177	La-related protein 1
Q6UN15	FIP1L1	4	4	594	61	0.1027	Pre-mRNA 3'-end-processing factor FIP1
Q6ZN17	LIN28B	3	3	250	44	0.176	Protein lin-28 homolog B
Q75N03	CBLL1	2	1	491	16	0.0326	E3 ubiquitin-protein ligase Hakai
Q7L1W4	LRRC8D	2	2	858	28	0.0326	Volume-regulated anion channel subunit LRRC8D
Q7L4I2	RSRC2	1	1	434	16	0.0369	Arginine/serine-rich coiled-coil protein 2
Q7Z2W4	ZC3HAV1	4	4	902	51	0.0565	Zinc finger CCCH-type antiviral protein 1
Q7Z2Z2	EFL1	3	3	1120	53	0.0473	Elongation factor-like GTPase 1
Q7Z3D4	LYSMD3	1	1	306	15	0.049	LysM and putative peptidoglycan-binding domain-containing protein 3
Q7Z3K3	POGZ	7	7	1410	143	0.1014	Pogo transposable element with ZNF domain
Q7Z417	NUFIP2	2	2	695	51	0.0734	FMR1-interacting protein NUFIP2
Q7Z589	EMSY	14	14	1322	179	0.1354	BRCA2-interacting transcriptional repressor EMSY
Q7Z6K5	ARPIN	1	1	226	8	0.0354	Arpin
Q7Z739	YTHDF3	3	2	585	36	0.0615	YTH domain-containing family protein 3
Q86U70	LDB1	1	1	411	10	0.0243	LIM domain-binding protein 1
Q86VP6	CAND1	7	7	1230	70	0.0569	Cullin-associated NEDD8-dissociated protein 1
Q86YP4	GATAD2A	5	5	633	91	0.1438	Transcriptional repressor p66-alpha
Q8IU81	IRF2BP1	2	2	584	45	0.0771	Interferon regulatory factor 2-binding protein 1
Q8IVL6	P3H3	1	1	736	29	0.0394	Prolyl 3-hydroxylase 3
Q8IVW6	ARID3B	5	5	561	81	0.1444	AT-rich interactive domain-containing protein 3B
Q8IWI9	MGA	7	7	3065	90	0.0294	MAX gene-associated protein
Q8IYD1	GSPT2	3	2	628	44	0.0701	Eukaryotic peptide chain release factor GTP-binding subunit ERF3B
Q8IYH5	ZZZ3	2	2	903	25	0.0277	ZZ-type zinc finger-containing protein 3
Q8IZA3	H1-8	1	1	346	22	0.0636	Histone H1.8
Q8IZH2	XRN1	3	3	1706	56	0.0328	5'-3' exoribonuclease 1
Q8N3F8	MICALL1	3	3	863	25	0.029	MICAL-like protein 1
Q8N3X1	FNBP4	5	5	1017	42	0.0413	Formin-binding protein 4
Q8N6T3	ARFGAP1	4	4	406	39	0.0961	ADP-ribosylation factor GTPase-activating protein 1
Q8NBI6	XXYLT1	2	2	393	26	0.0662	Xyloside xylosyltransferase 1
Q8NBS9	TXNDC5	6	4	432	80	0.1852	Thioredoxin domain-containing protein 5
Q8ND83	SLAIN1	3	3	568	37	0.0651	SLAIN motif-containing protein 1
Q8NDV7	TNRC6A	5	5	1962	81	0.0413	Trinucleotide repeat-containing gene 6A protein
Q8TEV9	SMCR8	1	1	937	22	0.0235	Guanine nucleotide exchange protein SMCR8
Q8WXI9	GATAD2B	9	9	593	130	0.2192	Transcriptional repressor p66-beta
Q8WZA9	IRGQ	1	1	623	15	0.0241	Immunity-related GTPase family Q protein
Q92598	HSPH1	8	8	858	95	0.1107	Heat shock protein 105 kDa
Q92611	EDEM1	1	1	657	15	0.0228	ER degradation-enhancing alpha-mannosidase-like protein 1
Q92667	AKAP1	6	6	903	83	0.0919	A-kinase anchor protein 1, mitochondrial
Q92841	DDX17	15	11	729	142	0.1948	Probable ATP-dependent RNA helicase DDX17
Q93052	LPP	4	4	612	72	0.1176	Lipoma-preferred partner
Q969P0	IGSF8	1	1	613	8	0.0131	Immunoglobulin superfamily member 8
Q96C86	DCPS	2	2	337	23	0.0682	m7GpppX diphosphatase
Q96F86	EDC3	1	1	508	15	0.0295	Enhancer of mRNA-decapping protein 3
Q96G46	DUS3L	1	1	650	12	0.0185	tRNA-dihydrouridine(47) synthase [NAD(P)(+)]-like
Q96GD4	AURKB	1	1	344	12	0.0349	Aurora kinase B
Q96J01	THOC3	2	2	351	41	0.1168	THO complex subunit 3
Q96JM3	CHAMP1	1	1	812	9	0.0111	Chromosome alignment-maintaining phosphoprotein 1
Q96K76	USP47	1	1	1375	14	0.0102	Ubiquitin carboxyl-terminal hydrolase 47
Q96KR1	ZFR	8	8	1074	164	0.1527	Zinc finger RNA-binding protein
Q96L91	EP400	7	7	3159	128	0.0405	E1A-binding protein p400
Q96N21	TEPSIN	2	2	525	31	0.059	AP-4 complex accessory subunit Tepsin
Q96PD2	DCBLD2	1	1	775	19	0.0245	Discoidin, CUB and LCCL domain-containing protein 2
Q96PK6	RBM14	8	8	669	113	0.1689	RNA-binding protein 14
Q96QR8	PURB	1	1	312	14	0.0449	Transcriptional regulator protein Pur-beta
Q96RK0	CIC	9	9	2517	155	0.0616	Protein capicua homolog
Q96RQ1	ERGIC2	1	1	377	9	0.0239	Endoplasmic reticulum-Golgi intermediate compartment protein 2
Q96T58	SPEN	13	12	3664	159	0.0434	Msx2-interacting protein
Q96T76	MMS19	3	3	1030	35	0.034	MMS19 nucleotide excision repair protein homolog
Q9BQ67	GRWD1	3	3	446	30	0.0673	Glutamate-rich WD repeat-containing protein 1
Q9BRK4	LZTS2	1	1	669	17	0.0254	Leucine zipper putative tumor suppressor 2
Q9BRK5	SDF4	2	2	362	42	0.116	45 kDa calcium-binding protein
Q9BRN9	TM2D3	2	2	247	20	0.081	TM2 domain-containing protein 3
Q9BS26	ERP44	4	3	406	55	0.1355	Endoplasmic reticulum resident protein 44
Q9BW85	YJU2	1	1	323	22	0.0681	Splicing factor YJU2
Q9BWU0	SLC4A1AP	4	4	742	86	0.1159	Kanadaptin
Q9BXB4	OSBPL11	3	3	747	51	0.0683	Oxysterol-binding protein-related protein 11
Q9BY44	EIF2A	1	1	585	15	0.0256	Eukaryotic translation initiation factor 2A
Q9C0B1	FTO	1	1	505	16	0.0317	Alpha-ketoglutarate-dependent dioxygenase FTO
Q9C0C2	TNKS1BP1	8	8	1729	122	0.0706	182 kDa tankyrase-1-binding protein
Q9C0C9	UBE2O	7	7	1292	108	0.0836	(E3-independent) E2 ubiquitin-conjugating enzyme
Q9H2G2	SLK	3	3	1235	44	0.0356	STE20-like serine/threonine-protein kinase
Q9H3S7	PTPN23	1	1	1636	20	0.0122	Tyrosine-protein phosphatase non-receptor type 23
Q9H4A3	WNK1	10	10	2382	181	0.076	Serine/threonine-protein kinase WNK1
Q9H4I2	ZHX3	4	4	956	56	0.0586	Zinc fingers and homeoboxes protein 3
Q9H6Z4	RANBP3	6	6	567	77	0.1358	Ran-binding protein 3
Q9H792	PEAK1	1	1	1746	26	0.0149	Inactive tyrosine-protein kinase PEAK1
Q9H7E9	C8orf33	2	2	229	28	0.1223	UPF0488 protein C8orf33
Q9H8Y8	GORASP2	4	4	452	65	0.1438	Golgi reassembly-stacking protein 2
Q9HB90	RRAGC	1	1	399	39	0.0977	Ras-related GTP-binding protein C
Q9HD26	GOPC	2	2	462	48	0.1039	Golgi-associated PDZ and coiled-coil motif-containing protein
Q9NR12	PDLIM7	5	5	457	38	0.0832	PDZ and LIM domain protein 7
Q9NR33	POLE4	1	1	117	10	0.0855	DNA polymerase epsilon subunit 4
Q9NRZ9	HELLS	1	1	838	19	0.0227	Lymphoid-specific helicase
Q9NUQ3	TXLNG	3	3	528	44	0.0833	Gamma-taxilin
Q9NVE7	PANK4	1	1	773	17	0.022	4'-phosphopantetheine phosphatase
Q9NW07	ZNF358	1	1	568	14	0.0246	Zinc finger protein 358
Q9NX24	NHP2	3	3	153	29	0.1895	H/ACA ribonucleoprotein complex subunit 2
Q9NYJ8	TAB2	6	6	693	78	0.1126	TGF-beta-activated kinase 1 and MAP3K7-binding protein 2
Q9NYK5	MRPL39	3	3	338	22	0.0651	Large ribosomal subunit protein mL39
Q9NYV4	CDK12	3	2	1490	34	0.0228	Cyclin-dependent kinase 12
Q9NZ63	C9orf78	1	1	289	14	0.0484	Splicing factor C9orf78
Q9NZZ3	CHMP5	2	2	219	23	0.105	Charged multivesicular body protein 5
Q9P2E9	RRBP1	5	5	1410	57	0.0404	Ribosome-binding protein 1
Q9UBN6	TNFRSF10D	1	1	386	15	0.0389	Tumor necrosis factor receptor superfamily member 10D
Q9UBV2	SEL1L	1	1	794	17	0.0214	Protein sel-1 homolog 1
Q9UGP8	SEC63	1	1	760	21	0.0276	Translocation protein SEC63 homolog
Q9UH62	ARMCX3	1	1	379	19	0.0501	Armadillo repeat-containing X-linked protein 3
Q9UHB6	LIMA1	2	2	759	25	0.0329	LIM domain and actin-binding protein 1
Q9UHD8	SEPTIN9	6	5	586	61	0.1041	Septin-9
Q9UHD9	UBQLN2	2	1	624	34	0.0545	Ubiquilin-2
Q9UHI8	ADAMTS1	1	1	967	20	0.0207	A disintegrin and metalloproteinase with thrombospondin motifs 1
Q9UHR5	SAP30BP	3	3	308	25	0.0812	SAP30-binding protein
Q9UI10	EIF2B4	1	1	523	21	0.0402	Translation initiation factor eIF2B subunit delta
Q9UIF8	BAZ2B	1	1	2168	25	0.0115	Bromodomain adjacent to zinc finger domain protein 2B
Q9UIF9	BAZ2A	1	1	1905	14	0.0073	Bromodomain adjacent to zinc finger domain protein 2A
Q9UIQ6	LNPEP	1	1	1025	17	0.0166	Leucyl-cystinyl aminopeptidase
Q9UJC3	HOOK1	2	2	728	25	0.0343	Protein Hook homolog 1
Q9UJX3	ANAPC7	2	2	565	34	0.0602	Anaphase-promoting complex subunit 7
Q9UKN8	GTF3C4	2	2	822	20	0.0243	General transcription factor 3C polypeptide 4
Q9UKY1	ZHX1	4	4	873	78	0.0893	Zinc fingers and homeoboxes protein 1
Q9ULM3	YEATS2	14	13	1422	220	0.1547	YEATS domain-containing protein 2
Q9ULU4	ZMYND8	2	2	1186	58	0.0489	MYND-type zinc finger-containing chromatin reader ZMYND8
Q9UNY4	TTF2	2	2	1162	34	0.0293	Transcription termination factor 2
Q9UPN3	MACF1	2	2	7388	20	0.0027	Microtubule-actin cross-linking factor 1, isoforms 1/2/3/4/5
Q9UPN6	SCAF8	2	2	1271	20	0.0157	SR-related and CTD-associated factor 8
Q9UPN9	TRIM33	4	4	1127	72	0.0639	E3 ubiquitin-protein ligase TRIM33
Q9Y2X3	NOP58	3	3	529	37	0.0699	Nucleolar protein 58
Q9Y383	LUC7L2	8	6	392	74	0.1888	Putative RNA-binding protein Luc7-like 2
Q9Y467	SALL2	4	4	1007	83	0.0824	Sal-like protein 2
Q9Y4L1	HYOU1	13	12	999	149	0.1491	Hypoxia up-regulated protein 1
Q9Y4W2	LAS1L	1	1	734	10	0.0136	Ribosomal biogenesis protein LAS1L
Q9Y520	PRRC2C	16	16	2896	218	0.0753	Protein PRRC2C
Q9Y5M8	SRPRB	1	1	271	14	0.0517	Signal recognition particle receptor subunit beta
Q9Y5Q9	GTF3C3	2	2	886	17	0.0192	General transcription factor 3C polypeptide 3
Q9Y6A5	TACC3	4	4	838	69	0.0823	Transforming acidic coiled-coil-containing protein 3

## Sheet: Sheet2
Table S7B. Identification of O-GalNAcylated proteins in HepG2 cells
UniProt Accession	Gene Symbol	Total Peptide	Unique Peptide	Length	Coverage	Coverage Percentage	Protein Annotation
A3KN83	SBNO1	5	5	1393	44	0.0316	Protein strawberry notch homolog 1
A6NH11	GLTPD2	1	1	291	11	0.0378	Glycolipid transfer protein domain-containing protein 2
O00116	AGPS	2	2	658	35	0.0532	Alkyldihydroxyacetonephosphate synthase, peroxisomal
O00268	TAF4	6	6	1085	112	0.1032	Transcription initiation factor TFIID subunit 4
O00330	PDHX	1	1	501	30	0.0599	Pyruvate dehydrogenase protein X component, mitochondrial
O00391	QSOX1	2	2	747	21	0.0281	Sulfhydryl oxidase 1
O15232	MATN3	1	1	486	20	0.0412	Matrilin-3
O43493	TGOLN2	6	6	437	59	0.135	Trans-Golgi network integral membrane protein 2
O60502	OGA	1	1	916	8	0.0087	Protein O-GlcNAcase
O75157	TSC22D2	1	1	780	46	0.059	TSC22 domain family protein 2
O75376	NCOR1	16	16	2440	247	0.1012	Nuclear receptor corepressor 1
O95487	SEC24B	2	2	1268	44	0.0347	Protein transport protein Sec24B
P00742	F10	1	1	488	13	0.0266	Coagulation factor X
P01031	C5	3	3	1676	32	0.0191	Complement C5
P01130	LDLR	4	4	860	55	0.064	Low-density lipoprotein receptor
P02545	LMNA	37	34	664	350	0.5271	Prelamin-A/C
P02649	APOE	10	9	317	92	0.2902	Apolipoprotein E
P02671	FGA	10	10	866	100	0.1155	Fibrinogen alpha chain
P02751	FN1	34	34	2477	373	0.1506	Fibronectin
P02760	AMBP	2	2	352	28	0.0795	Protein AMBP
P02765	AHSG	8	8	367	87	0.2371	Alpha-2-HS-glycoprotein
P02786	TFRC	7	6	760	74	0.0974	Transferrin receptor protein 1
P04114	APOB	26	25	4563	260	0.057	Apolipoprotein B-100
P04180	LCAT	1	1	440	17	0.0386	Phosphatidylcholine-sterol acyltransferase
P04233	CD74	1	1	296	13	0.0439	HLA class II histocompatibility antigen gamma chain
P05067	APP	2	2	770	22	0.0286	Amyloid-beta precursor protein
P05154	SERPINA5	2	2	406	16	0.0394	Plasma serine protease inhibitor
P07942	LAMB1	9	9	1786	91	0.051	Laminin subunit beta-1
P08174	CD55	4	4	381	35	0.0919	Complement decay-accelerating factor
P09651	HNRNPA1	13	1	372	97	0.2608	Heterogeneous nuclear ribonucleoprotein A1
P0C7T5	ATXN1L	3	3	689	43	0.0624	Ataxin-1-like
P0CJ78	ZNF865	1	1	1059	32	0.0302	Zinc finger protein 865
P10599	TXN	4	4	105	36	0.3429	Thioredoxin
P11021	HSPA5	33	30	654	262	0.4006	Endoplasmic reticulum chaperone BiP
P11940	PABPC1	12	2	636	129	0.2028	Polyadenylate-binding protein 1
P12270	TPR	27	26	2363	266	0.1126	Nucleoprotein TPR
P13645	KRT10	4	2	584	50	0.0856	Keratin, type I cytoskeletal 10
P14314	PRKCSH	10	10	528	122	0.2311	Glucosidase 2 subunit beta
P14625	HSP90B1	37	25	803	281	0.3499	Endoplasmin
P15529	CD46	3	3	392	29	0.074	Membrane cofactor protein
P15924	DSP	19	19	2871	212	0.0738	Desmoplakin
P19634	SLC9A1	1	1	815	17	0.0209	Sodium/hydrogen exchanger 1
P21333	FLNA	38	35	2647	445	0.1681	Filamin-A
P21796	VDAC1	7	7	283	68	0.2403	Non-selective voltage-gated ion channel VDAC1
P23528	CFL1	10	7	166	59	0.3554	Cofilin-1
P28331	NDUFS1	5	5	727	57	0.0784	NADH-ubiquinone oxidoreductase 75 kDa subunit, mitochondrial
P30533	LRPAP1	5	5	357	55	0.1541	Alpha-2-macroglobulin receptor-associated protein
P31431	SDC4	1	1	198	12	0.0606	Syndecan-4
P31629	HIVEP2	17	16	2446	261	0.1067	Transcription factor HIVEP2
P35658	NUP214	27	27	2090	496	0.2373	Nuclear pore complex protein Nup214
P37173	TGFBR2	2	2	567	25	0.0441	TGF-beta receptor type-2
P43694	GATA4	4	4	442	76	0.1719	Transcription factor GATA-4
P46939	UTRN	20	18	3433	204	0.0594	Utrophin
P48382	RFX5	2	2	616	18	0.0292	DNA-binding protein RFX5
P49257	LMAN1	10	10	510	106	0.2078	Protein ERGIC-53
P49790	NUP153	25	25	1475	385	0.261	Nuclear pore complex protein Nup153
P49792	RANBP2	29	18	3224	389	0.1207	E3 SUMO-protein ligase RanBP2
P49916	LIG3	1	1	1009	10	0.0099	DNA ligase 3
P50454	SERPINH1	10	10	418	93	0.2225	Serpin H1
P51610	HCFC1	35	35	2035	474	0.2329	Host cell factor 1
P53041	PPP5C	4	4	499	46	0.0922	Serine/threonine-protein phosphatase 5
P53701	HCCS	3	3	268	35	0.1306	Holocytochrome c-type synthase
P60981	DSTN	4	4	165	45	0.2727	Destrin
P61289	PSME3	3	3	254	29	0.1142	Proteasome activator complex subunit 3
P78423	CX3CL1	4	4	397	58	0.1461	Fractalkine
P80303	NUCB2	5	5	420	45	0.1071	Nucleobindin-2
P80370	DLK1	2	2	383	25	0.0653	Protein delta homolog 1
P84090	ERH	4	4	104	39	0.375	Enhancer of rudimentary homolog
Q00341	HDLBP	12	12	1268	114	0.0899	Vigilin
Q01082	SPTBN1	42	36	2364	455	0.1925	Spectrin beta chain, non-erythrocytic 1
Q02818	NUCB1	4	4	461	40	0.0868	Nucleobindin-1
Q03167	TGFBR3	2	2	851	32	0.0376	Transforming growth factor beta receptor type 3
Q04637	EIF4G1	9	8	1599	97	0.0607	Eukaryotic translation initiation factor 4 gamma 1
Q07954	LRP1	12	12	4544	140	0.0308	Prolow-density lipoprotein receptor-related protein 1
Q09666	AHNAK	25	25	5890	886	0.1504	Neuroblast differentiation-associated protein AHNAK
Q10471	GALNT2	3	3	571	26	0.0455	Polypeptide N-acetylgalactosaminyltransferase 2
Q12830	BPTF	8	8	3046	102	0.0335	Nucleosome-remodeling factor subunit BPTF
Q12888	TP53BP1	2	2	1972	43	0.0218	TP53-binding protein 1
Q13123	IK	2	2	557	21	0.0377	Protein Red
Q13427	PPIG	3	3	754	28	0.0371	Peptidyl-prolyl cis-trans isomerase G
Q13435	SF3B2	9	9	895	97	0.1084	Splicing factor 3B subunit 2
Q13438	OS9	2	2	667	23	0.0345	Protein OS-9
Q13555	CAMK2G	2	2	558	18	0.0323	Calcium/calmodulin-dependent protein kinase type II subunit gamma
Q13620	CUL4B	1	1	913	25	0.0274	Cullin-4B
Q13813	SPTAN1	39	39	2472	439	0.1776	Spectrin alpha chain, non-erythrocytic 1
Q14157	UBAP2L	3	3	1087	45	0.0414	Ubiquitin-associated protein 2-like
Q14160	SCRIB	3	3	1655	67	0.0405	Protein scribble homolog
Q14686	NCOA6	3	3	2063	85	0.0412	Nuclear receptor coactivator 6
Q14692	BMS1	2	2	1282	24	0.0187	Ribosome biogenesis protein BMS1 homolog
Q15005	SPCS2	5	5	226	47	0.208	Signal peptidase complex subunit 2
Q15365	PCBP1	8	5	356	109	0.3062	Poly(rC)-binding protein 1
Q15459	SF3A1	4	4	793	31	0.0391	Splicing factor 3A subunit 1
Q16186	ADRM1	2	2	407	25	0.0614	Proteasomal ubiquitin receptor ADRM1
Q16585	SGCB	1	1	318	18	0.0566	Beta-sarcoglycan
Q1XH10	SKIDA1	1	1	908	23	0.0253	SKI/DACH domain-containing protein 1
Q2KHR3	QSER1	9	8	1735	136	0.0784	Glutamine and serine-rich protein 1
Q5BKY9	FAM133B	1	1	247	10	0.0405	Protein FAM133B
Q5JRA6	MIA3	9	9	1907	140	0.0734	Transport and Golgi organization protein 1 homolog
Q5QP82	DCAF10	2	2	559	18	0.0322	DDB1- and CUL4-associated factor 10
Q5T0B9	ZNF362	2	2	420	41	0.0976	Zinc finger protein 362
Q5TF21	MTCL3	1	1	947	21	0.0222	Microtubule cross-linking factor 3
Q5U5X0	LYRM7	1	1	104	17	0.1635	Complex III assembly factor LYRM7
Q6P4R8	NFRKB	17	17	1299	222	0.1709	Nuclear factor related to kappa-B-binding protein
Q6PCB0	VWA1	1	1	445	37	0.0831	von Willebrand factor A domain-containing protein 1
Q6PJT7	ZC3H14	7	7	736	84	0.1141	Zinc finger CCCH domain-containing protein 14
Q6UN15	FIP1L1	4	4	594	48	0.0808	Pre-mRNA 3'-end-processing factor FIP1
Q6UX34	SNORC	1	1	121	24	0.1983	Protein SNORC
Q6ZRS2	SRCAP	3	3	3230	52	0.0161	Helicase SRCAP
Q7L1W4	LRRC8D	3	3	858	42	0.049	Volume-regulated anion channel subunit LRRC8D
Q7Z417	NUFIP2	3	3	695	64	0.0921	FMR1-interacting protein NUFIP2
Q7Z434	MAVS	8	8	540	167	0.3093	Mitochondrial antiviral-signaling protein
Q7Z589	EMSY	13	13	1322	172	0.1301	BRCA2-interacting transcriptional repressor EMSY
Q7Z624	CAMKMT	1	1	323	11	0.0341	Calmodulin-lysine N-methyltransferase
Q7Z739	YTHDF3	3	2	585	36	0.0615	YTH domain-containing family protein 3
Q86YP4	GATAD2A	3	3	633	61	0.0964	Transcriptional repressor p66-alpha
Q8IVL6	P3H3	2	2	736	39	0.053	Prolyl 3-hydroxylase 3
Q8IWI9	MGA	8	7	3065	93	0.0303	MAX gene-associated protein
Q8IWZ8	SUGP1	1	1	645	25	0.0388	SURP and G-patch domain-containing protein 1
Q8IZH2	XRN1	2	2	1706	34	0.0199	5'-3' exoribonuclease 1
Q8N183	NDUFAF2	3	3	169	28	0.1657	NADH dehydrogenase [ubiquinone] 1 alpha subcomplex assembly factor 2
Q8NBI6	XXYLT1	2	2	393	26	0.0662	Xyloside xylosyltransferase 1
Q8NBS9	TXNDC5	10	8	432	124	0.287	Thioredoxin domain-containing protein 5
Q8NDV7	TNRC6A	2	2	1962	40	0.0204	Trinucleotide repeat-containing gene 6A protein
Q8NFD5	ARID1B	2	2	2319	42	0.0181	AT-rich interactive domain-containing protein 1B
Q8WW12	PCNP	3	3	178	33	0.1854	PEST proteolytic signal-containing nuclear protein
Q8WXI9	GATAD2B	5	5	593	71	0.1197	Transcriptional repressor p66-beta
Q92576	PHF3	5	5	2039	77	0.0378	PHD finger protein 3
Q92611	EDEM1	1	1	657	15	0.0228	ER degradation-enhancing alpha-mannosidase-like protein 1
Q92643	PIGK	1	1	395	10	0.0253	GPI-anchor transamidase
Q92667	AKAP1	7	7	903	81	0.0897	A-kinase anchor protein 1, mitochondrial
Q93009	USP7	10	10	1102	108	0.098	Ubiquitin carboxyl-terminal hydrolase 7
Q96AY4	TTC28	2	2	2481	34	0.0137	Tetratricopeptide repeat protein 28
Q96GD4	AURKB	1	1	344	12	0.0349	Aurora kinase B
Q96HC4	PDLIM5	7	7	596	88	0.1477	PDZ and LIM domain protein 5
Q96KR1	ZFR	7	7	1074	131	0.122	Zinc finger RNA-binding protein
Q96L91	EP400	10	10	3159	204	0.0646	E1A-binding protein p400
Q96MY1	NOL4L	3	3	436	70	0.1606	Nucleolar protein 4-like
Q96PD2	DCBLD2	1	1	775	19	0.0245	Discoidin, CUB and LCCL domain-containing protein 2
Q96PK6	RBM14	15	15	669	174	0.2601	RNA-binding protein 14
Q96Q15	SMG1	6	5	3661	67	0.0183	Serine/threonine-protein kinase SMG1
Q96RK0	CIC	8	8	2517	175	0.0695	Protein capicua homolog
Q96RQ1	ERGIC2	1	1	377	9	0.0239	Endoplasmic reticulum-Golgi intermediate compartment protein 2
Q96RS6	NUDCD1	2	2	583	22	0.0377	NudC domain-containing protein 1
Q96T58	SPEN	12	11	3664	122	0.0333	Msx2-interacting protein
Q99674	CGREF1	2	1	318	41	0.1289	Cell growth regulator with EF hand domain protein 1
Q99856	ARID3A	7	7	593	85	0.1433	AT-rich interactive domain-containing protein 3A
Q9BRN9	TM2D3	2	2	247	20	0.081	TM2 domain-containing protein 3
Q9BS26	ERP44	7	6	406	84	0.2069	Endoplasmic reticulum resident protein 44
Q9BXS9	SLC26A6	2	2	759	17	0.0224	Solute carrier family 26 member 6
Q9BY44	EIF2A	2	2	585	32	0.0547	Eukaryotic translation initiation factor 2A
Q9BYJ9	YTHDF1	2	1	559	19	0.034	YTH domain-containing family protein 1
Q9H1B5	XYLT2	1	1	865	10	0.0116	Xylosyltransferase 2
Q9H3G5	CPVL	5	5	476	59	0.1239	Probable serine carboxypeptidase CPVL
Q9H3S7	PTPN23	1	1	1636	20	0.0122	Tyrosine-protein phosphatase non-receptor type 23
Q9H4A3	WNK1	7	7	2382	94	0.0395	Serine/threonine-protein kinase WNK1
Q9H4I2	ZHX3	2	2	956	29	0.0303	Zinc fingers and homeoboxes protein 3
Q9HAV4	XPO5	4	4	1204	37	0.0307	Exportin-5
Q9NQC3	RTN4	5	5	1192	104	0.0872	Reticulon-4
Q9NS86	LANCL2	1	1	450	11	0.0244	LanC-like protein 2
Q9NX24	NHP2	3	3	153	29	0.1895	H/ACA ribonucleoprotein complex subunit 2
Q9NYJ8	TAB2	3	3	693	35	0.0505	TGF-beta-activated kinase 1 and MAP3K7-binding protein 2
Q9NYV4	CDK12	4	3	1490	64	0.043	Cyclin-dependent kinase 12
Q9P2E9	RRBP1	63	60	1410	768	0.5447	Ribosome-binding protein 1
Q9UBN6	TNFRSF10D	1	1	386	15	0.0389	Tumor necrosis factor receptor superfamily member 10D
Q9UBV2	SEL1L	7	7	794	89	0.1121	Protein sel-1 homolog 1
Q9UHD9	UBQLN2	1	1	624	27	0.0433	Ubiquilin-2
Q9UKM7	MAN1B1	1	1	699	10	0.0143	Endoplasmic reticulum mannosyl-oligosaccharide 1,2-alpha-mannosidase
Q9ULU4	ZMYND8	6	6	1186	86	0.0725	MYND-type zinc finger-containing chromatin reader ZMYND8
Q9UPN6	SCAF8	2	2	1271	20	0.0157	SR-related and CTD-associated factor 8
Q9Y2X3	NOP58	7	7	529	78	0.1474	Nucleolar protein 58
Q9Y520	PRRC2C	10	10	2896	98	0.0338	Protein PRRC2C
Q9Y5M8	SRPRB	2	2	271	22	0.0812	Signal recognition particle receptor subunit beta
Q9Y6I3	EPN1	1	1	576	23	0.0399	Epsin-1

## Sheet: Sheet3
Table S7C. Identification of O-GalNAcylated proteins in Jurkat cells
UniProt Accession	Gene Symbol	Total Peptide	Unique Peptide	Length	Coverage	Coverage Percentage	Protein Annotation
A1X283	SH3PXD2B	1	1	911	16	0.0176	SH3 and PX domain-containing protein 2B
A6NDG6	PGP	1	1	321	10	0.0312	Glycerol-3-phosphate phosphatase
O00116	AGPS	2	2	658	35	0.0532	Alkyldihydroxyacetonephosphate synthase, peroxisomal
O00161	SNAP23	2	2	211	27	0.128	Synaptosomal-associated protein 23
O00233	PSMD9	2	2	223	28	0.1256	26S proteasome non-ATPase regulatory subunit 9
O00268	TAF4	3	3	1085	59	0.0544	Transcription initiation factor TFIID subunit 4
O00391	QSOX1	2	2	747	21	0.0281	Sulfhydryl oxidase 1
O00592	PODXL	3	3	558	36	0.0645	Podocalyxin
O14497	ARID1A	8	7	2285	203	0.0888	AT-rich interactive domain-containing protein 1A
O14974	PPP1R12A	10	10	1030	144	0.1398	Protein phosphatase 1 regulatory subunit 12A
O15294	OGT	3	3	1046	29	0.0277	UDP-N-acetylglucosamine--peptide N-acetylglucosaminyltransferase 110 kDa subunit
O15355	PPM1G	5	5	546	59	0.1081	Protein phosphatase 1G
O15446	POLR1G	2	2	510	49	0.0961	DNA-directed RNA polymerase I subunit RPA34
O43291	SPINT2	2	2	252	28	0.1111	Kunitz-type protease inhibitor 2
O43405	COCH	2	2	550	27	0.0491	Cochlin
O43493	TGOLN2	18	18	437	171	0.3913	Trans-Golgi network integral membrane protein 2
O43823	AKAP8	1	1	692	17	0.0246	A-kinase anchor protein 8
O60476	MAN1A2	2	2	641	21	0.0328	Mannosyl-oligosaccharide 1,2-alpha-mannosidase IB
O60513	B4GALT4	1	1	344	9	0.0262	Beta-1,4-galactosyltransferase 4
O60675	MAFK	2	2	156	26	0.1667	Transcription factor MafK
O75056	SDC3	3	3	442	26	0.0588	Syndecan-3
O75152	ZC3H11A	3	3	810	48	0.0593	Zinc finger CCCH domain-containing protein 11A
O75157	TSC22D2	1	1	780	46	0.059	TSC22 domain family protein 2
O75376	NCOR1	18	18	2440	292	0.1197	Nuclear receptor corepressor 1
O75475	PSIP1	3	3	530	32	0.0604	PC4 and SFRS1-interacting protein
O75976	CPD	3	3	1380	37	0.0268	Carboxypeptidase D
O94842	TOX4	2	2	621	49	0.0789	TOX high mobility group box family member 4
O95183	VAMP5	2	2	116	25	0.2155	Vesicle-associated membrane protein 5
O95671	ASMTL	3	3	621	29	0.0467	Probable bifunctional dTTP/UTP pyrophosphatase/methyltransferase protein
O95817	BAG3	4	4	575	69	0.12	BAG family molecular chaperone regulator 3
P01130	LDLR	5	5	860	57	0.0663	Low-density lipoprotein receptor
P02786	TFRC	6	6	760	69	0.0908	Transferrin receptor protein 1
P03986	TRGC2	1	1	189	9	0.0476	T cell receptor gamma constant 2
P04080	CSTB	5	5	98	57	0.5816	Cystatin-B
P05067	APP	4	4	770	40	0.0519	Amyloid-beta precursor protein
P06127	CD5	1	1	495	21	0.0424	T-cell surface glycoprotein CD5
P07602	PSAP	2	2	524	20	0.0382	Prosaposin
P08575	PTPRC	20	20	1306	202	0.1547	Receptor-type tyrosine-protein phosphatase C
P0CJ78	ZNF865	1	1	1059	32	0.0302	Zinc finger protein 865
P11021	HSPA5	18	15	654	183	0.2798	Endoplasmic reticulum chaperone BiP
P11940	PABPC1	9	3	636	99	0.1557	Polyadenylate-binding protein 1
P12004	PCNA	8	8	261	76	0.2912	Proliferating cell nuclear antigen
P12270	TPR	6	6	2363	78	0.033	Nucleoprotein TPR
P14209	CD99	3	3	185	31	0.1676	CD99 antigen
P14314	PRKCSH	7	7	528	94	0.178	Glucosidase 2 subunit beta
P15529	CD46	1	1	392	8	0.0204	Membrane cofactor protein
P16150	SPN	1	1	400	17	0.0425	Leukosialin
P16402	H1-3	15	4	221	97	0.4389	Histone H1.3
P18146	EGR1	2	2	543	42	0.0773	Early growth response protein 1
P18827	SDC1	1	1	310	9	0.029	Syndecan-1
P19634	SLC9A1	1	1	815	17	0.0209	Sodium/hydrogen exchanger 1
P20774	OGN	2	2	298	11	0.0369	Mimecan
P21127	CDK11B	1	1	795	10	0.0126	Cyclin-dependent kinase 11B
P21333	FLNA	56	48	2647	673	0.2543	Filamin-A
P22681	CBL	3	3	906	41	0.0453	E3 ubiquitin-protein ligase CBL
P23470	PTPRG	1	1	1445	9	0.0062	Receptor-type tyrosine-protein phosphatase gamma
P26196	DDX6	3	3	483	19	0.0393	Probable ATP-dependent RNA helicase DDX6
P26572	MGAT1	1	1	445	11	0.0247	Alpha-1,3-mannosyl-glycoprotein 2-beta-N-acetylglucosaminyltransferase
P27348	YWHAQ	7	5	245	60	0.2449	14-3-3 protein theta
P27824	CANX	10	10	592	106	0.1791	Calnexin
P28331	NDUFS1	2	2	727	27	0.0371	NADH-ubiquinone oxidoreductase 75 kDa subunit, mitochondrial
P28908	TNFRSF8	4	4	595	88	0.1479	Tumor necrosis factor receptor superfamily member 8
P30533	LRPAP1	3	3	357	30	0.084	Alpha-2-macroglobulin receptor-associated protein
P31431	SDC4	1	1	198	12	0.0606	Syndecan-4
P32942	ICAM3	1	1	547	10	0.0183	Intercellular adhesion molecule 3
P35658	NUP214	17	17	2090	362	0.1732	Nuclear pore complex protein Nup214
P42167	TMPO	11	7	454	144	0.3172	Lamina-associated polypeptide 2, isoforms beta/gamma
P46100	ATRX	2	2	2492	26	0.0104	Transcriptional regulator ATRX
P48382	RFX5	3	3	616	33	0.0536	DNA-binding protein RFX5
P48739	PITPNB	6	5	271	68	0.2509	Phosphatidylinositol transfer protein beta isoform
P49454	CENPF	2	2	3114	22	0.0071	Centromere protein F
P49790	NUP153	28	28	1475	399	0.2705	Nuclear pore complex protein Nup153
P49792	RANBP2	16	10	3224	240	0.0744	E3 SUMO-protein ligase RanBP2
P49915	GMPS	11	11	693	104	0.1501	GMP synthase [glutamine-hydrolyzing]
P51610	HCFC1	31	31	2035	454	0.2231	Host cell factor 1
P51858	HDGF	7	7	240	48	0.2	Hepatoma-derived growth factor
P52756	RBM5	2	1	815	20	0.0245	RNA-binding protein 5
P52848	NDST1	1	1	882	23	0.0261	Bifunctional heparan sulfate N-deacetylase/N-sulfotransferase 1
P53701	HCCS	6	6	268	52	0.194	Holocytochrome c-type synthase
P60660	MYL6	4	2	151	43	0.2848	Myosin light polypeptide 6
P62993	GRB2	3	3	217	30	0.1382	Growth factor receptor-bound protein 2
P78559	MAP1A	5	5	2803	96	0.0342	Microtubule-associated protein 1A
P80303	NUCB2	4	4	420	45	0.1071	Nucleobindin-2
P98095	FBLN2	6	6	1184	101	0.0853	Fibulin-2
P98172	EFNB1	3	3	346	36	0.104	Ephrin-B1
Q04637	EIF4G1	8	8	1599	81	0.0507	Eukaryotic translation initiation factor 4 gamma 1
Q04726	TLE3	3	3	772	49	0.0635	Transducin-like enhancer protein 3
Q08J23	NSUN2	6	6	767	90	0.1173	RNA cytosine C(5)-methyltransferase NSUN2
Q10469	MGAT2	1	1	447	12	0.0268	Alpha-1,6-mannosyl-glycoprotein 2-beta-N-acetylglucosaminyltransferase
Q10471	GALNT2	2	2	571	18	0.0315	Polypeptide N-acetylgalactosaminyltransferase 2
Q12830	BPTF	7	7	3046	140	0.046	Nucleosome-remodeling factor subunit BPTF
Q13126	MTAP	1	1	283	11	0.0389	S-methyl-5'-thioadenosine phosphorylase
Q13185	CBX3	4	4	183	50	0.2732	Chromobox protein homolog 3
Q13422	IKZF1	4	4	519	55	0.106	DNA-binding protein Ikaros
Q13427	PPIG	3	3	754	18	0.0239	Peptidyl-prolyl cis-trans isomerase G
Q13433	SLC39A6	1	1	755	13	0.0172	Zinc transporter ZIP6
Q13435	SF3B2	9	9	895	121	0.1352	Splicing factor 3B subunit 2
Q13438	OS9	1	1	667	16	0.024	Protein OS-9
Q13505	MTX1	2	2	466	22	0.0472	Metaxin-1
Q13620	CUL4B	2	1	913	32	0.035	Cullin-4B
Q14157	UBAP2L	8	8	1087	122	0.1122	Ubiquitin-associated protein 2-like
Q14444	CAPRIN1	5	5	709	106	0.1495	Caprin-1
Q14651	PLS1	3	1	629	39	0.062	Plastin-1
Q14676	MDC1	6	6	2089	158	0.0756	Mediator of DNA damage checkpoint protein 1
Q14686	NCOA6	5	4	2063	93	0.0451	Nuclear receptor coactivator 6
Q14694	USP10	2	2	798	45	0.0564	Ubiquitin carboxyl-terminal hydrolase 10
Q14814	MEF2D	2	2	521	24	0.0461	Myocyte-specific enhancer factor 2D
Q14978	NOLC1	3	3	699	40	0.0572	Nucleolar and coiled-body phosphoprotein 1
Q15005	SPCS2	2	2	226	31	0.1372	Signal peptidase complex subunit 2
Q15154	PCM1	4	3	2024	48	0.0237	Pericentriolar material 1 protein
Q15365	PCBP1	9	5	356	129	0.3624	Poly(rC)-binding protein 1
Q15459	SF3A1	7	7	793	100	0.1261	Splicing factor 3A subunit 1
Q15650	TRIP4	1	1	581	15	0.0258	Activating signal cointegrator 1
Q15750	TAB1	1	1	504	16	0.0317	TGF-beta-activated kinase 1 and MAP3K7-binding protein 1
Q15942	ZYX	4	4	572	78	0.1364	Zyxin
Q16186	ADRM1	1	1	407	16	0.0393	Proteasomal ubiquitin receptor ADRM1
Q16585	SGCB	1	1	318	18	0.0566	Beta-sarcoglycan
Q32MZ4	LRRFIP1	3	3	808	34	0.0421	Leucine-rich repeat flightless-interacting protein 1
Q3KQU3	MAP7D1	1	1	841	14	0.0166	MAP7 domain-containing protein 1
Q3T906	GNPTAB	2	2	1256	37	0.0295	N-acetylglucosamine-1-phosphotransferase subunits alpha/beta
Q3YEC7	RABL6	2	2	729	28	0.0384	Rab-like protein 6
Q4KMG0	CDON	2	2	1287	38	0.0295	Cell adhesion molecule-related/down-regulated by oncogenes
Q5FWE3	PRRT3	1	1	981	10	0.0102	Proline-rich transmembrane protein 3
Q5H9R7	PPP6R3	3	3	873	36	0.0412	Serine/threonine-protein phosphatase 6 regulatory subunit 3
Q5JRA6	MIA3	9	9	1907	121	0.0635	Transport and Golgi organization protein 1 homolog
Q5SRI9	MANEA	1	1	462	8	0.0173	Glycoprotein endo-alpha-1,2-mannosidase
Q5T6F2	UBAP2	8	8	1119	115	0.1028	Ubiquitin-associated protein 2
Q5VT52	RPRD2	7	7	1461	142	0.0972	Regulation of nuclear pre-mRNA domain-containing protein 2
Q68D10	SPTY2D1	1	1	685	30	0.0438	Protein SPT2 homolog
Q6GTX8	LAIR1	1	1	287	22	0.0767	Leukocyte-associated immunoglobulin-like receptor 1
Q6NVY1	HIBCH	1	1	386	12	0.0311	3-hydroxyisobutyryl-CoA hydrolase, mitochondrial
Q6NXT4	SLC30A6	1	1	461	29	0.0629	Zinc transporter 6
Q6P2E9	EDC4	3	3	1401	36	0.0257	Enhancer of mRNA-decapping protein 4
Q6P4E1	GOLM2	2	2	436	24	0.055	Protein GOLM2
Q6P4R8	NFRKB	12	12	1299	159	0.1224	Nuclear factor related to kappa-B-binding protein
Q6SPF0	SAMD1	1	1	538	31	0.0576	Sterile alpha motif domain-containing protein 1
Q6UN15	FIP1L1	6	6	594	78	0.1313	Pre-mRNA 3'-end-processing factor FIP1
Q6UWD8	C16orf54	1	1	224	10	0.0446	Transmembrane protein C16orf54
Q6UXB8	PI16	2	2	463	9	0.0194	Peptidase inhibitor 16
Q6ZRP7	QSOX2	2	2	698	28	0.0401	Sulfhydryl oxidase 2
Q6ZRS2	SRCAP	1	1	3230	18	0.0056	Helicase SRCAP
Q7L1W4	LRRC8D	3	3	858	39	0.0455	Volume-regulated anion channel subunit LRRC8D
Q7Z2Z2	EFL1	2	2	1120	52	0.0464	Elongation factor-like GTPase 1
Q7Z3D4	LYSMD3	2	2	306	25	0.0817	LysM and putative peptidoglycan-binding domain-containing protein 3
Q7Z3K3	POGZ	5	5	1410	119	0.0844	Pogo transposable element with ZNF domain
Q7Z417	NUFIP2	2	2	695	51	0.0734	FMR1-interacting protein NUFIP2
Q7Z589	EMSY	13	13	1322	159	0.1203	BRCA2-interacting transcriptional repressor EMSY
Q86U38	NOP9	2	1	636	27	0.0425	Nucleolar protein 9
Q86U70	LDB1	1	1	411	10	0.0243	LIM domain-binding protein 1
Q86UN3	RTN4RL2	2	2	420	20	0.0476	Reticulon-4 receptor-like 2
Q86VY4	TSPYL5	4	4	417	50	0.1199	Testis-specific Y-encoded-like protein 5
Q86VZ4	LRP11	2	2	500	27	0.054	Low-density lipoprotein receptor-related protein 11
Q86YP4	GATAD2A	6	6	633	104	0.1643	Transcriptional repressor p66-alpha
Q8IU81	IRF2BP1	3	3	584	48	0.0822	Interferon regulatory factor 2-binding protein 1
Q8IUX7	AEBP1	2	2	1158	26	0.0225	Adipocyte enhancer-binding protein 1
Q8IWV8	UBR2	1	1	1755	16	0.0091	E3 ubiquitin-protein ligase UBR2
Q8IWZ8	SUGP1	2	2	645	26	0.0403	SURP and G-patch domain-containing protein 1
Q8IYS0	GRAMD1C	1	1	662	13	0.0196	Protein Aster-C
Q8IZA0	KIAA0319L	1	1	1049	16	0.0153	Dyslexia-associated protein KIAA0319-like protein
Q8IZH2	XRN1	4	4	1706	47	0.0275	5'-3' exoribonuclease 1
Q8N2C7	UNC80	1	1	3258	16	0.0049	Protein unc-80 homolog
Q8N5C7	DTWD1	1	1	304	13	0.0428	tRNA-uridine aminocarboxypropyltransferase 1
Q8NBI6	XXYLT1	2	2	393	26	0.0662	Xyloside xylosyltransferase 1
Q8NBJ4	GOLM1	1	1	401	15	0.0374	Golgi membrane protein 1
Q8NBS9	TXNDC5	7	6	432	96	0.2222	Thioredoxin domain-containing protein 5
Q8ND83	SLAIN1	3	3	568	37	0.0651	SLAIN motif-containing protein 1
Q8NDV7	TNRC6A	5	5	1962	91	0.0464	Trinucleotide repeat-containing gene 6A protein
Q8NFZ4	NLGN2	1	1	835	19	0.0228	Neuroligin-2
Q8WU39	MZB1	1	1	189	25	0.1323	Marginal zone B- and B1-cell-specific protein
Q8WW12	PCNP	4	4	178	48	0.2697	PEST proteolytic signal-containing nuclear protein
Q8WXI9	GATAD2B	5	5	593	69	0.1164	Transcriptional repressor p66-beta
Q8WYJ6	SEPTIN1	4	4	372	52	0.1398	Septin-1
Q92598	HSPH1	19	17	858	188	0.2191	Heat shock protein 105 kDa
Q92610	ZNF592	3	3	1267	44	0.0347	Zinc finger protein 592
Q92611	EDEM1	1	1	657	15	0.0228	ER degradation-enhancing alpha-mannosidase-like protein 1
Q92841	DDX17	16	12	729	163	0.2236	Probable ATP-dependent RNA helicase DDX17
Q92854	SEMA4D	3	3	862	33	0.0383	Semaphorin-4D
Q969P0	IGSF8	3	3	613	36	0.0587	Immunoglobulin superfamily member 8
Q969Z4	RELT	1	1	430	15	0.0349	Tumor necrosis factor receptor superfamily member 19L
Q96DB9	FXYD5	1	1	178	20	0.1124	FXYD domain-containing ion transport regulator 5
Q96G46	DUS3L	1	1	650	12	0.0185	tRNA-dihydrouridine(47) synthase [NAD(P)(+)]-like
Q96GD4	AURKB	2	2	344	20	0.0581	Aurora kinase B
Q96IU2	ZBED3	1	1	234	18	0.0769	Zinc finger BED domain-containing protein 3
Q96J42	TXNDC15	1	1	360	19	0.0528	Thioredoxin domain-containing protein 15
Q96JM7	L3MBTL3	1	1	780	15	0.0192	Lethal(3)malignant brain tumor-like protein 3
Q96JP5	ZFP91	3	3	570	22	0.0386	E3 ubiquitin-protein ligase ZFP91
Q96K76	USP47	1	1	1375	14	0.0102	Ubiquitin carboxyl-terminal hydrolase 47
Q96KR1	ZFR	7	7	1074	138	0.1285	Zinc finger RNA-binding protein
Q96L58	B3GALT6	1	1	329	9	0.0274	Beta-1,3-galactosyltransferase 6
Q96L91	EP400	11	11	3159	215	0.0681	E1A-binding protein p400
Q96LT7	C9orf72	1	1	481	13	0.027	Guanine nucleotide exchange factor C9orf72
Q96N06	SPATA33	1	1	139	18	0.1295	Spermatogenesis-associated protein 33
Q96PD2	DCBLD2	2	2	775	27	0.0348	Discoidin, CUB and LCCL domain-containing protein 2
Q96QE3	ATAD5	1	1	1844	9	0.0049	ATPase family AAA domain-containing protein 5
Q96RK0	CIC	3	3	2517	54	0.0215	Protein capicua homolog
Q96RQ1	ERGIC2	2	2	377	21	0.0557	Endoplasmic reticulum-Golgi intermediate compartment protein 2
Q96RS6	NUDCD1	1	1	583	11	0.0189	NudC domain-containing protein 1
Q96T58	SPEN	9	9	3664	124	0.0338	Msx2-interacting protein
Q99439	CNN2	5	4	309	62	0.2006	Calponin-2
Q99674	CGREF1	1	1	318	20	0.0629	Cell growth regulator with EF hand domain protein 1
Q99808	SLC29A1	1	1	456	15	0.0329	Equilibrative nucleoside transporter 1
Q99856	ARID3A	4	4	593	65	0.1096	AT-rich interactive domain-containing protein 3A
Q9BQG0	MYBBP1A	3	3	1328	32	0.0241	Myb-binding protein 1A
Q9BRN9	TM2D3	2	2	247	20	0.081	TM2 domain-containing protein 3
Q9BS26	ERP44	5	4	406	63	0.1552	Endoplasmic reticulum resident protein 44
Q9BSD7	NTPCR	2	2	190	24	0.1263	Cancer-related nucleoside-triphosphatase
Q9BVT8	TMUB1	2	2	246	41	0.1667	Transmembrane and ubiquitin-like domain-containing protein 1
Q9BW85	YJU2	2	2	323	24	0.0743	Splicing factor YJU2
Q9BY44	EIF2A	2	2	585	24	0.041	Eukaryotic translation initiation factor 2A
Q9BYJ9	YTHDF1	1	1	559	10	0.0179	YTH domain-containing family protein 1
Q9BZL6	PRKD2	2	2	878	35	0.0399	Serine/threonine-protein kinase D2
Q9C0K0	BCL11B	4	4	894	62	0.0694	B-cell lymphoma/leukemia 11B
Q9GZM5	YIPF3	1	1	350	9	0.0257	Protein YIPF3
Q9H1B5	XYLT2	1	1	865	10	0.0116	Xylosyltransferase 2
Q9H1U4	MEGF9	1	1	602	10	0.0166	Multiple epidermal growth factor-like domains protein 9
Q9H4A3	WNK1	6	6	2382	115	0.0483	Serine/threonine-protein kinase WNK1
Q9H4I2	ZHX3	2	2	956	29	0.0303	Zinc fingers and homeoboxes protein 3
Q9HAV4	XPO5	5	5	1204	51	0.0424	Exportin-5
Q9HB09	BCL2L12	1	1	250	15	0.06	Bcl-2-like protein 12
Q9HBR0	SLC38A10	2	2	1119	36	0.0322	Solute carrier family 38 member 10
Q9HC07	TMEM165	2	2	324	22	0.0679	Putative divalent cation/proton antiporter TMEM165
Q9HCU0	CD248	1	1	757	7	0.0092	Endosialin
Q9NPR9	GPR108	1	1	543	12	0.0221	Protein GPR108
Q9NUQ3	TXLNG	3	3	528	44	0.0833	Gamma-taxilin
Q9NV96	TMEM30A	2	2	361	27	0.0748	Cell cycle control protein 50A
Q9NVI1	FANCI	3	3	1328	31	0.0233	Fanconi anemia group I protein
Q9NX24	NHP2	2	2	153	27	0.1765	H/ACA ribonucleoprotein complex subunit 2
Q9NYJ8	TAB2	3	3	693	40	0.0577	TGF-beta-activated kinase 1 and MAP3K7-binding protein 2
Q9NZ63	C9orf78	4	4	289	42	0.1453	Splicing factor C9orf78
Q9P1W3	TMEM63C	1	1	806	12	0.0149	Osmosensitive cation channel TMEM63C
Q9UBV2	SEL1L	3	3	794	58	0.073	Protein sel-1 homolog 1
Q9UBV7	B4GALT7	1	1	327	11	0.0336	Beta-1,4-galactosyltransferase 7
Q9UGP8	SEC63	1	1	760	21	0.0276	Translocation protein SEC63 homolog
Q9UH62	ARMCX3	1	1	379	19	0.0501	Armadillo repeat-containing X-linked protein 3
Q9UHD9	UBQLN2	1	1	624	27	0.0433	Ubiquilin-2
Q9UIQ6	LNPEP	1	1	1025	17	0.0166	Leucyl-cystinyl aminopeptidase
Q9UKM7	MAN1B1	5	5	699	53	0.0758	Endoplasmic reticulum mannosyl-oligosaccharide 1,2-alpha-mannosidase
Q9UKV3	ACIN1	9	9	1341	113	0.0843	Apoptotic chromatin condensation inducer in the nucleus
Q9ULF5	SLC39A10	1	1	831	13	0.0156	Zinc transporter ZIP10
Q9ULM3	YEATS2	8	8	1422	143	0.1006	YEATS domain-containing protein 2
Q9UQ35	SRRM2	12	12	2752	155	0.0563	Serine/arginine repetitive matrix protein 2
Q9Y240	CLEC11A	1	1	323	12	0.0372	C-type lectin domain family 11 member A
Q9Y520	PRRC2C	12	12	2896	167	0.0577	Protein PRRC2C
Q9Y5M8	SRPRB	2	2	271	33	0.1218	Signal recognition particle receptor subunit beta
Q9Y5X2	SNX8	1	1	465	14	0.0301	Sorting nexin-8
Q9Y5Z0	BACE2	1	1	518	14	0.027	Beta-secretase 2
Q9Y6A5	TACC3	3	3	838	64	0.0764	Transforming acidic coiled-coil-containing protein 3
