# Supplementary material for: Systematic Quantification of Protein O‑GlcNAcylation Reveals Common and Cell-Type-Specific Responses to N‑Glycosylation Inhibition in Human Cells
Source: Anal Chem. 2026 May 19;98(21):15689–99. doi: 10.1021/acs.analchem.6c00972 (PMC13234820; doi:10.1021/acs.analchem.6c00972)
Supplement: Supplementary file 9 [file ac6c00972_si_009.xlsx]

## Sheet: Sheet1
Table S8A. Abundance changes of O-GalNAcylated proteins upon tunicamycin treatment in HEK293T cells
UniProt Accession	Gene Symbol	Avg(log2(Tuni/Ctrl))	Adjusted P value	Protein Annotation
A0A0B4J200	TRBJ2-3	0.286636	0.0878465	T cell receptor beta joining 2-3
A1X283	SH3PXD2B	0.362116	0.0155275	SH3 and PX domain-containing protein 2B
A6NDG6	PGP	0.18633	0.112043	Glycerol-3-phosphate phosphatase
O00116	AGPS	0.155298	0.174829	Alkyldihydroxyacetonephosphate synthase, peroxisomal
O00151	PDLIM1	-0.165107	0.16305	PDZ and LIM domain protein 1
O00268	TAF4	-1.40978	1.35986e-06	Transcription initiation factor TFIID subunit 4
O00273	DFFA	0.414884	0.00928631	DNA fragmentation factor subunit alpha
O00391	QSOX1	0.257416	0.10373	Sulfhydryl oxidase 1
O00410	IPO5	0.259534	0.110832	Importin-5
O00468	AGRN	-0.143443	0.223758	Agrin
O14497	ARID1A	-0.727372	5.83966e-05	AT-rich interactive domain-containing protein 1A
O14639	ABLIM1	-0.412874	0.00206215	Actin-binding LIM protein 1
O14654	IRS4	0.0562653	0.710797	Insulin receptor substrate 4
O14980	XPO1	0.940378	0.000845604	Exportin-1
O15355	PPM1G	0.268413	0.0195579	Protein phosphatase 1G
O15446	POLR1G	0.174484	0.161312	DNA-directed RNA polymerase I subunit RPA34
O43175	PHGDH	0.581793	0.00109391	D-3-phosphoglycerate dehydrogenase
O43432	EIF4G3	0.379747	0.0099324	Eukaryotic translation initiation factor 4 gamma 3
O43719	HTATSF1	0.326163	0.0181269	17S U2 SnRNP complex component HTATSF1
O43852	CALU	-1.05108	1.46377e-05	Calumenin
O60502	OGA	-1.30007	4.413e-07	Protein O-GlcNAcase
O60522	TDRD6	-1.73449	3.57666e-07	Tudor domain-containing protein 6
O60641	SNAP91	-1.27028	1.35986e-06	Clathrin coat assembly protein AP180
O75157	TSC22D2	-1.0536	0.000241294	TSC22 domain family protein 2
O75179	ANKRD17	-0.548786	0.000845604	Ankyrin repeat domain-containing protein 17
O75376	NCOR1	-0.59994	0.00038317	Nuclear receptor corepressor 1
O75534	CSDE1	0.571071	0.000601382	Cold shock domain-containing protein E1
O75822	EIF3J	-2.08941	2.68607e-08	Eukaryotic translation initiation factor 3 subunit J
O75962	TRIO	0.152996	0.184008	Triple functional domain protein
O94805	ACTL6B	0.372389	0.0119148	Actin-like protein 6B
O95428	PAPLN	-0.535529	0.000373514	Papilin
O95487	SEC24B	-0.239012	0.0299551	Protein transport protein Sec24B
O95671	ASMTL	0.239703	0.0831487	Probable bifunctional dTTP/UTP pyrophosphatase/methyltransferase protein
O95757	HSPA4L	0.404286	0.00757708	Heat shock 70 kDa protein 4L
O95817	BAG3	0.783774	0.000213797	BAG family molecular chaperone regulator 3
O95861	BPNT1	0.366056	0.0189261	3'(2'),5'-bisphosphate nucleotidase 1
P01920	HLA-DQB1	-0.970968	2.53394e-05	HLA class II histocompatibility antigen, DQ beta 1 chain
P02786	TFRC	0.229394	0.0644593	Transferrin receptor protein 1
P04080	CSTB	-0.63224	0.00119352	Cystatin-B
P05388	RPLP0	0.327477	0.0171311	Large ribosomal subunit protein uL10
P07099	EPHX1	0.703848	9.43049e-05	Epoxide hydrolase 1
P07197	NEFM	-1.23637	8.40706e-06	Neurofilament medium polypeptide
P0CG13	CHTF8	0.479867	0.00110604	Chromosome transmission fidelity protein 8 homolog
P0CJ78	ZNF865	-1.36147	3.76084e-06	Zinc finger protein 865
P11171	EPB41	0.422472	0.00136151	Protein 4.1
P11274	BCR	-0.0320117	0.789719	Breakpoint cluster region protein
P11940	PABPC1	-1.46332	5.51942e-07	Polyadenylate-binding protein 1
P13611	VCAN	-0.19461	0.101554	Versican core protein
P14209	CD99	-1.54116	1.08075e-06	CD99 antigen
P14314	PRKCSH	-1.41106	2.24329e-05	Glucosidase 2 subunit beta
P14625	HSP90B1	0.463205	0.0636021	Endoplasmin
P21333	FLNA	0.365275	0.105791	Filamin-A
P22681	CBL	-0.589	0.000200575	E3 ubiquitin-protein ligase CBL
P23528	CFL1	0.110848	0.351037	Cofilin-1
P26196	DDX6	0.268975	0.10373	Probable ATP-dependent RNA helicase DDX6
P26572	MGAT1	0.119389	0.280949	Alpha-1,3-mannosyl-glycoprotein 2-beta-N-acetylglucosaminyltransferase
P27348	YWHAQ	0.488276	0.00143623	14-3-3 protein theta
P28300	LOX	-1.16004	5.45728e-05	Protein-lysine 6-oxidase
P28331	NDUFS1	0.627882	0.000200575	NADH-ubiquinone oxidoreductase 75 kDa subunit, mitochondrial
P30041	PRDX6	0.783507	3.62416e-05	Peroxiredoxin-6
P30533	LRPAP1	-1.36718	4.413e-07	Alpha-2-macroglobulin receptor-associated protein
P30825	SLC7A1	0.307212	0.104407	High affinity cationic amino acid transporter 1
P31948	STIP1	0.702518	0.000540917	Stress-induced-phosphoprotein 1
P34932	HSPA4	0.0927601	0.52181	Heat shock 70 kDa protein 4
P35580	MYH10	0.63006	0.00236905	Myosin-10
P35658	NUP214	-1.0111	7.42162e-06	Nuclear pore complex protein Nup214
P38432	COIL	0.269184	0.0299551	Coilin
P40227	CCT6A	0.60908	0.000665855	T-complex protein 1 subunit zeta
P40855	PEX19	-0.560766	0.00811645	Peroxisomal biogenesis factor 19
P42167	TMPO	0.868444	7.59574e-05	Lamina-associated polypeptide 2, isoforms beta/gamma
P42356	PI4KA	0.58939	0.000578322	Phosphatidylinositol 4-kinase alpha
P43304	GPD2	-1.2704	2.21668e-06	Glycerol-3-phosphate dehydrogenase, mitochondrial
P46013	MKI67	0.380691	0.0054918	Proliferation marker protein Ki-67
P46821	MAP1B	0.151543	0.183129	Microtubule-associated protein 1B
P49257	LMAN1	-1.98064	2.68607e-08	Protein ERGIC-53
P49790	NUP153	-0.819186	3.10962e-05	Nuclear pore complex protein Nup153
P49792	RANBP2	0.00378914	0.968354	E3 SUMO-protein ligase RanBP2
P49915	GMPS	0.315479	0.0299551	GMP synthase [glutamine-hydrolyzing]
P50548	ERF	-0.0701123	0.761924	ETS domain-containing transcription factor ERF
P51610	HCFC1	-1.15486	3.76084e-06	Host cell factor 1
P51858	HDGF	0.15814	0.163897	Hepatoma-derived growth factor
P53384	NUBP1	0.0618874	0.610792	Cytosolic Fe-S cluster assembly factor NUBP1
P53701	HCCS	0.0444373	0.710739	Holocytochrome c-type synthase
P54687	BCAT1	0.620997	0.000215694	Branched-chain-amino-acid aminotransferase, cytosolic
P57789	KCNK10	0.0282894	0.878462	Potassium channel subfamily K member 10
P60660	MYL6	0.466388	0.00736777	Myosin light polypeptide 6
P61289	PSME3	0.623839	0.00124016	Proteasome activator complex subunit 3
P78346	RPP30	0.0983204	0.381507	Ribonuclease P protein subunit p30
P80303	NUCB2	-0.192063	0.120911	Nucleobindin-2
P84103	SRSF3	0.0971666	0.631639	Serine/arginine-rich splicing factor 3
Q00341	HDLBP	0.00706552	0.960068	Vigilin
Q00839	HNRNPU	0.00658973	0.967143	Heterogeneous nuclear ribonucleoprotein U
Q02750	MAP2K1	0.541611	0.000527402	Dual specificity mitogen-activated protein kinase kinase 1
Q02878	RPL6	0.563231	0.00485435	Large ribosomal subunit protein eL6
Q02952	AKAP12	0.495729	0.00110604	A-kinase anchor protein 12
Q04206	RELA	0.3456	0.0136541	Transcription factor p65
Q04637	EIF4G1	-2.4425	9.99852e-08	Eukaryotic translation initiation factor 4 gamma 1
Q04726	TLE3	-0.537181	0.000703174	Transducin-like enhancer protein 3
Q04727	TLE4	-0.878307	3.62416e-05	Transducin-like enhancer protein 4
Q06330	RBPJ	-2.46592	9.99852e-08	Recombining binding protein suppressor of hairless
Q09666	AHNAK	-0.710419	0.00110604	Neuroblast differentiation-associated protein AHNAK
Q12830	BPTF	-0.989084	1.46377e-05	Nucleosome-remodeling factor subunit BPTF
Q12888	TP53BP1	0.634965	0.000200575	TP53-binding protein 1
Q12986	NFX1	0.265956	0.0631173	Transcriptional repressor NF-X1
Q13123	IK	-0.158269	0.207773	Protein Red
Q13185	CBX3	0.394144	0.0084146	Chromobox protein homolog 3
Q13427	PPIG	0.338907	0.00811645	Peptidyl-prolyl cis-trans isomerase G
Q13435	SF3B2	0.645006	0.000254604	Splicing factor 3B subunit 2
Q13438	OS9	-0.734137	0.000128329	Protein OS-9
Q13620	CUL4B	-1.13856	5.32515e-06	Cullin-4B
Q14119	VEZF1	-0.301034	0.0453328	Vascular endothelial zinc finger 1
Q14149	MORC3	0.617832	0.000545303	MORC family CW-type zinc finger protein 3
Q14157	UBAP2L	-0.391556	0.00217922	Ubiquitin-associated protein 2-like
Q14247	CTTN	-0.181443	0.10373	Src substrate cortactin
Q14315	FLNC	0.660949	0.000540917	Filamin-C
Q14651	PLS1	0.378757	0.0348259	Plastin-1
Q14667	BLTP2	-1.04588	0.00441815	Bridge-like lipid transfer protein family member 2
Q14684	RRP1B	0.379965	0.0065449	Ribosomal RNA processing protein 1 homolog B
Q14686	NCOA6	-0.641088	0.000136592	Nuclear receptor coactivator 6
Q14692	BMS1	0.104914	0.316137	Ribosome biogenesis protein BMS1 homolog
Q14814	MEF2D	-0.830795	7.39738e-05	Myocyte-specific enhancer factor 2D
Q15003	NCAPH	-0.17488	0.385319	Condensin complex subunit 2
Q15005	SPCS2	-0.370331	0.0189261	Signal peptidase complex subunit 2
Q15021	NCAPD2	-0.390167	0.0118601	Condensin complex subunit 1
Q15181	PPA1	0.0496434	0.695344	Inorganic pyrophosphatase
Q15233	NONO	-0.0655683	0.581945	Non-POU domain-containing octamer-binding protein
Q15365	PCBP1	0.414338	0.00747191	Poly(rC)-binding protein 1
Q15459	SF3A1	-0.333237	0.00732379	Splicing factor 3A subunit 1
Q15464	SHB	-0.675509	0.000808365	SH2 domain-containing adapter protein B
Q15631	TSN	0.354302	0.0270354	Translin
Q15643	TRIP11	0.0759562	0.502712	Thyroid receptor-interacting protein 11
Q15750	TAB1	-0.51161	0.000687494	TGF-beta-activated kinase 1 and MAP3K7-binding protein 1
Q15813	TBCE	0.150967	0.294016	Tubulin-specific chaperone E
Q15942	ZYX	-0.823437	0.000177704	Zyxin
Q16186	ADRM1	-1.24481	2.29067e-06	Proteasomal ubiquitin receptor ADRM1
Q16585	SGCB	-0.316085	0.0099324	Beta-sarcoglycan
Q16630	CPSF6	0.548754	0.00170716	Cleavage and polyadenylation specificity factor subunit 6
Q2KHR3	QSER1	-0.84653	5.03664e-05	Glutamine and serine-rich protein 1
Q32MZ4	LRRFIP1	0.558485	0.00441815	Leucine-rich repeat flightless-interacting protein 1
Q4VCS5	AMOT	-0.571899	0.000277958	Angiomotin
Q53H12	AGK	-0.0629344	0.599275	Acylglycerol kinase, mitochondrial
Q5H9R7	PPP6R3	0.441282	0.00206215	Serine/threonine-protein phosphatase 6 regulatory subunit 3
Q5JRA6	MIA3	-1.75988	1.37485e-07	Transport and Golgi organization protein 1 homolog
Q5T6F2	UBAP2	-0.813045	0.000122423	Ubiquitin-associated protein 2
Q66K14	TBC1D9B	0.470563	0.00970219	TBC1 domain family member 9B
Q6IEE7	TMEM132E	-0.641011	0.000183168	Transmembrane protein 132E
Q6L8Q7	PDE12	0.383528	0.0107893	2',5'-phosphodiesterase 12
Q6N075	MFSD5	-0.275582	0.0523335	Molybdate-anion transporter
Q6NZY4	ZCCHC8	0.507714	0.00132654	Zinc finger CCHC domain-containing protein 8
Q6P2E9	EDC4	0.312942	0.0299551	Enhancer of mRNA-decapping protein 4
Q6P4R8	NFRKB	-0.686921	8.41035e-05	Nuclear factor related to kappa-B-binding protein
Q6P6C2	ALKBH5	-0.019207	0.871954	RNA demethylase ALKBH5
Q6PJT7	ZC3H14	-1.17771	1.0253e-05	Zinc finger CCCH domain-containing protein 14
Q6PKG0	LARP1	0.776188	3.57095e-05	La-related protein 1
Q6UN15	FIP1L1	-1.32199	3.23263e-06	Pre-mRNA 3'-end-processing factor FIP1
Q6ZN17	LIN28B	0.565051	0.00210065	Protein lin-28 homolog B
Q75N03	CBLL1	-0.10578	0.351037	E3 ubiquitin-protein ligase Hakai
Q7L1W4	LRRC8D	-0.301437	0.0664436	Volume-regulated anion channel subunit LRRC8D
Q7L4I2	RSRC2	0.416782	0.00985985	Arginine/serine-rich coiled-coil protein 2
Q7Z2W4	ZC3HAV1	0.555052	0.00598151	Zinc finger CCCH-type antiviral protein 1
Q7Z2Z2	EFL1	0.804646	5.03664e-05	Elongation factor-like GTPase 1
Q7Z3D4	LYSMD3	-0.578996	0.00108505	LysM and putative peptidoglycan-binding domain-containing protein 3
Q7Z3K3	POGZ	-1.00578	3.43017e-06	Pogo transposable element with ZNF domain
Q7Z417	NUFIP2	-0.904347	4.24512e-05	FMR1-interacting protein NUFIP2
Q7Z589	EMSY	-0.593509	0.000498138	BRCA2-interacting transcriptional repressor EMSY
Q7Z6K5	ARPIN	0.498626	0.0299551	Arpin
Q7Z739	YTHDF3	-0.809126	0.000122292	YTH domain-containing family protein 3
Q86U70	LDB1	-0.175084	0.105576	LIM domain-binding protein 1
Q86VP6	CAND1	0.341518	0.0307013	Cullin-associated NEDD8-dissociated protein 1
Q86YP4	GATAD2A	0.0281096	0.793297	Transcriptional repressor p66-alpha
Q8IU81	IRF2BP1	-0.298268	0.0644593	Interferon regulatory factor 2-binding protein 1
Q8IVL6	P3H3	-0.891572	4.24512e-05	Prolyl 3-hydroxylase 3
Q8IVW6	ARID3B	-0.113268	0.304806	AT-rich interactive domain-containing protein 3B
Q8IWI9	MGA	-0.26586	0.0359312	MAX gene-associated protein
Q8IYD1	GSPT2	0.634731	0.000845604	Eukaryotic peptide chain release factor GTP-binding subunit ERF3B
Q8IYH5	ZZZ3	0.443629	0.00221489	ZZ-type zinc finger-containing protein 3
Q8IZH2	XRN1	-0.569807	0.000882564	5'-3' exoribonuclease 1
Q8N3F8	MICALL1	0.312618	0.0299551	MICAL-like protein 1
Q8N3X1	FNBP4	-0.063508	0.562762	Formin-binding protein 4
Q8N6T3	ARFGAP1	0.165235	0.135581	ADP-ribosylation factor GTPase-activating protein 1
Q8NBI6	XXYLT1	-0.635032	8.58253e-05	Xyloside xylosyltransferase 1
Q8NBS9	TXNDC5	-0.958133	0.0101032	Thioredoxin domain-containing protein 5
Q8ND83	SLAIN1	-0.869626	9.72571e-05	SLAIN motif-containing protein 1
Q8NDV7	TNRC6A	-1.02679	1.0253e-05	Trinucleotide repeat-containing gene 6A protein
Q8TEV9	SMCR8	-0.154833	0.237353	Guanine nucleotide exchange protein SMCR8
Q8WXI9	GATAD2B	-0.945482	3.62416e-05	Transcriptional repressor p66-beta
Q8WZA9	IRGQ	0.82186	2.24329e-05	Immunity-related GTPase family Q protein
Q92598	HSPH1	0.719013	5.41742e-05	Heat shock protein 105 kDa
Q92611	EDEM1	-1.3023	5.10339e-07	ER degradation-enhancing alpha-mannosidase-like protein 1
Q92667	AKAP1	-0.346836	0.0307013	A-kinase anchor protein 1, mitochondrial
Q92841	DDX17	0.514743	0.00110604	Probable ATP-dependent RNA helicase DDX17
Q93052	LPP	-0.246725	0.0453328	Lipoma-preferred partner
Q969P0	IGSF8	-0.457684	0.00129186	Immunoglobulin superfamily member 8
Q96C86	DCPS	0.091901	0.411844	m7GpppX diphosphatase
Q96F86	EDC3	0.262283	0.0225084	Enhancer of mRNA-decapping protein 3
Q96G46	DUS3L	0.575374	0.00164867	tRNA-dihydrouridine(47) synthase [NAD(P)(+)]-like
Q96GD4	AURKB	0.00542243	0.967143	Aurora kinase B
Q96JM3	CHAMP1	0.399239	0.0066218	Chromosome alignment-maintaining phosphoprotein 1
Q96K76	USP47	0.37922	0.00758692	Ubiquitin carboxyl-terminal hydrolase 47
Q96KR1	ZFR	-1.05512	1.0253e-05	Zinc finger RNA-binding protein
Q96L91	EP400	0.0587799	0.581945	E1A-binding protein p400
Q96N21	TEPSIN	0.362724	0.00836491	AP-4 complex accessory subunit Tepsin
Q96PD2	DCBLD2	0.101539	0.58805	Discoidin, CUB and LCCL domain-containing protein 2
Q96PK6	RBM14	0.00662103	0.962269	RNA-binding protein 14
Q96QR8	PURB	0.567786	0.000845604	Transcriptional regulator protein Pur-beta
Q96RK0	CIC	-1.02355	3.23263e-06	Protein capicua homolog
Q96RQ1	ERGIC2	-0.562314	0.000514182	Endoplasmic reticulum-Golgi intermediate compartment protein 2
Q96T58	SPEN	-0.444405	0.00104972	Msx2-interacting protein
Q96T76	MMS19	0.432235	0.00683508	MMS19 nucleotide excision repair protein homolog
Q9BQ67	GRWD1	0.670503	0.000373514	Glutamate-rich WD repeat-containing protein 1
Q9BRK4	LZTS2	0.301609	0.0677423	Leucine zipper putative tumor suppressor 2
Q9BRN9	TM2D3	-1.128	1.22335e-06	TM2 domain-containing protein 3
Q9BS26	ERP44	-0.459174	0.0222899	Endoplasmic reticulum resident protein 44
Q9BW85	YJU2	0.290461	0.0501631	Splicing factor YJU2
Q9BWU0	SLC4A1AP	0.674957	0.000149544	Kanadaptin
Q9BXB4	OSBPL11	0.513371	0.000825375	Oxysterol-binding protein-related protein 11
Q9BY44	EIF2A	0.549817	0.000473943	Eukaryotic translation initiation factor 2A
Q9C0B1	FTO	0.415071	0.00170716	Alpha-ketoglutarate-dependent dioxygenase FTO
Q9C0C2	TNKS1BP1	0.412397	0.00257416	182 kDa tankyrase-1-binding protein
Q9C0C9	UBE2O	0.578728	0.00150547	(E3-independent) E2 ubiquitin-conjugating enzyme
Q9H2G2	SLK	0.444489	0.00703344	STE20-like serine/threonine-protein kinase
Q9H3S7	PTPN23	0.22358	0.131637	Tyrosine-protein phosphatase non-receptor type 23
Q9H4A3	WNK1	-0.815807	1.61843e-05	Serine/threonine-protein kinase WNK1
Q9H4I2	ZHX3	-0.197023	0.101325	Zinc fingers and homeoboxes protein 3
Q9H6Z4	RANBP3	0.275505	0.0209214	Ran-binding protein 3
Q9H792	PEAK1	-0.694753	0.000254604	Inactive tyrosine-protein kinase PEAK1
Q9H7E9	C8orf33	0.250148	0.134462	UPF0488 protein C8orf33
Q9H8Y8	GORASP2	0.317248	0.0307013	Golgi reassembly-stacking protein 2
Q9HB90	RRAGC	0.713591	7.59574e-05	Ras-related GTP-binding protein C
Q9HD26	GOPC	0.573434	0.000213797	Golgi-associated PDZ and coiled-coil motif-containing protein
Q9NR12	PDLIM7	-1.16086	5.08566e-06	PDZ and LIM domain protein 7
Q9NR33	POLE4	-0.074375	0.540373	DNA polymerase epsilon subunit 4
Q9NRZ9	HELLS	0.342397	0.171744	Lymphoid-specific helicase
Q9NUQ3	TXLNG	0.392952	0.00397465	Gamma-taxilin
Q9NVE7	PANK4	0.561394	0.00157182	4'-phosphopantetheine phosphatase
Q9NW07	ZNF358	-0.460389	0.00146653	Zinc finger protein 358
Q9NX24	NHP2	0.639337	0.000228984	H/ACA ribonucleoprotein complex subunit 2
Q9NYJ8	TAB2	-0.658988	0.000115945	TGF-beta-activated kinase 1 and MAP3K7-binding protein 2
Q9NYK5	MRPL39	0.494313	0.00323865	Large ribosomal subunit protein mL39
Q9NYV4	CDK12	-0.0758658	0.531719	Cyclin-dependent kinase 12
Q9NZ63	C9orf78	0.50418	0.000790078	Splicing factor C9orf78
Q9NZZ3	CHMP5	-0.249664	0.0461563	Charged multivesicular body protein 5
Q9P2E9	RRBP1	0.269972	0.0209214	Ribosome-binding protein 1
Q9UBN6	TNFRSF10D	0.851976	4.02081e-05	Tumor necrosis factor receptor superfamily member 10D
Q9UBV2	SEL1L	-1.97353	1.20422e-07	Protein sel-1 homolog 1
Q9UGP8	SEC63	1.04004	1.45392e-05	Translocation protein SEC63 homolog
Q9UH62	ARMCX3	0.850535	0.000121313	Armadillo repeat-containing X-linked protein 3
Q9UHB6	LIMA1	0.596557	0.0002496	LIM domain and actin-binding protein 1
Q9UHD8	SEPTIN9	0.368203	0.00923086	Septin-9
Q9UHD9	UBQLN2	-2.19047	4.0809e-08	Ubiquilin-2
Q9UHI8	ADAMTS1	-0.0988015	0.443317	A disintegrin and metalloproteinase with thrombospondin motifs 1
Q9UHR5	SAP30BP	-3.30516	2.57696e-07	SAP30-binding protein
Q9UI10	EIF2B4	0.488763	0.000845604	Translation initiation factor eIF2B subunit delta
Q9UIF8	BAZ2B	-2.15297	2.68607e-08	Bromodomain adjacent to zinc finger domain protein 2B
Q9UIF9	BAZ2A	0.470046	0.00110604	Bromodomain adjacent to zinc finger domain protein 2A
Q9UIQ6	LNPEP	0.366206	0.00683508	Leucyl-cystinyl aminopeptidase
Q9UJC3	HOOK1	0.0498183	0.695189	Protein Hook homolog 1
Q9UJX3	ANAPC7	0.200809	0.0951125	Anaphase-promoting complex subunit 7
Q9UKN8	GTF3C4	0.142901	0.237985	General transcription factor 3C polypeptide 4
Q9UKY1	ZHX1	0.0137891	0.911771	Zinc fingers and homeoboxes protein 1
Q9ULM3	YEATS2	-0.427366	0.00468123	YEATS domain-containing protein 2
Q9ULU4	ZMYND8	-0.65581	0.000291392	MYND-type zinc finger-containing chromatin reader ZMYND8
Q9UNY4	TTF2	0.579802	0.000902008	Transcription termination factor 2
Q9UPN3	MACF1	0.647944	0.000855635	Microtubule-actin cross-linking factor 1, isoforms 1/2/3/4/5
Q9UPN6	SCAF8	-0.653496	0.00124016	SR-related and CTD-associated factor 8
Q9UPN9	TRIM33	-0.523411	0.00220039	E3 ubiquitin-protein ligase TRIM33
Q9Y2X3	NOP58	0.780648	5.03664e-05	Nucleolar protein 58
Q9Y383	LUC7L2	0.38436	0.0167562	Putative RNA-binding protein Luc7-like 2
Q9Y467	SALL2	-1.58235	4.25084e-07	Sal-like protein 2
Q9Y4L1	HYOU1	-0.719628	0.000454847	Hypoxia up-regulated protein 1
Q9Y4W2	LAS1L	0.334096	0.0677423	Ribosomal biogenesis protein LAS1L
Q9Y520	PRRC2C	-1.05944	3.43017e-06	Protein PRRC2C
Q9Y5M8	SRPRB	1.46032	3.29081e-07	Signal recognition particle receptor subunit beta
Q9Y5Q9	GTF3C3	0.0727984	0.695344	General transcription factor 3C polypeptide 3
Q9Y6A5	TACC3	0.273778	0.0372297	Transforming acidic coiled-coil-containing protein 3

## Sheet: Sheet2
Table S8B. Abundance changes of O-GalNAcylated proteins upon tunicamycin treatment in HepG2 cells
UniProt Accession	Gene Symbol	Avg(log2(Tuni/Ctrl))	Adjusted P value	Protein Annotation
A3KN83	SBNO1	0.198366	0.0508771	Protein strawberry notch homolog 1
A6NH11	GLTPD2	1.0603	8.23349e-06	Glycolipid transfer protein domain-containing protein 2
O00116	AGPS	1.00627	2.49177e-06	Alkyldihydroxyacetonephosphate synthase, peroxisomal
O00268	TAF4	-0.867911	1.47414e-06	Transcription initiation factor TFIID subunit 4
O00330	PDHX	-0.190214	0.0404526	Pyruvate dehydrogenase protein X component, mitochondrial
O00391	QSOX1	0.512697	9.43359e-05	Sulfhydryl oxidase 1
O15232	MATN3	-0.239064	0.0101033	Matrilin-3
O43493	TGOLN2	-0.261172	0.00325987	Trans-Golgi network integral membrane protein 2
O60502	OGA	-0.29713	0.132413	Protein O-GlcNAcase
O75157	TSC22D2	-0.487559	0.0753723	TSC22 domain family protein 2
O75376	NCOR1	-0.0190996	0.895953	Nuclear receptor corepressor 1
O95487	SEC24B	-0.189694	0.0200492	Protein transport protein Sec24B
P00742	F10	-0.124731	0.159308	Coagulation factor X
P01031	C5	0.668578	1.00926e-05	Complement C5
P01130	LDLR	-0.332037	0.0505102	Low-density lipoprotein receptor
P02545	LMNA	0.405578	0.000238969	Prelamin-A/C
P02649	APOE	-0.216337	0.0208727	Apolipoprotein E
P02671	FGA	-0.462504	0.000109775	Fibrinogen alpha chain
P02751	FN1	0.140525	0.132293	Fibronectin
P02760	AMBP	0.0867814	0.469852	Protein AMBP
P02765	AHSG	0.0260413	0.750947	Alpha-2-HS-glycoprotein
P02786	TFRC	0.0184257	0.838458	Transferrin receptor protein 1
P04114	APOB	-0.240783	0.015012	Apolipoprotein B-100
P04180	LCAT	0.408371	0.000405722	Phosphatidylcholine-sterol acyltransferase
P04233	CD74	-1.6538	1.52221e-07	HLA class II histocompatibility antigen gamma chain
P05067	APP	-0.247124	0.00790522	Amyloid-beta precursor protein
P05154	SERPINA5	0.269298	0.0122447	Plasma serine protease inhibitor
P07942	LAMB1	1.53063	2.48726e-07	Laminin subunit beta-1
P08174	CD55	-0.13153	0.154264	Complement decay-accelerating factor
P09651	HNRNPA1	0.432205	0.0113411	Heterogeneous nuclear ribonucleoprotein A1
P0C7T5	ATXN1L	-0.0325597	0.774065	Ataxin-1-like
P0CJ78	ZNF865	-1.08832	3.41236e-05	Zinc finger protein 865
P10599	TXN	1.59436	1.52221e-07	Thioredoxin
P11021	HSPA5	1.40248	1.52221e-07	Endoplasmic reticulum chaperone BiP
P11940	PABPC1	-0.724106	0.000199054	Polyadenylate-binding protein 1
P12270	TPR	-0.467068	0.000951176	Nucleoprotein TPR
P13645	KRT10	0.664559	2.35504e-05	Keratin, type I cytoskeletal 10
P14314	PRKCSH	-0.887127	0.000132036	Glucosidase 2 subunit beta
P14625	HSP90B1	1.65109	2.15945e-07	Endoplasmin
P15529	CD46	-0.880635	8.4935e-05	Membrane cofactor protein
P15924	DSP	0.842013	2.2494e-06	Desmoplakin
P19634	SLC9A1	0.32353	0.00091187	Sodium/hydrogen exchanger 1
P21333	FLNA	1.38197	6.10464e-07	Filamin-A
P21796	VDAC1	0.848927	1.47414e-06	Non-selective voltage-gated ion channel VDAC1
P23528	CFL1	0.914962	4.23113e-05	Cofilin-1
P28331	NDUFS1	0.507438	0.00115282	NADH-ubiquinone oxidoreductase 75 kDa subunit, mitochondrial
P30533	LRPAP1	-1.73062	1.52221e-07	Alpha-2-macroglobulin receptor-associated protein
P31431	SDC4	-0.180635	0.112467	Syndecan-4
P31629	HIVEP2	0.450556	0.000989435	Transcription factor HIVEP2
P35658	NUP214	-0.500775	5.99932e-05	Nuclear pore complex protein Nup214
P37173	TGFBR2	-0.352833	0.000519207	TGF-beta receptor type-2
P43694	GATA4	-0.734744	8.93386e-06	Transcription factor GATA-4
P46939	UTRN	0.785607	4.36734e-06	Utrophin
P48382	RFX5	-0.453517	0.000828547	DNA-binding protein RFX5
P49257	LMAN1	-0.995132	3.22491e-06	Protein ERGIC-53
P49790	NUP153	-0.214985	0.0155323	Nuclear pore complex protein Nup153
P49792	RANBP2	-0.515613	0.000109775	E3 SUMO-protein ligase RanBP2
P49916	LIG3	1.14795	4.20789e-06	DNA ligase 3
P50454	SERPINH1	0.567131	0.000207951	Serpin H1
P51610	HCFC1	-0.457893	0.000212519	Host cell factor 1
P53041	PPP5C	1.16916	6.49899e-07	Serine/threonine-protein phosphatase 5
P53701	HCCS	0.489774	0.000215788	Holocytochrome c-type synthase
P60981	DSTN	1.12049	3.88986e-06	Destrin
P61289	PSME3	1.50879	3.12928e-07	Proteasome activator complex subunit 3
P78423	CX3CL1	-0.222407	0.0072215	Fractalkine
P80303	NUCB2	0.00917653	0.895953	Nucleobindin-2
P80370	DLK1	0.405678	0.0010932	Protein delta homolog 1
P84090	ERH	0.61792	2.57217e-05	Enhancer of rudimentary homolog
Q00341	HDLBP	0.992832	2.07462e-05	Vigilin
Q01082	SPTBN1	-0.434337	0.0109381	Spectrin beta chain, non-erythrocytic 1
Q02818	NUCB1	-0.0238675	0.738928	Nucleobindin-1
Q03167	TGFBR3	0.0541663	0.578874	Transforming growth factor beta receptor type 3
Q04637	EIF4G1	-0.82665	2.48761e-05	Eukaryotic translation initiation factor 4 gamma 1
Q07954	LRP1	1.09527	1.47414e-06	Prolow-density lipoprotein receptor-related protein 1
Q09666	AHNAK	0.869773	3.23279e-06	Neuroblast differentiation-associated protein AHNAK
Q10471	GALNT2	0.556921	0.000182352	Polypeptide N-acetylgalactosaminyltransferase 2
Q12830	BPTF	0.109899	0.159711	Nucleosome-remodeling factor subunit BPTF
Q12888	TP53BP1	-1.26775	6.10464e-07	TP53-binding protein 1
Q13123	IK	0.701343	2.57217e-05	Protein Red
Q13427	PPIG	0.0910242	0.600005	Peptidyl-prolyl cis-trans isomerase G
Q13435	SF3B2	1.16876	1.47414e-06	Splicing factor 3B subunit 2
Q13438	OS9	-0.981621	1.58266e-06	Protein OS-9
Q13555	CAMK2G	0.106007	0.261376	Calcium/calmodulin-dependent protein kinase type II subunit gamma
Q13620	CUL4B	-0.736232	2.0628e-05	Cullin-4B
Q13813	SPTAN1	1.12408	1.47414e-06	Spectrin alpha chain, non-erythrocytic 1
Q14157	UBAP2L	0.608253	6.92337e-05	Ubiquitin-associated protein 2-like
Q14160	SCRIB	0.0694162	0.407464	Protein scribble homolog
Q14686	NCOA6	0.0495584	0.466372	Nuclear receptor coactivator 6
Q14692	BMS1	0.941603	3.48282e-06	Ribosome biogenesis protein BMS1 homolog
Q15005	SPCS2	0.286844	0.0306661	Signal peptidase complex subunit 2
Q15365	PCBP1	0.616712	0.000888054	Poly(rC)-binding protein 1
Q15459	SF3A1	1.07728	2.88201e-06	Splicing factor 3A subunit 1
Q16186	ADRM1	-0.736584	2.72924e-06	Proteasomal ubiquitin receptor ADRM1
Q16585	SGCB	-0.460463	7.32879e-05	Beta-sarcoglycan
Q1XH10	SKIDA1	0.253227	0.0104872	SKI/DACH domain-containing protein 1
Q2KHR3	QSER1	0.553408	9.75706e-05	Glutamine and serine-rich protein 1
Q5BKY9	FAM133B	1.29581	8.24076e-07	Protein FAM133B
Q5JRA6	MIA3	-0.8003	3.41236e-05	Transport and Golgi organization protein 1 homolog
Q5QP82	DCAF10	-0.316684	0.00811361	DDB1- and CUL4-associated factor 10
Q5T0B9	ZNF362	-1.05653	8.24076e-07	Zinc finger protein 362
Q5TF21	MTCL3	-0.289334	0.0071196	Microtubule cross-linking factor 3
Q5U5X0	LYRM7	0.689103	0.000125845	Complex III assembly factor LYRM7
Q6P4R8	NFRKB	0.730691	2.48761e-05	Nuclear factor related to kappa-B-binding protein
Q6PCB0	VWA1	-0.269375	0.00496422	von Willebrand factor A domain-containing protein 1
Q6PJT7	ZC3H14	0.480272	0.000122893	Zinc finger CCCH domain-containing protein 14
Q6UN15	FIP1L1	-0.639712	2.57217e-05	Pre-mRNA 3'-end-processing factor FIP1
Q6UX34	SNORC	-0.17857	0.0317457	Protein SNORC
Q6ZRS2	SRCAP	0.427578	0.0397518	Helicase SRCAP
Q7L1W4	LRRC8D	-0.24364	0.00685821	Volume-regulated anion channel subunit LRRC8D
Q7Z417	NUFIP2	-0.216416	0.0291309	FMR1-interacting protein NUFIP2
Q7Z434	MAVS	-0.605085	3.34018e-05	Mitochondrial antiviral-signaling protein
Q7Z589	EMSY	-0.301213	0.00496422	BRCA2-interacting transcriptional repressor EMSY
Q7Z624	CAMKMT	-0.970634	4.44616e-05	Calmodulin-lysine N-methyltransferase
Q7Z739	YTHDF3	0.434561	0.000207215	YTH domain-containing family protein 3
Q86YP4	GATAD2A	-0.129582	0.103777	Transcriptional repressor p66-alpha
Q8IVL6	P3H3	-1.00973	1.96074e-06	Prolyl 3-hydroxylase 3
Q8IWI9	MGA	0.764803	5.99932e-05	MAX gene-associated protein
Q8IWZ8	SUGP1	-0.267114	0.00575883	SURP and G-patch domain-containing protein 1
Q8IZH2	XRN1	-0.374354	0.00396882	5'-3' exoribonuclease 1
Q8N183	NDUFAF2	1.25668	3.12928e-07	NADH dehydrogenase [ubiquinone] 1 alpha subcomplex assembly factor 2
Q8NBI6	XXYLT1	-0.178405	0.0325912	Xyloside xylosyltransferase 1
Q8NBS9	TXNDC5	-2.20927	1.47414e-06	Thioredoxin domain-containing protein 5
Q8NDV7	TNRC6A	-0.712441	2.07462e-05	Trinucleotide repeat-containing gene 6A protein
Q8NFD5	ARID1B	-0.178877	0.057165	AT-rich interactive domain-containing protein 1B
Q8WW12	PCNP	1.08944	1.84494e-06	PEST proteolytic signal-containing nuclear protein
Q8WXI9	GATAD2B	-0.708999	0.000536637	Transcriptional repressor p66-beta
Q92576	PHF3	-0.0760766	0.465236	PHD finger protein 3
Q92611	EDEM1	-0.883281	1.42688e-05	ER degradation-enhancing alpha-mannosidase-like protein 1
Q92643	PIGK	-2.01964	8.18244e-07	GPI-anchor transamidase
Q92667	AKAP1	-1.00476	2.49844e-06	A-kinase anchor protein 1, mitochondrial
Q93009	USP7	1.03189	5.31175e-07	Ubiquitin carboxyl-terminal hydrolase 7
Q96AY4	TTC28	-0.485047	9.87973e-05	Tetratricopeptide repeat protein 28
Q96GD4	AURKB	-0.529756	7.68813e-05	Aurora kinase B
Q96HC4	PDLIM5	-0.350753	0.00189642	PDZ and LIM domain protein 5
Q96KR1	ZFR	-0.345896	0.000792133	Zinc finger RNA-binding protein
Q96L91	EP400	-0.16064	0.0749057	E1A-binding protein p400
Q96MY1	NOL4L	-1.50554	2.45295e-07	Nucleolar protein 4-like
Q96PD2	DCBLD2	0.26578	0.0063651	Discoidin, CUB and LCCL domain-containing protein 2
Q96PK6	RBM14	-0.154867	0.0603904	RNA-binding protein 14
Q96Q15	SMG1	-0.844344	2.48761e-05	Serine/threonine-protein kinase SMG1
Q96RK0	CIC	-0.316951	0.00639209	Protein capicua homolog
Q96RQ1	ERGIC2	0.336599	0.00126502	Endoplasmic reticulum-Golgi intermediate compartment protein 2
Q96RS6	NUDCD1	1.25587	2.45295e-07	NudC domain-containing protein 1
Q96T58	SPEN	0.0534377	0.465236	Msx2-interacting protein
Q99674	CGREF1	0.223234	0.0154486	Cell growth regulator with EF hand domain protein 1
Q99856	ARID3A	-0.103572	0.163246	AT-rich interactive domain-containing protein 3A
Q9BRN9	TM2D3	-0.708732	1.88357e-05	TM2 domain-containing protein 3
Q9BS26	ERP44	-0.337006	0.00832485	Endoplasmic reticulum resident protein 44
Q9BXS9	SLC26A6	0.908015	1.30439e-06	Solute carrier family 26 member 6
Q9BY44	EIF2A	1.04652	1.13696e-06	Eukaryotic translation initiation factor 2A
Q9BYJ9	YTHDF1	-0.282333	0.0040081	YTH domain-containing family protein 1
Q9H1B5	XYLT2	0.522104	7.36982e-05	Xylosyltransferase 2
Q9H3G5	CPVL	-0.149859	0.0694388	Probable serine carboxypeptidase CPVL
Q9H3S7	PTPN23	0.681454	0.00254357	Tyrosine-protein phosphatase non-receptor type 23
Q9H4A3	WNK1	0.0817432	0.247251	Serine/threonine-protein kinase WNK1
Q9H4I2	ZHX3	-0.201258	0.0278242	Zinc fingers and homeoboxes protein 3
Q9HAV4	XPO5	1.25194	1.1598e-06	Exportin-5
Q9NQC3	RTN4	-0.725489	1.56501e-05	Reticulon-4
Q9NS86	LANCL2	1.48232	5.86236e-07	LanC-like protein 2
Q9NX24	NHP2	0.407237	0.0181877	H/ACA ribonucleoprotein complex subunit 2
Q9NYJ8	TAB2	-0.156047	0.131238	TGF-beta-activated kinase 1 and MAP3K7-binding protein 2
Q9NYV4	CDK12	-0.776175	0.000139343	Cyclin-dependent kinase 12
Q9P2E9	RRBP1	0.713698	2.10065e-05	Ribosome-binding protein 1
Q9UBN6	TNFRSF10D	0.410632	0.0010932	Tumor necrosis factor receptor superfamily member 10D
Q9UBV2	SEL1L	-0.325576	0.00551798	Protein sel-1 homolog 1
Q9UHD9	UBQLN2	-1.3838	4.36734e-06	Ubiquilin-2
Q9UKM7	MAN1B1	0.867442	3.73707e-06	Endoplasmic reticulum mannosyl-oligosaccharide 1,2-alpha-mannosidase
Q9ULU4	ZMYND8	-1.15445	9.15978e-06	MYND-type zinc finger-containing chromatin reader ZMYND8
Q9UPN6	SCAF8	-0.510402	0.000168435	SR-related and CTD-associated factor 8
Q9Y2X3	NOP58	1.02458	5.78063e-07	Nucleolar protein 58
Q9Y520	PRRC2C	-0.403172	0.000300286	Protein PRRC2C
Q9Y5M8	SRPRB	1.05479	1.13696e-06	Signal recognition particle receptor subunit beta
Q9Y6I3	EPN1	1.11389	2.88201e-06	Epsin-1

## Sheet: Sheet3
Table S8C. Abundance changes of O-GalNAcylated proteins upon tunicamycin treatment in Jurkat cells
UniProt Accession	Gene Symbol	Avg(log2(Tuni/Ctrl))	Adjusted P value	Protein Annotation
A1X283	SH3PXD2B	0.360849	0.00612583	SH3 and PX domain-containing protein 2B
A6NDG6	PGP	0.852881	0.000428889	Glycerol-3-phosphate phosphatase
O00116	AGPS	0.130541	0.441205	Alkyldihydroxyacetonephosphate synthase, peroxisomal
O00161	SNAP23	0.852739	0.000776021	Synaptosomal-associated protein 23
O00233	PSMD9	0.675517	0.00128479	26S proteasome non-ATPase regulatory subunit 9
O00268	TAF4	-0.279315	0.0225427	Transcription initiation factor TFIID subunit 4
O00391	QSOX1	0.22255	0.107861	Sulfhydryl oxidase 1
O00592	PODXL	-0.000803403	0.993259	Podocalyxin
O14497	ARID1A	-0.449691	0.0368481	AT-rich interactive domain-containing protein 1A
O14974	PPP1R12A	-0.100831	0.349275	Protein phosphatase 1 regulatory subunit 12A
O15294	OGT	-0.0370461	0.825559	UDP-N-acetylglucosamine--peptide N-acetylglucosaminyltransferase 110 kDa subunit
O15355	PPM1G	0.103463	0.540825	Protein phosphatase 1G
O15446	POLR1G	0.682877	0.00160682	DNA-directed RNA polymerase I subunit RPA34
O43291	SPINT2	0.129137	0.47688	Kunitz-type protease inhibitor 2
O43405	COCH	-0.325438	0.059234	Cochlin
O43493	TGOLN2	-0.86798	0.000485931	Trans-Golgi network integral membrane protein 2
O43823	AKAP8	1.24445	0.000698432	A-kinase anchor protein 8
O60476	MAN1A2	-1.4729	1.96548e-05	Mannosyl-oligosaccharide 1,2-alpha-mannosidase IB
O60513	B4GALT4	-1.27388	6.79639e-05	Beta-1,4-galactosyltransferase 4
O60675	MAFK	0.561912	0.00161391	Transcription factor MafK
O75056	SDC3	-0.229274	0.0658284	Syndecan-3
O75152	ZC3H11A	0.661948	0.00165535	Zinc finger CCCH domain-containing protein 11A
O75157	TSC22D2	-0.217411	0.210588	TSC22 domain family protein 2
O75376	NCOR1	0.352988	0.00954384	Nuclear receptor corepressor 1
O75475	PSIP1	0.858465	0.00279968	PC4 and SFRS1-interacting protein
O75976	CPD	-2.13461	1.35976e-06	Carboxypeptidase D
O94842	TOX4	0.0275284	0.867517	TOX high mobility group box family member 4
O95183	VAMP5	1.16575	0.000540937	Vesicle-associated membrane protein 5
O95671	ASMTL	0.776259	0.00312635	Probable bifunctional dTTP/UTP pyrophosphatase/methyltransferase protein
O95817	BAG3	-0.113524	0.356576	BAG family molecular chaperone regulator 3
P01130	LDLR	-0.818826	0.00279968	Low-density lipoprotein receptor
P02786	TFRC	-3.68344	1.35976e-06	Transferrin receptor protein 1
P03986	TRGC2	-0.773648	0.00486677	T cell receptor gamma constant 2
P05067	APP	-0.483313	0.00394948	Amyloid-beta precursor protein
P06127	CD5	0.186202	0.181579	T-cell surface glycoprotein CD5
P07602	PSAP	0.926197	0.000111966	Prosaposin
P08575	PTPRC	-1.36524	1.96548e-05	Receptor-type tyrosine-protein phosphatase C
P0CJ78	ZNF865	-1.87307	0.0155682	Zinc finger protein 865
P11021	HSPA5	-0.107931	0.513447	Endoplasmic reticulum chaperone BiP
P11940	PABPC1	-0.31294	0.11959	Polyadenylate-binding protein 1
P12004	PCNA	1.69915	0.00282005	Proliferating cell nuclear antigen
P12270	TPR	1.03722	0.000186457	Nucleoprotein TPR
P14209	CD99	-1.52092	0.00279968	CD99 antigen
P14314	PRKCSH	-2.5584	2.70623e-05	Glucosidase 2 subunit beta
P15529	CD46	-0.03917	0.825559	Membrane cofactor protein
P16150	SPN	-0.793534	0.00113595	Leukosialin
P16402	H1-3	0.324117	0.0155682	Histone H1.3
P18146	EGR1	-0.367471	0.00505757	Early growth response protein 1
P18827	SDC1	-0.475142	0.0789547	Syndecan-1
P19634	SLC9A1	0.295614	0.0379516	Sodium/hydrogen exchanger 1
P20774	OGN	-0.74093	0.00061489	Mimecan
P21127	CDK11B	1.00715	0.000776021	Cyclin-dependent kinase 11B
P21333	FLNA	0.534179	0.00162668	Filamin-A
P22681	CBL	0.258631	0.0381464	E3 ubiquitin-protein ligase CBL
P23470	PTPRG	0.290588	0.0559588	Receptor-type tyrosine-protein phosphatase gamma
P26196	DDX6	0.829383	0.0056064	Probable ATP-dependent RNA helicase DDX6
P26572	MGAT1	-0.0364163	0.7745	Alpha-1,3-mannosyl-glycoprotein 2-beta-N-acetylglucosaminyltransferase
P27348	YWHAQ	0.41812	0.00486677	14-3-3 protein theta
P27824	CANX	-0.226164	0.110899	Calnexin
P28331	NDUFS1	0.89879	0.00095286	NADH-ubiquinone oxidoreductase 75 kDa subunit, mitochondrial
P28908	TNFRSF8	0.364129	0.00820926	Tumor necrosis factor receptor superfamily member 8
P30533	LRPAP1	-0.411294	0.004811	Alpha-2-macroglobulin receptor-associated protein
P31431	SDC4	-0.12849	0.47688	Syndecan-4
P32942	ICAM3	0.12233	0.300923	Intercellular adhesion molecule 3
P35658	NUP214	-0.57745	0.00589247	Nuclear pore complex protein Nup214
P42167	TMPO	0.831969	0.000485931	Lamina-associated polypeptide 2, isoforms beta/gamma
P46100	ATRX	0.57996	0.0133158	Transcriptional regulator ATRX
P48382	RFX5	0.296802	0.0303884	DNA-binding protein RFX5
P48739	PITPNB	0.0132773	0.899416	Phosphatidylinositol transfer protein beta isoform
P49454	CENPF	0.413415	0.0183857	Centromere protein F
P49790	NUP153	-0.13123	0.281052	Nuclear pore complex protein Nup153
P49792	RANBP2	0.589708	0.00335482	E3 SUMO-protein ligase RanBP2
P49915	GMPS	-0.108566	0.50785	GMP synthase [glutamine-hydrolyzing]
P51610	HCFC1	-0.286585	0.0420766	Host cell factor 1
P51858	HDGF	0.386038	0.00858675	Hepatoma-derived growth factor
P52756	RBM5	0.798496	0.026383	RNA-binding protein 5
P52848	NDST1	-0.121068	0.349374	Bifunctional heparan sulfate N-deacetylase/N-sulfotransferase 1
P53701	HCCS	-0.376526	0.183639	Holocytochrome c-type synthase
P60660	MYL6	0.724964	0.0253727	Myosin light polypeptide 6
P62993	GRB2	0.620404	0.0183857	Growth factor receptor-bound protein 2
P78559	MAP1A	0.448525	0.00331437	Microtubule-associated protein 1A
P80303	NUCB2	0.49351	0.004811	Nucleobindin-2
P98095	FBLN2	-0.500663	0.002747	Fibulin-2
P98172	EFNB1	-0.83439	0.000232292	Ephrin-B1
Q04637	EIF4G1	-1.34478	0.000232292	Eukaryotic translation initiation factor 4 gamma 1
Q04726	TLE3	-0.0175117	0.88551	Transducin-like enhancer protein 3
Q08J23	NSUN2	0.71173	0.0039188	RNA cytosine C(5)-methyltransferase NSUN2
Q10469	MGAT2	-0.445111	0.0153884	Alpha-1,6-mannosyl-glycoprotein 2-beta-N-acetylglucosaminyltransferase
Q10471	GALNT2	-1.28482	1.96548e-05	Polypeptide N-acetylgalactosaminyltransferase 2
Q12830	BPTF	-0.0203764	0.850898	Nucleosome-remodeling factor subunit BPTF
Q13126	MTAP	-1.1585	0.00750442	S-methyl-5'-thioadenosine phosphorylase
Q13185	CBX3	0.624708	0.00283304	Chromobox protein homolog 3
Q13422	IKZF1	0.472477	0.021754	DNA-binding protein Ikaros
Q13427	PPIG	0.22119	0.326414	Peptidyl-prolyl cis-trans isomerase G
Q13433	SLC39A6	-0.480956	0.0368481	Zinc transporter ZIP6
Q13435	SF3B2	0.793916	0.000200675	Splicing factor 3B subunit 2
Q13438	OS9	-0.941296	0.00110387	Protein OS-9
Q13505	MTX1	0.965196	0.000232292	Metaxin-1
Q13620	CUL4B	0.0268102	0.824648	Cullin-4B
Q14157	UBAP2L	0.414892	0.0039188	Ubiquitin-associated protein 2-like
Q14444	CAPRIN1	-0.793102	0.00096264	Caprin-1
Q14651	PLS1	-0.123128	0.288824	Plastin-1
Q14676	MDC1	0.503444	0.00508533	Mediator of DNA damage checkpoint protein 1
Q14686	NCOA6	-0.438408	0.00460263	Nuclear receptor coactivator 6
Q14694	USP10	0.583273	0.00372322	Ubiquitin carboxyl-terminal hydrolase 10
Q14814	MEF2D	0.0533694	0.792302	Myocyte-specific enhancer factor 2D
Q14978	NOLC1	0.340078	0.0247446	Nucleolar and coiled-body phosphoprotein 1
Q15005	SPCS2	0.389272	0.104371	Signal peptidase complex subunit 2
Q15154	PCM1	0.383152	0.00762214	Pericentriolar material 1 protein
Q15365	PCBP1	0.322808	0.0448414	Poly(rC)-binding protein 1
Q15459	SF3A1	-0.680209	0.0217202	Splicing factor 3A subunit 1
Q15650	TRIP4	0.341138	0.025064	Activating signal cointegrator 1
Q15750	TAB1	0.708869	0.000776021	TGF-beta-activated kinase 1 and MAP3K7-binding protein 1
Q15942	ZYX	0.338669	0.0622061	Zyxin
Q16186	ADRM1	-0.549649	0.00448308	Proteasomal ubiquitin receptor ADRM1
Q16585	SGCB	-0.048355	0.757319	Beta-sarcoglycan
Q32MZ4	LRRFIP1	0.699586	0.000806887	Leucine-rich repeat flightless-interacting protein 1
Q3KQU3	MAP7D1	0.658379	0.000428889	MAP7 domain-containing protein 1
Q3T906	GNPTAB	-0.180183	0.22125	N-acetylglucosamine-1-phosphotransferase subunits alpha/beta
Q3YEC7	RABL6	0.415249	0.00388582	Rab-like protein 6
Q4KMG0	CDON	-0.328206	0.0396451	Cell adhesion molecule-related/down-regulated by oncogenes
Q5FWE3	PRRT3	0.266782	0.0431475	Proline-rich transmembrane protein 3
Q5H9R7	PPP6R3	-0.0188226	0.893958	Serine/threonine-protein phosphatase 6 regulatory subunit 3
Q5JRA6	MIA3	-0.861659	0.00158674	Transport and Golgi organization protein 1 homolog
Q5SRI9	MANEA	-1.54729	0.000159542	Glycoprotein endo-alpha-1,2-mannosidase
Q5T6F2	UBAP2	-0.88216	0.00039499	Ubiquitin-associated protein 2
Q5VT52	RPRD2	-0.311905	0.071079	Regulation of nuclear pre-mRNA domain-containing protein 2
Q68D10	SPTY2D1	0.443551	0.00820926	Protein SPT2 homolog
Q6GTX8	LAIR1	-0.386681	0.0280249	Leukocyte-associated immunoglobulin-like receptor 1
Q6NVY1	HIBCH	1.00928	0.000818718	3-hydroxyisobutyryl-CoA hydrolase, mitochondrial
Q6NXT4	SLC30A6	-0.10012	0.626704	Zinc transporter 6
Q6P2E9	EDC4	0.588756	0.00820926	Enhancer of mRNA-decapping protein 4
Q6P4E1	GOLM2	-0.0551792	0.715919	Protein GOLM2
Q6P4R8	NFRKB	0.0586453	0.676561	Nuclear factor related to kappa-B-binding protein
Q6SPF0	SAMD1	0.458744	0.00612583	Sterile alpha motif domain-containing protein 1
Q6UN15	FIP1L1	-0.465412	0.0155682	Pre-mRNA 3'-end-processing factor FIP1
Q6UWD8	C16orf54	0.334883	0.0155682	Transmembrane protein C16orf54
Q6UXB8	PI16	-1.4678	0.0955033	Peptidase inhibitor 16
Q6ZRP7	QSOX2	-0.795183	0.00279968	Sulfhydryl oxidase 2
Q6ZRS2	SRCAP	0.885271	0.0129009	Helicase SRCAP
Q7L1W4	LRRC8D	-0.14953	0.159319	Volume-regulated anion channel subunit LRRC8D
Q7Z2Z2	EFL1	-0.263937	0.230721	Elongation factor-like GTPase 1
Q7Z3D4	LYSMD3	-0.303998	0.0124319	LysM and putative peptidoglycan-binding domain-containing protein 3
Q7Z3K3	POGZ	-0.441383	0.0324184	Pogo transposable element with ZNF domain
Q7Z417	NUFIP2	-1.50974	0.0152727	FMR1-interacting protein NUFIP2
Q7Z589	EMSY	0.215652	0.317347	BRCA2-interacting transcriptional repressor EMSY
Q86U38	NOP9	0.708145	0.000485931	Nucleolar protein 9
Q86U70	LDB1	0.0542143	0.698589	LIM domain-binding protein 1
Q86UN3	RTN4RL2	-0.615652	0.00513483	Reticulon-4 receptor-like 2
Q86VY4	TSPYL5	0.617845	0.0451635	Testis-specific Y-encoded-like protein 5
Q86VZ4	LRP11	-0.519209	0.00542276	Low-density lipoprotein receptor-related protein 11
Q86YP4	GATAD2A	0.0720251	0.654795	Transcriptional repressor p66-alpha
Q8IU81	IRF2BP1	0.602421	0.00563061	Interferon regulatory factor 2-binding protein 1
Q8IUX7	AEBP1	-0.112387	0.46612	Adipocyte enhancer-binding protein 1
Q8IWV8	UBR2	0.936878	0.000236639	E3 ubiquitin-protein ligase UBR2
Q8IWZ8	SUGP1	-0.148963	0.126	SURP and G-patch domain-containing protein 1
Q8IYS0	GRAMD1C	-0.127314	0.529159	Protein Aster-C
Q8IZA0	KIAA0319L	-0.378814	0.00513483	Dyslexia-associated protein KIAA0319-like protein
Q8IZH2	XRN1	0.39599	0.026252	5'-3' exoribonuclease 1
Q8N2C7	UNC80	-0.0851136	0.439132	Protein unc-80 homolog
Q8N5C7	DTWD1	-0.122131	0.84016	tRNA-uridine aminocarboxypropyltransferase 1
Q8NBI6	XXYLT1	-0.833647	0.000236639	Xyloside xylosyltransferase 1
Q8NBJ4	GOLM1	-0.0643772	0.513447	Golgi membrane protein 1
Q8NBS9	TXNDC5	-1.47467	0.000232292	Thioredoxin domain-containing protein 5
Q8ND83	SLAIN1	0.103255	0.375587	SLAIN motif-containing protein 1
Q8NDV7	TNRC6A	-0.581258	0.000783441	Trinucleotide repeat-containing gene 6A protein
Q8NFZ4	NLGN2	-0.0555191	0.74223	Neuroligin-2
Q8WU39	MZB1	-0.0241463	0.840073	Marginal zone B- and B1-cell-specific protein
Q8WW12	PCNP	0.807521	0.00175085	PEST proteolytic signal-containing nuclear protein
Q8WXI9	GATAD2B	0.023009	0.890495	Transcriptional repressor p66-beta
Q8WYJ6	SEPTIN1	0.71348	0.00372322	Septin-1
Q92598	HSPH1	-0.188141	0.075829	Heat shock protein 105 kDa
Q92610	ZNF592	0.57449	0.00432946	Zinc finger protein 592
Q92611	EDEM1	-0.943128	0.00219234	ER degradation-enhancing alpha-mannosidase-like protein 1
Q92841	DDX17	0.315607	0.0111468	Probable ATP-dependent RNA helicase DDX17
Q92854	SEMA4D	-0.487898	0.00493314	Semaphorin-4D
Q969P0	IGSF8	-2.25475	3.61092e-06	Immunoglobulin superfamily member 8
Q969Z4	RELT	-0.053207	0.645112	Tumor necrosis factor receptor superfamily member 19L
Q96DB9	FXYD5	-0.127135	0.381298	FXYD domain-containing ion transport regulator 5
Q96G46	DUS3L	0.667408	0.00096264	tRNA-dihydrouridine(47) synthase [NAD(P)(+)]-like
Q96GD4	AURKB	-0.447438	0.040564	Aurora kinase B
Q96IU2	ZBED3	0.882589	0.000236639	Zinc finger BED domain-containing protein 3
Q96J42	TXNDC15	-1.20573	5.74929e-05	Thioredoxin domain-containing protein 15
Q96JM7	L3MBTL3	0.587167	0.00331437	Lethal(3)malignant brain tumor-like protein 3
Q96JP5	ZFP91	-0.0357738	0.742518	E3 ubiquitin-protein ligase ZFP91
Q96K76	USP47	0.347369	0.0244152	Ubiquitin carboxyl-terminal hydrolase 47
Q96KR1	ZFR	-0.496221	0.00394968	Zinc finger RNA-binding protein
Q96L58	B3GALT6	-0.836971	0.00165535	Beta-1,3-galactosyltransferase 6
Q96L91	EP400	0.914641	0.000165437	E1A-binding protein p400
Q96LT7	C9orf72	0.970808	0.000232292	Guanine nucleotide exchange factor C9orf72
Q96N06	SPATA33	-0.531778	0.0655527	Spermatogenesis-associated protein 33
Q96PD2	DCBLD2	0.396101	0.0112825	Discoidin, CUB and LCCL domain-containing protein 2
Q96QE3	ATAD5	0.459287	0.00522762	ATPase family AAA domain-containing protein 5
Q96RK0	CIC	-0.886219	0.000857549	Protein capicua homolog
Q96RQ1	ERGIC2	-0.0694359	0.629856	Endoplasmic reticulum-Golgi intermediate compartment protein 2
Q96RS6	NUDCD1	0.665968	0.00522808	NudC domain-containing protein 1
Q96T58	SPEN	0.078812	0.523138	Msx2-interacting protein
Q99439	CNN2	1.1594	0.0229209	Calponin-2
Q99674	CGREF1	-0.0664989	0.742518	Cell growth regulator with EF hand domain protein 1
Q99808	SLC29A1	-1.78111	3.61092e-06	Equilibrative nucleoside transporter 1
Q99856	ARID3A	0.447932	0.0152795	AT-rich interactive domain-containing protein 3A
Q9BQG0	MYBBP1A	0.502008	0.0749061	Myb-binding protein 1A
Q9BRN9	TM2D3	-0.272678	0.028708	TM2 domain-containing protein 3
Q9BS26	ERP44	-0.318871	0.0447603	Endoplasmic reticulum resident protein 44
Q9BSD7	NTPCR	0.812292	0.00603473	Cancer-related nucleoside-triphosphatase
Q9BVT8	TMUB1	-0.102064	0.378487	Transmembrane and ubiquitin-like domain-containing protein 1
Q9BW85	YJU2	0.503842	0.011589	Splicing factor YJU2
Q9BY44	EIF2A	0.575654	0.00372322	Eukaryotic translation initiation factor 2A
Q9BYJ9	YTHDF1	-0.111762	0.338019	YTH domain-containing family protein 1
Q9BZL6	PRKD2	0.65139	0.00213896	Serine/threonine-protein kinase D2
Q9C0K0	BCL11B	0.69655	0.000753119	B-cell lymphoma/leukemia 11B
Q9GZM5	YIPF3	0.832931	0.000232292	Protein YIPF3
Q9H1B5	XYLT2	-0.492879	0.00287319	Xylosyltransferase 2
Q9H1U4	MEGF9	-0.28171	0.059234	Multiple epidermal growth factor-like domains protein 9
Q9H4A3	WNK1	0.0582426	0.566151	Serine/threonine-protein kinase WNK1
Q9H4I2	ZHX3	0.435836	0.00622268	Zinc fingers and homeoboxes protein 3
Q9HAV4	XPO5	0.584068	0.00350328	Exportin-5
Q9HB09	BCL2L12	0.0550845	0.66061	Bcl-2-like protein 12
Q9HBR0	SLC38A10	0.1229	0.284822	Solute carrier family 38 member 10
Q9HC07	TMEM165	-1.11123	0.000877145	Putative divalent cation/proton antiporter TMEM165
Q9HCU0	CD248	-0.379962	0.036481	Endosialin
Q9NPR9	GPR108	-0.925227	0.000540937	Protein GPR108
Q9NUQ3	TXLNG	0.338778	0.0253727	Gamma-taxilin
Q9NV96	TMEM30A	0.89202	0.00223512	Cell cycle control protein 50A
Q9NVI1	FANCI	0.958564	0.000485931	Fanconi anemia group I protein
Q9NX24	NHP2	0.193201	0.183639	H/ACA ribonucleoprotein complex subunit 2
Q9NYJ8	TAB2	-0.204571	0.128433	TGF-beta-activated kinase 1 and MAP3K7-binding protein 2
Q9NZ63	C9orf78	0.42577	0.00448308	Splicing factor C9orf78
Q9UBV2	SEL1L	-2.67369	0.000165437	Protein sel-1 homolog 1
Q9UBV7	B4GALT7	0.319229	0.100085	Beta-1,4-galactosyltransferase 7
Q9UGP8	SEC63	0.934341	0.000165437	Translocation protein SEC63 homolog
Q9UH62	ARMCX3	0.50848	0.0152361	Armadillo repeat-containing X-linked protein 3
Q9UHD9	UBQLN2	-1.38044	0.00331437	Ubiquilin-2
Q9UIQ6	LNPEP	0.544626	0.00480156	Leucyl-cystinyl aminopeptidase
Q9UKM7	MAN1B1	-0.499085	0.00176017	Endoplasmic reticulum mannosyl-oligosaccharide 1,2-alpha-mannosidase
Q9UKV3	ACIN1	0.476529	0.0540466	Apoptotic chromatin condensation inducer in the nucleus
Q9ULF5	SLC39A10	-0.941376	0.000232292	Zinc transporter ZIP10
Q9ULM3	YEATS2	0.313435	0.0658284	YEATS domain-containing protein 2
Q9UQ35	SRRM2	2.22599	3.61092e-06	Serine/arginine repetitive matrix protein 2
Q9Y240	CLEC11A	-0.0715558	0.609373	C-type lectin domain family 11 member A
Q9Y520	PRRC2C	-0.0363551	0.757319	Protein PRRC2C
Q9Y5M8	SRPRB	0.420479	0.389553	Signal recognition particle receptor subunit beta
Q9Y5X2	SNX8	0.0357213	0.7745	Sorting nexin-8
Q9Y5Z0	BACE2	-0.36336	0.00915171	Beta-secretase 2
Q9Y6A5	TACC3	0.263277	0.0244152	Transforming acidic coiled-coil-containing protein 3
