# Supplementary material for: Systematic Quantification of Protein O‑GlcNAcylation Reveals Common and Cell-Type-Specific Responses to N‑Glycosylation Inhibition in Human Cells
Source: Anal Chem. 2026 May 19;98(21):15689–99. doi: 10.1021/acs.analchem.6c00972 (PMC13234820; doi:10.1021/acs.analchem.6c00972)
Supplement: Supplementary file 10 [file ac6c00972_si_010.xlsx]

## Sheet: Sheet1
Table S9A. Identification of O-GalNAcylation sites in HEK293T cells
UniProt Accession	Gene Symbol	Site	Site Position	O-Pair Localization Level	Peptide	Obs. m/z	Precursor Charge	Hyperscore	Delta Mass	Total Glycan Composition	Glycosite Position in Peptide	Protein Annotation
A1X283	SH3PXD2B	T652	652	Level1	TEPPQGEDQVDICNLR	867.443	3	20.554	2.0135	HexNAt(1)GAO_Methoxylamine(1)TMT6plex(1) % 555.2968	1	SH3 and PX domain-containing protein 2B
A6NDG6	PGP	S295	295	Level1	NNQESDCVSK	713.375	3	13.549	1.021	HexNAt(1)GAO_Methoxylamine(1)TMT6plex(1) % 555.2968	5	Glycerol-3-phosphate phosphatase
O00268	TAF4	S528	528	Level1	QVSQAQTTVQPSATLQR	876.813	3	20.837	0.9983	HexNAt(1)GAO_Methoxylamine(1)TMT6plex(1) % 555.2968	3	Transcription initiation factor TFIID subunit 4
O00268	TAF4	S528	528	Level1	QVSQAQTTVQPSATLQR	876.481	3	14.641	-0.0012	HexNAt(1)GAO_Methoxylamine(1)TMT6plex(1) % 555.2968	3	Transcription initiation factor TFIID subunit 4
O00268	TAF4	S528	528	Level1	QVSQAQTTVQPSATLQR	876.48	3	16.672	-0.0007	HexNAt(1)GAO_Methoxylamine(1)TMT6plex(1) % 555.2968	3	Transcription initiation factor TFIID subunit 4
O00268	TAF4	S528	528	Level1	QVSQAQTTVQPSATLQR	876.48	3	19.756	-0.0007	HexNAt(1)GAO_Methoxylamine(1)TMT6plex(1) % 555.2968	3	Transcription initiation factor TFIID subunit 4
O00268	TAF4	S528	528	Level1	QVSQAQTTVQPSATLQR	876.478	3	54.29	-0.0031	HexNAt(1)GAO_Methoxylamine(1)TMT6plex(1) % 555.2968	3	Transcription initiation factor TFIID subunit 4
O00268	TAF4	S528	528	Level1	QVSQAQTTVQPSATLQR	876.481	3	31.725	-0.0029	HexNAt(1)GAO_Methoxylamine(1)TMT6plex(1) % 555.2968	3	Transcription initiation factor TFIID subunit 4
O00268	TAF4	S528	528	Level1	QVSQAQTTVQPSATLQR	876.816	3	20.392	1.0013	HexNAt(1)GAO_Methoxylamine(1)TMT6plex(1) % 555.2968	3	Transcription initiation factor TFIID subunit 4
O00268	TAF4	S528	528	Level1	QVSQAQTTVQPSATLQR	876.479	3	48.785	-0.0014	HexNAt(1)GAO_Methoxylamine(1)TMT6plex(1) % 555.2968	3	Transcription initiation factor TFIID subunit 4
O00268	TAF4	S528	528	Level1	QVSQAQTTVQPSATLQR	876.479	3	18.053	-0.0031	HexNAt(1)GAO_Methoxylamine(1)TMT6plex(1) % 555.2968	3	Transcription initiation factor TFIID subunit 4
O00268	TAF4	S528	528	Level1	QVSQAQTTVQPSATLQR	876.814	3	20.583	1.0015	HexNAt(1)GAO_Methoxylamine(1)TMT6plex(1) % 555.2968	3	Transcription initiation factor TFIID subunit 4
O00268	TAF4	T539	539	Level1	QVSQAQTTVQPSATLQR	876.479	3	26.949	-0.0031	HexNAt(1)GAO_Methoxylamine(1)TMT6plex(1) % 555.2968	14	Transcription initiation factor TFIID subunit 4
O00273	DFFA	T167	167	Level1	QSCATVQR	560.306	3	17.969	2.0103	HexNAt(1)GAO_Methoxylamine(1)TMT6plex(1) % 555.2968	5	DNA fragmentation factor subunit alpha
O00410	IPO5	Y688	688	Level1	STACQMLVCYAK	821.422	3	13.484	0.9881	HexNAt(1)GAO_Methoxylamine(1)TMT6plex(1) % 555.2968	10	Importin-5
O00410	IPO5	Y688	688	Level1	STACQMLVCYAK	821.418	3	14.104	0.9925	HexNAt(1)GAO_Methoxylamine(1)TMT6plex(1) % 555.2968	10	Importin-5
O14654	IRS4	S535	535	Level1	GGQGSNGQGSGGNQCSR	779.035	3	16.218	-0.0094	HexNAt(1)GAO_Methoxylamine(1)TMT6plex(1) % 555.2968	5	Insulin receptor substrate 4
O14654	IRS4	S540	540	Level1	GGQGSNGQGSGGNQCSR	798.37	3	18.384	0.97	HexNAt(1)GAO_Methoxylamine(1)TMT6plex(1) % 555.2968	10	Insulin receptor substrate 4
O14980	XPO1	S1055	1055	Level1b	QMSVPGIFNPHEIPEEMCD	1016.15	3	15.97	0.0027	HexNAt(1)GAO_Methoxylamine(1)TMT6plex(1) % 555.2968	3	Exportin-1
O14980	XPO1	S1055	1055	Level1	QMSVPGIFNPHEIPEEMCD	1016.15	3	14.938	0.0027	HexNAt(1)GAO_Methoxylamine(1)TMT6plex(1) % 555.2968	3	Exportin-1
O14980	XPO1	S1055	1055	Level1	QMSVPGIFNPHEIPEEMCD	1016.14	3	22.042	0.002	HexNAt(1)GAO_Methoxylamine(1)TMT6plex(1) % 555.2968	3	Exportin-1
O15446	POLR1G	T159	159	Level1	FCAFGGNPPVTGPR	736.058	3	14.608	2.0154	HexNAt(1)GAO_Methoxylamine(1)TMT6plex(1) % 555.2968	11	DNA-directed RNA polymerase I subunit RPA34
O43175	PHGDH	S14	14	Level1	VLISDSLDPCCR	740.387	3	19.391	0.0132	HexNAt(1)GAO_Methoxylamine(1)TMT6plex(1) % 555.2968	6	D-3-phosphoglycerate dehydrogenase
O43432	EIF4G3	S463	463	Level1	TCLSEDAK	628.014	3	13.722	2.0144	HexNAt(1)GAO_Methoxylamine(1)TMT6plex(1) % 555.2968	4	Eukaryotic translation initiation factor 4 gamma 3
O43719	HTATSF1	S467	467	Level1b	EAEEGCPEKESEEGCPK	802.649	4	17.635	-0.0132	HexNAt(1)GAO_Methoxylamine(1)TMT6plex(1) % 555.2968	11	17S U2 SnRNP complex component HTATSF1
O43719	HTATSF1	S467	467	Level1	ESSPEKEAEEGCPEKESEEGCPK	819.61	5	20.114	-0.0124	HexNAt(1)GAO_Methoxylamine(1)TMT6plex(1) % 555.2968	17	17S U2 SnRNP complex component HTATSF1
O43719	HTATSF1	S467	467	Level1b	ESEEGCPK	650.335	3	12.426	-0.0096	HexNAt(1)GAO_Methoxylamine(1)TMT6plex(1) % 555.2968	2	17S U2 SnRNP complex component HTATSF1
O60502	OGA	S405	405	Level1b	QVAHSGAK	604.354	3	25.975	-0.0019	HexNAt(1)GAO_Methoxylamine(1)TMT6plex(1) % 555.2968	5	Protein O-GlcNAcase
O60502	OGA	S405	405	Level1b	QVAHSGAK	604.355	3	17.858	-0.0009	HexNAt(1)GAO_Methoxylamine(1)TMT6plex(1) % 555.2968	5	Protein O-GlcNAcase
O75179	ANKRD17	T2001	2001	Level1b	QLFVTVVK	649.737	3	27.632	0.0033	HexNAt(1)GAO_Methoxylamine(1)TMT6plex(1) % 555.2968	5	Ankyrin repeat domain-containing protein 17
O75534	CSDE1	Y461	461	Level1b	EAEDGIIAYDDCGVK	890.11	3	17.423	-0.0161	HexNAt(1)GAO_Methoxylamine(1)TMT6plex(1) % 555.2968	9	Cold shock domain-containing protein E1
O75534	CSDE1	Y461	461	Level1b	EAEDGIIAYDDCGVK	890.119	3	23.776	-0.0146	HexNAt(1)GAO_Methoxylamine(1)TMT6plex(1) % 555.2968	9	Cold shock domain-containing protein E1
O75534	CSDE1	Y461	461	Level1b	EAEDGIIAYDDCGVK	667.839	4	20.144	-0.0139	HexNAt(1)GAO_Methoxylamine(1)TMT6plex(1) % 555.2968	9	Cold shock domain-containing protein E1
O94805	ACTL6B	Y27	27	Level1b	AGYAGEDCPK	694.692	3	10.623	0.9916	HexNAt(1)GAO_Methoxylamine(1)TMT6plex(1) % 555.2968	3	Actin-like protein 6B
O95428	PAPLN	S1221	1221	Level1	VVSPAPTAQPR	636.366	3	13.384	-0.0039	HexNAt(1)GAO_Methoxylamine(1)TMT6plex(1) % 555.2968	3	Papilin
O95671	ASMTL	T269	269	Level1b	AEAGEAGQATAEAECHR	636.304	4	15.278	-0.0136	HexNAt(1)GAO_Methoxylamine(1)TMT6plex(1) % 555.2968	10	Probable bifunctional dTTP/UTP pyrophosphatase/methyltransferase protein
O95671	ASMTL	T269	269	Level1b	AEAGEAGQATAEAECHR	636.303	4	15.162	-0.0124	HexNAt(1)GAO_Methoxylamine(1)TMT6plex(1) % 555.2968	10	Probable bifunctional dTTP/UTP pyrophosphatase/methyltransferase protein
O95671	ASMTL	T269	269	Level1b	AEAGEAGQATAEAECHR	636.302	4	18.216	-0.0102	HexNAt(1)GAO_Methoxylamine(1)TMT6plex(1) % 555.2968	10	Probable bifunctional dTTP/UTP pyrophosphatase/methyltransferase protein
O95671	ASMTL	T269	269	Level1b	AEAGEAGQATAEAECHR	636.307	4	17.475	-0.0117	HexNAt(1)GAO_Methoxylamine(1)TMT6plex(1) % 555.2968	10	Probable bifunctional dTTP/UTP pyrophosphatase/methyltransferase protein
O95671	ASMTL	T269	269	Level1b	AEAGEAGQATAEAECHR	636.305	4	16.773	-0.0092	HexNAt(1)GAO_Methoxylamine(1)TMT6plex(1) % 555.2968	10	Probable bifunctional dTTP/UTP pyrophosphatase/methyltransferase protein
O95671	ASMTL	T269	269	Level1b	AEAGEAGQATAEAECHR	848.071	3	16.496	-0.0163	HexNAt(1)GAO_Methoxylamine(1)TMT6plex(1) % 555.2968	10	Probable bifunctional dTTP/UTP pyrophosphatase/methyltransferase protein
O95671	ASMTL	T269	269	Level1b	AEAGEAGQATAEAECHR	636.309	4	16.161	0.0413	HexNAt(1)GAO_Methoxylamine(1)TMT6plex(1) % 555.2968	10	Probable bifunctional dTTP/UTP pyrophosphatase/methyltransferase protein
O95671	ASMTL	T269	269	Level1b	AEAGEAGQATAEAECHR	636.317	4	17.513	0.0132	HexNAt(1)GAO_Methoxylamine(1)TMT6plex(1) % 555.2968	10	Probable bifunctional dTTP/UTP pyrophosphatase/methyltransferase protein
O95757	HSPA4L	S414	414	Level1	TSFEDGSGECEVFCK	692.081	4	30.8	-0.01	HexNAt(1)GAO_Methoxylamine(1)TMT6plex(1) % 555.2968	7	Heat shock 70 kDa protein 4L
O95817	BAG3	S191	191	Level1	SQSPAASDCSSSSSSASLPSSGR	977.136	3	45.581	1.991	HexNAt(1)GAO_Methoxylamine(1)TMT6plex(1) % 555.2968	21	BAG family molecular chaperone regulator 3
O95817	BAG3	S191	191	Level1	SQSPAASDCSSSSSSASLPSSGR	977.135	3	47.828	1.9929	HexNAt(1)GAO_Methoxylamine(1)TMT6plex(1) % 555.2968	21	BAG family molecular chaperone regulator 3
O95861	BPNT1	T44	44	Level1	TCATDLQTK	666.042	3	13.363	2.0144	HexNAt(1)GAO_Methoxylamine(1)TMT6plex(1) % 555.2968	4	3'(2'),5'-bisphosphate nucleotidase 1
P04080	CSTB	S7	7	Level1	MMCGAPSATQPATAETQHIADQVR	1053.49	3	21.504	-0.0104	HexNAt(1)GAO_Methoxylamine(1) % 326.1339	7	Cystatin-B
P04080	CSTB	S7	7	Level1	MMCGAPSATQPATAETQHIADQVR	1053.82	3	43.069	0.9915	HexNAt(1)GAO_Methoxylamine(1) % 326.1339	7	Cystatin-B
P04080	CSTB	S7	7	Level1	MMCGAPSATQPATAETQHIADQVR	1053.49	3	44.126	-0.0082	HexNAt(1)GAO_Methoxylamine(1) % 326.1339	7	Cystatin-B
P04080	CSTB	S7	7	Level1	MMCGAPSATQPATAETQHIADQVR	1054.16	3	30.758	2.0069	HexNAt(1)GAO_Methoxylamine(1) % 326.1339	7	Cystatin-B
P05388	RPLP0	T122	122	Level1	AGAIAPCEVTVPAQNTGLGPEK	1065.58	3	20.804	0.992	HexNAt(1)GAO_Methoxylamine(1)TMT6plex(1) % 555.2968	10	Large ribosomal subunit protein uL10
P07099	EPHX1	Y283	283	Level1b	DVELLYPVK	697.762	3	12.342	2.044	HexNAt(1)GAO_Methoxylamine(1)TMT6plex(1) % 555.2968	6	Epoxide hydrolase 1
P0CG13	CHTF8	T77	77	Level1b	HTPGDQDCDELGR	571.773	4	14.195	-0.011	HexNAt(1)GAO_Methoxylamine(1)TMT6plex(1) % 555.2968	2	Chromosome transmission fidelity protein 8 homolog
P11171	EPB41	S180	180	Level1	EGEGLEECSK	717.701	3	14.486	-0.0114	HexNAt(1)GAO_Methoxylamine(1)TMT6plex(1) % 555.2968	9	Protein 4.1
P11274	BCR	Y1089	1089	Level1	RGMEEVGIYR	671.36	3	10.694	2.0076	HexNAt(1)GAO_Methoxylamine(1)TMT6plex(1) % 555.2968	9	Breakpoint cluster region protein
P13611	VCAN	S2473	2473	Level1b	HPEVPSAK	470.274	4	13.975	-0.0008	HexNAt(1)GAO_Methoxylamine(1)TMT6plex(1) % 555.2968	6	Versican core protein
P14209	CD99	T41	41	Level1b	KPTAIPK	500.072	4	16.224	0	HexNAt(1)GAO_Methoxylamine(1)TMT6plex(1) % 555.2968	3	CD99 antigen
P21333	FLNA	S2558	2558	Level1	ATCAPQHGAPGPGPADASK	687.868	4	20.916	2.0198	HexNAt(1)GAO_Methoxylamine(1)TMT6plex(1) % 555.2968	18	Filamin-A
P21333	FLNA	S2558	2558	Level1b	ATCAPQHGAPGPGPADASK	687.868	4	21.398	2.0149	HexNAt(1)GAO_Methoxylamine(1)TMT6plex(1) % 555.2968	18	Filamin-A
P21333	FLNA	S2558	2558	Level1	ATCAPQHGAPGPGPADASK	687.867	4	24.018	2.0166	HexNAt(1)GAO_Methoxylamine(1)TMT6plex(1) % 555.2968	18	Filamin-A
P23528	CFL1	Y140	140	Level1b	HELQANCYEEVK	768.713	3	21.149	-0.0148	HexNAt(1)GAO_Methoxylamine(1) % 326.1339	8	Cofilin-1
P23528	CFL1	Y140	140	Level1b	HELQANCYEEVK	769.051	3	16.495	0.9896	HexNAt(1)GAO_Methoxylamine(1) % 326.1339	8	Cofilin-1
P26196	DDX6	Y101	101	Level1b	GNEFEDYCLK	763.388	3	16.8	-0.0107	HexNAt(1)GAO_Methoxylamine(1)TMT6plex(1) % 555.2968	7	Probable ATP-dependent RNA helicase DDX6
P26572	MGAT1	T88	88	Level1	VPTAAPPAQPR	630.363	3	16.292	0.0009	HexNAt(1)GAO_Methoxylamine(1)TMT6plex(1) % 555.2968	3	Alpha-1,3-mannosyl-glycoprotein 2-beta-N-acetylglucosaminyltransferase
P27348	YWHAQ	Y128	128	Level1b	YLAEVACGDDR	685.007	3	13.592	-0.0095	HexNAt(1)GAO_Methoxylamine(1)TMT6plex(1) % 555.2968	1	14-3-3 protein theta
P27348	YWHAQ	Y128	128	Level1b	YLAEVACGDDR	685.007	3	14.136	-0.0112	HexNAt(1)GAO_Methoxylamine(1)TMT6plex(1) % 555.2968	1	14-3-3 protein theta
P27348	YWHAQ	Y128	128	Level1b	YLAEVACGDDR	685.008	3	13.911	-0.01	HexNAt(1)GAO_Methoxylamine(1)TMT6plex(1) % 555.2968	1	14-3-3 protein theta
P27348	YWHAQ	Y128	128	Level1b	YLAEVACGDDR	685.008	3	14.248	-0.0105	HexNAt(1)GAO_Methoxylamine(1)TMT6plex(1) % 555.2968	1	14-3-3 protein theta
P27348	YWHAQ	Y128	128	Level1b	YLAEVACGDDR	685.005	3	12.975	-0.0112	HexNAt(1)GAO_Methoxylamine(1)TMT6plex(1) % 555.2968	1	14-3-3 protein theta
P27348	YWHAQ	Y128	128	Level1b	YLAEVACGDDR	685.006	3	13.92	-0.0107	HexNAt(1)GAO_Methoxylamine(1)TMT6plex(1) % 555.2968	1	14-3-3 protein theta
P28331	NDUFS1	S725	725	Level1	AVTEGAQAVEEPSIC	782.393	3	20.931	-0.0229	HexNAt(1)GAO_Methoxylamine(1)TMT6plex(1) % 555.2968	13	NADH-ubiquinone oxidoreductase 75 kDa subunit, mitochondrial
P30041	PRDX6	Y89	89	Level1	DINAYNCEEPTEK	866.426	3	18.053	0.9727	HexNAt(1)GAO_Methoxylamine(1)TMT6plex(1) % 555.2968	5	Peroxiredoxin-6
P30825	SLC7A1	T620	620	Level1	TPDGNLDQCK	721.047	3	13.266	-0.0022	HexNAt(1)GAO_Methoxylamine(1)TMT6plex(1) % 555.2968	1	High affinity cationic amino acid transporter 1
P31948	STIP1	Y236	236	Level1b	ELGNDAYK	642.372	3	11.116	2.0421	HexNAt(1)GAO_Methoxylamine(1)TMT6plex(1) % 555.2968	7	Stress-induced-phosphoprotein 1
P34932	HSPA4	S40	40	Level1	CTPACISFGPK	732.734	3	16.505	2.0159	HexNAt(1)GAO_Methoxylamine(1)TMT6plex(1) % 555.2968	7	Heat shock 70 kDa protein 4
P34932	HSPA4	S415	415	Level1	WNSPAEEGSSDCEVFSK	981.488	3	19.132	0.0054	HexNAt(1)GAO_Methoxylamine(1)TMT6plex(1) % 555.2968	10	Heat shock 70 kDa protein 4
P35580	MYH10	T1231	1231	Level1b	QGLETDNKELACEVK	744.908	4	16.64	-0.0102	HexNAt(1)GAO_Methoxylamine(1)TMT6plex(1) % 555.2968	5	Myosin-10
P38432	COIL	T122	122	Level1	AFQLEEGEETEPDCK	932.794	3	15.343	0.9915	HexNAt(1)GAO_Methoxylamine(1)TMT6plex(1) % 555.2968	10	Coilin
P38432	COIL	T172	172	Level1	ATCGTVGDDNEEAK	809.077	3	29.6	2.0117	HexNAt(1)GAO_Methoxylamine(1)TMT6plex(1) % 555.2968	5	Coilin
P40227	CCT6A	T120	120	Level1b	IITEGFEAAK	698.752	3	17.714	2.041	HexNAt(1)GAO_Methoxylamine(1)TMT6plex(1) % 555.2968	3	T-complex protein 1 subunit zeta
P40227	CCT6A	T120	120	Level1b	IITEGFEAAK	698.752	3	14.206	2.0381	HexNAt(1)GAO_Methoxylamine(1)TMT6plex(1) % 555.2968	3	T-complex protein 1 subunit zeta
P42356	PI4KA	S1826	1826	Level1	SDSEDECSTQEADGQK	934.098	3	19.792	0.9881	HexNAt(1)GAO_Methoxylamine(1)TMT6plex(1) % 555.2968	1	Phosphatidylinositol 4-kinase alpha
P42356	PI4KA	S1833	1833	Level1	SDSEDECSTQEADGQK	934.099	3	36.17	0.9903	HexNAt(1)GAO_Methoxylamine(1)TMT6plex(1) % 555.2968	8	Phosphatidylinositol 4-kinase alpha
P43304	GPD2	Y544	544	Level1	EYACTAVDMISRR	767.043	3	14.108	-0.0448	HexNAt(1)GAO_Methoxylamine(1)TMT6plex(1) % 555.2968	2	Glycerol-3-phosphate dehydrogenase, mitochondrial
P49257	LMAN1	T276	276	Level1b	EPPTPDK	599.674	3	14.947	0.0005	HexNAt(1)GAO_Methoxylamine(1)TMT6plex(1) % 555.2968	4	Protein ERGIC-53
P49790	NUP153	S67	67	Level1	NEDVCSCSTDTSEVPR	880.736	3	13.13	-0.0161	HexNAt(1)GAO_Methoxylamine(1)TMT6plex(1) % 555.2968	6	Nuclear pore complex protein Nup153
P49790	NUP153	T632	632	Level1	IDSVAAQPTATSPVVYTR	887.484	3	17.856	-0.0007	HexNAt(1)GAO_Methoxylamine(1)TMT6plex(1) % 555.2968	11	Nuclear pore complex protein Nup153
P49792	RANBP2	T1186	1186	Level1b	TGEEDEEEFFCNR	816.366	3	13.599	0.9925	HexNAt(1)GAO_Methoxylamine(1)TMT6plex(1) % 555.2968	1	E3 SUMO-protein ligase RanBP2
P49792	RANBP2	T1186	1186	Level1b	TGEEDEEEFFCNR	816.034	3	15.54	-0.0112	HexNAt(1)GAO_Methoxylamine(1)TMT6plex(1) % 555.2968	1	E3 SUMO-protein ligase RanBP2
P49792	RANBP2	T1186	1186	Level1b	TGEEDEEEFFCNR	816.033	3	20.073	-0.0107	HexNAt(1)GAO_Methoxylamine(1)TMT6plex(1) % 555.2968	1	E3 SUMO-protein ligase RanBP2
P49792	RANBP2	T1186	1186	Level1b	TGEEDEEEFFCNR	816.034	3	15.929	-0.0112	HexNAt(1)GAO_Methoxylamine(1)TMT6plex(1) % 555.2968	1	E3 SUMO-protein ligase RanBP2
P49792	RANBP2	T1186	1186	Level1b	TGEEDEEEFFCNR	816.035	3	15.237	-0.0107	HexNAt(1)GAO_Methoxylamine(1)TMT6plex(1) % 555.2968	1	E3 SUMO-protein ligase RanBP2
P49792	RANBP2	T1186	1186	Level1b	TGEEDEEEFFCNR	816.034	3	19.355	-0.0114	HexNAt(1)GAO_Methoxylamine(1)TMT6plex(1) % 555.2968	1	E3 SUMO-protein ligase RanBP2
P49915	GMPS	Y454	454	Level1b	VICAEEPYICK	799.092	3	13.381	-0.0078	HexNAt(1)GAO_Methoxylamine(1)TMT6plex(1) % 555.2968	8	GMP synthase [glutamine-hydrolyzing]
P49915	GMPS	T516	516	Level1b	TVGVQGDCR	592.642	3	14.853	-0.0118	HexNAt(1)GAO_Methoxylamine(1)TMT6plex(1) % 555.2968	1	GMP synthase [glutamine-hydrolyzing]
P49915	GMPS	T516	516	Level1b	TVGVQGDCR	592.642	3	12.615	-0.01	HexNAt(1)GAO_Methoxylamine(1)TMT6plex(1) % 555.2968	1	GMP synthase [glutamine-hydrolyzing]
P49915	GMPS	T516	516	Level1b	TVGVQGDCR	592.641	3	14.371	-0.0111	HexNAt(1)GAO_Methoxylamine(1)TMT6plex(1) % 555.2968	1	GMP synthase [glutamine-hydrolyzing]
P51610	HCFC1	T490	490	Level1	VTGPQATTGTPLVTMRPASQAGK	825.46	4	17.755	-0.0034	HexNAt(1)GAO_Methoxylamine(1)TMT6plex(1) % 555.2968	2	Host cell factor 1
P51610	HCFC1	T490	490	Level1	VTGPQATTGTPLVTMR	734.721	3	24.179	0.9846	HexNAt(1)GAO_Methoxylamine(1) % 326.1339	2	Host cell factor 1
P51858	HDGF	S107	107	Level1b	KSCVEEPEPEPEAAEGDGDK	854.681	4	17.796	-0.0097	HexNAt(1)GAO_Methoxylamine(1)TMT6plex(1) % 555.2968	2	Hepatoma-derived growth factor
P51858	HDGF	S107	107	Level1b	KSCVEEPEPEPEAAEGDGDK	854.681	4	18.638	-0.0095	HexNAt(1)GAO_Methoxylamine(1)TMT6plex(1) % 555.2968	2	Hepatoma-derived growth factor
P52824	DGKQ	S755	755	Level1	IVQMSNYCGIGIDAELSLDFHQAREEEPGK	885.042	5	15.091	0.9619	HexNAt(1)GAO_Methoxylamine(1)TMT6plex(1) % 555.2968	17	Diacylglycerol kinase theta
P53384	NUBP1	S13	13	Level1b	MEEVPHDCPGADSAQAGR	828.705	3	15.645	1.9959	HexNAt(1)GAO_Methoxylamine(1) % 326.1339	13	Cytosolic Fe-S cluster assembly factor NUBP1
P53701	HCCS	T45	45	Level1	GCPVNTEPSGPTCEK	864.442	3	20.071	2.0139	HexNAt(1)GAO_Methoxylamine(1)TMT6plex(1) % 555.2968	12	Holocytochrome c-type synthase
P53701	HCCS	T45	45	Level1	GCPVNTEPSGPTCEK	864.442	3	13.336	2.0137	HexNAt(1)GAO_Methoxylamine(1)TMT6plex(1) % 555.2968	12	Holocytochrome c-type synthase
P53701	HCCS	T45	45	Level1	GCPVNTEPSGPTCEK	882.774	3	19.586	-0.0132	HexNAt(1)GAO_Methoxylamine(1)TMT6plex(1) % 555.2968	12	Holocytochrome c-type synthase
P53701	HCCS	T45	45	Level1	GCPVNTEPSGPTCEK	883.109	3	16.23	0.9883	HexNAt(1)GAO_Methoxylamine(1)TMT6plex(1) % 555.2968	12	Holocytochrome c-type synthase
P53701	HCCS	T45	45	Level1	GCPVNTEPSGPTCEK	882.775	3	13.767	-0.0134	HexNAt(1)GAO_Methoxylamine(1)TMT6plex(1) % 555.2968	12	Holocytochrome c-type synthase
P57789	KCNK10	S415	415	Level1	ASSQESINNR	631.325	3	11.441	1.982	HexNAt(1)GAO_Methoxylamine(1)TMT6plex(1) % 555.2968	6	Potassium channel subfamily K member 10
P60660	MYL6	T5	5	Level1	CDFTEDQTAEFK	759.026	3	25.336	-0.0126	HexNAt(1)GAO_Methoxylamine(1) % 326.1339	4	Myosin light polypeptide 6
P60660	MYL6	T5	5	Level1	CDFTEDQTAEFK	759.026	3	36.597	-0.0126	HexNAt(1)GAO_Methoxylamine(1) % 326.1339	4	Myosin light polypeptide 6
P60660	MYL6	T5	5	Level1	CDFTEDQTAEFK	759.358	3	24.499	0.9898	HexNAt(1)GAO_Methoxylamine(1) % 326.1339	4	Myosin light polypeptide 6
P60660	MYL6	T5	5	Level1	CDFTEDQTAEFK	759.025	3	26.348	-0.0107	HexNAt(1)GAO_Methoxylamine(1) % 326.1339	4	Myosin light polypeptide 6
P61289	PSME3	T99	99	Level1b	RLDECEEAFQGTK	649.838	4	15.931	-0.0124	HexNAt(1)GAO_Methoxylamine(1)TMT6plex(1) % 555.2968	12	Proteasome activator complex subunit 3
P78346	RPP30	S261	261	Level1	PSEGDEDCLPASK	807.079	3	23.718	1.0015	HexNAt(1)GAO_Methoxylamine(1)TMT6plex(1) % 555.2968	12	Ribonuclease P protein subunit p30
P80303	NUCB2	S42	42	Level1b	VQNIHPVESAK	559.575	4	21.37	-0.0002	HexNAt(1)GAO_Methoxylamine(1)TMT6plex(1) % 555.2968	9	Nucleobindin-2
P80303	NUCB2	S42	42	Level1b	VQNIHPVESAK	559.576	4	21.372	-0.0007	HexNAt(1)GAO_Methoxylamine(1)TMT6plex(1) % 555.2968	9	Nucleobindin-2
P84103	SRSF3	S5	5	Level1b	DSCPLDCK	670.008	3	10.575	-0.0124	HexNAt(1)GAO_Methoxylamine(1)TMT6plex(1) % 555.2968	2	Serine/arginine-rich splicing factor 3
Q00341	HDLBP	S56	56	Level1b	AACLESAQEPAGAWGNK	925.478	3	11.412	0.9873	HexNAt(1)GAO_Methoxylamine(1)TMT6plex(1) % 555.2968	6	Vigilin
Q00341	HDLBP	S56	56	Level1b	AACLESAQEPAGAWGNK	925.476	3	14.386	0.991	HexNAt(1)GAO_Methoxylamine(1)TMT6plex(1) % 555.2968	6	Vigilin
Q00341	HDLBP	S56	56	Level1	AACLESAQEPAGAWGNK	925.142	3	25.723	-0.0127	HexNAt(1)GAO_Methoxylamine(1)TMT6plex(1) % 555.2968	6	Vigilin
Q02750	MAP2K1	T286	286	Level1b	ELELMFGCQVEGDAAETPPRPR	822.915	4	15.961	1.9954	HexNAt(1)GAO_Methoxylamine(1)TMT6plex(1) % 555.2968	17	Dual specificity mitogen-activated protein kinase kinase 1
Q02878	RPL6	T235	235	Level1b	HQEGEIFDTEK	587.822	4	14.023	2.0386	HexNAt(1)GAO_Methoxylamine(1)TMT6plex(1) % 555.2968	9	Large ribosomal subunit protein eL6
Q02952	AKAP12	T1475	1475	Level1b	NEDFAAHPGEDAVPTGPDCQAK	835.659	4	18.031	-0.011	HexNAt(1)GAO_Methoxylamine(1)TMT6plex(1) % 555.2968	15	A-kinase anchor protein 12
Q02952	AKAP12	T1475	1475	Level1b	NEDFAAHPGEDAVPTGPDCQAK	835.658	4	17.754	-0.0107	HexNAt(1)GAO_Methoxylamine(1)TMT6plex(1) % 555.2968	15	A-kinase anchor protein 12
Q02952	AKAP12	S1512	1512	Level1b	SDEVDEQVACQEVK	884.111	3	12.168	0.9788	HexNAt(1)GAO_Methoxylamine(1)TMT6plex(1) % 555.2968	1	A-kinase anchor protein 12
Q02952	AKAP12	S1512	1512	Level1b	SDEVDEQVACQEVK	883.78	3	17.643	-0.0139	HexNAt(1)GAO_Methoxylamine(1)TMT6plex(1) % 555.2968	1	A-kinase anchor protein 12
Q02952	AKAP12	S1512	1512	Level1b	SDEVDEQVACQEVK	883.779	3	11.358	-0.0171	HexNAt(1)GAO_Methoxylamine(1)TMT6plex(1) % 555.2968	1	A-kinase anchor protein 12
Q02952	AKAP12	S1512	1512	Level1b	SDEVDEQVACQEVK	663.087	4	19.93	-0.0095	HexNAt(1)GAO_Methoxylamine(1)TMT6plex(1) % 555.2968	1	A-kinase anchor protein 12
Q02952	AKAP12	S1512	1512	Level1b	SDEVDEQVACQEVK	663.087	4	22.045	-0.0117	HexNAt(1)GAO_Methoxylamine(1)TMT6plex(1) % 555.2968	1	A-kinase anchor protein 12
Q04206	RELA	Y100	100	Level1b	DGFYEAELCPDR	752.692	3	14.14	-0.0132	HexNAt(1)GAO_Methoxylamine(1)TMT6plex(1) % 555.2968	4	Transcription factor p65
Q04206	RELA	Y100	100	Level1b	DGFYEAELCPDR	753.028	3	18.478	0.9954	HexNAt(1)GAO_Methoxylamine(1)TMT6plex(1) % 555.2968	4	Transcription factor p65
Q04206	RELA	Y100	100	Level1b	DGFYEAELCPDR	752.694	3	15.369	-0.011	HexNAt(1)GAO_Methoxylamine(1)TMT6plex(1) % 555.2968	4	Transcription factor p65
Q04206	RELA	Y100	100	Level1b	DGFYEAELCPDR	752.693	3	17.943	-0.0124	HexNAt(1)GAO_Methoxylamine(1)TMT6plex(1) % 555.2968	4	Transcription factor p65
Q04206	RELA	Y100	100	Level1b	DGFYEAELCPDR	752.693	3	12.686	-0.0068	HexNAt(1)GAO_Methoxylamine(1)TMT6plex(1) % 555.2968	4	Transcription factor p65
Q04727	TLE4	S321	321	Level1	STTPVSK	578.343	3	15.347	-0.0017	HexNAt(1)GAO_Methoxylamine(1)TMT6plex(1) % 555.2968	6	Transducin-like enhancer protein 4
Q09666	AHNAK	S3724	3724	Level1	VDIDTPDINIEGSEGK	680.122	4	14.55	2.0284	HexNAt(1)GAO_Methoxylamine(1)TMT6plex(1) % 555.2968	13	Neuroblast differentiation-associated protein AHNAK
Q12830	BPTF	S2081	2081	Level1	VMVAPISGSVTTGTK	821.14	3	20.468	-0.0019	HexNAt(1)GAO_Methoxylamine(1)TMT6plex(1) % 555.2968	7	Nucleosome-remodeling factor subunit BPTF
Q12830	BPTF	S2081	2081	Level1	VMVAPISGSVTTGTK	821.14	3	16.942	-0.0019	HexNAt(1)GAO_Methoxylamine(1)TMT6plex(1) % 555.2968	7	Nucleosome-remodeling factor subunit BPTF
Q12830	BPTF	S2233	2233	Level1	GQPVSTAVSAPNTVSSTPGQK	1009.89	3	47.535	1.0005	HexNAt(1)GAO_Methoxylamine(1)TMT6plex(1) % 555.2968	9	Nucleosome-remodeling factor subunit BPTF
Q12888	TP53BP1	S771	771	Level1b	VDVSCEPLEGVEK	825.44	3	18.129	-0.0149	HexNAt(1)GAO_Methoxylamine(1)TMT6plex(1) % 555.2968	4	TP53-binding protein 1
Q13185	CBX3	S176	176	Level1	LTWHSCPEDEAQ	753.025	3	15.326	-0.0124	HexNAt(1)GAO_Methoxylamine(1)TMT6plex(1) % 555.2968	5	Chromobox protein homolog 3
Q13427	PPIG	S315	315	Level1	ECNPPNSQPASYQR	793.06	3	12.396	2.0124	HexNAt(1)GAO_Methoxylamine(1)TMT6plex(1) % 555.2968	7	Peptidyl-prolyl cis-trans isomerase G
Q13427	PPIG	S315	315	Level1	ECNPPNSQPASYQR	793.062	3	19.444	2.0153	HexNAt(1)GAO_Methoxylamine(1)TMT6plex(1) % 555.2968	7	Peptidyl-prolyl cis-trans isomerase G
Q13435	SF3B2	S861	861	Level1	EQQAQVEKEDFSDMVAEHAAK	730.791	5	23.298	1.0545	HexNAt(1)GAO_Methoxylamine(1)TMT6plex(1) % 555.2968	12	Splicing factor 3B subunit 2
Q13435	SF3B2	S861	861	Level1	EQQAQVEKEDFSDMVAEHAAK	730.993	5	13.185	2.0586	HexNAt(1)GAO_Methoxylamine(1)TMT6plex(1) % 555.2968	12	Splicing factor 3B subunit 2
Q13435	SF3B2	S861	861	Level1	EQQAQVEKEDFSDMVAEHAAK	730.792	5	26.351	1.0579	HexNAt(1)GAO_Methoxylamine(1)TMT6plex(1) % 555.2968	12	Splicing factor 3B subunit 2
Q13435	SF3B2	S861	861	Level1	EQQAQVEKEDFSDMVAEHAAK	727.793	5	18.161	2.0608	HexNAt(1)GAO_Methoxylamine(1)TMT6plex(1) % 555.2968	12	Splicing factor 3B subunit 2
Q14119	VEZF1	S329	329	Level1	TCMSEETSNQK	763.718	3	12.748	2.0154	HexNAt(1)GAO_Methoxylamine(1)TMT6plex(1) % 555.2968	4	Vascular endothelial zinc finger 1
Q14149	MORC3	S688	688	Level1	SADDAGCQLQELR	749.708	3	15.288	-0.0141	HexNAt(1)GAO_Methoxylamine(1)TMT6plex(1) % 555.2968	1	MORC family CW-type zinc finger protein 3
Q14315	FLNC	Y705	705	Level1b	LYAQDADGCPIDIK	864.787	3	17.469	-0.0195	HexNAt(1)GAO_Methoxylamine(1)TMT6plex(1) % 555.2968	2	Filamin-C
Q14315	FLNC	Y705	705	Level1b	LYAQDADGCPIDIK	864.799	3	18.777	0.0022	HexNAt(1)GAO_Methoxylamine(1)TMT6plex(1) % 555.2968	2	Filamin-C
Q14684	RRP1B	S158	158	Level1	EVLCPESQSPNGVR	786.398	3	12.851	0.9737	HexNAt(1)GAO_Methoxylamine(1)TMT6plex(1) % 555.2968	7	Ribosomal RNA processing protein 1 homolog B
Q14684	RRP1B	S158	158	Level1	EVLCPESQSPNGVR	786.4	3	11.402	0.9737	HexNAt(1)GAO_Methoxylamine(1)TMT6plex(1) % 555.2968	7	Ribosomal RNA processing protein 1 homolog B
Q14684	RRP1B	S158	158	Level1	EVLCPESQSPNGVR	786.398	3	12.402	0.9732	HexNAt(1)GAO_Methoxylamine(1)TMT6plex(1) % 555.2968	7	Ribosomal RNA processing protein 1 homolog B
Q14684	RRP1B	S158	158	Level1	EVLCPESQSPNGVR	786.071	3	12.015	-0.01	HexNAt(1)GAO_Methoxylamine(1)TMT6plex(1) % 555.2968	7	Ribosomal RNA processing protein 1 homolog B
Q14684	RRP1B	S158	158	Level1	EVLCPESQSPNGVR	786.071	3	14.628	-0.0105	HexNAt(1)GAO_Methoxylamine(1)TMT6plex(1) % 555.2968	7	Ribosomal RNA processing protein 1 homolog B
Q14684	RRP1B	S160	160	Level1	EVLCPESQSPNGVR	786.072	3	13.796	-0.0083	HexNAt(1)GAO_Methoxylamine(1)TMT6plex(1) % 555.2968	9	Ribosomal RNA processing protein 1 homolog B
Q14686	NCOA6	S1641	1641	Level1	VMVSEGQSAAQSNAR	773.734	3	19.287	0.0011	HexNAt(1)GAO_Methoxylamine(1)TMT6plex(1) % 555.2968	4	Nuclear receptor coactivator 6
Q14686	NCOA6	S1641	1641	Level1	VMVSEGQSAAQSNAR	773.732	3	38.713	-0.004	HexNAt(1)GAO_Methoxylamine(1)TMT6plex(1) % 555.2968	4	Nuclear receptor coactivator 6
Q14686	NCOA6	S1641	1641	Level1	VMVSEGQSAAQSNAR	779.067	3	44.16	-0.0003	HexNAt(1)GAO_Methoxylamine(1)TMT6plex(1) % 555.2968	4	Nuclear receptor coactivator 6
Q14686	NCOA6	S1641	1641	Level1	VMVSEGQSAAQSNAR	779.067	3	19.578	-0.0001	HexNAt(1)GAO_Methoxylamine(1)TMT6plex(1) % 555.2968	4	Nuclear receptor coactivator 6
Q14686	NCOA6	S1641	1641	Level1	VMVSEGQSAAQSNAR	779.064	3	24.416	-0.0016	HexNAt(1)GAO_Methoxylamine(1)TMT6plex(1) % 555.2968	4	Nuclear receptor coactivator 6
Q14686	NCOA6	S1641	1641	Level1	VMVSEGQSAAQSNAR	779.066	3	21.309	-0.0028	HexNAt(1)GAO_Methoxylamine(1)TMT6plex(1) % 555.2968	4	Nuclear receptor coactivator 6
Q14692	BMS1	S558	558	Level1	AGLSPANCQSDR	669.014	3	14.062	2.0174	HexNAt(1)GAO_Methoxylamine(1)TMT6plex(1) % 555.2968	10	Ribosome biogenesis protein BMS1 homolog
Q14692	BMS1	S558	558	Level1	AGLSPANCQSDR	669.014	3	16.925	2.0166	HexNAt(1)GAO_Methoxylamine(1)TMT6plex(1) % 555.2968	10	Ribosome biogenesis protein BMS1 homolog
Q15005	SPCS2	S11	11	Level1	SGGSGGCSGAGGASNCGTGSGR	805.341	3	34.194	0.9876	HexNAt(1)GAO_Methoxylamine(1) % 326.1339	1	Signal peptidase complex subunit 2
Q15005	SPCS2	S18	18	Level1	SGGSGGCSGAGGASNCGTGSGR	863.061	3	16.446	2.0122	HexNAt(1)GAO_Methoxylamine(1)TMT6plex(1) % 555.2968	8	Signal peptidase complex subunit 2
Q15181	PPA1	T278	278	Level1	AIVDALPPPCESACTVPTDVDK	1104.58	3	20.672	-0.0071	HexNAt(1)GAO_Methoxylamine(1)TMT6plex(1) % 555.2968	18	Inorganic pyrophosphatase
Q15365	PCBP1	S50	50	Level1b	INISEGNCPER	691.685	3	12.194	-0.0134	HexNAt(1)GAO_Methoxylamine(1)TMT6plex(1) % 555.2968	4	Poly(rC)-binding protein 1
Q15365	PCBP1	S50	50	Level1b	INISEGNCPER	692.354	3	12.853	2.0005	HexNAt(1)GAO_Methoxylamine(1)TMT6plex(1) % 555.2968	4	Poly(rC)-binding protein 1
Q15365	PCBP1	S50	50	Level1b	INISEGNCPER	691.686	3	18.727	-0.0114	HexNAt(1)GAO_Methoxylamine(1)TMT6plex(1) % 555.2968	4	Poly(rC)-binding protein 1
Q15365	PCBP1	S50	50	Level1b	INISEGNCPER	691.687	3	14.114	-0.0112	HexNAt(1)GAO_Methoxylamine(1)TMT6plex(1) % 555.2968	4	Poly(rC)-binding protein 1
Q15365	PCBP1	S50	50	Level1b	INISEGNCPER	691.686	3	16.875	-0.011	HexNAt(1)GAO_Methoxylamine(1)TMT6plex(1) % 555.2968	4	Poly(rC)-binding protein 1
Q15365	PCBP1	S50	50	Level1b	INISEGNCPER	691.686	3	18.241	-0.0112	HexNAt(1)GAO_Methoxylamine(1)TMT6plex(1) % 555.2968	4	Poly(rC)-binding protein 1
Q15365	PCBP1	S50	50	Level1b	INISEGNCPER	691.687	3	16.111	-0.0136	HexNAt(1)GAO_Methoxylamine(1)TMT6plex(1) % 555.2968	4	Poly(rC)-binding protein 1
Q15459	SF3A1	Y245	245	Level1	EVLDQVCYR	637.677	3	13.292	2.0117	HexNAt(1)GAO_Methoxylamine(1)TMT6plex(1) % 555.2968	8	Splicing factor 3A subunit 1
Q15459	SF3A1	Y245	245	Level1	EVLDQVCYR	656.008	3	13.73	-0.0092	HexNAt(1)GAO_Methoxylamine(1)TMT6plex(1) % 555.2968	8	Splicing factor 3A subunit 1
Q15459	SF3A1	Y245	245	Level1b	EVLDQVCYR	656.008	3	14.201	-0.0122	HexNAt(1)GAO_Methoxylamine(1)TMT6plex(1) % 555.2968	8	Splicing factor 3A subunit 1
Q15464	SHB	S190	190	Level1b	VESAAGGGAGDPLGGACAGGR	857.752	3	13.273	-0.0215	HexNAt(1)GAO_Methoxylamine(1)TMT6plex(1) % 555.2968	3	SH2 domain-containing adapter protein B
Q15631	TSN	T221	221	Level1b	ETAAACVEK	664.693	3	13.85	-0.0129	HexNAt(1)GAO_Methoxylamine(1)TMT6plex(1) % 555.2968	2	Translin
Q15631	TSN	T221	221	Level1b	ETAAACVEK	664.695	3	14.658	-0.0119	HexNAt(1)GAO_Methoxylamine(1)TMT6plex(1) % 555.2968	2	Translin
Q15643	TRIP11	S209	209	Level1	AQGTDNSDQSEICK	856.427	3	15.652	1.001	HexNAt(1)GAO_Methoxylamine(1)TMT6plex(1) % 555.2968	10	Thyroid receptor-interacting protein 11
Q15643	TRIP11	S209	209	Level1	AQGTDNSDQSEICK	856.091	3	17.811	-0.0073	HexNAt(1)GAO_Methoxylamine(1)TMT6plex(1) % 555.2968	10	Thyroid receptor-interacting protein 11
Q15813	TBCE	S140	140	Level1b	NCAVSCAGEK	703.694	3	12.095	-0.0119	HexNAt(1)GAO_Methoxylamine(1)TMT6plex(1) % 555.2968	5	Tubulin-specific chaperone E
Q16630	CPSF6	T157	157	Level1	ELHGQNPVVTPCNK	638.354	4	16.665	1.0113	HexNAt(1)GAO_Methoxylamine(1)TMT6plex(1) % 555.2968	10	Cleavage and polyadenylation specificity factor subunit 6
Q32MZ4	LRRFIP1	S16	16	Level1b	EIDCLSPEAQK	768.413	3	13.409	-0.0088	HexNAt(1)GAO_Methoxylamine(1)TMT6plex(1) % 555.2968	6	Leucine-rich repeat flightless-interacting protein 1
Q53H12	AGK	T64	64	Level1b	ATVFLNPAACK	735.748	3	14.365	-0.009	HexNAt(1)GAO_Methoxylamine(1)TMT6plex(1) % 555.2968	2	Acylglycerol kinase, mitochondrial
Q5H9R7	PPP6R3	T839	839	Level1b	DAEECPETAEAK	788.391	3	17.444	-0.0132	HexNAt(1)GAO_Methoxylamine(1)TMT6plex(1) % 555.2968	8	Serine/threonine-protein phosphatase 6 regulatory subunit 3
Q5H9R7	PPP6R3	T839	839	Level1b	DAEECPETAEAK	788.391	3	15.888	-0.0127	HexNAt(1)GAO_Methoxylamine(1)TMT6plex(1) % 555.2968	8	Serine/threonine-protein phosphatase 6 regulatory subunit 3
Q5H9R7	PPP6R3	T839	839	Level1b	DAEECPETAEAK	788.39	3	18.244	-0.0127	HexNAt(1)GAO_Methoxylamine(1)TMT6plex(1) % 555.2968	8	Serine/threonine-protein phosphatase 6 regulatory subunit 3
Q5H9R7	PPP6R3	T839	839	Level1b	DAEECPETAEAK	788.391	3	12.388	-0.0095	HexNAt(1)GAO_Methoxylamine(1)TMT6plex(1) % 555.2968	8	Serine/threonine-protein phosphatase 6 regulatory subunit 3
Q66K14	TBC1D9B	T1081	1081	Level1	DCATEEDEPPAPELHQDAAR	745.857	4	26.327	2.0152	HexNAt(1)GAO_Methoxylamine(1)TMT6plex(1) % 555.2968	4	TBC1 domain family member 9B
Q6N075	MFSD5	Y446	446	Level1	VPSPTEEPYAPEL	738.393	3	24.199	0.0143	HexNAt(1)GAO_Methoxylamine(1)TMT6plex(1) % 555.2968	9	Molybdate-anion transporter
Q6NZY4	ZCCHC8	Y258	258	Level1b	EYMDACGEANNQNFQQR	959.43	3	14.604	0.9986	HexNAt(1)GAO_Methoxylamine(1)TMT6plex(1) % 555.2968	2	Zinc finger CCHC domain-containing protein 8
Q6NZY4	ZCCHC8	Y258	258	Level1	EYMDACGEANNQNFQQR	959.097	3	21.189	-0.0063	HexNAt(1)GAO_Methoxylamine(1)TMT6plex(1) % 555.2968	2	Zinc finger CCHC domain-containing protein 8
Q6NZY4	ZCCHC8	S387	387	Level1	IFGSIPMQACQQK	822.79	3	19.63	2.0154	HexNAt(1)GAO_Methoxylamine(1)TMT6plex(1) % 555.2968	4	Zinc finger CCHC domain-containing protein 8
Q6P2E9	EDC4	T13	13	Level1	ASCASIDIEDATQHLR	781.382	3	13.842	-0.0248	HexNAt(1)GAO_Methoxylamine(1) % 326.1339	12	Enhancer of mRNA-decapping protein 4
Q6PKG0	LARP1	S228	228	Level1	SDESGEEKNGDEDCQR	703.578	4	17.7	-0.0112	HexNAt(1)GAO_Methoxylamine(1)TMT6plex(1) % 555.2968	4	La-related protein 1
Q7L1W4	LRRC8D	T86	86	Level1b	MEAATNQDQDGR	707.344	3	14.507	0.0009	HexNAt(1)GAO_Methoxylamine(1)TMT6plex(1) % 555.2968	5	Volume-regulated anion channel subunit LRRC8D
Q7L4I2	RSRC2	S384	384	Level1	SEDEAGCSSVDEESYK	917.438	3	24.218	2.0135	HexNAt(1)GAO_Methoxylamine(1)TMT6plex(1) % 555.2968	9	Arginine/serine-rich coiled-coil protein 2
Q7Z2W4	ZC3HAV1	S725	725	Level1	PQEDFCFLSSK	772.755	3	19.149	2.021	HexNAt(1)GAO_Methoxylamine(1)TMT6plex(1) % 555.2968	10	Zinc finger CCCH-type antiviral protein 1
Q7Z2Z2	EFL1	S935	935	Level1	EGQEENETCSGGNENQELQDGCSEAFEK	1047.97	4	39.631	-0.0056	HexNAt(1)GAO_Methoxylamine(1)TMT6plex(1) % 555.2968	23	Elongation factor-like GTPase 1
Q7Z3K3	POGZ	S244	244	Level1	STVPQSQSQQTK	778.1	3	37.614	-0.0041	HexNAt(1)GAO_Methoxylamine(1)TMT6plex(1) % 555.2968	6	Pogo transposable element with ZNF domain
Q7Z6K5	ARPIN	T186	186	Level1	CNFTGDGK	619.668	3	16.629	2.0135	HexNAt(1)GAO_Methoxylamine(1)TMT6plex(1) % 555.2968	4	Arpin
Q86U70	LDB1	S410	410	Level1	SENPTSQASQ	612.309	3	13.601	1.9977	HexNAt(1)GAO_Methoxylamine(1)TMT6plex(1) % 555.2968	9	LIM domain-binding protein 1
Q86U70	LDB1	S410	410	Level1	SENPTSQASQ	916.964	2	18.614	0.008	HexNAt(1)GAO_Methoxylamine(1)TMT6plex(1) % 555.2968	9	LIM domain-binding protein 1
Q86VP6	CAND1	T947	947	Level1b	HCECAEEGTR	508.986	4	18.132	-0.0112	HexNAt(1)GAO_Methoxylamine(1)TMT6plex(1) % 555.2968	9	Cullin-associated NEDD8-dissociated protein 1
Q86YP4	GATAD2A	T491	491	Level1b	AEPTAAPHPVLK	561.832	4	15.742	0.001	HexNAt(1)GAO_Methoxylamine(1)TMT6plex(1) % 555.2968	4	Transcriptional repressor p66-alpha
Q86YP4	GATAD2A	T491	491	Level1b	AEPTAAPHPVLK	561.833	4	16.22	0.003	HexNAt(1)GAO_Methoxylamine(1)TMT6plex(1) % 555.2968	4	Transcriptional repressor p66-alpha
Q86YP4	GATAD2A	T491	491	Level1	AEPTAAPHPVLK	561.832	4	15.514	0.0015	HexNAt(1)GAO_Methoxylamine(1)TMT6plex(1) % 555.2968	4	Transcriptional repressor p66-alpha
Q86YP4	GATAD2A	T491	491	Level1b	AEPTAAPHPVLK	561.831	4	16.751	-0.0007	HexNAt(1)GAO_Methoxylamine(1)TMT6plex(1) % 555.2968	4	Transcriptional repressor p66-alpha
Q8IU81	IRF2BP1	Y354	354	Level1	EPAPAEALPQQYPEPAPAALCGPPPR	691.353	5	17.127	0.9539	HexNAt(1)GAO_Methoxylamine(1)TMT6plex(1) % 555.2968	12	Interferon regulatory factor 2-binding protein 1
Q8IYH5	ZZZ3	T160	160	Level1	STVVDNDADFQGTK	628.828	4	14.603	1.9937	HexNAt(1)GAO_Methoxylamine(1)TMT6plex(1) % 555.2968	13	ZZ-type zinc finger-containing protein 3
Q8IYH5	ZZZ3	T160	160	Level1	STVVDNDADFQGTK	628.832	4	14.723	1.9983	HexNAt(1)GAO_Methoxylamine(1)TMT6plex(1) % 555.2968	13	ZZ-type zinc finger-containing protein 3
Q8IYH5	ZZZ3	T160	160	Level1	STVVDNDADFQGTK	628.831	4	13.757	1.9983	HexNAt(1)GAO_Methoxylamine(1)TMT6plex(1) % 555.2968	13	ZZ-type zinc finger-containing protein 3
Q8N6T3	ARFGAP1	T157	157	Level1	VSGQPQSVTASSDK	802.104	3	22.003	-0.0029	HexNAt(1)GAO_Methoxylamine(1)TMT6plex(1) % 555.2968	9	ADP-ribosylation factor GTPase-activating protein 1
Q8NBI6	XXYLT1	S67	67	Level1b	AGAPAAPSPPALELAR	758.766	3	13.858	1.0044	HexNAt(1)GAO_Methoxylamine(1)TMT6plex(1) % 555.2968	8	Xyloside xylosyltransferase 1
Q8NBI6	XXYLT1	S67	67	Level1	AGAPAAPSPPALELAR	758.432	3	21.995	-0.0017	HexNAt(1)GAO_Methoxylamine(1)TMT6plex(1) % 555.2968	8	Xyloside xylosyltransferase 1
Q8NBI6	XXYLT1	S67	67	Level1b	AGAPAAPSPPALELAR	758.432	3	25.617	0	HexNAt(1)GAO_Methoxylamine(1)TMT6plex(1) % 555.2968	8	Xyloside xylosyltransferase 1
Q8NBI6	XXYLT1	S67	67	Level1b	AGAPAAPSPPALELAR	758.428	3	15.638	0.0008	HexNAt(1)GAO_Methoxylamine(1)TMT6plex(1) % 555.2968	8	Xyloside xylosyltransferase 1
Q8NBI6	XXYLT1	S67	67	Level1b	AGAPAAPSPPALELAR	758.431	3	28.454	0.0008	HexNAt(1)GAO_Methoxylamine(1)TMT6plex(1) % 555.2968	8	Xyloside xylosyltransferase 1
Q8NBI6	XXYLT1	S67	67	Level1b	AGAPAAPSPPALELAR	758.431	3	23.832	0	HexNAt(1)GAO_Methoxylamine(1)TMT6plex(1) % 555.2968	8	Xyloside xylosyltransferase 1
Q8NBI6	XXYLT1	S67	67	Level1b	AGAPAAPSPPALELAR	758.431	3	16.353	0.002	HexNAt(1)GAO_Methoxylamine(1)TMT6plex(1) % 555.2968	8	Xyloside xylosyltransferase 1
Q8NBI6	XXYLT1	S77	77	Level1b	GSVAPAPGAK	623.369	3	17.248	-0.0005	HexNAt(1)GAO_Methoxylamine(1)TMT6plex(1) % 555.2968	2	Xyloside xylosyltransferase 1
Q8NBI6	XXYLT1	S77	77	Level1b	GSVAPAPGAK	623.706	3	13.607	1.0038	HexNAt(1)GAO_Methoxylamine(1)TMT6plex(1) % 555.2968	2	Xyloside xylosyltransferase 1
Q8NBI6	XXYLT1	S77	77	Level1b	GSVAPAPGAK	623.369	3	18.717	-0.0002	HexNAt(1)GAO_Methoxylamine(1)TMT6plex(1) % 555.2968	2	Xyloside xylosyltransferase 1
Q8WZA9	IRGQ	T331	331	Level1b	TDGEGEDPECLGEGK	869.42	3	15.551	-0.0107	HexNAt(1)GAO_Methoxylamine(1)TMT6plex(1) % 555.2968	1	Immunity-related GTPase family Q protein
Q8WZA9	IRGQ	T331	331	Level1b	TDGEGEDPECLGEGK	869.422	3	17.561	-0.0117	HexNAt(1)GAO_Methoxylamine(1)TMT6plex(1) % 555.2968	1	Immunity-related GTPase family Q protein
Q8WZA9	IRGQ	T331	331	Level1b	TDGEGEDPECLGEGK	869.417	3	13.909	-0.0107	HexNAt(1)GAO_Methoxylamine(1)TMT6plex(1) % 555.2968	1	Immunity-related GTPase family Q protein
Q8WZA9	IRGQ	T331	331	Level1b	TDGEGEDPECLGEGK	869.423	3	10.818	-0.0092	HexNAt(1)GAO_Methoxylamine(1)TMT6plex(1) % 555.2968	1	Immunity-related GTPase family Q protein
Q8WZA9	IRGQ	T331	331	Level1b	TDGEGEDPECLGEGK	652.321	4	17.457	0.0064	HexNAt(1)GAO_Methoxylamine(1)TMT6plex(1) % 555.2968	1	Immunity-related GTPase family Q protein
Q8WZA9	IRGQ	T331	331	Level1b	TDGEGEDPECLGEGK	869.756	3	17.903	0.9898	HexNAt(1)GAO_Methoxylamine(1)TMT6plex(1) % 555.2968	1	Immunity-related GTPase family Q protein
Q8WZA9	IRGQ	T331	331	Level1b	TDGEGEDPECLGEGK	869.418	3	13.48	-0.0139	HexNAt(1)GAO_Methoxylamine(1)TMT6plex(1) % 555.2968	1	Immunity-related GTPase family Q protein
Q8WZA9	IRGQ	T331	331	Level1b	TDGEGEDPECLGEGK	869.419	3	19.324	-0.0136	HexNAt(1)GAO_Methoxylamine(1)TMT6plex(1) % 555.2968	1	Immunity-related GTPase family Q protein
Q8WZA9	IRGQ	T331	331	Level1b	TDGEGEDPECLGEGK	869.421	3	10.946	-0.0193	HexNAt(1)GAO_Methoxylamine(1)TMT6plex(1) % 555.2968	1	Immunity-related GTPase family Q protein
Q92598	HSPH1	Y846	846	Level1b	EEDLEDKNNFGAEPPHQNGECYPNEK	861.815	5	18.459	1.9678	HexNAt(1)GAO_Methoxylamine(1)TMT6plex(1) % 555.2968	22	Heat shock protein 105 kDa
Q92598	HSPH1	Y846	846	Level1b	EEDLEDKNNFGAEPPHQNGECYPNEK	861.81	5	27.396	1.9405	HexNAt(1)GAO_Methoxylamine(1)TMT6plex(1) % 555.2968	22	Heat shock protein 105 kDa
Q92598	HSPH1	Y846	846	Level1b	EEDLEDKNNFGAEPPHQNGECYPNEK	861.613	5	13.738	0.9634	HexNAt(1)GAO_Methoxylamine(1)TMT6plex(1) % 555.2968	22	Heat shock protein 105 kDa
Q92598	HSPH1	Y846	846	Level1	EEDLEDKNNFGAEPPHQNGECYPNEK	861.614	5	23.954	0.9649	HexNAt(1)GAO_Methoxylamine(1)TMT6plex(1) % 555.2968	22	Heat shock protein 105 kDa
Q92598	HSPH1	Y846	846	Level1	EEDLEDKNNFGAEPPHQNGECYPNEK	861.614	5	27.593	0.9634	HexNAt(1)GAO_Methoxylamine(1)TMT6plex(1) % 555.2968	22	Heat shock protein 105 kDa
Q92598	HSPH1	Y846	846	Level1b	EEDLEDKNNFGAEPPHQNGECYPNEK	861.814	5	20.04	1.9595	HexNAt(1)GAO_Methoxylamine(1)TMT6plex(1) % 555.2968	22	Heat shock protein 105 kDa
Q92598	HSPH1	Y846	846	Level1b	EEDLEDKNNFGAEPPHQNGECYPNEK	861.617	5	25.345	0.9722	HexNAt(1)GAO_Methoxylamine(1)TMT6plex(1) % 555.2968	22	Heat shock protein 105 kDa
Q92598	HSPH1	Y846	846	Level1b	EEDLEDKNNFGAEPPHQNGECYPNEK	861.414	5	21.606	-0.0371	HexNAt(1)GAO_Methoxylamine(1)TMT6plex(1) % 555.2968	22	Heat shock protein 105 kDa
Q92598	HSPH1	Y846	846	Level1b	EEDLEDKNNFGAEPPHQNGECYPNEK	861.616	5	29.534	0.9707	HexNAt(1)GAO_Methoxylamine(1)TMT6plex(1) % 555.2968	22	Heat shock protein 105 kDa
Q92598	HSPH1	Y846	846	Level1b	EEDLEDKNNFGAEPPHQNGECYPNEK	861.812	5	16.437	1.9717	HexNAt(1)GAO_Methoxylamine(1)TMT6plex(1) % 555.2968	22	Heat shock protein 105 kDa
Q92598	HSPH1	Y846	846	Level1b	EEDLEDKNNFGAEPPHQNGECYPNEK	861.413	5	24.072	-0.0371	HexNAt(1)GAO_Methoxylamine(1)TMT6plex(1) % 555.2968	22	Heat shock protein 105 kDa
Q92598	HSPH1	Y846	846	Level1b	EEDLEDKNNFGAEPPHQNGECYPNEK	861.416	5	17.304	-0.0332	HexNAt(1)GAO_Methoxylamine(1)TMT6plex(1) % 555.2968	22	Heat shock protein 105 kDa
Q92841	DDX17	Y580	580	Level1	TTSSANNPNLMYQDECDR	726.338	4	20.307	2.0198	HexNAt(1)GAO_Methoxylamine(1)TMT6plex(1) % 555.2968	12	Probable ATP-dependent RNA helicase DDX17
Q92841	DDX17	Y580	580	Level1	TTSSANNPNLMYQDECDR	972.774	3	27.459	-0.0146	HexNAt(1)GAO_Methoxylamine(1)TMT6plex(1) % 555.2968	12	Probable ATP-dependent RNA helicase DDX17
Q92841	DDX17	Y580	580	Level1	TTSSANNPNLMYQDECDR	973.109	3	26.536	0.9995	HexNAt(1)GAO_Methoxylamine(1)TMT6plex(1) % 555.2968	12	Probable ATP-dependent RNA helicase DDX17
Q92841	DDX17	Y580	580	Level1	TTSSANNPNLMYQDECDR	972.777	3	21.611	-0.0039	HexNAt(1)GAO_Methoxylamine(1)TMT6plex(1) % 555.2968	12	Probable ATP-dependent RNA helicase DDX17
Q92841	DDX17	Y580	580	Level1	TTSSANNPNLMYQDECDRR	768.859	4	23.391	-0.0112	HexNAt(1)GAO_Methoxylamine(1)TMT6plex(1) % 555.2968	12	Probable ATP-dependent RNA helicase DDX17
Q92841	DDX17	Y580	580	Level1	TTSSANNPNLMYQDECDRR	768.86	4	23.357	-0.0095	HexNAt(1)GAO_Methoxylamine(1)TMT6plex(1) % 555.2968	12	Probable ATP-dependent RNA helicase DDX17
Q92841	DDX17	Y580	580	Level1	TTSSANNPNLMYQDECDRR	768.858	4	24.211	-0.0071	HexNAt(1)GAO_Methoxylamine(1)TMT6plex(1) % 555.2968	12	Probable ATP-dependent RNA helicase DDX17
Q92841	DDX17	Y580	580	Level1	TTSSANNPNLMYQDECDRR	1025.14	3	16.139	1.0022	HexNAt(1)GAO_Methoxylamine(1)TMT6plex(1) % 555.2968	12	Probable ATP-dependent RNA helicase DDX17
Q92841	DDX17	Y580	580	Level1	TTSSANNPNLMYQDECDR	967.442	3	22.349	-0.009	HexNAt(1)GAO_Methoxylamine(1)TMT6plex(1) % 555.2968	12	Probable ATP-dependent RNA helicase DDX17
Q92841	DDX17	Y580	580	Level1	TTSSANNPNLMYQDECDRR	768.858	4	20.927	-0.009	HexNAt(1)GAO_Methoxylamine(1)TMT6plex(1) % 555.2968	12	Probable ATP-dependent RNA helicase DDX17
Q969P0	IGSF8	T169	169	Level1	QAPTSPPR	546.642	3	19.646	-0.0005	HexNAt(1)GAO_Methoxylamine(1)TMT6plex(1) % 555.2968	4	Immunoglobulin superfamily member 8
Q96C86	DCPS	T36	36	Level1b	EAGVGNGTCAPVR	691.685	3	17.432	0.9717	HexNAt(1)GAO_Methoxylamine(1)TMT6plex(1) % 555.2968	8	m7GpppX diphosphatase
Q96F86	EDC3	S125	125	Level1	SQDVAVSPQQQQCSK	883.472	3	22.777	2.0181	HexNAt(1)GAO_Methoxylamine(1)TMT6plex(1) % 555.2968	1	Enhancer of mRNA-decapping protein 3
Q96G46	DUS3L	T286	286	Level1	TCGPLTDEDVVR	697.691	3	17.718	2.0091	HexNAt(1)GAO_Methoxylamine(1)TMT6plex(1) % 555.2968	6	tRNA-dihydrouridine(47) synthase [NAD(P)(+)]-like
Q96GD4	AURKB	T50	50	Level1	SNVQPTAAPGQK	737.753	3	17.581	0	HexNAt(1)GAO_Methoxylamine(1)TMT6plex(1) % 555.2968	6	Aurora kinase B
Q96JM3	CHAMP1	S190	190	Level1	SVPVCESQK	664.711	3	15.795	2.0174	HexNAt(1)GAO_Methoxylamine(1)TMT6plex(1) % 555.2968	1	Chromosome alignment-maintaining phosphoprotein 1
Q96K76	USP47	S849	849	Level1b	AGGDSGNVDDDCER	751.003	3	18.529	-0.0127	HexNAt(1)GAO_Methoxylamine(1)TMT6plex(1) % 555.2968	5	Ubiquitin carboxyl-terminal hydrolase 47
Q96K76	USP47	S849	849	Level1b	AGGDSGNVDDDCER	751.003	3	31.454	-0.0114	HexNAt(1)GAO_Methoxylamine(1)TMT6plex(1) % 555.2968	5	Ubiquitin carboxyl-terminal hydrolase 47
Q96K76	USP47	S849	849	Level1b	AGGDSGNVDDDCER	750.999	3	15.737	-0.0134	HexNAt(1)GAO_Methoxylamine(1)TMT6plex(1) % 555.2968	5	Ubiquitin carboxyl-terminal hydrolase 47
Q96K76	USP47	S849	849	Level1b	AGGDSGNVDDDCER	751.002	3	26.822	-0.0124	HexNAt(1)GAO_Methoxylamine(1)TMT6plex(1) % 555.2968	5	Ubiquitin carboxyl-terminal hydrolase 47
Q96K76	USP47	S849	849	Level1b	AGGDSGNVDDDCER	751.002	3	26.308	-0.0144	HexNAt(1)GAO_Methoxylamine(1)TMT6plex(1) % 555.2968	5	Ubiquitin carboxyl-terminal hydrolase 47
Q96K76	USP47	S849	849	Level1b	AGGDSGNVDDDCER	751.001	3	25.453	-0.0119	HexNAt(1)GAO_Methoxylamine(1)TMT6plex(1) % 555.2968	5	Ubiquitin carboxyl-terminal hydrolase 47
Q96K76	USP47	S849	849	Level1b	AGGDSGNVDDDCER	751.002	3	34.754	-0.0124	HexNAt(1)GAO_Methoxylamine(1)TMT6plex(1) % 555.2968	5	Ubiquitin carboxyl-terminal hydrolase 47
Q96K76	USP47	S849	849	Level1b	AGGDSGNVDDDCER	751.004	3	18.385	-0.0122	HexNAt(1)GAO_Methoxylamine(1)TMT6plex(1) % 555.2968	5	Ubiquitin carboxyl-terminal hydrolase 47
Q96KR1	ZFR	Y194	194	Level1	AGYSQGATQYTQAQQTR	805.383	3	27.487	-0.0285	HexNAt(1)GAO_Methoxylamine(1) % 326.1339	3	Zinc finger RNA-binding protein
Q96KR1	ZFR	S195	195	Level1	AGYSQGATQYTQAQQTR	881.78	3	31.306	-0.0017	HexNAt(1)GAO_Methoxylamine(1)TMT6plex(1) % 555.2968	4	Zinc finger RNA-binding protein
Q96KR1	ZFR	S195	195	Level1	AGYSQGATQYTQAQQTR	881.783	3	39.944	-0.0022	HexNAt(1)GAO_Methoxylamine(1)TMT6plex(1) % 555.2968	4	Zinc finger RNA-binding protein
Q96KR1	ZFR	S195	195	Level1	AGYSQGATQYTQAQQTR	881.779	3	36.818	-0.0022	HexNAt(1)GAO_Methoxylamine(1)TMT6plex(1) % 555.2968	4	Zinc finger RNA-binding protein
Q96KR1	ZFR	S195	195	Level1	AGYSQGATQYTQAQQTR	881.78	3	39.041	-0.0022	HexNAt(1)GAO_Methoxylamine(1)TMT6plex(1) % 555.2968	4	Zinc finger RNA-binding protein
Q96KR1	ZFR	S195	195	Level1	AGYSQGATQYTQAQQTR	882.446	3	24.894	2.0044	HexNAt(1)GAO_Methoxylamine(1)TMT6plex(1) % 555.2968	4	Zinc finger RNA-binding protein
Q96KR1	ZFR	T207	207	Level1	AGYSQGATQYTQAQQTR	805.721	3	40.612	0.9859	HexNAt(1)GAO_Methoxylamine(1) % 326.1339	16	Zinc finger RNA-binding protein
Q96KR1	ZFR	T207	207	Level1	AGYSQGATQYTQAQQTR	805.723	3	58.957	0.9818	HexNAt(1)GAO_Methoxylamine(1) % 326.1339	16	Zinc finger RNA-binding protein
Q96KR1	ZFR	T207	207	Level1	AGYSQGATQYTQAQQTR	805.722	3	43.744	0.9828	HexNAt(1)GAO_Methoxylamine(1) % 326.1339	16	Zinc finger RNA-binding protein
Q96N21	TEPSIN	S492	492	Level1b	LVGAGAAAGESCPDAPR	795.073	3	16.295	-0.0073	HexNAt(1)GAO_Methoxylamine(1)TMT6plex(1) % 555.2968	11	AP-4 complex accessory subunit Tepsin
Q96QR8	PURB	S23	23	Level1	GGGGGPCGFQPASR	678.682	3	13.31	2.0159	HexNAt(1)GAO_Methoxylamine(1)TMT6plex(1) % 555.2968	13	Transcriptional regulator protein Pur-beta
Q9BRK4	LZTS2	Y358	358	Level1	DSLDENEATMCQAYEER	949.095	3	16.399	-0.0022	HexNAt(1)GAO_Methoxylamine(1)TMT6plex(1) % 555.2968	14	Leucine zipper putative tumor suppressor 2
Q9BWU0	SLC4A1AP	S729	729	Level1	YPEDDPDYCVWVPPEGQSGDGR	817.631	4	15.255	2.0144	HexNAt(1)GAO_Methoxylamine(1)TMT6plex(1) % 555.2968	18	Kanadaptin
Q9BXB4	OSBPL11	T352	352	Level1b	EPEEINADDEIEDTCDHKEDDLGAVEEQR	883.614	5	18.531	-0.0117	HexNAt(1)GAO_Methoxylamine(1)TMT6plex(1) % 555.2968	14	Oxysterol-binding protein-related protein 11
Q9BXB4	OSBPL11	T352	352	Level1b	EPEEINADDEIEDTCDHKEDDLGAVEEQR	883.609	5	23.043	-0.0127	HexNAt(1)GAO_Methoxylamine(1)TMT6plex(1) % 555.2968	14	Oxysterol-binding protein-related protein 11
Q9BXB4	OSBPL11	T352	352	Level1b	EPEEINADDEIEDTCDHKEDDLGAVEEQR	883.613	5	23.243	-0.0122	HexNAt(1)GAO_Methoxylamine(1)TMT6plex(1) % 555.2968	14	Oxysterol-binding protein-related protein 11
Q9BY44	EIF2A	T512	512	Level1	SPDLAPTPAPQSTPR	773.753	3	17.952	-0.0018	HexNAt(1)GAO_Methoxylamine(1)TMT6plex(1) % 555.2968	7	Eukaryotic translation initiation factor 2A
Q9C0B1	FTO	S173	173	Level1b	ANEDAVPLCMSADFPR	860.423	3	17.304	1.9969	HexNAt(1)GAO_Methoxylamine(1)TMT6plex(1) % 555.2968	11	Alpha-ketoglutarate-dependent dioxygenase FTO
Q9C0B1	FTO	S173	173	Level1b	ANEDAVPLCMSADFPR	860.433	3	11.266	2.0093	HexNAt(1)GAO_Methoxylamine(1)TMT6plex(1) % 555.2968	11	Alpha-ketoglutarate-dependent dioxygenase FTO
Q9C0B1	FTO	S173	173	Level1b	ANEDAVPLCMSADFPR	860.428	3	13.582	1.9983	HexNAt(1)GAO_Methoxylamine(1)TMT6plex(1) % 555.2968	11	Alpha-ketoglutarate-dependent dioxygenase FTO
Q9C0C2	TNKS1BP1	S1331	1331	Level1	DLEVTCDPDSGGSQGLR	864.418	3	12.347	0.9908	HexNAt(1)GAO_Methoxylamine(1)TMT6plex(1) % 555.2968	13	182 kDa tankyrase-1-binding protein
Q9H2G2	SLK	T1217	1217	Level1	MTGESECLNPSTQSR	814.731	3	15.955	2.0236	HexNAt(1)GAO_Methoxylamine(1)TMT6plex(1) % 555.2968	12	STE20-like serine/threonine-protein kinase
Q9H2G2	SLK	S1219	1219	Level1	MTGESECLNPSTQSR	814.731	3	14.409	2.0175	HexNAt(1)GAO_Methoxylamine(1)TMT6plex(1) % 555.2968	14	STE20-like serine/threonine-protein kinase
Q9H6Z4	RANBP3	S244	244	Level1	NESSNASEEEACEK	848.081	3	27.223	2.0137	HexNAt(1)GAO_Methoxylamine(1)TMT6plex(1) % 555.2968	7	Ran-binding protein 3
Q9H6Z4	RANBP3	S244	244	Level1	NESSNASEEEACEK	866.408	3	27.455	-0.008	HexNAt(1)GAO_Methoxylamine(1)TMT6plex(1) % 555.2968	7	Ran-binding protein 3
Q9H6Z4	RANBP3	S244	244	Level1	NESSNASEEEACEK	866.412	3	25.915	-0.0158	HexNAt(1)GAO_Methoxylamine(1)TMT6plex(1) % 555.2968	7	Ran-binding protein 3
Q9HD26	GOPC	Y394	394	Level1	LYLDELEGGGNPGASCK	685.364	4	15.457	2.0176	HexNAt(1)GAO_Methoxylamine(1)TMT6plex(1) % 555.2968	2	Golgi-associated PDZ and coiled-coil motif-containing protein
Q9HD26	GOPC	S407	407	Level1	LYLDELEGGGNPGASCK	913.493	3	22.381	2.0179	HexNAt(1)GAO_Methoxylamine(1)TMT6plex(1) % 555.2968	15	Golgi-associated PDZ and coiled-coil motif-containing protein
Q9NR12	PDLIM7	S89	89	Level1	AQPVQSKPQK	709.083	3	29.694	0.9807	HexNAt(1)GAO_Methoxylamine(1) % 326.1339	6	PDZ and LIM domain protein 7
Q9NR12	PDLIM7	S89	89	Level1b	AQPVQSKPQK	589.109	4	12.658	0.0004	HexNAt(1)GAO_Methoxylamine(1)TMT6plex(1) % 555.2968	6	PDZ and LIM domain protein 7
Q9NR12	PDLIM7	S89	89	Level1b	AQPVQSKPQK	589.109	4	18.008	0.0006	HexNAt(1)GAO_Methoxylamine(1)TMT6plex(1) % 555.2968	6	PDZ and LIM domain protein 7
Q9NR12	PDLIM7	S89	89	Level1	AQPVQSKPQK	709.082	3	25.439	0.9861	HexNAt(1)GAO_Methoxylamine(1) % 326.1339	6	PDZ and LIM domain protein 7
Q9NR12	PDLIM7	S89	89	Level1b	AQPVQSKPQK	709.082	3	21.226	0.9861	HexNAt(1)GAO_Methoxylamine(1) % 326.1339	6	PDZ and LIM domain protein 7
Q9NR33	POLE4	Y83	83	Level1b	DAYCCAQQGK	738.701	3	13.822	-0.0118	HexNAt(1)GAO_Methoxylamine(1)TMT6plex(1) % 555.2968	3	DNA polymerase epsilon subunit 4
Q9NR33	POLE4	Y83	83	Level1b	DAYCCAQQGK	738.701	3	11.61	-0.013	HexNAt(1)GAO_Methoxylamine(1)TMT6plex(1) % 555.2968	3	DNA polymerase epsilon subunit 4
Q9NRZ9	HELLS	T166	166	Level1	ENEDENSSSTNLCVEDLQK	1075.85	3	15.461	0.9908	HexNAt(1)GAO_Methoxylamine(1)TMT6plex(1) % 555.2968	10	Lymphoid-specific helicase
Q9NUQ3	TXLNG	S125	125	Level1	TDPPDGQQDSECNR	801.7	3	26.489	-0.01	HexNAt(1)GAO_Methoxylamine(1)TMT6plex(1) % 555.2968	10	Gamma-taxilin
Q9NUQ3	TXLNG	S125	125	Level1	TDPPDGQQDSECNR	801.699	3	22.132	-0.0088	HexNAt(1)GAO_Methoxylamine(1)TMT6plex(1) % 555.2968	10	Gamma-taxilin
Q9NUQ3	TXLNG	S125	125	Level1	TDPPDGQQDSECNR	801.7	3	14.056	-0.0063	HexNAt(1)GAO_Methoxylamine(1)TMT6plex(1) % 555.2968	10	Gamma-taxilin
Q9NUQ3	TXLNG	S125	125	Level1	TDPPDGQQDSECNR	801.701	3	25.544	-0.0068	HexNAt(1)GAO_Methoxylamine(1)TMT6plex(1) % 555.2968	10	Gamma-taxilin
Q9NUQ3	TXLNG	S125	125	Level1	TDPPDGQQDSECNR	801.698	3	22.481	-0.0132	HexNAt(1)GAO_Methoxylamine(1)TMT6plex(1) % 555.2968	10	Gamma-taxilin
Q9NX24	NHP2	S19	19	Level1	ADPDGPEAQAEACSGER	830.392	3	25.861	2.0138	HexNAt(1)GAO_Methoxylamine(1)TMT6plex(1) % 555.2968	14	H/ACA ribonucleoprotein complex subunit 2
Q9NX24	NHP2	S19	19	Level1b	ADPDGPEAQAEACSGER	848.728	3	14.225	-0.0114	HexNAt(1)GAO_Methoxylamine(1)TMT6plex(1) % 555.2968	14	H/ACA ribonucleoprotein complex subunit 2
Q9NX24	NHP2	S19	19	Level1b	ADPDGPEAQAEACSGER	849.06	3	19.047	0.9851	HexNAt(1)GAO_Methoxylamine(1)TMT6plex(1) % 555.2968	14	H/ACA ribonucleoprotein complex subunit 2
Q9NX24	NHP2	S19	19	Level1	ADPDGPEAQAEACSGER	848.73	3	13.198	-0.0083	HexNAt(1)GAO_Methoxylamine(1)TMT6plex(1) % 555.2968	14	H/ACA ribonucleoprotein complex subunit 2
Q9NX24	NHP2	S19	19	Level1b	ADPDGPEAQAEACSGER	848.728	3	16.856	-0.0122	HexNAt(1)GAO_Methoxylamine(1)TMT6plex(1) % 555.2968	14	H/ACA ribonucleoprotein complex subunit 2
Q9NX24	NHP2	S19	19	Level1b	ADPDGPEAQAEACSGER	848.727	3	17.137	-0.0122	HexNAt(1)GAO_Methoxylamine(1)TMT6plex(1) % 555.2968	14	H/ACA ribonucleoprotein complex subunit 2
Q9NX24	NHP2	S19	19	Level1b	ADPDGPEAQAEACSGER	849.064	3	18.046	1.0013	HexNAt(1)GAO_Methoxylamine(1)TMT6plex(1) % 555.2968	14	H/ACA ribonucleoprotein complex subunit 2
Q9NX24	NHP2	S19	19	Level1b	ADPDGPEAQAEACSGER	849.059	3	18.566	0.9895	HexNAt(1)GAO_Methoxylamine(1)TMT6plex(1) % 555.2968	14	H/ACA ribonucleoprotein complex subunit 2
Q9NX24	NHP2	S19	19	Level1	ADPDGPEAQAEACSGER	848.726	3	16.252	-0.0132	HexNAt(1)GAO_Methoxylamine(1)TMT6plex(1) % 555.2968	14	H/ACA ribonucleoprotein complex subunit 2
Q9NX24	NHP2	S19	19	Level1b	ADPDGPEAQAEACSGER	848.726	3	22.526	-0.0158	HexNAt(1)GAO_Methoxylamine(1)TMT6plex(1) % 555.2968	14	H/ACA ribonucleoprotein complex subunit 2
Q9NX24	NHP2	S19	19	Level1	ADPDGPEAQAEACSGER	849.059	3	17.327	0.9866	HexNAt(1)GAO_Methoxylamine(1)TMT6plex(1) % 555.2968	14	H/ACA ribonucleoprotein complex subunit 2
Q9NX24	NHP2	S19	19	Level1b	ADPDGPEAQAEACSGER	848.723	3	15.255	-0.0058	HexNAt(1)GAO_Methoxylamine(1)TMT6plex(1) % 555.2968	14	H/ACA ribonucleoprotein complex subunit 2
Q9NX24	NHP2	S19	19	Level1	ADPDGPEAQAEACSGER	848.723	3	17.441	-0.0058	HexNAt(1)GAO_Methoxylamine(1)TMT6plex(1) % 555.2968	14	H/ACA ribonucleoprotein complex subunit 2
Q9NX24	NHP2	S19	19	Level1b	ADPDGPEAQAEACSGER	848.726	3	17.175	-0.0066	HexNAt(1)GAO_Methoxylamine(1)TMT6plex(1) % 555.2968	14	H/ACA ribonucleoprotein complex subunit 2
Q9NX24	NHP2	S19	19	Level1	ADPDGPEAQAEACSGER	848.726	3	19.663	-0.0066	HexNAt(1)GAO_Methoxylamine(1)TMT6plex(1) % 555.2968	14	H/ACA ribonucleoprotein complex subunit 2
Q9NX24	NHP2	S19	19	Level1	ADPDGPEAQAEACSGER	848.731	3	20.948	-0.0066	HexNAt(1)GAO_Methoxylamine(1)TMT6plex(1) % 555.2968	14	H/ACA ribonucleoprotein complex subunit 2
Q9NX24	NHP2	S19	19	Level1	ADPDGPEAQAEACSGER	848.731	3	15.042	-0.0066	HexNAt(1)GAO_Methoxylamine(1)TMT6plex(1) % 555.2968	14	H/ACA ribonucleoprotein complex subunit 2
Q9NX24	NHP2	S19	19	Level1	ADPDGPEAQAEACSGER	848.726	3	17.4	-0.0122	HexNAt(1)GAO_Methoxylamine(1)TMT6plex(1) % 555.2968	14	H/ACA ribonucleoprotein complex subunit 2
Q9NX24	NHP2	S19	19	Level1	ADPDGPEAQAEACSGER	849.395	3	13.216	1.9947	HexNAt(1)GAO_Methoxylamine(1)TMT6plex(1) % 555.2968	14	H/ACA ribonucleoprotein complex subunit 2
Q9NX24	NHP2	S19	19	Level1b	ADPDGPEAQAEACSGER	848.727	3	15.039	-0.0139	HexNAt(1)GAO_Methoxylamine(1)TMT6plex(1) % 555.2968	14	H/ACA ribonucleoprotein complex subunit 2
Q9NX24	NHP2	S19	19	Level1	ADPDGPEAQAEACSGER	849.062	3	23.499	0.9925	HexNAt(1)GAO_Methoxylamine(1)TMT6plex(1) % 555.2968	14	H/ACA ribonucleoprotein complex subunit 2
Q9NX24	NHP2	S19	19	Level1b	ADPDGPEAQAEACSGER	848.725	3	15.746	-0.0112	HexNAt(1)GAO_Methoxylamine(1)TMT6plex(1) % 555.2968	14	H/ACA ribonucleoprotein complex subunit 2
Q9NX24	NHP2	S19	19	Level1	ADPDGPEAQAEACSGER	848.725	3	22.465	-0.0112	HexNAt(1)GAO_Methoxylamine(1)TMT6plex(1) % 555.2968	14	H/ACA ribonucleoprotein complex subunit 2
Q9NX24	NHP2	S19	19	Level1b	ADPDGPEAQAEACSGER	848.725	3	12.391	-0.0073	HexNAt(1)GAO_Methoxylamine(1)TMT6plex(1) % 555.2968	14	H/ACA ribonucleoprotein complex subunit 2
Q9NX24	NHP2	S19	19	Level1	ADPDGPEAQAEACSGER	849.062	3	17.167	0.9986	HexNAt(1)GAO_Methoxylamine(1)TMT6plex(1) % 555.2968	14	H/ACA ribonucleoprotein complex subunit 2
Q9NX24	NHP2	S19	19	Level1b	IKADPDGPEAQAEACSGER	754.384	4	11.587	-0.0095	HexNAt(1)GAO_Methoxylamine(1)TMT6plex(1) % 555.2968	16	H/ACA ribonucleoprotein complex subunit 2
Q9NYK5	MRPL39	T129	129	Level1b	FLTFKDCDPGEVNK	728.898	4	14.223	-0.011	HexNAt(1)GAO_Methoxylamine(1)TMT6plex(1) % 555.2968	3	Large ribosomal subunit protein mL39
Q9NZ63	C9orf78	Y147	147	Level1b	NAEDCLYELPENIR	840.761	3	14.619	0.0054	HexNAt(1)GAO_Methoxylamine(1)TMT6plex(1) % 555.2968	7	Splicing factor C9orf78
Q9P2E9	RRBP1	S1213	1213	Level1	HMAAASAECQNYAK	632.326	4	19.372	2.0224	HexNAt(1)GAO_Methoxylamine(1)TMT6plex(1) % 555.2968	6	Ribosome-binding protein 1
Q9P2E9	RRBP1	Y1219	1219	Level1	HMAAASAECQNYAK	632.324	4	16.029	2.0177	HexNAt(1)GAO_Methoxylamine(1)TMT6plex(1) % 555.2968	12	Ribosome-binding protein 1
Q9UBN6	TNFRSF10D	T68	68	Level1b	QDEVPQQTVAPQQQR	846.445	3	14.201	1	HexNAt(1)GAO_Methoxylamine(1)TMT6plex(1) % 555.2968	8	Tumor necrosis factor receptor superfamily member 10D
Q9UBN6	TNFRSF10D	T68	68	Level1	QDEVPQQTVAPQQQR	846.445	3	21.545	1	HexNAt(1)GAO_Methoxylamine(1)TMT6plex(1) % 555.2968	8	Tumor necrosis factor receptor superfamily member 10D
Q9UBN6	TNFRSF10D	T68	68	Level1	QDEVPQQTVAPQQQR	846.112	3	31.467	-0.0034	HexNAt(1)GAO_Methoxylamine(1)TMT6plex(1) % 555.2968	8	Tumor necrosis factor receptor superfamily member 10D
Q9UBN6	TNFRSF10D	T68	68	Level1	QDEVPQQTVAPQQQR	846.112	3	33.504	0.0003	HexNAt(1)GAO_Methoxylamine(1)TMT6plex(1) % 555.2968	8	Tumor necrosis factor receptor superfamily member 10D
Q9UBN6	TNFRSF10D	T68	68	Level1	QDEVPQQTVAPQQQR	846.112	3	18.614	0.0003	HexNAt(1)GAO_Methoxylamine(1)TMT6plex(1) % 555.2968	8	Tumor necrosis factor receptor superfamily member 10D
Q9UGP8	SEC63	S488	488	Level1	EQSICAAEEQPAEDGQGETNK	826.902	4	22.912	-0.0017	HexNAt(1)GAO_Methoxylamine(1)TMT6plex(1) % 555.2968	3	Translocation protein SEC63 homolog
Q9UGP8	SEC63	S488	488	Level1	EQSICAAEEQPAEDGQGETNK	1102.54	3	21.223	0.9886	HexNAt(1)GAO_Methoxylamine(1)TMT6plex(1) % 555.2968	3	Translocation protein SEC63 homolog
Q9UGP8	SEC63	S488	488	Level1	EQSICAAEEQPAEDGQGETNK	1102.87	3	26.04	1.9951	HexNAt(1)GAO_Methoxylamine(1)TMT6plex(1) % 555.2968	3	Translocation protein SEC63 homolog
Q9UGP8	SEC63	S488	488	Level1	EQSICAAEEQPAEDGQGETNK	826.903	4	23.428	-0.0127	HexNAt(1)GAO_Methoxylamine(1)TMT6plex(1) % 555.2968	3	Translocation protein SEC63 homolog
Q9UGP8	SEC63	S488	488	Level1	EQSICAAEEQPAEDGQGETNK	1102.54	3	22.143	0.9922	HexNAt(1)GAO_Methoxylamine(1)TMT6plex(1) % 555.2968	3	Translocation protein SEC63 homolog
Q9UGP8	SEC63	S488	488	Level1	EQSICAAEEQPAEDGQGETNK	826.902	4	28.344	-0.0124	HexNAt(1)GAO_Methoxylamine(1)TMT6plex(1) % 555.2968	3	Translocation protein SEC63 homolog
Q9UGP8	SEC63	S488	488	Level1	EQSICAAEEQPAEDGQGETNK	1102.87	3	17.529	1.9951	HexNAt(1)GAO_Methoxylamine(1)TMT6plex(1) % 555.2968	3	Translocation protein SEC63 homolog
Q9UGP8	SEC63	S488	488	Level1	EQSICAAEEQPAEDGQGETNK	826.904	4	19.867	-0.0117	HexNAt(1)GAO_Methoxylamine(1)TMT6plex(1) % 555.2968	3	Translocation protein SEC63 homolog
Q9UGP8	SEC63	S488	488	Level1	EQSICAAEEQPAEDGQGETNK	1102.53	3	19.92	0.9908	HexNAt(1)GAO_Methoxylamine(1)TMT6plex(1) % 555.2968	3	Translocation protein SEC63 homolog
Q9UGP8	SEC63	S488	488	Level1	EQSICAAEEQPAEDGQGETNK	1102.53	3	20.958	0.9908	HexNAt(1)GAO_Methoxylamine(1)TMT6plex(1) % 555.2968	3	Translocation protein SEC63 homolog
Q9UGP8	SEC63	S488	488	Level1	EQSICAAEEQPAEDGQGETNK	826.901	4	23.113	-0.0156	HexNAt(1)GAO_Methoxylamine(1)TMT6plex(1) % 555.2968	3	Translocation protein SEC63 homolog
Q9UGP8	SEC63	S488	488	Level1	EQSICAAEEQPAEDGQGETNK	826.904	4	20.886	-0.0085	HexNAt(1)GAO_Methoxylamine(1)TMT6plex(1) % 555.2968	3	Translocation protein SEC63 homolog
Q9UGP8	SEC63	T504	504	Level1	EQSICAAEEQPAEDGQGETNK	1102.53	3	12.932	0.9878	HexNAt(1)GAO_Methoxylamine(1)TMT6plex(1) % 555.2968	19	Translocation protein SEC63 homolog
Q9UH62	ARMCX3	S53	53	Level1	MAEGGSGDVDDAGDCSGAR	876.382	3	31.445	-0.0119	HexNAt(1)GAO_Methoxylamine(1)TMT6plex(1) % 555.2968	16	Armadillo repeat-containing X-linked protein 3
Q9UH62	ARMCX3	S53	53	Level1	MAEGGSGDVDDAGDCSGAR	876.385	3	31.141	-0.0105	HexNAt(1)GAO_Methoxylamine(1)TMT6plex(1) % 555.2968	16	Armadillo repeat-containing X-linked protein 3
Q9UH62	ARMCX3	S53	53	Level1	MAEGGSGDVDDAGDCSGAR	876.382	3	17.115	-0.0136	HexNAt(1)GAO_Methoxylamine(1)TMT6plex(1) % 555.2968	16	Armadillo repeat-containing X-linked protein 3
Q9UH62	ARMCX3	S53	53	Level1	MAEGGSGDVDDAGDCSGAR	876.382	3	18.609	-0.0112	HexNAt(1)GAO_Methoxylamine(1)TMT6plex(1) % 555.2968	16	Armadillo repeat-containing X-linked protein 3
Q9UHB6	LIMA1	T318	318	Level1	ENVPPGPEVCITHQEGEK	759.143	4	20.931	-0.0193	HexNAt(1)GAO_Methoxylamine(1)TMT6plex(1) % 555.2968	12	LIM domain and actin-binding protein 1
Q9UHB6	LIMA1	T318	318	Level1	ENVPPGPEVCITHQEGEK	759.143	4	12.881	-0.0105	HexNAt(1)GAO_Methoxylamine(1)TMT6plex(1) % 555.2968	12	LIM domain and actin-binding protein 1
Q9UHD8	SEPTIN9	T255	255	Level1	SQEATEAAPSCVGDMADTPR	946.786	3	19.678	2.0157	HexNAt(1)GAO_Methoxylamine(1)TMT6plex(1) % 555.2968	18	Septin-9
Q9UHD8	SEPTIN9	T255	255	Level1	SQEATEAAPSCVGDMADTPR	965.119	3	18.726	-0.0092	HexNAt(1)GAO_Methoxylamine(1)TMT6plex(1) % 555.2968	18	Septin-9
Q9UHI8	ADAMTS1	T170	170	Level1b	LATAAPGEKPPAPLQFHLLR	628.971	5	15.875	-0.0012	HexNAt(1)GAO_Methoxylamine(1)TMT6plex(1) % 555.2968	3	A disintegrin and metalloproteinase with thrombospondin motifs 1
Q9UI10	EIF2B4	S62	62	Level1	GAEPETGSAVSAAQCQVGPTR	934.143	3	14.483	0.0166	HexNAt(1)GAO_Methoxylamine(1)TMT6plex(1) % 555.2968	8	Translation initiation factor eIF2B subunit delta
Q9UIF9	BAZ2A	S1027	1027	Level1b	SEVEMEGPEECLGR	802.717	3	16.513	-0.0127	HexNAt(1)GAO_Methoxylamine(1)TMT6plex(1) % 555.2968	1	Bromodomain adjacent to zinc finger domain protein 2A
Q9UIQ6	LNPEP	Y46	46	Level1b	EPCLHPLEPDEVEYEPR	724.106	4	13.54	-0.0075	HexNAt(1)GAO_Methoxylamine(1)TMT6plex(1) % 555.2968	14	Leucyl-cystinyl aminopeptidase
Q9UJC3	HOOK1	T699	699	Level1	LVSGGGACSDTGACTPAR	822.748	3	12.603	2.0132	HexNAt(1)GAO_Methoxylamine(1)TMT6plex(1) % 555.2968	15	Protein Hook homolog 1
Q9UKN8	GTF3C4	T124	124	Level1	TEVAECK	599.005	3	13.456	2.0113	HexNAt(1)GAO_Methoxylamine(1)TMT6plex(1) % 555.2968	1	General transcription factor 3C polypeptide 4
Q9UPN3	MACF1	T4381	4381	Level1b	GTLVEEINCK	726.072	3	15.835	-0.0119	HexNAt(1)GAO_Methoxylamine(1)TMT6plex(1) % 555.2968	2	Microtubule-actin cross-linking factor 1, isoforms 1/2/3/4/5
Q9UPN3	MACF1	T4381	4381	Level1b	GTLVEEINCK	726.067	3	13.687	-0.0122	HexNAt(1)GAO_Methoxylamine(1)TMT6plex(1) % 555.2968	2	Microtubule-actin cross-linking factor 1, isoforms 1/2/3/4/5
Q9Y383	LUC7L2	S347	347	Level1b	DQDLASCDR	621.969	3	12.971	-0.0064	HexNAt(1)GAO_Methoxylamine(1)TMT6plex(1) % 555.2968	6	Putative RNA-binding protein Luc7-like 2
Q9Y467	SALL2	T253	253	Level1	TLASSSSSSSSSSGAETPK	924.48	3	34.852	0.0008	HexNAt(1)GAO_Methoxylamine(1)TMT6plex(1) % 555.2968	1	Sal-like protein 2
Q9Y467	SALL2	T253	253	Level1	TLASSSSSSSSSSGAETPK	924.815	3	26.675	1.0042	HexNAt(1)GAO_Methoxylamine(1)TMT6plex(1) % 555.2968	1	Sal-like protein 2
Q9Y4L1	HYOU1	S634	634	Level1b	DEPGEQVELKEEAEAPVEDGSQPPPPEPK	875.054	5	24.547	0.9983	HexNAt(1)GAO_Methoxylamine(1)TMT6plex(1) % 555.2968	21	Hypoxia up-regulated protein 1
Q9Y5Q9	GTF3C3	S604	604	Level1	ISDSNDQESANCDAK	889.764	3	27.822	-0.0049	HexNAt(1)GAO_Methoxylamine(1)TMT6plex(1) % 555.2968	9	General transcription factor 3C polypeptide 3
Q9Y5Q9	GTF3C3	S604	604	Level1	ISDSNDQESANCDAK	889.765	3	22.697	-0.0066	HexNAt(1)GAO_Methoxylamine(1)TMT6plex(1) % 555.2968	9	General transcription factor 3C polypeptide 3
Q9Y6A5	TACC3	T437	437	Level1	SGCSEAQPPESPETR	787.723	3	25.487	2.0187	HexNAt(1)GAO_Methoxylamine(1)TMT6plex(1) % 555.2968	14	Transforming acidic coiled-coil-containing protein 3

## Sheet: Sheet2
Table S9B. Identification of O-GalNAcylation sites in HepG2 cells
UniProt Accession	Gene Symbol	Site	Site Position	O-Pair Localization Level	Peptide	Obs. m/z	Precursor Charge	Hyperscore	Delta Mass	Total Glycan Composition	Glycosite Position in Peptide	Protein Annotation
O00268	TAF4	S528	528	Level1	QVSQAQTTVQPSATLQR	876.479	3	24.882	-0.0005	HexNAt(1)GAO_Methoxylamine(1)TMT6plex(1) % 555.2968	3	Transcription initiation factor TFIID subunit 4
O00268	TAF4	S528	528	Level1	QVSQAQTTVQPSATLQR	876.477	3	16.621	-0.0017	HexNAt(1)GAO_Methoxylamine(1)TMT6plex(1) % 555.2968	3	Transcription initiation factor TFIID subunit 4
O00391	QSOX1	T277	277	Level1	EAAQTTVAPTTANK	806.118	3	21.382	0.0093	HexNAt(1)GAO_Methoxylamine(1)TMT6plex(1) % 555.2968	6	Sulfhydryl oxidase 1
O00391	QSOX1	T289	289	Level1b	IAPTVWK	610.041	3	13.593	0.0011	HexNAt(1)GAO_Methoxylamine(1)TMT6plex(1) % 555.2968	4	Sulfhydryl oxidase 1
O60502	OGA	S405	405	Level1b	QVAHSGAK	453.517	4	21.163	0.0009	HexNAt(1)GAO_Methoxylamine(1)TMT6plex(1) % 555.2968	5	Protein O-GlcNAcase
P01031	C5	T943	943	Level1	ESYSGVTLDPR	670.355	3	18.05	1.0093	HexNAt(1)GAO_Methoxylamine(1)TMT6plex(1) % 555.2968	7	Complement C5
P01130	LDLR	T108	108	Level1	TCSQDEFR	609.633	3	10.775	-0.0006	HexNAt(1)GAO_Methoxylamine(1)TMT6plex(1) % 555.2968	1	Low-density lipoprotein receptor
P02545	LMNA	T519	519	Level1	AQNTWGCGNSLR	698.362	3	15.827	2.0146	HexNAt(1)GAO_Methoxylamine(1)TMT6plex(1) % 555.2968	4	Prelamin-A/C
P02649	APOE	S215	215	Level1	AATVGSLAGQPLQER	761.423	3	41.804	-0.0009	HexNAt(1)GAO_Methoxylamine(1)TMT6plex(1) % 555.2968	6	Apolipoprotein E
P02671	FGA	T283	283	Level1	GGSTSYGTGSETESPR	786.716	3	18.879	0.9992	HexNAt(1)GAO_Methoxylamine(1)TMT6plex(1) % 555.2968	12	Fibrinogen alpha chain
P02765	AHSG	T214	214	Level1b	EATEAAK	578.331	3	20.802	0.0005	HexNAt(1)GAO_Methoxylamine(1)TMT6plex(1) % 555.2968	3	Alpha-2-HS-glycoprotein
P02765	AHSG	S346	346	Level1	TVVQPSVGAAAGPVVPPCPGR	934.85	3	16.452	2.0139	HexNAt(1)GAO_Methoxylamine(1)TMT6plex(1) % 555.2968	6	Alpha-2-HS-glycoprotein
P02765	AHSG	S346	346	Level1	TVVQPSVGAAAGPVVPPCPGR	700.889	4	13.559	0.002	HexNAt(1)GAO_Methoxylamine(1)TMT6plex(1) % 555.2968	6	Alpha-2-HS-glycoprotein
P04114	APOB	T3220	3220	Level1b	NNALDFVTK	679.057	3	11.76	-0.0007	HexNAt(1)GAO_Methoxylamine(1)TMT6plex(1) % 555.2968	8	Apolipoprotein B-100
P04114	APOB	T3220	3220	Level1b	NNALDFVTK	679.39	3	18.502	1.0017	HexNAt(1)GAO_Methoxylamine(1)TMT6plex(1) % 555.2968	8	Apolipoprotein B-100
P04114	APOB	T3220	3220	Level1	NNALDFVTK	603.002	3	15.257	1.0008	HexNAt(1)GAO_Methoxylamine(1) % 326.1339	8	Apolipoprotein B-100
P04233	CD74	T203	203	Level1	HSLEQKPTDAPPK	538.913	5	33.717	0.0015	HexNAt(1)GAO_Methoxylamine(1)TMT6plex(1) % 555.2968	8	HLA class II histocompatibility antigen gamma chain
P04233	CD74	T203	203	Level1	HSLEQKPTDAPPK	897.848	3	29.293	1.001	HexNAt(1)GAO_Methoxylamine(1)TMT6plex(1) % 555.2968	8	HLA class II histocompatibility antigen gamma chain
P04233	CD74	T203	203	Level1	HSLEQKPTDAPPK	897.848	3	16.758	1.001	HexNAt(1)GAO_Methoxylamine(1)TMT6plex(1) % 555.2968	8	HLA class II histocompatibility antigen gamma chain
P05154	SERPINA5	T39	39	Level1	VEDLHVGATVAPSSR	775.09	3	25.525	1.0002	HexNAt(1)GAO_Methoxylamine(1)TMT6plex(1) % 555.2968	9	Plasma serine protease inhibitor
P05154	SERPINA5	S44	44	Level1	RVEDLHVGATVAPSSR	496.477	5	22.571	0.0006	HexNAt(1)GAO_Methoxylamine(1)TMT6plex(1) % 555.2968	15	Plasma serine protease inhibitor
P08174	CD55	T328	328	Level1	TTTPNAQATR	615.671	3	19.107	0.0014	HexNAt(1)GAO_Methoxylamine(1)TMT6plex(1) % 555.2968	9	Complement decay-accelerating factor
P10599	TXN	S90	90	Level1b	VGEFSGANK	642.04	3	16.223	2.0418	HexNAt(1)GAO_Methoxylamine(1)TMT6plex(1) % 555.2968	5	Thioredoxin
P10599	TXN	S90	90	Level1b	VGEFSGANK	642.041	3	15.246	2.0415	HexNAt(1)GAO_Methoxylamine(1)TMT6plex(1) % 555.2968	5	Thioredoxin
P11021	HSPA5	T473	473	Level1	VYEGERPLTK	552.07	4	22.963	-0.0019	HexNAt(1)GAO_Methoxylamine(1)TMT6plex(1) % 555.2968	9	Endoplasmic reticulum chaperone BiP
P13645	KRT10	S16	16	Level1	SGGGGGGGGCGGGGGVSSLR	779.391	3	15.364	2.024	HexNAt(1)GAO_Methoxylamine(1)TMT6plex(1) % 555.2968	1	Keratin, type I cytoskeletal 10
P14314	PRKCSH	S282	282	Level1	SEALPTDLPAPSAPDLTEPK	945.181	3	34.637	0.0074	HexNAt(1)GAO_Methoxylamine(1) % 326.1339	1	Glucosidase 2 subunit beta
P14625	HSP90B1	S73	73	Level1b	SEKFAFQAEVNR	611.098	4	15.185	2.0408	HexNAt(1)GAO_Methoxylamine(1)TMT6plex(1) % 555.2968	1	Endoplasmin
P15529	CD46	T163	163	Level1b	VLCTPPPK	642.38	3	16.795	-0.0007	HexNAt(1)GAO_Methoxylamine(1)TMT6plex(1) % 555.2968	4	Membrane cofactor protein
P15529	CD46	T163	163	Level1b	VLCTPPPK	642.379	3	15.009	-0.0007	HexNAt(1)GAO_Methoxylamine(1)TMT6plex(1) % 555.2968	4	Membrane cofactor protein
P15529	CD46	T163	163	Level1b	VLCTPPPK	642.381	3	14.654	0.0022	HexNAt(1)GAO_Methoxylamine(1)TMT6plex(1) % 555.2968	4	Membrane cofactor protein
P15924	DSP	S2017	2017	Level1	GAGSIAGASASPK	697.079	3	20.084	2.041	HexNAt(1)GAO_Methoxylamine(1)TMT6plex(1) % 555.2968	4	Desmoplakin
P19634	SLC9A1	T62	62	Level1	SIGDVTTAPPEVTPESR	847.45	3	15.431	-0.0022	HexNAt(1)GAO_Methoxylamine(1)TMT6plex(1) % 555.2968	7	Sodium/hydrogen exchanger 1
P19634	SLC9A1	T62	62	Level1	SIGDVTTAPPEVTPESR	847.448	3	37.742	-0.0007	HexNAt(1)GAO_Methoxylamine(1)TMT6plex(1) % 555.2968	7	Sodium/hydrogen exchanger 1
P21796	VDAC1	Y225	225	Level1	YQIDPDACFSAK	791.753	3	20.137	2.0164	HexNAt(1)GAO_Methoxylamine(1)TMT6plex(1) % 555.2968	1	Non-selective voltage-gated ion channel VDAC1
P23528	CFL1	Y140	140	Level1b	HELQANCYEEVK	768.717	3	16.763	-0.0097	HexNAt(1)GAO_Methoxylamine(1) % 326.1339	8	Cofilin-1
P28331	NDUFS1	S725	725	Level1	AVTEGAQAVEEPSIC	782.395	3	20.884	-0.0097	HexNAt(1)GAO_Methoxylamine(1)TMT6plex(1) % 555.2968	13	NADH-ubiquinone oxidoreductase 75 kDa subunit, mitochondrial
P31431	SDC4	T101	101	Level1	AGSGSQVPTEPK	724.404	3	20.386	0.0008	HexNAt(1)GAO_Methoxylamine(1)TMT6plex(1) % 555.2968	9	Syndecan-4
P31629	HIVEP2	S318	318	Level1	GGYHGSLEESLGGPMK	883.47	3	14.084	0.0259	HexNAt(1)GAO_Methoxylamine(1)TMT6plex(1) % 555.2968	10	Transcription factor HIVEP2
P46939	UTRN	S1939	1939	Level1	QPDVILEASGPEAIQIR	798.446	3	28.311	2.0299	HexNAt(1)GAO_Methoxylamine(1) % 326.1339	9	Utrophin
P49257	LMAN1	T276	276	Level1b	EPPTPDK	599.676	3	20.197	0.0015	HexNAt(1)GAO_Methoxylamine(1)TMT6plex(1) % 555.2968	4	Protein ERGIC-53
P49916	LIG3	T931	931	Level1	AADETLCQTK	698.382	3	25.066	0.0071	HexNAt(1)GAO_Methoxylamine(1)TMT6plex(1) % 555.2968	9	DNA ligase 3
P51610	HCFC1	T689	689	Level1	VMSVVQTK	635.713	3	23.589	0.0013	HexNAt(1)GAO_Methoxylamine(1)TMT6plex(1) % 555.2968	7	Host cell factor 1
P53701	HCCS	T45	45	Level1	GCPVNTEPSGPTCEK	864.443	3	18.006	2.0144	HexNAt(1)GAO_Methoxylamine(1)TMT6plex(1) % 555.2968	12	Holocytochrome c-type synthase
P60981	DSTN	S3	3	Level1	ASGVQVADEVCR	596.968	3	17.019	0.0089	HexNAt(1)GAO_Methoxylamine(1) % 326.1339	2	Destrin
P61289	PSME3	T99	99	Level1	RLDECEEAFQGTK	847.11	3	21.285	0.0052	HexNAt(1)GAO_Methoxylamine(1)TMT6plex(1) % 555.2968	12	Proteasome activator complex subunit 3
P78423	CX3CL1	T183	183	Level1	AQDGGPVGTELFR	711.047	3	17.512	-0.0034	HexNAt(1)GAO_Methoxylamine(1)TMT6plex(1) % 555.2968	9	Fractalkine
P78423	CX3CL1	T183	183	Level1b	AQDGGPVGTELFR	711.048	3	21.746	0	HexNAt(1)GAO_Methoxylamine(1)TMT6plex(1) % 555.2968	9	Fractalkine
P78423	CX3CL1	T183	183	Level1b	AQDGGPVGTELFR	711.047	3	22.647	-0.0044	HexNAt(1)GAO_Methoxylamine(1)TMT6plex(1) % 555.2968	9	Fractalkine
P78423	CX3CL1	S253	253	Level1	VWGQGQSPRPENSLER	656.846	4	12.739	-0.0005	HexNAt(1)GAO_Methoxylamine(1)TMT6plex(1) % 555.2968	7	Fractalkine
P78423	CX3CL1	S253	253	Level1	VWGQGQSPRPENSLER	656.847	4	21.333	-0.0005	HexNAt(1)GAO_Methoxylamine(1)TMT6plex(1) % 555.2968	7	Fractalkine
P78423	CX3CL1	T318	318	Level1b	AEEPIHATMDPQR	570.545	4	27.637	0.0005	HexNAt(1)GAO_Methoxylamine(1)TMT6plex(1) % 555.2968	8	Fractalkine
P80303	NUCB2	S408	408	Level1b	LQQGIPPSGPAGELK	836.152	3	21.11	1.0083	HexNAt(1)GAO_Methoxylamine(1)TMT6plex(1) % 555.2968	8	Nucleobindin-2
P80303	NUCB2	S408	408	Level1	LQQGIPPSGPAGELK	627.116	4	26.63	0.0034	HexNAt(1)GAO_Methoxylamine(1)TMT6plex(1) % 555.2968	8	Nucleobindin-2
P80303	NUCB2	S408	408	Level1	LQQGIPPSGPAGELK	627.365	4	23.994	1.0025	HexNAt(1)GAO_Methoxylamine(1)TMT6plex(1) % 555.2968	8	Nucleobindin-2
P80303	NUCB2	S408	408	Level1	LQQGIPPSGPAGELK	835.816	3	24.981	-0.0019	HexNAt(1)GAO_Methoxylamine(1)TMT6plex(1) % 555.2968	8	Nucleobindin-2
P80303	NUCB2	S408	408	Level1b	LQQGIPPSGPAGELK	836.149	3	17.185	1.0032	HexNAt(1)GAO_Methoxylamine(1)TMT6plex(1) % 555.2968	8	Nucleobindin-2
P80303	NUCB2	S408	408	Level1b	LQQGIPPSGPAGELK	835.816	3	17.841	-0.0051	HexNAt(1)GAO_Methoxylamine(1)TMT6plex(1) % 555.2968	8	Nucleobindin-2
P80303	NUCB2	S408	408	Level1b	KLQQGIPPSGPAGELK	716.43	4	13.114	-0.0007	HexNAt(1)GAO_Methoxylamine(1)TMT6plex(1) % 555.2968	9	Nucleobindin-2
P80303	NUCB2	S408	408	Level1b	KLQQGIPPSGPAGELK	716.681	4	19.433	1.0027	HexNAt(1)GAO_Methoxylamine(1)TMT6plex(1) % 555.2968	9	Nucleobindin-2
P80303	NUCB2	S408	408	Level1b	KLQQGIPPSGPAGELK	716.682	4	18.186	1.0069	HexNAt(1)GAO_Methoxylamine(1)TMT6plex(1) % 555.2968	9	Nucleobindin-2
P80303	NUCB2	S408	408	Level1b	KLQQGIPPSGPAGELK	716.43	4	23.921	0.0022	HexNAt(1)GAO_Methoxylamine(1)TMT6plex(1) % 555.2968	9	Nucleobindin-2
P80370	DLK1	T269	269	Level1b	LTPGVHELPVQQPEHR	525.092	5	23.153	-0.0005	HexNAt(1)GAO_Methoxylamine(1)TMT6plex(1) % 555.2968	2	Protein delta homolog 1
P80370	DLK1	T269	269	Level1b	LTPGVHELPVQQPEHR	525.092	5	22.731	-0.0002	HexNAt(1)GAO_Methoxylamine(1)TMT6plex(1) % 555.2968	2	Protein delta homolog 1
Q00341	HDLBP	S56	56	Level1	AACLESAQEPAGAWGNK	906.814	3	18.054	2.0188	HexNAt(1)GAO_Methoxylamine(1)TMT6plex(1) % 555.2968	6	Vigilin
Q03167	TGFBR3	T369	369	Level1b	LENNAEEMGDEEVHTIPPELR	806.4	4	25.211	-0.0009	HexNAt(1)GAO_Methoxylamine(1)TMT6plex(1) % 555.2968	15	Transforming growth factor beta receptor type 3
Q03167	TGFBR3	T369	369	Level1b	LENNAEEMGDEEVHTIPPELR	806.403	4	24.238	-0.0051	HexNAt(1)GAO_Methoxylamine(1)TMT6plex(1) % 555.2968	15	Transforming growth factor beta receptor type 3
Q03167	TGFBR3	T369	369	Level1b	LENNAEEMGDEEVHTIPPELR	802.399	4	25.155	-0.0019	HexNAt(1)GAO_Methoxylamine(1)TMT6plex(1) % 555.2968	15	Transforming growth factor beta receptor type 3
Q03167	TGFBR3	T369	369	Level1b	LENNAEEMGDEEVHTIPPELR	802.651	4	27.469	1.0061	HexNAt(1)GAO_Methoxylamine(1)TMT6plex(1) % 555.2968	15	Transforming growth factor beta receptor type 3
Q07954	LRP1	T4181	4181	Level1	RLDNGTCVPVPSPTPPPDAPR	757.652	4	16.309	0.0013	HexNAt(1)GAO_Methoxylamine(1)TMT6plex(1) % 555.2968	6	Prolow-density lipoprotein receptor-related protein 1
Q09666	AHNAK	S1170	1170	Level1b	VDIEAPDVSLEGPEGK	890.805	3	17.796	1.9612	HexNAt(1)GAO_Methoxylamine(1)TMT6plex(1) % 555.2968	9	Neuroblast differentiation-associated protein AHNAK
Q09666	AHNAK	S1170	1170	Level1b	VDIEAPDVSLEGPEGK	890.805	3	18.299	1.9615	HexNAt(1)GAO_Methoxylamine(1)TMT6plex(1) % 555.2968	9	Neuroblast differentiation-associated protein AHNAK
Q09666	AHNAK	S1170	1170	Level1b	VDIEAPDVSLEGPEGK	890.805	3	18.003	1.9607	HexNAt(1)GAO_Methoxylamine(1)TMT6plex(1) % 555.2968	9	Neuroblast differentiation-associated protein AHNAK
Q09666	AHNAK	S1170	1170	Level1b	VDIEAPDVSLEGPEGK	890.806	3	14.251	1.9583	HexNAt(1)GAO_Methoxylamine(1)TMT6plex(1) % 555.2968	9	Neuroblast differentiation-associated protein AHNAK
Q09666	AHNAK	S1170	1170	Level1b	VDIEAPDVSLEGPEGK	890.805	3	15.184	1.958	HexNAt(1)GAO_Methoxylamine(1)TMT6plex(1) % 555.2968	9	Neuroblast differentiation-associated protein AHNAK
Q13427	PPIG	S315	315	Level1	ECNPPNSQPASYQR	793.062	3	14.806	2.0187	HexNAt(1)GAO_Methoxylamine(1)TMT6plex(1) % 555.2968	7	Peptidyl-prolyl cis-trans isomerase G
Q13435	SF3B2	S861	861	Level1	EQQAQVEKEDFSDMVAEHAAK	730.992	5	21.104	2.0606	HexNAt(1)GAO_Methoxylamine(1)TMT6plex(1) % 555.2968	12	Splicing factor 3B subunit 2
Q13435	SF3B2	S861	861	Level1	EQQAQVEKEDFSDMVAEHAAK	730.795	5	18.991	1.0718	HexNAt(1)GAO_Methoxylamine(1)TMT6plex(1) % 555.2968	12	Splicing factor 3B subunit 2
Q13435	SF3B2	S861	861	Level1	EQQAQVEKEDFSDMVAEHAAK	730.994	5	18.559	2.0594	HexNAt(1)GAO_Methoxylamine(1)TMT6plex(1) % 555.2968	12	Splicing factor 3B subunit 2
Q13435	SF3B2	S861	861	Level1	EQQAQVEKEDFSDMVAEHAAK	727.794	5	13.921	2.0594	HexNAt(1)GAO_Methoxylamine(1)TMT6plex(1) % 555.2968	12	Splicing factor 3B subunit 2
Q13555	CAMK2G	T389	389	Level1	GSTESCNTTTEDEDLK	915.118	3	19.636	0.0108	HexNAt(1)GAO_Methoxylamine(1)TMT6plex(1) % 555.2968	10	Calcium/calmodulin-dependent protein kinase type II subunit gamma
Q14686	NCOA6	S1641	1641	Level1	VMVSEGQSAAQSNAR	779.064	3	16.372	-0.0038	HexNAt(1)GAO_Methoxylamine(1)TMT6plex(1) % 555.2968	4	Nuclear receptor coactivator 6
Q14692	BMS1	S558	558	Level1	AGLSPANCQSDR	669.014	3	17.844	2.0241	HexNAt(1)GAO_Methoxylamine(1)TMT6plex(1) % 555.2968	10	Ribosome biogenesis protein BMS1 homolog
Q15005	SPCS2	S18	18	Level1	SGGSGGCSGAGGASNCGTGSGR	862.728	3	46.586	1.0157	HexNAt(1)GAO_Methoxylamine(1)TMT6plex(1) % 555.2968	8	Signal peptidase complex subunit 2
Q15005	SPCS2	S18	18	Level1	SGGSGGCSGAGGASNCGTGSGR	863.062	3	18.423	2.0125	HexNAt(1)GAO_Methoxylamine(1)TMT6plex(1) % 555.2968	8	Signal peptidase complex subunit 2
Q15005	SPCS2	S24	24	Level1	SGGSGGCSGAGGASNCGTGSGR	863.062	3	18.994	2.0137	HexNAt(1)GAO_Methoxylamine(1)TMT6plex(1) % 555.2968	14	Signal peptidase complex subunit 2
Q15365	PCBP1	S50	50	Level1	INISEGNCPER	922.44	2	15.809	-0.0163	HexNAt(1)GAO_Methoxylamine(1) % 326.1339	4	Poly(rC)-binding protein 1
Q15365	PCBP1	S50	50	Level1b	INISEGNCPER	615.299	3	20.422	-0.0111	HexNAt(1)GAO_Methoxylamine(1) % 326.1339	4	Poly(rC)-binding protein 1
Q15365	PCBP1	S189	189	Level1	VMTIPYQPMPASSPVICAGGQDR	1074.22	3	18.859	2.0293	HexNAt(1)GAO_Methoxylamine(1)TMT6plex(1) % 555.2968	12	Poly(rC)-binding protein 1
Q15459	SF3A1	Y245	245	Level1	EVLDQVCYR	637.676	3	14.93	2.0147	HexNAt(1)GAO_Methoxylamine(1)TMT6plex(1) % 555.2968	8	Splicing factor 3A subunit 1
Q1XH10	SKIDA1	T321	321	Level1b	AAAAAAAAAAAAAAAAGATCLER	910.49	3	19.442	2.0342	HexNAt(1)GAO_Methoxylamine(1)TMT6plex(1) % 555.2968	19	SKI/DACH domain-containing protein 1
Q5U5X0	LYRM7	Y96	96	Level1	KDLLVENVPYCDAPTQK	795.198	4	20.121	2.0091	HexNAt(1)GAO_Methoxylamine(1)TMT6plex(1) % 555.2968	10	Complex III assembly factor LYRM7
Q7L1W4	LRRC8D	T86	86	Level1b	MEAATNQDQDGR	707.345	3	22.89	-0.0001	HexNAt(1)GAO_Methoxylamine(1)TMT6plex(1) % 555.2968	5	Volume-regulated anion channel subunit LRRC8D
Q7Z589	EMSY	S228	228	Level1b	AVVPVSK	571.694	3	16.583	0.0009	HexNAt(1)GAO_Methoxylamine(1)TMT6plex(1) % 555.2968	6	BRCA2-interacting transcriptional repressor EMSY
Q7Z624	CAMKMT	T10	10	Level1	VADAGTGETAR	611.337	3	18.643	0.0301	HexNAt(1)GAO_Methoxylamine(1)TMT6plex(1) % 555.2968	6	Calmodulin-lysine N-methyltransferase
Q8NBI6	XXYLT1	S67	67	Level1b	AGAPAAPSPPALELAR	758.429	3	22.217	0.0003	HexNAt(1)GAO_Methoxylamine(1)TMT6plex(1) % 555.2968	8	Xyloside xylosyltransferase 1
Q8NBI6	XXYLT1	S67	67	Level1	AGAPAAPSPPALELAR	758.428	3	28.564	0.002	HexNAt(1)GAO_Methoxylamine(1)TMT6plex(1) % 555.2968	8	Xyloside xylosyltransferase 1
Q8NBI6	XXYLT1	S67	67	Level1b	AGAPAAPSPPALELAR	758.429	3	33.969	0.0003	HexNAt(1)GAO_Methoxylamine(1)TMT6plex(1) % 555.2968	8	Xyloside xylosyltransferase 1
Q8NBI6	XXYLT1	S67	67	Level1b	AGAPAAPSPPALELAR	569.325	4	30.012	1.003	HexNAt(1)GAO_Methoxylamine(1)TMT6plex(1) % 555.2968	8	Xyloside xylosyltransferase 1
Q8NBI6	XXYLT1	S67	67	Level1b	AGAPAAPSPPALELAR	758.429	3	19.657	0.001	HexNAt(1)GAO_Methoxylamine(1)TMT6plex(1) % 555.2968	8	Xyloside xylosyltransferase 1
Q8NBI6	XXYLT1	S67	67	Level1b	AGAPAAPSPPALELAR	569.073	4	32.224	-0.0014	HexNAt(1)GAO_Methoxylamine(1)TMT6plex(1) % 555.2968	8	Xyloside xylosyltransferase 1
Q8NBI6	XXYLT1	S67	67	Level1b	AGAPAAPSPPALELAR	569.075	4	39.73	-0.0007	HexNAt(1)GAO_Methoxylamine(1)TMT6plex(1) % 555.2968	8	Xyloside xylosyltransferase 1
Q8NBI6	XXYLT1	S67	67	Level1b	AGAPAAPSPPALELAR	758.428	3	23.884	0.0013	HexNAt(1)GAO_Methoxylamine(1)TMT6plex(1) % 555.2968	8	Xyloside xylosyltransferase 1
Q8NBI6	XXYLT1	S67	67	Level1b	AGAPAAPSPPALELAR	758.427	3	22.284	-0.0009	HexNAt(1)GAO_Methoxylamine(1)TMT6plex(1) % 555.2968	8	Xyloside xylosyltransferase 1
Q8NBI6	XXYLT1	S77	77	Level1b	GSVAPAPGAK	623.369	3	25.447	-0.0077	HexNAt(1)GAO_Methoxylamine(1)TMT6plex(1) % 555.2968	2	Xyloside xylosyltransferase 1
Q8NBI6	XXYLT1	S77	77	Level1b	GSVAPAPGAK	623.37	3	23.887	-0.0005	HexNAt(1)GAO_Methoxylamine(1)TMT6plex(1) % 555.2968	2	Xyloside xylosyltransferase 1
Q92611	EDEM1	S48	48	Level1	SPDGPASPTSGPVGR	722.715	3	19.639	0.0008	HexNAt(1)GAO_Methoxylamine(1)TMT6plex(1) % 555.2968	1	ER degradation-enhancing alpha-mannosidase-like protein 1
Q92611	EDEM1	S48	48	Level1	SPDGPASPTSGPVGR	722.715	3	26.632	0.0008	HexNAt(1)GAO_Methoxylamine(1)TMT6plex(1) % 555.2968	1	ER degradation-enhancing alpha-mannosidase-like protein 1
Q93009	USP7	T319	319	Level1	GTCVEGTIPK	596.993	3	24.625	-0.0016	HexNAt(1)GAO_Methoxylamine(1) % 326.1339	7	Ubiquitin carboxyl-terminal hydrolase 7
Q96GD4	AURKB	T50	50	Level1	SNVQPTAAPGQK	737.753	3	26.459	0.002	HexNAt(1)GAO_Methoxylamine(1)TMT6plex(1) % 555.2968	6	Aurora kinase B
Q96PK6	RBM14	S242	242	Level1	AQPSVSLGAAYR	888.963	2	31.488	1.9856	HexNAt(1)GAO_Methoxylamine(1) % 326.1339	4	RNA-binding protein 14
Q96Q15	SMG1	Y3448	3448	Level1	DEEAALADGEDVPYENSVR	955.818	3	10.93	2.0589	HexNAt(1)GAO_Methoxylamine(1)TMT6plex(1) % 555.2968	14	Serine/threonine-protein kinase SMG1
Q96RS6	NUDCD1	S373	373	Level1	DSAQCAAIAER	641.003	3	15.14	2.0146	HexNAt(1)GAO_Methoxylamine(1)TMT6plex(1) % 555.2968	2	NudC domain-containing protein 1
Q96T58	SPEN	T2529	2529	Level1	ASDVDTSSSTLR	675.35	3	25.599	0.9844	HexNAt(1)GAO_Methoxylamine(1)TMT6plex(1) % 555.2968	6	Msx2-interacting protein
Q99674	CGREF1	S159	159	Level1b	HVEPGEPLAPSPQEPQAVGR	663.345	4	18.233	-0.0004	HexNAt(1)GAO_Methoxylamine(1) % 326.1339	11	Cell growth regulator with EF hand domain protein 1
Q99674	CGREF1	S159	159	Level1b	HVEPGEPLAPSPQEPQAVGR	720.635	4	28.342	0.0013	HexNAt(1)GAO_Methoxylamine(1)TMT6plex(1) % 555.2968	11	Cell growth regulator with EF hand domain protein 1
Q99674	CGREF1	S159	159	Level1b	HVEPGEPLAPSPQEPQAVGR	720.636	4	28.267	0.001	HexNAt(1)GAO_Methoxylamine(1)TMT6plex(1) % 555.2968	11	Cell growth regulator with EF hand domain protein 1
Q9BXS9	SLC26A6	S622	622	Level1	SNNVEDCK	642.008	3	14.306	2.0132	HexNAt(1)GAO_Methoxylamine(1)TMT6plex(1) % 555.2968	1	Solute carrier family 26 member 6
Q9BY44	EIF2A	T512	512	Level1	SPDLAPTPAPQSTPR	773.753	3	19.707	-0.0025	HexNAt(1)GAO_Methoxylamine(1)TMT6plex(1) % 555.2968	7	Eukaryotic translation initiation factor 2A
Q9H1B5	XYLT2	S87	87	Level1b	AESPGVPVAK	656.721	3	13.873	0.0019	HexNAt(1)GAO_Methoxylamine(1)TMT6plex(1) % 555.2968	3	Xylosyltransferase 2
Q9H1B5	XYLT2	S87	87	Level1b	AESPGVPVAK	656.72	3	17.591	0.0015	HexNAt(1)GAO_Methoxylamine(1)TMT6plex(1) % 555.2968	3	Xylosyltransferase 2
Q9HAV4	XPO5	S1125	1125	Level1	DSLDQFDCK	695.36	3	15.137	0.0071	HexNAt(1)GAO_Methoxylamine(1)TMT6plex(1) % 555.2968	2	Exportin-5
Q9NS86	LANCL2	T176	176	Level1	SDCESQECVTK	767.05	3	23.03	0.0135	HexNAt(1)GAO_Methoxylamine(1)TMT6plex(1) % 555.2968	10	LanC-like protein 2
Q9NX24	NHP2	S19	19	Level1b	ADPDGPEAQAEACSGER	772.339	3	18.681	-0.0126	HexNAt(1)GAO_Methoxylamine(1) % 326.1339	14	H/ACA ribonucleoprotein complex subunit 2
Q9NX24	NHP2	S19	19	Level1b	ADPDGPEAQAEACSGER	772.348	3	18.79	0.0079	HexNAt(1)GAO_Methoxylamine(1) % 326.1339	14	H/ACA ribonucleoprotein complex subunit 2
Q9NYJ8	TAB2	T456	456	Level1	VVVTQPNTK	667.731	3	14.018	1.9864	HexNAt(1)GAO_Methoxylamine(1)TMT6plex(1) % 555.2968	4	TGF-beta-activated kinase 1 and MAP3K7-binding protein 2
Q9P2E9	RRBP1	Y1219	1219	Level1	HMAAASAECQNYAK	628.331	4	24.696	2.0337	HexNAt(1)GAO_Methoxylamine(1)TMT6plex(1) % 555.2968	12	Ribosome-binding protein 1
Q9UBN6	TNFRSF10D	T68	68	Level1b	QDEVPQQTVAPQQQR	846.116	3	22.386	0.0005	HexNAt(1)GAO_Methoxylamine(1)TMT6plex(1) % 555.2968	8	Tumor necrosis factor receptor superfamily member 10D
Q9UBN6	TNFRSF10D	T68	68	Level1b	QDEVPQQTVAPQQQR	634.838	4	28.303	-0.0019	HexNAt(1)GAO_Methoxylamine(1)TMT6plex(1) % 555.2968	8	Tumor necrosis factor receptor superfamily member 10D
Q9UBN6	TNFRSF10D	T68	68	Level1	QDEVPQQTVAPQQQR	635.089	4	30.002	1.0113	HexNAt(1)GAO_Methoxylamine(1)TMT6plex(1) % 555.2968	8	Tumor necrosis factor receptor superfamily member 10D
Q9UKM7	MAN1B1	T186	186	Level1	DGTQEEATKR	537.796	4	15.261	0.0003	HexNAt(1)GAO_Methoxylamine(1)TMT6plex(1) % 555.2968	8	Endoplasmic reticulum mannosyl-oligosaccharide 1,2-alpha-mannosidase

## Sheet: Sheet3
Table S9C. Identification of O-GalNAcylation sites in Jurkat cells
UniProt Accession	Gene Symbol	Site	Site Position	O-Pair Localization Level	Peptide	Obs. m/z	Precursor Charge	Hyperscore	Delta Mass	Total Glycan Composition	Glycosite Position in Peptide	Protein Annotation
A1X283	SH3PXD2B	T652	652	Level1	TEPPQGEDQVDICNLR	867.442	3	14.854	2.0061	HexNAt(1)GAO_Methoxylamine(1)TMT6plex(1) % 555.2968	1	SH3 and PX domain-containing protein 2B
A6NDG6	PGP	S295	295	Level1	NNQESDCVSK	713.706	3	14.861	2.0135	HexNAt(1)GAO_Methoxylamine(1)TMT6plex(1) % 555.2968	5	Glycerol-3-phosphate phosphatase
O00233	PSMD9	Y62	62	Level1b	GIGMNEPLVDCEGYPR	648.822	4	16.703	0.9956	HexNAt(1)GAO_Methoxylamine(1)TMT6plex(1) % 555.2968	14	26S proteasome non-ATPase regulatory subunit 9
O00233	PSMD9	Y62	62	Level1b	GIGMNEPLVDCEGYPR	864.427	3	12.621	-0.0034	HexNAt(1)GAO_Methoxylamine(1)TMT6plex(1) % 555.2968	14	26S proteasome non-ATPase regulatory subunit 9
O00268	TAF4	S528	528	Level1	QVSQAQTTVQPSATLQR	876.48	3	12.907	-0.0046	HexNAt(1)GAO_Methoxylamine(1)TMT6plex(1) % 555.2968	3	Transcription initiation factor TFIID subunit 4
O00268	TAF4	T539	539	Level1	QVSQAQTTVQPSATLQR	876.48	3	19.152	-0.0056	HexNAt(1)GAO_Methoxylamine(1)TMT6plex(1) % 555.2968	14	Transcription initiation factor TFIID subunit 4
O00268	TAF4	T539	539	Level1	QVSQAQTTVQPSATLQR	876.479	3	27.895	-0.0056	HexNAt(1)GAO_Methoxylamine(1)TMT6plex(1) % 555.2968	14	Transcription initiation factor TFIID subunit 4
O00391	QSOX1	T289	289	Level1b	IAPTVWK	610.041	3	19.904	0.001	HexNAt(1)GAO_Methoxylamine(1)TMT6plex(1) % 555.2968	4	Sulfhydryl oxidase 1
O00592	PODXL	S77	77	Level1b	ANEILASVK	653.394	3	25.292	-0.0005	HexNAt(1)GAO_Methoxylamine(1)TMT6plex(1) % 555.2968	7	Podocalyxin
O00592	PODXL	S77	77	Level1b	ANEILASVK	653.393	3	16.022	-0.0005	HexNAt(1)GAO_Methoxylamine(1)TMT6plex(1) % 555.2968	7	Podocalyxin
O14974	PPP1R12A	S564	564	Level1	QDDLISSSVPSTTSTPTVTSAAGLQK	1202.63	3	22.314	0.9556	HexNAt(1)GAO_Methoxylamine(1)TMT6plex(1) % 555.2968	6	Protein phosphatase 1 regulatory subunit 12A
O15446	POLR1G	T159	159	Level1	FCAFGGNPPVTGPR	736.058	3	22.621	2.0152	HexNAt(1)GAO_Methoxylamine(1)TMT6plex(1) % 555.2968	11	DNA-directed RNA polymerase I subunit RPA34
O43493	TGOLN2	S68	68	Level1	DSPSKSSAEAQTPEDTPNK	808.676	4	30.733	-0.0007	HexNAt(1)GAO_Methoxylamine(1)TMT6plex(1) % 555.2968	4	Trans-Golgi network integral membrane protein 2
O43493	TGOLN2	T202	202	Level1	SGAEDQTPK	649.356	3	17.438	0.001	HexNAt(1)GAO_Methoxylamine(1)TMT6plex(1) % 555.2968	7	Trans-Golgi network integral membrane protein 2
O43493	TGOLN2	S236	236	Level1	SGAEEQGPIDGPSK	597.072	4	26.999	-0.0007	HexNAt(1)GAO_Methoxylamine(1)TMT6plex(1) % 555.2968	13	Trans-Golgi network integral membrane protein 2
O43493	TGOLN2	S236	236	Level1	SGAEEQGPIDGPSK	597.071	4	29.328	-0.0041	HexNAt(1)GAO_Methoxylamine(1)TMT6plex(1) % 555.2968	13	Trans-Golgi network integral membrane protein 2
O43823	AKAP8	S353	353	Level1	SGDEEFKGEDELCDSGR	736.605	4	13.175	-0.0127	HexNAt(1)GAO_Methoxylamine(1)TMT6plex(1) % 555.2968	15	A-kinase anchor protein 8
O60476	MAN1A2	T139	139	Level1	AEIQTEK	611.354	3	22.845	-0.0009	HexNAt(1)GAO_Methoxylamine(1)TMT6plex(1) % 555.2968	5	Mannosyl-oligosaccharide 1,2-alpha-mannosidase IB
O60476	MAN1A2	T139	139	Level1	AEIQTEK	611.354	3	23.404	-0.0007	HexNAt(1)GAO_Methoxylamine(1)TMT6plex(1) % 555.2968	5	Mannosyl-oligosaccharide 1,2-alpha-mannosidase IB
O60476	MAN1A2	T139	139	Level1b	AEIQTEK	611.355	3	16.82	-0.0002	HexNAt(1)GAO_Methoxylamine(1)TMT6plex(1) % 555.2968	5	Mannosyl-oligosaccharide 1,2-alpha-mannosidase IB
O60476	MAN1A2	T139	139	Level1	AEIQTEK	611.354	3	22.952	0	HexNAt(1)GAO_Methoxylamine(1)TMT6plex(1) % 555.2968	5	Mannosyl-oligosaccharide 1,2-alpha-mannosidase IB
O60476	MAN1A2	T139	139	Level1b	AEIQTEK	611.355	3	18.445	0.0004	HexNAt(1)GAO_Methoxylamine(1)TMT6plex(1) % 555.2968	5	Mannosyl-oligosaccharide 1,2-alpha-mannosidase IB
O75376	NCOR1	S1263	1263	Level1	ESPVSAPLEGLICR	753.083	3	14.304	2.013	HexNAt(1)GAO_Methoxylamine(1)TMT6plex(1) % 555.2968	2	Nuclear receptor corepressor 1
O75475	PSIP1	T212	212	Level1	QPCPSESDIITEEDK	902.799	3	17.839	2.0103	HexNAt(1)GAO_Methoxylamine(1)TMT6plex(1) % 555.2968	11	PC4 and SFRS1-interacting protein
O75976	CPD	T44	44	Level1	KAEATTTTTSAGAEAAEGQFDR	1076.55	3	33.495	1	HexNAt(1)GAO_Methoxylamine(1)TMT6plex(1) % 555.2968	9	Carboxypeptidase D
O95183	VAMP5	T17	17	Level1	CQQQANEVTEIMR	703.012	3	16.439	2.0141	HexNAt(1)GAO_Methoxylamine(1) % 326.1339	9	Vesicle-associated membrane protein 5
O95671	ASMTL	T269	269	Level1b	AEAGEAGQATAEAECHR	636.307	4	17.175	-0.0149	HexNAt(1)GAO_Methoxylamine(1)TMT6plex(1) % 555.2968	10	Probable bifunctional dTTP/UTP pyrophosphatase/methyltransferase protein
O95671	ASMTL	T269	269	Level1b	AEAGEAGQATAEAECHR	636.307	4	20.425	-0.0136	HexNAt(1)GAO_Methoxylamine(1)TMT6plex(1) % 555.2968	10	Probable bifunctional dTTP/UTP pyrophosphatase/methyltransferase protein
O95817	BAG3	S191	191	Level1	SQSPAASDCSSSSSSASLPSSGR	977.135	3	41.532	1.9964	HexNAt(1)GAO_Methoxylamine(1)TMT6plex(1) % 555.2968	21	BAG family molecular chaperone regulator 3
P02786	TFRC	T104	104	Level1	LAGTESPVR	571.993	3	20.971	-0.0007	HexNAt(1)GAO_Methoxylamine(1)TMT6plex(1) % 555.2968	4	Transferrin receptor protein 1
P02786	TFRC	T104	104	Level1	LAGTESPVREEPGEDFPAAR	583.705	5	18.74	2.0078	HexNAt(1)GAO_Methoxylamine(1)TMT6plex(1) % 555.2968	4	Transferrin receptor protein 1
P02786	TFRC	T104	104	Level1	LAGTESPVR	571.992	3	19.006	0.0004	HexNAt(1)GAO_Methoxylamine(1)TMT6plex(1) % 555.2968	4	Transferrin receptor protein 1
P02786	TFRC	T104	104	Level1	LAGTESPVR	571.993	3	25.928	0.0005	HexNAt(1)GAO_Methoxylamine(1)TMT6plex(1) % 555.2968	4	Transferrin receptor protein 1
P07602	PSAP	T281	281	Level1b	EMPMQTLVPAK	753.424	3	18.4	-0.0029	HexNAt(1)GAO_Methoxylamine(1)TMT6plex(1) % 555.2968	6	Prosaposin
P07602	PSAP	T281	281	Level1b	EMPMQTLVPAK	753.427	3	15.219	-0.0017	HexNAt(1)GAO_Methoxylamine(1)TMT6plex(1) % 555.2968	6	Prosaposin
P07602	PSAP	T281	281	Level1b	EMPMQTLVPAK	764.088	3	14.923	0.0022	HexNAt(1)GAO_Methoxylamine(1)TMT6plex(1) % 555.2968	6	Prosaposin
P07602	PSAP	T281	281	Level1b	EMPMQTLVPAK	758.756	3	16.15	0	HexNAt(1)GAO_Methoxylamine(1)TMT6plex(1) % 555.2968	6	Prosaposin
P08575	PTPRC	T139	139	Level1	LNPTPGSNAISDVPGER	836.777	3	25.796	-0.0008	HexNAt(1)GAO_Methoxylamine(1)TMT6plex(1) % 555.2968	4	Receptor-type tyrosine-protein phosphatase C
P08575	PTPRC	S146	146	Level1	LNPTPGSNAISDVPGER	836.779	3	11.852	0.0014	HexNAt(1)GAO_Methoxylamine(1)TMT6plex(1) % 555.2968	11	Receptor-type tyrosine-protein phosphatase C
P08575	PTPRC	S146	146	Level1	LNPTPGSNAISDVPGER	836.776	3	12.777	-0.0006	HexNAt(1)GAO_Methoxylamine(1)TMT6plex(1) % 555.2968	11	Receptor-type tyrosine-protein phosphatase C
P08575	PTPRC	S146	146	Level1	LNPTPGSNAISDVPGER	836.778	3	15.788	-0.0023	HexNAt(1)GAO_Methoxylamine(1)TMT6plex(1) % 555.2968	11	Receptor-type tyrosine-protein phosphatase C
P08575	PTPRC	S146	146	Level1	LNPTPGSNAISDVPGER	836.778	3	16.234	-0.0045	HexNAt(1)GAO_Methoxylamine(1)TMT6plex(1) % 555.2968	11	Receptor-type tyrosine-protein phosphatase C
P08575	PTPRC	S146	146	Level1	LNPTPGSNAISDVPGER	836.778	3	18.176	-0.0013	HexNAt(1)GAO_Methoxylamine(1)TMT6plex(1) % 555.2968	11	Receptor-type tyrosine-protein phosphatase C
P08575	PTPRC	S146	146	Level1	LNPTPGSNAISDVPGER	836.776	3	20.046	-0.0008	HexNAt(1)GAO_Methoxylamine(1)TMT6plex(1) % 555.2968	11	Receptor-type tyrosine-protein phosphatase C
P08575	PTPRC	S146	146	Level1	LNPTPGSNAISDVPGER	836.779	3	14.144	-0.005	HexNAt(1)GAO_Methoxylamine(1)TMT6plex(1) % 555.2968	11	Receptor-type tyrosine-protein phosphatase C
P08575	PTPRC	S146	146	Level1	LNPTPGSNAISDVPGER	836.778	3	22.189	-0.0011	HexNAt(1)GAO_Methoxylamine(1)TMT6plex(1) % 555.2968	11	Receptor-type tyrosine-protein phosphatase C
P08575	PTPRC	S146	146	Level1	LNPTPGSNAISDVPGER	836.778	3	35.392	-0.0011	HexNAt(1)GAO_Methoxylamine(1)TMT6plex(1) % 555.2968	11	Receptor-type tyrosine-protein phosphatase C
P08575	PTPRC	S146	146	Level1	LNPTPGSNAISDVPGER	836.777	3	13.884	-0.0028	HexNAt(1)GAO_Methoxylamine(1)TMT6plex(1) % 555.2968	11	Receptor-type tyrosine-protein phosphatase C
P08575	PTPRC	S146	146	Level1	LNPTPGSNAISDVPGER	836.776	3	14.633	0.0021	HexNAt(1)GAO_Methoxylamine(1)TMT6plex(1) % 555.2968	11	Receptor-type tyrosine-protein phosphatase C
P08575	PTPRC	S146	146	Level1	LNPTPGSNAISDVPGER	836.778	3	14.546	-0.003	HexNAt(1)GAO_Methoxylamine(1)TMT6plex(1) % 555.2968	11	Receptor-type tyrosine-protein phosphatase C
P08575	PTPRC	S146	146	Level1	LNPTPGSNAISDVPGER	627.836	4	34.725	0.0004	HexNAt(1)GAO_Methoxylamine(1)TMT6plex(1) % 555.2968	11	Receptor-type tyrosine-protein phosphatase C
P08575	PTPRC	S146	146	Level1	LNPTPGSNAISDVPGER	1255.16	2	45.247	0.9994	HexNAt(1)GAO_Methoxylamine(1)TMT6plex(1) % 555.2968	11	Receptor-type tyrosine-protein phosphatase C
P08575	PTPRC	S146	146	Level1	LNPTPGSNAISDVPGER	836.778	3	31.363	-0.0011	HexNAt(1)GAO_Methoxylamine(1)TMT6plex(1) % 555.2968	11	Receptor-type tyrosine-protein phosphatase C
P08575	PTPRC	S146	146	Level1	LNPTPGSNAISDVPGER	1255.16	2	18.564	1.0016	HexNAt(1)GAO_Methoxylamine(1)TMT6plex(1) % 555.2968	11	Receptor-type tyrosine-protein phosphatase C
P08575	PTPRC	S146	146	Level1	LNPTPGSNAISDVPGER	836.778	3	45.798	-0.0011	HexNAt(1)GAO_Methoxylamine(1)TMT6plex(1) % 555.2968	11	Receptor-type tyrosine-protein phosphatase C
P08575	PTPRC	S146	146	Level1	LNPTPGSNAISDVPGER	836.778	3	17.898	-0.0013	HexNAt(1)GAO_Methoxylamine(1)TMT6plex(1) % 555.2968	11	Receptor-type tyrosine-protein phosphatase C
P08575	PTPRC	S146	146	Level1	LNPTPGSNAISDVPGER	836.785	3	16.091	0.0207	HexNAt(1)GAO_Methoxylamine(1)TMT6plex(1) % 555.2968	11	Receptor-type tyrosine-protein phosphatase C
P08575	PTPRC	S146	146	Level1	LNPTPGSNAISDVPGER	836.774	3	14.383	-0.0052	HexNAt(1)GAO_Methoxylamine(1)TMT6plex(1) % 555.2968	11	Receptor-type tyrosine-protein phosphatase C
P08575	PTPRC	S146	146	Level1	LNPTPGSNAISDVPGER	837.112	3	19.17	0.9982	HexNAt(1)GAO_Methoxylamine(1)TMT6plex(1) % 555.2968	11	Receptor-type tyrosine-protein phosphatase C
P08575	PTPRC	S146	146	Level1	LNPTPGSNAISDVPGER	836.781	3	13.053	-0.0025	HexNAt(1)GAO_Methoxylamine(1)TMT6plex(1) % 555.2968	11	Receptor-type tyrosine-protein phosphatase C
P08575	PTPRC	S146	146	Level1	LNPTPGSNAISDVPGER	836.777	3	25.747	-0.0008	HexNAt(1)GAO_Methoxylamine(1)TMT6plex(1) % 555.2968	11	Receptor-type tyrosine-protein phosphatase C
P08575	PTPRC	S146	146	Level1	LNPTPGSNAISDVPGER	627.836	4	34.637	-0.003	HexNAt(1)GAO_Methoxylamine(1)TMT6plex(1) % 555.2968	11	Receptor-type tyrosine-protein phosphatase C
P08575	PTPRC	S146	146	Level1	LNPTPGSNAISDVPGER	836.777	3	24.148	-0.0006	HexNAt(1)GAO_Methoxylamine(1)TMT6plex(1) % 555.2968	11	Receptor-type tyrosine-protein phosphatase C
P12004	PCNA	T89	89	Level1	CAGNEDIITLR	587.976	3	20.991	2.0152	HexNAt(1)GAO_Methoxylamine(1) % 326.1339	9	Proliferating cell nuclear antigen
P12270	TPR	S1122	1122	Level1	AESQLLECK	679.38	3	11.763	2.0152	HexNAt(1)GAO_Methoxylamine(1)TMT6plex(1) % 555.2968	3	Nucleoprotein TPR
P14209	CD99	T41	41	Level1b	KPTAIPK	500.073	4	17.223	-0.0008	HexNAt(1)GAO_Methoxylamine(1)TMT6plex(1) % 555.2968	3	CD99 antigen
P15529	CD46	T163	163	Level1b	VLCTPPPK	642.38	3	13.676	-0.0023	HexNAt(1)GAO_Methoxylamine(1)TMT6plex(1) % 555.2968	4	Membrane cofactor protein
P15529	CD46	T163	163	Level1b	VLCTPPPK	642.712	3	16.126	0.998	HexNAt(1)GAO_Methoxylamine(1)TMT6plex(1) % 555.2968	4	Membrane cofactor protein
P15529	CD46	T163	163	Level1b	VLCTPPPK	642.38	3	17.828	-0.0042	HexNAt(1)GAO_Methoxylamine(1)TMT6plex(1) % 555.2968	4	Membrane cofactor protein
P18827	SDC1	T122	122	Level1b	EQEATPRPR	467.759	4	19.22	0.0022	HexNAt(1)GAO_Methoxylamine(1)TMT6plex(1) % 555.2968	5	Syndecan-1
P20774	OGN	T80	80	Level1b	DEAITPLPPKK	613.625	4	18.186	0.0005	HexNAt(1)GAO_Methoxylamine(1)TMT6plex(1) % 555.2968	5	Mimecan
P20774	OGN	T80	80	Level1b	DEAITPLPPKK	613.626	4	23.568	-0.0007	HexNAt(1)GAO_Methoxylamine(1)TMT6plex(1) % 555.2968	5	Mimecan
P20774	OGN	T80	80	Level1b	DEAITPLPPKK	613.625	4	17.213	0	HexNAt(1)GAO_Methoxylamine(1)TMT6plex(1) % 555.2968	5	Mimecan
P20774	OGN	T80	80	Level1b	DEAITPLPPK	698.743	3	20.407	0.0003	HexNAt(1)GAO_Methoxylamine(1)TMT6plex(1) % 555.2968	5	Mimecan
P20774	OGN	T80	80	Level1b	DEAITPLPPK	698.744	3	20.879	0.0005	HexNAt(1)GAO_Methoxylamine(1)TMT6plex(1) % 555.2968	5	Mimecan
P20774	OGN	T80	80	Level1b	DEAITPLPPK	698.744	3	19.292	0.0005	HexNAt(1)GAO_Methoxylamine(1)TMT6plex(1) % 555.2968	5	Mimecan
P20774	OGN	T80	80	Level1b	DEAITPLPPK	698.745	3	20.52	0.0005	HexNAt(1)GAO_Methoxylamine(1)TMT6plex(1) % 555.2968	5	Mimecan
P21127	CDK11B	S434	434	Level1b	SVEEFQCLNR	689.347	3	12.807	-0.0119	HexNAt(1)GAO_Methoxylamine(1)TMT6plex(1) % 555.2968	1	Cyclin-dependent kinase 11B
P21333	FLNA	S1161	1161	Level1b	AHVVPCFDASK	748.742	3	11.859	-0.0136	HexNAt(1)GAO_Methoxylamine(1)TMT6plex(1) % 555.2968	10	Filamin-A
P21333	FLNA	S2558	2558	Level1	ATCAPQHGAPGPGPADASK	687.867	4	23.61	2.0159	HexNAt(1)GAO_Methoxylamine(1)TMT6plex(1) % 555.2968	18	Filamin-A
P23470	PTPRG	T715	715	Level1b	FITVNPAEK	678.399	3	16.761	1.006	HexNAt(1)GAO_Methoxylamine(1)TMT6plex(1) % 555.2968	3	Receptor-type tyrosine-protein phosphatase gamma
P26196	DDX6	Y101	101	Level1b	GNEFEDYCLKR	611.818	4	13.348	-0.0068	HexNAt(1)GAO_Methoxylamine(1)TMT6plex(1) % 555.2968	7	Probable ATP-dependent RNA helicase DDX6
P26572	MGAT1	T88	88	Level1	VPTAAPPAQPR	630.364	3	17.534	0.0016	HexNAt(1)GAO_Methoxylamine(1)TMT6plex(1) % 555.2968	3	Alpha-1,3-mannosyl-glycoprotein 2-beta-N-acetylglucosaminyltransferase
P26572	MGAT1	T88	88	Level1	VPTAAPPAQPR	630.699	3	12.035	1.0048	HexNAt(1)GAO_Methoxylamine(1)TMT6plex(1) % 555.2968	3	Alpha-1,3-mannosyl-glycoprotein 2-beta-N-acetylglucosaminyltransferase
P26572	MGAT1	T88	88	Level1	VPTAAPPAQPR	630.364	3	22.263	-0.0003	HexNAt(1)GAO_Methoxylamine(1)TMT6plex(1) % 555.2968	3	Alpha-1,3-mannosyl-glycoprotein 2-beta-N-acetylglucosaminyltransferase
P26572	MGAT1	T88	88	Level1	VPTAAPPAQPR	630.364	3	23.176	-0.0006	HexNAt(1)GAO_Methoxylamine(1)TMT6plex(1) % 555.2968	3	Alpha-1,3-mannosyl-glycoprotein 2-beta-N-acetylglucosaminyltransferase
P26572	MGAT1	T88	88	Level1b	VPTAAPPAQPR	630.364	3	13.529	-0.0042	HexNAt(1)GAO_Methoxylamine(1)TMT6plex(1) % 555.2968	3	Alpha-1,3-mannosyl-glycoprotein 2-beta-N-acetylglucosaminyltransferase
P26572	MGAT1	T88	88	Level1	VPTAAPPAQPR	630.363	3	24.506	-0.0033	HexNAt(1)GAO_Methoxylamine(1)TMT6plex(1) % 555.2968	3	Alpha-1,3-mannosyl-glycoprotein 2-beta-N-acetylglucosaminyltransferase
P26572	MGAT1	T88	88	Level1	VPTAAPPAQPR	553.976	3	20.613	-0.0015	HexNAt(1)GAO_Methoxylamine(1) % 326.1339	3	Alpha-1,3-mannosyl-glycoprotein 2-beta-N-acetylglucosaminyltransferase
P27348	YWHAQ	Y128	128	Level1b	YLAEVACGDDR	685.007	3	13.427	-0.0092	HexNAt(1)GAO_Methoxylamine(1)TMT6plex(1) % 555.2968	1	14-3-3 protein theta
P27348	YWHAQ	Y128	128	Level1b	YLAEVACGDDR	685.007	3	16.005	-0.0105	HexNAt(1)GAO_Methoxylamine(1)TMT6plex(1) % 555.2968	1	14-3-3 protein theta
P27348	YWHAQ	Y128	128	Level1b	YLAEVACGDDR	685.006	3	13.723	-0.0105	HexNAt(1)GAO_Methoxylamine(1)TMT6plex(1) % 555.2968	1	14-3-3 protein theta
P27348	YWHAQ	Y128	128	Level1b	YLAEVACGDDR	685.008	3	15.473	-0.0107	HexNAt(1)GAO_Methoxylamine(1)TMT6plex(1) % 555.2968	1	14-3-3 protein theta
P27348	YWHAQ	Y128	128	Level1b	YLAEVACGDDR	685.007	3	13.361	-0.0117	HexNAt(1)GAO_Methoxylamine(1)TMT6plex(1) % 555.2968	1	14-3-3 protein theta
P27824	CANX	S74	74	Level1	APVPTGEVYFADSFDR	776.048	3	21.98	-0.0003	HexNAt(1)GAO_Methoxylamine(1) % 326.1339	13	Calnexin
P28331	NDUFS1	S725	725	Level1	AVTEGAQAVEEPSIC	782.395	3	23.209	-0.0105	HexNAt(1)GAO_Methoxylamine(1)TMT6plex(1) % 555.2968	13	NADH-ubiquinone oxidoreductase 75 kDa subunit, mitochondrial
P28331	NDUFS1	S725	725	Level1	AVTEGAQAVEEPSIC	782.393	3	20.942	-0.0105	HexNAt(1)GAO_Methoxylamine(1)TMT6plex(1) % 555.2968	13	NADH-ubiquinone oxidoreductase 75 kDa subunit, mitochondrial
P28331	NDUFS1	S725	725	Level1	AVTEGAQAVEEPSIC	782.393	3	23.242	-0.0127	HexNAt(1)GAO_Methoxylamine(1)TMT6plex(1) % 555.2968	13	NADH-ubiquinone oxidoreductase 75 kDa subunit, mitochondrial
P28331	NDUFS1	S725	725	Level1	AVTEGAQAVEEPSIC	782.385	3	17.852	-0.0134	HexNAt(1)GAO_Methoxylamine(1)TMT6plex(1) % 555.2968	13	NADH-ubiquinone oxidoreductase 75 kDa subunit, mitochondrial
P28908	TNFRSF8	S206	206	Level1b	LAQEAASK	611.026	3	14.704	-0.0003	HexNAt(1)GAO_Methoxylamine(1)TMT6plex(1) % 555.2968	7	Tumor necrosis factor receptor superfamily member 8
P31431	SDC4	T101	101	Level1	AGSGSQVPTEPK	724.403	3	14.006	-0.0051	HexNAt(1)GAO_Methoxylamine(1)TMT6plex(1) % 555.2968	9	Syndecan-4
P46100	ATRX	T1491	1491	Level1	TETQNALKEEEERR	839.756	3	18.808	-0.0495	HexNAt(1)GAO_Methoxylamine(1) % 326.1339	1	Transcriptional regulator ATRX
P48739	PITPNB	S184	184	Level1	ELANSPDCPQMCAYK	914.783	3	11.147	1.9878	HexNAt(1)GAO_Methoxylamine(1)TMT6plex(1) % 555.2968	5	Phosphatidylinositol transfer protein beta isoform
P49454	CENPF	T2632	2632	Level1	TAELQEELSGEK	783.757	3	15.977	1.9793	HexNAt(1)GAO_Methoxylamine(1)TMT6plex(1) % 555.2968	1	Centromere protein F
P49792	RANBP2	T1186	1186	Level1b	TGEEDEEEFFCNR	816.033	3	16.388	-0.011	HexNAt(1)GAO_Methoxylamine(1)TMT6plex(1) % 555.2968	1	E3 SUMO-protein ligase RanBP2
P49792	RANBP2	T1186	1186	Level1b	TGEEDEEEFFCNR	816.033	3	18.149	-0.01	HexNAt(1)GAO_Methoxylamine(1)TMT6plex(1) % 555.2968	1	E3 SUMO-protein ligase RanBP2
P49792	RANBP2	T1186	1186	Level1b	TGEEDEEEFFCNR	816.034	3	19.447	-0.0097	HexNAt(1)GAO_Methoxylamine(1)TMT6plex(1) % 555.2968	1	E3 SUMO-protein ligase RanBP2
P49915	GMPS	T491	491	Level1	ACTTEEDQEK	723.708	3	18.976	2.0149	HexNAt(1)GAO_Methoxylamine(1)TMT6plex(1) % 555.2968	4	GMP synthase [glutamine-hydrolyzing]
P51610	HCFC1	T579	579	Level1	TMAVTPGTTTLPATVK	873.498	3	20.924	-0.0007	HexNAt(1)GAO_Methoxylamine(1)TMT6plex(1) % 555.2968	1	Host cell factor 1
P51610	HCFC1	T579	579	Level1	TMAVTPGTTTLPATVK	873.83	3	17.586	1.0034	HexNAt(1)GAO_Methoxylamine(1)TMT6plex(1) % 555.2968	1	Host cell factor 1
P51858	HDGF	S107	107	Level1b	KSCVEEPEPEPEAAEGDGDKK	755.6	5	14.61	0.9895	HexNAt(1)GAO_Methoxylamine(1)TMT6plex(1) % 555.2968	2	Hepatoma-derived growth factor
P52756	RBM5	T770	770	Level1	CQGITAPIEAQVR	648.349	3	18.423	2.0141	HexNAt(1)GAO_Methoxylamine(1) % 326.1339	5	RNA-binding protein 5
P52848	NDST1	S65	65	Level1	GLEPSADAPEPDCGDPPPVAPSR	1039.18	3	40.491	-0.0005	HexNAt(1)GAO_Methoxylamine(1)TMT6plex(1) % 555.2968	22	Bifunctional heparan sulfate N-deacetylase/N-sulfotransferase 1
P52848	NDST1	S65	65	Level1	GLEPSADAPEPDCGDPPPVAPSR	1039.18	3	16.262	0.0115	HexNAt(1)GAO_Methoxylamine(1)TMT6plex(1) % 555.2968	22	Bifunctional heparan sulfate N-deacetylase/N-sulfotransferase 1
P53701	HCCS	T45	45	Level1	GCPVNTEPSGPTCEK	864.443	3	22.935	2.0137	HexNAt(1)GAO_Methoxylamine(1)TMT6plex(1) % 555.2968	12	Holocytochrome c-type synthase
P60660	MYL6	T5	5	Level1	CDFTEDQTAEFK	759.024	3	26.653	-0.0124	HexNAt(1)GAO_Methoxylamine(1) % 326.1339	4	Myosin light polypeptide 6
P60660	MYL6	T5	5	Level1	CDFTEDQTAEFK	759.024	3	33.676	-0.0114	HexNAt(1)GAO_Methoxylamine(1) % 326.1339	4	Myosin light polypeptide 6
P60660	MYL6	T5	5	Level1	CDFTEDQTAEFK	759.025	3	26.427	-0.0085	HexNAt(1)GAO_Methoxylamine(1) % 326.1339	4	Myosin light polypeptide 6
P60660	MYL6	T5	5	Level1	CDFTEDQTAEFK	1138.03	2	24.437	-0.0104	HexNAt(1)GAO_Methoxylamine(1) % 326.1339	4	Myosin light polypeptide 6
P60660	MYL6	T5	5	Level1	CDFTEDQTAEFK	759.026	3	29.062	-0.0116	HexNAt(1)GAO_Methoxylamine(1) % 326.1339	4	Myosin light polypeptide 6
P62993	GRB2	Y37	37	Level1b	VLNEECDQNWYK	871.107	3	14.557	-0.0112	HexNAt(1)GAO_Methoxylamine(1)TMT6plex(1) % 555.2968	11	Growth factor receptor-bound protein 2
P78559	MAP1A	S2197	2197	Level1	SAPCGSLAFSGDR	685.354	3	14.295	2.0194	HexNAt(1)GAO_Methoxylamine(1)TMT6plex(1) % 555.2968	10	Microtubule-associated protein 1A
P80303	NUCB2	S408	408	Level1b	KLQQGIPPSGPAGELK	716.43	4	10.838	0.0003	HexNAt(1)GAO_Methoxylamine(1)TMT6plex(1) % 555.2968	9	Nucleobindin-2
P80303	NUCB2	S408	408	Level1b	KLQQGIPPSGPAGELK	716.432	4	17.79	0.002	HexNAt(1)GAO_Methoxylamine(1)TMT6plex(1) % 555.2968	9	Nucleobindin-2
P80303	NUCB2	S408	408	Level1b	KLQQGIPPSGPAGELK	716.431	4	23.677	0.0027	HexNAt(1)GAO_Methoxylamine(1)TMT6plex(1) % 555.2968	9	Nucleobindin-2
P80303	NUCB2	S408	408	Level1b	KLQQGIPPSGPAGELK	716.43	4	17.975	0.0013	HexNAt(1)GAO_Methoxylamine(1)TMT6plex(1) % 555.2968	9	Nucleobindin-2
P98095	FBLN2	T347	347	Level1	AEAGARPEENLILDAQATSR	966.178	3	16.966	0.0027	HexNAt(1)GAO_Methoxylamine(1)TMT6plex(1) % 555.2968	18	Fibulin-2
P98095	FBLN2	T347	347	Level1	AEAGARPEENLILDAQATSR	724.888	4	42.885	0.0015	HexNAt(1)GAO_Methoxylamine(1)TMT6plex(1) % 555.2968	18	Fibulin-2
P98095	FBLN2	T347	347	Level1	AEAGARPEENLILDAQATSR	724.887	4	37.665	0.0008	HexNAt(1)GAO_Methoxylamine(1)TMT6plex(1) % 555.2968	18	Fibulin-2
P98095	FBLN2	S376	376	Level1	AALVPTQAVPGSPR	716.748	3	18.772	0.0008	HexNAt(1)GAO_Methoxylamine(1)TMT6plex(1) % 555.2968	12	Fibulin-2
P98172	EFNB1	T188	188	Level1b	EADNTVK	896.005	2	15.435	1.0038	HexNAt(1)GAO_Methoxylamine(1)TMT6plex(1) % 555.2968	5	Ephrin-B1
P98172	EFNB1	T188	188	Level1b	EADNTVK	597.338	3	16.559	0.0044	HexNAt(1)GAO_Methoxylamine(1)TMT6plex(1) % 555.2968	5	Ephrin-B1
P98172	EFNB1	T188	188	Level1b	EADNTVK	597.338	3	16.551	-0.0029	HexNAt(1)GAO_Methoxylamine(1)TMT6plex(1) % 555.2968	5	Ephrin-B1
P98172	EFNB1	T188	188	Level1	EADNTVK	597.338	3	22.591	0	HexNAt(1)GAO_Methoxylamine(1)TMT6plex(1) % 555.2968	5	Ephrin-B1
Q08J23	NSUN2	S507	507	Level1	DGVCGPPPSK	658.034	3	13.426	2.0164	HexNAt(1)GAO_Methoxylamine(1)TMT6plex(1) % 555.2968	9	RNA cytosine C(5)-methyltransferase NSUN2
Q10469	MGAT2	S59	59	Level1b	GGDHPSVAVGIR	488.023	4	19.814	-0.0001	HexNAt(1)GAO_Methoxylamine(1)TMT6plex(1) % 555.2968	6	Alpha-1,6-mannosyl-glycoprotein 2-beta-N-acetylglucosaminyltransferase
Q10469	MGAT2	S59	59	Level1b	GGDHPSVAVGIR	488.023	4	25.763	-0.0003	HexNAt(1)GAO_Methoxylamine(1)TMT6plex(1) % 555.2968	6	Alpha-1,6-mannosyl-glycoprotein 2-beta-N-acetylglucosaminyltransferase
Q10469	MGAT2	S59	59	Level1	GGDHPSVAVGIR	488.023	4	29.219	-0.0003	HexNAt(1)GAO_Methoxylamine(1)TMT6plex(1) % 555.2968	6	Alpha-1,6-mannosyl-glycoprotein 2-beta-N-acetylglucosaminyltransferase
Q10469	MGAT2	S59	59	Level1	GGDHPSVAVGIR	488.023	4	25.057	0.0003	HexNAt(1)GAO_Methoxylamine(1)TMT6plex(1) % 555.2968	6	Alpha-1,6-mannosyl-glycoprotein 2-beta-N-acetylglucosaminyltransferase
Q10469	MGAT2	S59	59	Level1	GGDHPSVAVGIR	488.023	4	27.341	0.0005	HexNAt(1)GAO_Methoxylamine(1)TMT6plex(1) % 555.2968	6	Alpha-1,6-mannosyl-glycoprotein 2-beta-N-acetylglucosaminyltransferase
Q10469	MGAT2	S59	59	Level1	GGDHPSVAVGIR	488.024	4	18.643	0.0038	HexNAt(1)GAO_Methoxylamine(1)TMT6plex(1) % 555.2968	6	Alpha-1,6-mannosyl-glycoprotein 2-beta-N-acetylglucosaminyltransferase
Q10469	MGAT2	S59	59	Level1	GGDHPSVAVGIR	488.023	4	19.042	0.002	HexNAt(1)GAO_Methoxylamine(1)TMT6plex(1) % 555.2968	6	Alpha-1,6-mannosyl-glycoprotein 2-beta-N-acetylglucosaminyltransferase
Q10471	GALNT2	T70	70	Level1	AQSMETLPPGK	547.804	4	13.644	-0.0005	HexNAt(1)GAO_Methoxylamine(1)TMT6plex(1) % 555.2968	6	Polypeptide N-acetylgalactosaminyltransferase 2
Q13126	MTAP	S3	3	Level1	MASGTTTTAVK	699.719	3	24.854	-0.0121	HexNAt(1)GAO_Methoxylamine(1)TMT6plex(1) % 555.2968	3	S-methyl-5'-thioadenosine phosphorylase
Q13126	MTAP	S3	3	Level1	MASGTTTTAVK	700.054	3	15.852	0.9911	HexNAt(1)GAO_Methoxylamine(1)TMT6plex(1) % 555.2968	3	S-methyl-5'-thioadenosine phosphorylase
Q13185	CBX3	S176	176	Level1	LTWHSCPEDEAQ	753.025	3	13.978	-0.0127	HexNAt(1)GAO_Methoxylamine(1)TMT6plex(1) % 555.2968	5	Chromobox protein homolog 3
Q13422	IKZF1	S247	247	Level1	EETNHSEMAEDLCK	677.331	4	12.429	-0.0085	HexNAt(1)GAO_Methoxylamine(1)TMT6plex(1) % 555.2968	6	DNA-binding protein Ikaros
Q13427	PPIG	S315	315	Level1	ECNPPNSQPASYQR	793.058	3	24.569	2.0114	HexNAt(1)GAO_Methoxylamine(1)TMT6plex(1) % 555.2968	7	Peptidyl-prolyl cis-trans isomerase G
Q13435	SF3B2	S861	861	Level1	EQQAQVEKEDFSDMVAEHAAK	730.994	5	20.347	2.0598	HexNAt(1)GAO_Methoxylamine(1)TMT6plex(1) % 555.2968	12	Splicing factor 3B subunit 2
Q13435	SF3B2	S861	861	Level1	EQQAQVEKEDFSDMVAEHAAK	730.794	5	26.306	1.0589	HexNAt(1)GAO_Methoxylamine(1)TMT6plex(1) % 555.2968	12	Splicing factor 3B subunit 2
Q13435	SF3B2	S861	861	Level1	EQQAQVEKEDFSDMVAEHAAK	730.791	5	14.779	1.0564	HexNAt(1)GAO_Methoxylamine(1)TMT6plex(1) % 555.2968	12	Splicing factor 3B subunit 2
Q13435	SF3B2	S861	861	Level1	EQQAQVEKEDFSDMVAEHAAK	727.593	5	38.938	1.0562	HexNAt(1)GAO_Methoxylamine(1)TMT6plex(1) % 555.2968	12	Splicing factor 3B subunit 2
Q13438	OS9	S529	529	Level1	KPPPSPQPTEEDPEHR	714.381	4	26.279	-0.0012	HexNAt(1)GAO_Methoxylamine(1)TMT6plex(1) % 555.2968	5	Protein OS-9
Q14157	UBAP2L	S784	784	Level1	SSVATTSGK	617.69	3	26.283	0.0003	HexNAt(1)GAO_Methoxylamine(1)TMT6plex(1) % 555.2968	7	Ubiquitin-associated protein 2-like
Q15154	PCM1	S1578	1578	Level1	SSQQPVSEVSTIPCPR	834.444	3	13.622	2.0148	HexNAt(1)GAO_Methoxylamine(1)TMT6plex(1) % 555.2968	7	Pericentriolar material 1 protein
Q15365	PCBP1	S50	50	Level1b	INISEGNCPER	691.686	3	13.224	-0.0134	HexNAt(1)GAO_Methoxylamine(1)TMT6plex(1) % 555.2968	4	Poly(rC)-binding protein 1
Q15365	PCBP1	S50	50	Level1b	INISEGNCPER	1037.52	2	15.041	0.9873	HexNAt(1)GAO_Methoxylamine(1)TMT6plex(1) % 555.2968	4	Poly(rC)-binding protein 1
Q15365	PCBP1	S50	50	Level1b	INISEGNCPER	691.687	3	11.569	-0.0117	HexNAt(1)GAO_Methoxylamine(1)TMT6plex(1) % 555.2968	4	Poly(rC)-binding protein 1
Q15365	PCBP1	S50	50	Level1b	INISEGNCPER	691.686	3	13.714	-0.0112	HexNAt(1)GAO_Methoxylamine(1)TMT6plex(1) % 555.2968	4	Poly(rC)-binding protein 1
Q15365	PCBP1	S50	50	Level1b	INISEGNCPER	691.685	3	14.864	-0.0107	HexNAt(1)GAO_Methoxylamine(1)TMT6plex(1) % 555.2968	4	Poly(rC)-binding protein 1
Q15365	PCBP1	S50	50	Level1b	INISEGNCPER	691.685	3	17.711	-0.011	HexNAt(1)GAO_Methoxylamine(1)TMT6plex(1) % 555.2968	4	Poly(rC)-binding protein 1
Q15650	TRIP4	S80	80	Level1	NDQELISDPLQQCFK	699.128	4	21.764	2.0301	HexNAt(1)GAO_Methoxylamine(1)TMT6plex(1) % 555.2968	7	Activating signal cointegrator 1
Q32MZ4	LRRFIP1	S16	16	Level1b	EIDCLSPEAQK	768.744	3	13.749	0.99	HexNAt(1)GAO_Methoxylamine(1)TMT6plex(1) % 555.2968	6	Leucine-rich repeat flightless-interacting protein 1
Q32MZ4	LRRFIP1	S16	16	Level1b	EIDCLSPEAQK	768.409	3	11.97	-0.0097	HexNAt(1)GAO_Methoxylamine(1)TMT6plex(1) % 555.2968	6	Leucine-rich repeat flightless-interacting protein 1
Q3T906	GNPTAB	T873	873	Level1b	MEENAENHIGVTEVLLGR	703.617	4	27.488	-0.0009	HexNAt(1)GAO_Methoxylamine(1)TMT6plex(1) % 555.2968	12	N-acetylglucosamine-1-phosphotransferase subunits alpha/beta
Q3T906	GNPTAB	T873	873	Level1	MEENAENHIGVTEVLLGR	699.615	4	16.587	-0.0056	HexNAt(1)GAO_Methoxylamine(1)TMT6plex(1) % 555.2968	12	N-acetylglucosamine-1-phosphotransferase subunits alpha/beta
Q3YEC7	RABL6	T496	496	Level1	GPAPAPQQCSEPETK	852.452	3	13.825	2.0137	HexNAt(1)GAO_Methoxylamine(1)TMT6plex(1) % 555.2968	14	Rab-like protein 6
Q5FWE3	PRRT3	T363	363	Level1b	GAVEAPGTPK	647.377	3	17.049	-0.0041	HexNAt(1)GAO_Methoxylamine(1)TMT6plex(1) % 555.2968	8	Proline-rich transmembrane protein 3
Q5FWE3	PRRT3	T363	363	Level1b	GAVEAPGTPK	647.375	3	23.364	0.0003	HexNAt(1)GAO_Methoxylamine(1)TMT6plex(1) % 555.2968	8	Proline-rich transmembrane protein 3
Q5H9R7	PPP6R3	T839	839	Level1b	DAEECPETAEAK	788.393	3	16.621	-0.0024	HexNAt(1)GAO_Methoxylamine(1)TMT6plex(1) % 555.2968	8	Serine/threonine-protein phosphatase 6 regulatory subunit 3
Q6GTX8	LAIR1	T141	141	Level1	ESSGGPDSPDTEPGSSAGPTQR	967.453	3	35.575	-0.0085	HexNAt(1)GAO_Methoxylamine(1)TMT6plex(1) % 555.2968	20	Leukocyte-associated immunoglobulin-like receptor 1
Q6GTX8	LAIR1	T141	141	Level1	ESSGGPDSPDTEPGSSAGPTQR	967.793	3	26.716	0.9983	HexNAt(1)GAO_Methoxylamine(1)TMT6plex(1) % 555.2968	20	Leukocyte-associated immunoglobulin-like receptor 1
Q6NVY1	HIBCH	T368	368	Level1b	EVTEEDLNNHFK	754.396	3	18.17	2.0348	HexNAt(1)GAO_Methoxylamine(1) % 326.1339	3	3-hydroxyisobutyryl-CoA hydrolase, mitochondrial
Q6P2E9	EDC4	T13	13	Level1	ASCASIDIEDATQHLR	781.38	3	20.36	-0.0092	HexNAt(1)GAO_Methoxylamine(1) % 326.1339	12	Enhancer of mRNA-decapping protein 4
Q6P4E1	GOLM2	T195	195	Level1b	LADQFLEEQKQETQK	770.181	4	15.119	0	HexNAt(1)GAO_Methoxylamine(1)TMT6plex(1) % 555.2968	13	Protein GOLM2
Q6P4E1	GOLM2	T195	195	Level1b	LADQFLEEQKQETQK	770.181	4	12.943	0.0003	HexNAt(1)GAO_Methoxylamine(1)TMT6plex(1) % 555.2968	13	Protein GOLM2
Q6P4E1	GOLM2	T195	195	Level1b	LADQFLEEQKQETQK	770.179	4	14.987	0.0013	HexNAt(1)GAO_Methoxylamine(1)TMT6plex(1) % 555.2968	13	Protein GOLM2
Q6SPF0	SAMD1	T130	130	Level1b	GAPAAAAAAAPPPTPAPPPPPAPVAAAAPAR	862.479	4	26.207	-0.0075	HexNAt(1)GAO_Methoxylamine(1)TMT6plex(1) % 555.2968	14	Sterile alpha motif domain-containing protein 1
Q6UN15	FIP1L1	T221	221	Level1	ITAEDCTMEVTPGAEIQDGR	979.817	3	17.57	1.0232	HexNAt(1)GAO_Methoxylamine(1)TMT6plex(1) % 555.2968	11	Pre-mRNA 3'-end-processing factor FIP1
Q6UXB8	PI16	T222	222	Level1	ATEASDSR	540.949	3	21.263	-0.0008	HexNAt(1)GAO_Methoxylamine(1)TMT6plex(1) % 555.2968	2	Peptidase inhibitor 16
Q6ZRP7	QSOX2	T583	583	Level1	DNLLDTYSADQGDSSEGGTLAR	1023.83	3	58.66	0.0147	HexNAt(1)GAO_Methoxylamine(1)TMT6plex(1) % 555.2968	19	Sulfhydryl oxidase 2
Q7L1W4	LRRC8D	T86	86	Level1	MEAATNQDQDGR	712.677	3	25.048	-0.0006	HexNAt(1)GAO_Methoxylamine(1)TMT6plex(1) % 555.2968	5	Volume-regulated anion channel subunit LRRC8D
Q7L1W4	LRRC8D	T86	86	Level1b	MEAATNQDQDGR	707.345	3	21.426	-0.002	HexNAt(1)GAO_Methoxylamine(1)TMT6plex(1) % 555.2968	5	Volume-regulated anion channel subunit LRRC8D
Q7L1W4	LRRC8D	T86	86	Level1b	MEAATNQDQDGR	707.345	3	18.881	0.0014	HexNAt(1)GAO_Methoxylamine(1)TMT6plex(1) % 555.2968	5	Volume-regulated anion channel subunit LRRC8D
Q7L1W4	LRRC8D	T118	118	Level1b	TDFALPNQEAK	749.751	3	10.9	0.0027	HexNAt(1)GAO_Methoxylamine(1)TMT6plex(1) % 555.2968	1	Volume-regulated anion channel subunit LRRC8D
Q7Z2Z2	EFL1	S935	935	Level1	EGQEENETCSGGNENQELQDGCSEAFEK	1048.22	4	26.48	0.9954	HexNAt(1)GAO_Methoxylamine(1)TMT6plex(1) % 555.2968	23	Elongation factor-like GTPase 1
Q7Z3D4	LYSMD3	T279	279	Level1b	EMENGIVPTK	711.064	3	23.761	0	HexNAt(1)GAO_Methoxylamine(1)TMT6plex(1) % 555.2968	9	LysM and putative peptidoglycan-binding domain-containing protein 3
Q7Z3D4	LYSMD3	T279	279	Level1b	EMENGIVPTK	711.398	3	11.819	1.0003	HexNAt(1)GAO_Methoxylamine(1)TMT6plex(1) % 555.2968	9	LysM and putative peptidoglycan-binding domain-containing protein 3
Q7Z3D4	LYSMD3	T279	279	Level1b	EMENGIVPTK	711.062	3	19.664	-0.0009	HexNAt(1)GAO_Methoxylamine(1)TMT6plex(1) % 555.2968	9	LysM and putative peptidoglycan-binding domain-containing protein 3
Q7Z3K3	POGZ	S244	244	Level1	STVPQSQSQQTK	778.098	3	24.2	0.0017	HexNAt(1)GAO_Methoxylamine(1)TMT6plex(1) % 555.2968	6	Pogo transposable element with ZNF domain
Q7Z589	EMSY	T506	506	Level1	LVTTPTGTQATYTRPTVSPSIGR	798.192	4	20.578	1.0152	HexNAt(1)GAO_Methoxylamine(1)TMT6plex(1) % 555.2968	8	BRCA2-interacting transcriptional repressor EMSY
Q86U38	NOP9	T252	252	Level1	TPAQECKPADFEVPETFLNR	827.685	4	17.499	2.0115	HexNAt(1)GAO_Methoxylamine(1)TMT6plex(1) % 555.2968	16	Nucleolar protein 9
Q86U38	NOP9	T252	252	Level1	TPAQECKPADFEVPETFLNR	827.688	4	15.047	2.0137	HexNAt(1)GAO_Methoxylamine(1)TMT6plex(1) % 555.2968	16	Nucleolar protein 9
Q86U38	NOP9	T252	252	Level1	TPAQECKPADFEVPETFLNR	827.688	4	24.795	2.0154	HexNAt(1)GAO_Methoxylamine(1)TMT6plex(1) % 555.2968	16	Nucleolar protein 9
Q86U70	LDB1	S410	410	Level1	SENPTSQASQ	612.313	3	14.408	2.0146	HexNAt(1)GAO_Methoxylamine(1)TMT6plex(1) % 555.2968	9	LIM domain-binding protein 1
Q86U70	LDB1	S410	410	Level1	SENPTSQASQ	612.306	3	17.921	1.9875	HexNAt(1)GAO_Methoxylamine(1)TMT6plex(1) % 555.2968	9	LIM domain-binding protein 1
Q86U70	LDB1	S410	410	Level1	SENPTSQASQ	612.321	3	17.203	2.0304	HexNAt(1)GAO_Methoxylamine(1)TMT6plex(1) % 555.2968	9	LIM domain-binding protein 1
Q86U70	LDB1	S410	410	Level1	SENPTSQASQ	611.973	3	21.199	0.986	HexNAt(1)GAO_Methoxylamine(1)TMT6plex(1) % 555.2968	9	LIM domain-binding protein 1
Q86U70	LDB1	S410	410	Level1	SENPTSQASQ	612.316	3	18.31	2.0175	HexNAt(1)GAO_Methoxylamine(1)TMT6plex(1) % 555.2968	9	LIM domain-binding protein 1
Q86U70	LDB1	S410	410	Level1	SENPTSQASQ	612.305	3	21.573	1.9823	HexNAt(1)GAO_Methoxylamine(1)TMT6plex(1) % 555.2968	9	LIM domain-binding protein 1
Q86U70	LDB1	S410	410	Level1	SENPTSQASQ	611.97	3	21.698	0.9833	HexNAt(1)GAO_Methoxylamine(1)TMT6plex(1) % 555.2968	9	LIM domain-binding protein 1
Q86U70	LDB1	S410	410	Level1	SENPTSQASQ	611.645	3	16.958	0.0053	HexNAt(1)GAO_Methoxylamine(1)TMT6plex(1) % 555.2968	9	LIM domain-binding protein 1
Q86U70	LDB1	S410	410	Level1	SENPTSQASQ	611.976	3	21.907	0.9972	HexNAt(1)GAO_Methoxylamine(1)TMT6plex(1) % 555.2968	9	LIM domain-binding protein 1
Q86UN3	RTN4RL2	T316	316	Level1	EADFQACPPAAPTRPGSR	679.097	4	18.533	1.0008	HexNAt(1)GAO_Methoxylamine(1)TMT6plex(1) % 555.2968	13	Reticulon-4 receptor-like 2
Q86UN3	RTN4RL2	T316	316	Level1	EADFQACPPAAPTRPGSR	678.847	4	20.312	0.0005	HexNAt(1)GAO_Methoxylamine(1)TMT6plex(1) % 555.2968	13	Reticulon-4 receptor-like 2
Q86VZ4	LRP11	T197	197	Level1b	APDGAALATAR	600.003	3	19.405	-0.0005	HexNAt(1)GAO_Methoxylamine(1)TMT6plex(1) % 555.2968	9	Low-density lipoprotein receptor-related protein 11
Q86VZ4	LRP11	T366	366	Level1	TTGPSEDAGGDSLVEK	859.452	3	34.282	0.0015	HexNAt(1)GAO_Methoxylamine(1)TMT6plex(1) % 555.2968	1	Low-density lipoprotein receptor-related protein 11
Q86VZ4	LRP11	T366	366	Level1	TTGPSEDAGGDSLVEK	859.451	3	22.408	-0.0014	HexNAt(1)GAO_Methoxylamine(1)TMT6plex(1) % 555.2968	1	Low-density lipoprotein receptor-related protein 11
Q86YP4	GATAD2A	T491	491	Level1b	AEPTAAPHPVLK	561.831	4	15.87	-0.0019	HexNAt(1)GAO_Methoxylamine(1)TMT6plex(1) % 555.2968	4	Transcriptional repressor p66-alpha
Q8IUX7	AEBP1	T63	63	Level1b	EDDVEAPPPPEPTPR	810.748	3	24.475	-0.0025	HexNAt(1)GAO_Methoxylamine(1)TMT6plex(1) % 555.2968	13	Adipocyte enhancer-binding protein 1
Q8IUX7	AEBP1	T63	63	Level1b	EDDVEAPPPPEPTPR	810.75	3	18.167	-0.003	HexNAt(1)GAO_Methoxylamine(1)TMT6plex(1) % 555.2968	13	Adipocyte enhancer-binding protein 1
Q8IUX7	AEBP1	T63	63	Level1b	EDDVEAPPPPEPTPR	811.417	3	13.721	1.9984	HexNAt(1)GAO_Methoxylamine(1)TMT6plex(1) % 555.2968	13	Adipocyte enhancer-binding protein 1
Q8N5C7	DTWD1	T181	181	Level1	TEEQEFCDLNDSK	658.331	4	14.219	2.0188	HexNAt(1)GAO_Methoxylamine(1)TMT6plex(1) % 555.2968	1	tRNA-uridine aminocarboxypropyltransferase 1
Q8NBI6	XXYLT1	S67	67	Level1b	AGAPAAPSPPALELAR	758.429	3	15.77	-0.0005	HexNAt(1)GAO_Methoxylamine(1)TMT6plex(1) % 555.2968	8	Xyloside xylosyltransferase 1
Q8NBI6	XXYLT1	S67	67	Level1b	AGAPAAPSPPALELAR	758.43	3	35.388	-0.0014	HexNAt(1)GAO_Methoxylamine(1)TMT6plex(1) % 555.2968	8	Xyloside xylosyltransferase 1
Q8NBI6	XXYLT1	S67	67	Level1b	AGAPAAPSPPALELAR	758.429	3	21.184	-0.0031	HexNAt(1)GAO_Methoxylamine(1)TMT6plex(1) % 555.2968	8	Xyloside xylosyltransferase 1
Q8NBI6	XXYLT1	S67	67	Level1b	AGAPAAPSPPALELAR	758.766	3	17.199	1.002	HexNAt(1)GAO_Methoxylamine(1)TMT6plex(1) % 555.2968	8	Xyloside xylosyltransferase 1
Q8NBI6	XXYLT1	S67	67	Level1b	AGAPAAPSPPALELAR	758.43	3	42.782	-0.0002	HexNAt(1)GAO_Methoxylamine(1)TMT6plex(1) % 555.2968	8	Xyloside xylosyltransferase 1
Q8NBI6	XXYLT1	S67	67	Level1b	AGAPAAPSPPALELAR	758.43	3	15.632	-0.0002	HexNAt(1)GAO_Methoxylamine(1)TMT6plex(1) % 555.2968	8	Xyloside xylosyltransferase 1
Q8NBI6	XXYLT1	S67	67	Level1b	AGAPAAPSPPALELAR	758.43	3	35.571	-0.0002	HexNAt(1)GAO_Methoxylamine(1)TMT6plex(1) % 555.2968	8	Xyloside xylosyltransferase 1
Q8NBI6	XXYLT1	S67	67	Level1b	AGAPAAPSPPALELAR	758.43	3	15.149	-0.0007	HexNAt(1)GAO_Methoxylamine(1)TMT6plex(1) % 555.2968	8	Xyloside xylosyltransferase 1
Q8NBI6	XXYLT1	S67	67	Level1b	AGAPAAPSPPALELAR	758.429	3	35.142	0.0005	HexNAt(1)GAO_Methoxylamine(1)TMT6plex(1) % 555.2968	8	Xyloside xylosyltransferase 1
Q8NBI6	XXYLT1	S77	77	Level1b	GSVAPAPGAK	623.37	3	16.478	-0.0007	HexNAt(1)GAO_Methoxylamine(1)TMT6plex(1) % 555.2968	2	Xyloside xylosyltransferase 1
Q8NBI6	XXYLT1	S77	77	Level1b	GSVAPAPGAK	623.372	3	14.872	-0.0003	HexNAt(1)GAO_Methoxylamine(1)TMT6plex(1) % 555.2968	2	Xyloside xylosyltransferase 1
Q8NBJ4	GOLM1	T218	218	Level1b	LQAAGLPHTEVPQGK	640.874	4	18.89	1.0056	HexNAt(1)GAO_Methoxylamine(1)TMT6plex(1) % 555.2968	9	Golgi membrane protein 1
Q8NBJ4	GOLM1	T218	218	Level1b	LQAAGLPHTEVPQGK	640.622	4	15.884	0.0005	HexNAt(1)GAO_Methoxylamine(1)TMT6plex(1) % 555.2968	9	Golgi membrane protein 1
Q8NBJ4	GOLM1	T218	218	Level1b	LQAAGLPHTEVPQGK	640.622	4	23.278	0.0005	HexNAt(1)GAO_Methoxylamine(1)TMT6plex(1) % 555.2968	9	Golgi membrane protein 1
Q8NBJ4	GOLM1	T218	218	Level1b	LQAAGLPHTEVPQGK	640.622	4	24.69	0	HexNAt(1)GAO_Methoxylamine(1)TMT6plex(1) % 555.2968	9	Golgi membrane protein 1
Q8NBJ4	GOLM1	T218	218	Level1b	LQAAGLPHTEVPQGK	640.621	4	24.767	-0.0005	HexNAt(1)GAO_Methoxylamine(1)TMT6plex(1) % 555.2968	9	Golgi membrane protein 1
Q8NBJ4	GOLM1	T218	218	Level1b	LQAAGLPHTEVPQGK	854.16	3	14.444	1.0013	HexNAt(1)GAO_Methoxylamine(1)TMT6plex(1) % 555.2968	9	Golgi membrane protein 1
Q8NBJ4	GOLM1	T218	218	Level1b	LQAAGLPHTEVPQGK	640.621	4	14.742	0.0074	HexNAt(1)GAO_Methoxylamine(1)TMT6plex(1) % 555.2968	9	Golgi membrane protein 1
Q8NBS9	TXNDC5	S308	308	Level1	TETGATETVTPSEAPVLAAEPEADK	882.714	4	46.859	0.001	HexNAt(1)GAO_Methoxylamine(1)TMT6plex(1) % 555.2968	12	Thioredoxin domain-containing protein 5
Q8NFZ4	NLGN2	T648	648	Level1b	RPPPPATLPPEPEPEPGPR	704.636	4	28.169	-0.0005	HexNAt(1)GAO_Methoxylamine(1)TMT6plex(1) % 555.2968	7	Neuroligin-2
Q8NFZ4	NLGN2	T648	648	Level1b	RPPPPATLPPEPEPEPGPR	704.637	4	17.266	0.0008	HexNAt(1)GAO_Methoxylamine(1)TMT6plex(1) % 555.2968	7	Neuroligin-2
Q8NFZ4	NLGN2	T648	648	Level1b	RPPPPATLPPEPEPEPGPR	704.636	4	25.1	0.0008	HexNAt(1)GAO_Methoxylamine(1)TMT6plex(1) % 555.2968	7	Neuroligin-2
Q8WYJ6	SEPTIN1	T185	185	Level1b	ADALMPQETQALK	810.449	3	11.903	-0.0183	HexNAt(1)GAO_Methoxylamine(1)TMT6plex(1) % 555.2968	9	Septin-1
Q92598	HSPH1	Y846	846	Level1b	EEDLEDKNNFGAEPPHQNGECYPNEK	861.615	5	14.967	0.9732	HexNAt(1)GAO_Methoxylamine(1)TMT6plex(1) % 555.2968	22	Heat shock protein 105 kDa
Q92598	HSPH1	Y846	846	Level1b	EEDLEDKNNFGAEPPHQNGECYPNEK	861.617	5	25.258	0.9707	HexNAt(1)GAO_Methoxylamine(1)TMT6plex(1) % 555.2968	22	Heat shock protein 105 kDa
Q92598	HSPH1	Y846	846	Level1b	EEDLEDKNNFGAEPPHQNGECYPNEK	861.615	5	16.709	0.9698	HexNAt(1)GAO_Methoxylamine(1)TMT6plex(1) % 555.2968	22	Heat shock protein 105 kDa
Q92598	HSPH1	Y846	846	Level1b	EEDLEDKNNFGAEPPHQNGECYPNEK	861.616	5	16.602	0.9829	HexNAt(1)GAO_Methoxylamine(1)TMT6plex(1) % 555.2968	22	Heat shock protein 105 kDa
Q92598	HSPH1	Y846	846	Level1b	EEDLEDKNNFGAEPPHQNGECYPNEK	861.417	5	22.438	-0.0249	HexNAt(1)GAO_Methoxylamine(1)TMT6plex(1) % 555.2968	22	Heat shock protein 105 kDa
Q92598	HSPH1	Y846	846	Level1b	EEDLEDKNNFGAEPPHQNGECYPNEK	861.414	5	17.396	-0.0293	HexNAt(1)GAO_Methoxylamine(1)TMT6plex(1) % 555.2968	22	Heat shock protein 105 kDa
Q92598	HSPH1	Y846	846	Level1b	EEDLEDKNNFGAEPPHQNGECYPNEK	861.413	5	20.62	-0.0341	HexNAt(1)GAO_Methoxylamine(1)TMT6plex(1) % 555.2968	22	Heat shock protein 105 kDa
Q92598	HSPH1	Y846	846	Level1b	EEDLEDKNNFGAEPPHQNGECYPNEK	861.615	5	26.15	0.9722	HexNAt(1)GAO_Methoxylamine(1)TMT6plex(1) % 555.2968	22	Heat shock protein 105 kDa
Q92598	HSPH1	Y846	846	Level1b	EEDLEDKNNFGAEPPHQNGECYPNEK	861.617	5	26.877	0.9722	HexNAt(1)GAO_Methoxylamine(1)TMT6plex(1) % 555.2968	22	Heat shock protein 105 kDa
Q92610	ZNF592	S1227	1227	Level1b	ENGLEECAGEPLSADPEAR	943.456	3	13.256	-0.0051	HexNAt(1)GAO_Methoxylamine(1)TMT6plex(1) % 555.2968	13	Zinc finger protein 592
Q92611	EDEM1	S48	48	Level1	SPDGPASPTSGPVGR	722.714	3	28.689	-0.0009	HexNAt(1)GAO_Methoxylamine(1)TMT6plex(1) % 555.2968	1	ER degradation-enhancing alpha-mannosidase-like protein 1
Q92611	EDEM1	S48	48	Level1	SPDGPASPTSGPVGR	722.715	3	32.9	-0.0009	HexNAt(1)GAO_Methoxylamine(1)TMT6plex(1) % 555.2968	1	ER degradation-enhancing alpha-mannosidase-like protein 1
Q92611	EDEM1	S48	48	Level1	SPDGPASPTSGPVGR	722.715	3	31.832	0	HexNAt(1)GAO_Methoxylamine(1)TMT6plex(1) % 555.2968	1	ER degradation-enhancing alpha-mannosidase-like protein 1
Q92611	EDEM1	S48	48	Level1	SPDGPASPTSGPVGR	723.047	3	16.684	1.003	HexNAt(1)GAO_Methoxylamine(1)TMT6plex(1) % 555.2968	1	ER degradation-enhancing alpha-mannosidase-like protein 1
Q92611	EDEM1	S48	48	Level1	SPDGPASPTSGPVGR	722.715	3	17.085	-0.0002	HexNAt(1)GAO_Methoxylamine(1)TMT6plex(1) % 555.2968	1	ER degradation-enhancing alpha-mannosidase-like protein 1
Q92841	DDX17	Y580	580	Level1	TTSSANNPNLMYQDECDR	967.442	3	17.122	-0.011	HexNAt(1)GAO_Methoxylamine(1)TMT6plex(1) % 555.2968	12	Probable ATP-dependent RNA helicase DDX17
Q92841	DDX17	Y580	580	Level1	TTSSANNPNLMYQDECDRR	765.379	4	12.455	2.063	HexNAt(1)GAO_Methoxylamine(1)TMT6plex(1) % 555.2968	12	Probable ATP-dependent RNA helicase DDX17
Q92841	DDX17	Y580	580	Level1	TTSSANNPNLMYQDECDRR	764.859	4	20.332	-0.01	HexNAt(1)GAO_Methoxylamine(1)TMT6plex(1) % 555.2968	12	Probable ATP-dependent RNA helicase DDX17
Q969P0	IGSF8	T169	169	Level1	QAPTSPPR	546.642	3	13.061	-0.0014	HexNAt(1)GAO_Methoxylamine(1)TMT6plex(1) % 555.2968	4	Immunoglobulin superfamily member 8
Q969P0	IGSF8	T169	169	Level1	QAPTSPPR	546.642	3	19.171	-0.0011	HexNAt(1)GAO_Methoxylamine(1)TMT6plex(1) % 555.2968	4	Immunoglobulin superfamily member 8
Q969P0	IGSF8	T169	169	Level1	QAPTSPPR	546.642	3	18.911	0.0015	HexNAt(1)GAO_Methoxylamine(1)TMT6plex(1) % 555.2968	4	Immunoglobulin superfamily member 8
Q96G46	DUS3L	T286	286	Level1	TCGPLTDEDVVR	621.313	3	17.884	2.015	HexNAt(1)GAO_Methoxylamine(1) % 326.1339	6	tRNA-dihydrouridine(47) synthase [NAD(P)(+)]-like
Q96G46	DUS3L	T286	286	Level1	TCGPLTDEDVVR	621.316	3	17.952	2.0207	HexNAt(1)GAO_Methoxylamine(1) % 326.1339	6	tRNA-dihydrouridine(47) synthase [NAD(P)(+)]-like
Q96G46	DUS3L	T286	286	Level1	TCGPLTDEDVVR	621.315	3	20.814	2.0171	HexNAt(1)GAO_Methoxylamine(1) % 326.1339	6	tRNA-dihydrouridine(47) synthase [NAD(P)(+)]-like
Q96G46	DUS3L	T286	286	Level1	TCGPLTDEDVVR	621.318	3	15.494	2.0185	HexNAt(1)GAO_Methoxylamine(1) % 326.1339	6	tRNA-dihydrouridine(47) synthase [NAD(P)(+)]-like
Q96GD4	AURKB	T50	50	Level1	SNVQPTAAPGQK	737.751	3	22.681	-0.0027	HexNAt(1)GAO_Methoxylamine(1)TMT6plex(1) % 555.2968	6	Aurora kinase B
Q96GD4	AURKB	T50	50	Level1	SNVQPTAAPGQK	737.753	3	23.406	-0.0039	HexNAt(1)GAO_Methoxylamine(1)TMT6plex(1) % 555.2968	6	Aurora kinase B
Q96IU2	ZBED3	T34	34	Level1	GGQCPGLGPAPTPTPPGR	816.106	3	15.281	2.015	HexNAt(1)GAO_Methoxylamine(1)TMT6plex(1) % 555.2968	12	Zinc finger BED domain-containing protein 3
Q96J42	TXNDC15	T113	113	Level1	VSSEPSGVTCGAGGAEDSR	869.752	3	27.583	-0.0009	HexNAt(1)GAO_Methoxylamine(1)TMT6plex(1) % 555.2968	9	Thioredoxin domain-containing protein 15
Q96JM7	L3MBTL3	S170	170	Level1b	DVEEDNEEEDPKCSR	716.842	4	14.757	-0.0141	HexNAt(1)GAO_Methoxylamine(1)TMT6plex(1) % 555.2968	14	Lethal(3)malignant brain tumor-like protein 3
Q96JP5	ZFP91	S69	69	Level1b	AAAAAAAAAVSRR	857.471	2	15.906	1.9809	HexNAt(1)GAO_Methoxylamine(1) % 326.1339	11	E3 ubiquitin-protein ligase ZFP91
Q96JP5	ZFP91	S69	69	Level1b	AAAAAAAAAVSRR	857.471	2	19.374	1.9825	HexNAt(1)GAO_Methoxylamine(1) % 326.1339	11	E3 ubiquitin-protein ligase ZFP91
Q96K76	USP47	S849	849	Level1	AGGDSGNVDDDCER	751.002	3	40.541	-0.0122	HexNAt(1)GAO_Methoxylamine(1)TMT6plex(1) % 555.2968	5	Ubiquitin carboxyl-terminal hydrolase 47
Q96K76	USP47	S849	849	Level1	AGGDSGNVDDDCER	751.003	3	40.314	-0.0122	HexNAt(1)GAO_Methoxylamine(1)TMT6plex(1) % 555.2968	5	Ubiquitin carboxyl-terminal hydrolase 47
Q96K76	USP47	S849	849	Level1	AGGDSGNVDDDCER	751.342	3	14.841	1.0066	HexNAt(1)GAO_Methoxylamine(1)TMT6plex(1) % 555.2968	5	Ubiquitin carboxyl-terminal hydrolase 47
Q96K76	USP47	S849	849	Level1b	AGGDSGNVDDDCER	751.338	3	17.522	0.9942	HexNAt(1)GAO_Methoxylamine(1)TMT6plex(1) % 555.2968	5	Ubiquitin carboxyl-terminal hydrolase 47
Q96K76	USP47	S849	849	Level1b	AGGDSGNVDDDCER	751.004	3	20.79	-0.0071	HexNAt(1)GAO_Methoxylamine(1)TMT6plex(1) % 555.2968	5	Ubiquitin carboxyl-terminal hydrolase 47
Q96K76	USP47	S849	849	Level1b	AGGDSGNVDDDCER	751.006	3	11.051	-0.0071	HexNAt(1)GAO_Methoxylamine(1)TMT6plex(1) % 555.2968	5	Ubiquitin carboxyl-terminal hydrolase 47
Q96K76	USP47	S849	849	Level1b	AGGDSGNVDDDCER	751.004	3	13.102	-0.0073	HexNAt(1)GAO_Methoxylamine(1)TMT6plex(1) % 555.2968	5	Ubiquitin carboxyl-terminal hydrolase 47
Q96K76	USP47	S849	849	Level1b	AGGDSGNVDDDCER	751.338	3	15.641	0.9939	HexNAt(1)GAO_Methoxylamine(1)TMT6plex(1) % 555.2968	5	Ubiquitin carboxyl-terminal hydrolase 47
Q96K76	USP47	S849	849	Level1b	AGGDSGNVDDDCER	751.005	3	17.745	-0.0071	HexNAt(1)GAO_Methoxylamine(1)TMT6plex(1) % 555.2968	5	Ubiquitin carboxyl-terminal hydrolase 47
Q96K76	USP47	S849	849	Level1	AGGDSGNVDDDCER	751.003	3	25.719	-0.0117	HexNAt(1)GAO_Methoxylamine(1)TMT6plex(1) % 555.2968	5	Ubiquitin carboxyl-terminal hydrolase 47
Q96K76	USP47	S849	849	Level1b	AGGDSGNVDDDCER	751.004	3	28.604	-0.0107	HexNAt(1)GAO_Methoxylamine(1)TMT6plex(1) % 555.2968	5	Ubiquitin carboxyl-terminal hydrolase 47
Q96K76	USP47	S849	849	Level1b	AGGDSGNVDDDCER	751.002	3	22.66	-0.011	HexNAt(1)GAO_Methoxylamine(1)TMT6plex(1) % 555.2968	5	Ubiquitin carboxyl-terminal hydrolase 47
Q96K76	USP47	S849	849	Level1b	AGGDSGNVDDDCER	751.003	3	22.343	-0.0197	HexNAt(1)GAO_Methoxylamine(1)TMT6plex(1) % 555.2968	5	Ubiquitin carboxyl-terminal hydrolase 47
Q96KR1	ZFR	T135	135	Level1	QQEAPPPPPPATTQNYQDSYSYVR	1173.92	3	34.053	1.0047	HexNAt(1)GAO_Methoxylamine(1)TMT6plex(1) % 555.2968	12	Zinc finger RNA-binding protein
Q96KR1	ZFR	T207	207	Level1	AGYSQGATQYTQAQQTR	805.38	3	18.273	-0.0302	HexNAt(1)GAO_Methoxylamine(1) % 326.1339	16	Zinc finger RNA-binding protein
Q96KR1	ZFR	T207	207	Level1	AGYSQGATQYTQAQQTR	805.721	3	45.513	0.9852	HexNAt(1)GAO_Methoxylamine(1) % 326.1339	16	Zinc finger RNA-binding protein
Q96L58	B3GALT6	S46	46	Level1b	SPPPPAPAR	558.989	3	16.043	1.0069	HexNAt(1)GAO_Methoxylamine(1)TMT6plex(1) % 555.2968	1	Beta-1,3-galactosyltransferase 6
Q96L58	B3GALT6	S46	46	Level1b	SPPPPAPAR	558.655	3	19.145	0.0003	HexNAt(1)GAO_Methoxylamine(1)TMT6plex(1) % 555.2968	1	Beta-1,3-galactosyltransferase 6
Q96LT7	C9orf72	S9	9	Level1	STLCPPPSPAVAK	699.054	3	15.005	1.0225	HexNAt(1)GAO_Methoxylamine(1) % 326.1339	8	Guanine nucleotide exchange factor C9orf72
Q96LT7	C9orf72	S9	9	Level1	STLCPPPSPAVAK	699.389	3	15.638	2.015	HexNAt(1)GAO_Methoxylamine(1) % 326.1339	8	Guanine nucleotide exchange factor C9orf72
Q96PD2	DCBLD2	T461	461	Level1b	LTQPPPPR	563.998	3	15.251	-0.0009	HexNAt(1)GAO_Methoxylamine(1)TMT6plex(1) % 555.2968	2	Discoidin, CUB and LCCL domain-containing protein 2
Q96QE3	ATAD5	S824	824	Level1	SQDCDVQCK	700.029	3	10.863	2.022	HexNAt(1)GAO_Methoxylamine(1)TMT6plex(1) % 555.2968	1	ATPase family AAA domain-containing protein 5
Q96RS6	NUDCD1	S373	373	Level1	DSAQCAAIAER	641.004	3	23.202	2.0099	HexNAt(1)GAO_Methoxylamine(1)TMT6plex(1) % 555.2968	2	NudC domain-containing protein 1
Q96RS6	NUDCD1	S373	373	Level1	DSAQCAAIAER	641.003	3	13.663	2.0121	HexNAt(1)GAO_Methoxylamine(1)TMT6plex(1) % 555.2968	2	NudC domain-containing protein 1
Q99439	CNN2	T186	186	Level1	CASQSGMTAYGTR	635.964	3	18.581	2.0156	HexNAt(1)GAO_Methoxylamine(1) % 326.1339	12	Calponin-2
Q99674	CGREF1	S159	159	Level1b	HVEPGEPLAPSPQEPQAVGR	720.636	4	24.03	0.0022	HexNAt(1)GAO_Methoxylamine(1)TMT6plex(1) % 555.2968	11	Cell growth regulator with EF hand domain protein 1
Q99674	CGREF1	S159	159	Level1b	HVEPGEPLAPSPQEPQAVGR	720.636	4	25.102	0.0008	HexNAt(1)GAO_Methoxylamine(1)TMT6plex(1) % 555.2968	11	Cell growth regulator with EF hand domain protein 1
Q99808	SLC29A1	S63	63	Level1b	DAQASAAPAAPLPER	674.019	3	34.261	0.0019	HexNAt(1)GAO_Methoxylamine(1) % 326.1339	5	Equilibrative nucleoside transporter 1
Q99808	SLC29A1	S63	63	Level1b	DAQASAAPAAPLPER	674.019	3	22.961	0.0018	HexNAt(1)GAO_Methoxylamine(1) % 326.1339	5	Equilibrative nucleoside transporter 1
Q99808	SLC29A1	S63	63	Level1b	DAQASAAPAAPLPER	674.019	3	17.899	0.0005	HexNAt(1)GAO_Methoxylamine(1) % 326.1339	5	Equilibrative nucleoside transporter 1
Q99808	SLC29A1	S63	63	Level1b	DAQASAAPAAPLPER	674.019	3	23.567	-0.0006	HexNAt(1)GAO_Methoxylamine(1) % 326.1339	5	Equilibrative nucleoside transporter 1
Q99808	SLC29A1	S63	63	Level1b	DAQASAAPAAPLPER	674.019	3	20.55	0.0012	HexNAt(1)GAO_Methoxylamine(1) % 326.1339	5	Equilibrative nucleoside transporter 1
Q99808	SLC29A1	S63	63	Level1b	DAQASAAPAAPLPER	750.407	3	32.886	0.001	HexNAt(1)GAO_Methoxylamine(1)TMT6plex(1) % 555.2968	5	Equilibrative nucleoside transporter 1
Q99808	SLC29A1	S63	63	Level1b	DAQASAAPAAPLPER	563.057	4	27.242	-0.0007	HexNAt(1)GAO_Methoxylamine(1)TMT6plex(1) % 555.2968	5	Equilibrative nucleoside transporter 1
Q99808	SLC29A1	S63	63	Level1b	DAQASAAPAAPLPER	750.408	3	39.203	-0.0007	HexNAt(1)GAO_Methoxylamine(1)TMT6plex(1) % 555.2968	5	Equilibrative nucleoside transporter 1
Q99808	SLC29A1	S63	63	Level1	DAQASAAPAAPLPER	563.057	4	35.042	0	HexNAt(1)GAO_Methoxylamine(1)TMT6plex(1) % 555.2968	5	Equilibrative nucleoside transporter 1
Q99808	SLC29A1	S63	63	Level1	DAQASAAPAAPLPER	1125.11	2	28.035	0.0044	HexNAt(1)GAO_Methoxylamine(1)TMT6plex(1) % 555.2968	5	Equilibrative nucleoside transporter 1
Q99808	SLC29A1	S63	63	Level1	DAQASAAPAAPLPER	1125.11	2	30.535	0.0044	HexNAt(1)GAO_Methoxylamine(1)TMT6plex(1) % 555.2968	5	Equilibrative nucleoside transporter 1
Q99808	SLC29A1	S63	63	Level1	DAQASAAPAAPLPER	750.407	3	52.54	-0.0002	HexNAt(1)GAO_Methoxylamine(1)TMT6plex(1) % 555.2968	5	Equilibrative nucleoside transporter 1
Q99808	SLC29A1	S63	63	Level1	DAQASAAPAAPLPER	1125.11	2	49.834	0.0047	HexNAt(1)GAO_Methoxylamine(1)TMT6plex(1) % 555.2968	5	Equilibrative nucleoside transporter 1
Q99808	SLC29A1	S63	63	Level1	DAQASAAPAAPLPER	1125.11	2	41.606	0.0047	HexNAt(1)GAO_Methoxylamine(1)TMT6plex(1) % 555.2968	5	Equilibrative nucleoside transporter 1
Q99808	SLC29A1	S63	63	Level1b	DAQASAAPAAPLPER	750.405	3	17.956	-0.0007	HexNAt(1)GAO_Methoxylamine(1)TMT6plex(1) % 555.2968	5	Equilibrative nucleoside transporter 1
Q99808	SLC29A1	S63	63	Level1b	DAQASAAPAAPLPER	750.407	3	32.31	-0.0012	HexNAt(1)GAO_Methoxylamine(1)TMT6plex(1) % 555.2968	5	Equilibrative nucleoside transporter 1
Q99808	SLC29A1	S63	63	Level1b	DAQASAAPAAPLPER	750.406	3	25.6	-0.0009	HexNAt(1)GAO_Methoxylamine(1)TMT6plex(1) % 555.2968	5	Equilibrative nucleoside transporter 1
Q99808	SLC29A1	S63	63	Level1b	DAQASAAPAAPLPER	750.407	3	12.522	-0.0019	HexNAt(1)GAO_Methoxylamine(1)TMT6plex(1) % 555.2968	5	Equilibrative nucleoside transporter 1
Q99808	SLC29A1	S63	63	Level1	DAQASAAPAAPLPER	750.405	3	44.751	-0.0014	HexNAt(1)GAO_Methoxylamine(1)TMT6plex(1) % 555.2968	5	Equilibrative nucleoside transporter 1
Q99808	SLC29A1	S63	63	Level1	DAQASAAPAAPLPER	750.408	3	44.974	-0.0022	HexNAt(1)GAO_Methoxylamine(1)TMT6plex(1) % 555.2968	5	Equilibrative nucleoside transporter 1
Q99808	SLC29A1	S63	63	Level1b	DAQASAAPAAPLPER	1125.11	2	25.244	0.001	HexNAt(1)GAO_Methoxylamine(1)TMT6plex(1) % 555.2968	5	Equilibrative nucleoside transporter 1
Q99808	SLC29A1	S63	63	Level1b	DAQASAAPAAPLPER	750.405	3	15.046	-0.0012	HexNAt(1)GAO_Methoxylamine(1)TMT6plex(1) % 555.2968	5	Equilibrative nucleoside transporter 1
Q99808	SLC29A1	S63	63	Level1b	DAQASAAPAAPLPER	750.405	3	32.317	-0.0009	HexNAt(1)GAO_Methoxylamine(1)TMT6plex(1) % 555.2968	5	Equilibrative nucleoside transporter 1
Q9BQG0	MYBBP1A	T946	946	Level1	GNTAEGCVHETQEK	644.077	4	19.724	-0.0107	HexNAt(1)GAO_Methoxylamine(1)TMT6plex(1) % 555.2968	11	Myb-binding protein 1A
Q9BS26	ERP44	T367	367	Level1	EFHHGPDPTDTAPGEQAQDVASSPPESSFQK	1077.53	4	47.65	-0.0009	HexNAt(1)GAO_Methoxylamine(1)TMT6plex(1) % 555.2968	9	Endoplasmic reticulum resident protein 44
Q9BSD7	NTPCR	S102	102	Level1	NADCSSGPGQR	626.648	3	25.085	2.0179	HexNAt(1)GAO_Methoxylamine(1)TMT6plex(1) % 555.2968	5	Cancer-related nucleoside-triphosphatase
Q9C0K0	BCL11B	S84	84	Level1	QCGGSLGACYDK	758.723	3	12.563	2.0232	HexNAt(1)GAO_Methoxylamine(1)TMT6plex(1) % 555.2968	5	B-cell lymphoma/leukemia 11B
Q9GZM5	YIPF3	S349	349	Level1	AVAVTLQSH	570.663	3	18.249	0.0008	HexNAt(1)GAO_Methoxylamine(1)TMT6plex(1) % 555.2968	8	Protein YIPF3
Q9GZM5	YIPF3	S349	349	Level1	AVAVTLQSH	570.663	3	19.17	0.0013	HexNAt(1)GAO_Methoxylamine(1)TMT6plex(1) % 555.2968	8	Protein YIPF3
Q9GZM5	YIPF3	S349	349	Level1	AVAVTLQSH	570.662	3	18.633	-0.0007	HexNAt(1)GAO_Methoxylamine(1)TMT6plex(1) % 555.2968	8	Protein YIPF3
Q9GZM5	YIPF3	S349	349	Level1	AVAVTLQSH	570.661	3	19.209	-0.0007	HexNAt(1)GAO_Methoxylamine(1)TMT6plex(1) % 555.2968	8	Protein YIPF3
Q9GZM5	YIPF3	S349	349	Level1	AVAVTLQSH	570.996	3	16.285	1.002	HexNAt(1)GAO_Methoxylamine(1)TMT6plex(1) % 555.2968	8	Protein YIPF3
Q9H1B5	XYLT2	S87	87	Level1b	AESPGVPVAK	492.793	4	18.066	0.0049	HexNAt(1)GAO_Methoxylamine(1)TMT6plex(1) % 555.2968	3	Xylosyltransferase 2
Q9H1B5	XYLT2	S87	87	Level1b	AESPGVPVAK	656.719	3	15.232	-0.0018	HexNAt(1)GAO_Methoxylamine(1)TMT6plex(1) % 555.2968	3	Xylosyltransferase 2
Q9HAV4	XPO5	T739	739	Level1	TCWPTDLEEAK	770.078	3	12.235	2.0157	HexNAt(1)GAO_Methoxylamine(1)TMT6plex(1) % 555.2968	5	Exportin-5
Q9HAV4	XPO5	T739	739	Level1	TCWPTDLEEAK	770.078	3	15.929	2.0159	HexNAt(1)GAO_Methoxylamine(1)TMT6plex(1) % 555.2968	5	Exportin-5
Q9HAV4	XPO5	S1125	1125	Level1b	DSLDQFDCK	714.365	3	12.827	-0.0102	HexNAt(1)GAO_Methoxylamine(1)TMT6plex(1) % 555.2968	2	Exportin-5
Q9HAV4	XPO5	S1125	1125	Level1b	DSLDQFDCK	714.361	3	12.449	-0.0085	HexNAt(1)GAO_Methoxylamine(1)TMT6plex(1) % 555.2968	2	Exportin-5
Q9HAV4	XPO5	S1125	1125	Level1b	DSLDQFDCK	714.364	3	14.492	-0.0144	HexNAt(1)GAO_Methoxylamine(1)TMT6plex(1) % 555.2968	2	Exportin-5
Q9HB09	BCL2L12	S189	189	Level1	ACPGPPPPSPEPLAR	758.073	3	13.534	1.9961	HexNAt(1)GAO_Methoxylamine(1)TMT6plex(1) % 555.2968	9	Bcl-2-like protein 12
Q9HB09	BCL2L12	S189	189	Level1	ACPGPPPPSPEPLAR	758.082	3	20.456	2.013	HexNAt(1)GAO_Methoxylamine(1)TMT6plex(1) % 555.2968	9	Bcl-2-like protein 12
Q9HB09	BCL2L12	S189	189	Level1	ACPGPPPPSPEPLAR	758.074	3	19.89	2.0047	HexNAt(1)GAO_Methoxylamine(1)TMT6plex(1) % 555.2968	9	Bcl-2-like protein 12
Q9HBR0	SLC38A10	T921	921	Level1b	EANWLVAGPGAETGDPR	842.1	3	16.542	-0.0035	HexNAt(1)GAO_Methoxylamine(1)TMT6plex(1) % 555.2968	13	Solute carrier family 38 member 10
Q9HCU0	CD248	S652	652	Level1b	EDGPSPK	581.66	3	16.956	-0.0005	HexNAt(1)GAO_Methoxylamine(1)TMT6plex(1) % 555.2968	5	Endosialin
Q9HCU0	CD248	S652	652	Level1b	EDGPSPK	581.66	3	19.243	-0.0012	HexNAt(1)GAO_Methoxylamine(1)TMT6plex(1) % 555.2968	5	Endosialin
Q9HCU0	CD248	S652	652	Level1b	EDGPSPK	581.994	3	15.345	1.0041	HexNAt(1)GAO_Methoxylamine(1)TMT6plex(1) % 555.2968	5	Endosialin
Q9NUQ3	TXLNG	S125	125	Level1	TDPPDGQQDSECNR	801.703	3	17.398	-0.0193	HexNAt(1)GAO_Methoxylamine(1)TMT6plex(1) % 555.2968	10	Gamma-taxilin
Q9NVI1	FANCI	S57	57	Level1	GSPCSEEAGTLR	665.011	3	16.234	2.0117	HexNAt(1)GAO_Methoxylamine(1)TMT6plex(1) % 555.2968	5	Fanconi anemia group I protein
Q9NX24	NHP2	S19	19	Level1	ADPDGPEAQAEACSGER	848.728	3	17.9	-0.0124	HexNAt(1)GAO_Methoxylamine(1)TMT6plex(1) % 555.2968	14	H/ACA ribonucleoprotein complex subunit 2
Q9NX24	NHP2	S19	19	Level1	ADPDGPEAQAEACSGER	849.4	3	13.73	2.0088	HexNAt(1)GAO_Methoxylamine(1)TMT6plex(1) % 555.2968	14	H/ACA ribonucleoprotein complex subunit 2
Q9NX24	NHP2	S19	19	Level1b	ADPDGPEAQAEACSGER	849.057	3	15.856	0.9812	HexNAt(1)GAO_Methoxylamine(1)TMT6plex(1) % 555.2968	14	H/ACA ribonucleoprotein complex subunit 2
Q9NX24	NHP2	S19	19	Level1b	ADPDGPEAQAEACSGER	848.74	3	17.829	-0.0041	HexNAt(1)GAO_Methoxylamine(1)TMT6plex(1) % 555.2968	14	H/ACA ribonucleoprotein complex subunit 2
Q9NX24	NHP2	S19	19	Level1b	ADPDGPEAQAEACSGER	848.728	3	15.216	-0.0066	HexNAt(1)GAO_Methoxylamine(1)TMT6plex(1) % 555.2968	14	H/ACA ribonucleoprotein complex subunit 2
Q9NX24	NHP2	S19	19	Level1	ADPDGPEAQAEACSGER	849.401	3	11.249	2.0088	HexNAt(1)GAO_Methoxylamine(1)TMT6plex(1) % 555.2968	14	H/ACA ribonucleoprotein complex subunit 2
Q9NX24	NHP2	S19	19	Level1b	ADPDGPEAQAEACSGER	848.732	3	13.346	-0.0053	HexNAt(1)GAO_Methoxylamine(1)TMT6plex(1) % 555.2968	14	H/ACA ribonucleoprotein complex subunit 2
Q9NZ63	C9orf78	Y147	147	Level1	NAEDCLYELPENIR	840.754	3	18.78	-0.0068	HexNAt(1)GAO_Methoxylamine(1)TMT6plex(1) % 555.2968	7	Splicing factor C9orf78
Q9UGP8	SEC63	S488	488	Level1	EQSICAAEEQPAEDGQGETNK	827.154	4	20.82	0.9903	HexNAt(1)GAO_Methoxylamine(1)TMT6plex(1) % 555.2968	3	Translocation protein SEC63 homolog
Q9UGP8	SEC63	S488	488	Level1	EQSICAAEEQPAEDGQGETNK	826.9	4	21.111	-0.011	HexNAt(1)GAO_Methoxylamine(1)TMT6plex(1) % 555.2968	3	Translocation protein SEC63 homolog
Q9UGP8	SEC63	S488	488	Level1	EQSICAAEEQPAEDGQGETNK	1102.2	3	25.997	-0.0102	HexNAt(1)GAO_Methoxylamine(1)TMT6plex(1) % 555.2968	3	Translocation protein SEC63 homolog
Q9UGP8	SEC63	S488	488	Level1	EQSICAAEEQPAEDGQGETNK	826.904	4	21.024	-0.0117	HexNAt(1)GAO_Methoxylamine(1)TMT6plex(1) % 555.2968	3	Translocation protein SEC63 homolog
Q9UGP8	SEC63	S488	488	Level1	EQSICAAEEQPAEDGQGETNK	826.905	4	20.276	-0.011	HexNAt(1)GAO_Methoxylamine(1)TMT6plex(1) % 555.2968	3	Translocation protein SEC63 homolog
Q9UGP8	SEC63	S488	488	Level1	EQSICAAEEQPAEDGQGETNK	826.901	4	25.649	-0.01	HexNAt(1)GAO_Methoxylamine(1)TMT6plex(1) % 555.2968	3	Translocation protein SEC63 homolog
Q9UGP8	SEC63	S488	488	Level1	EQSICAAEEQPAEDGQGETNK	1102.53	3	31.334	0.9912	HexNAt(1)GAO_Methoxylamine(1)TMT6plex(1) % 555.2968	3	Translocation protein SEC63 homolog
Q9UGP8	SEC63	S488	488	Level1	EQSICAAEEQPAEDGQGETNK	1102.87	3	21.576	2.0015	HexNAt(1)GAO_Methoxylamine(1)TMT6plex(1) % 555.2968	3	Translocation protein SEC63 homolog
Q9UGP8	SEC63	S488	488	Level1	EQSICAAEEQPAEDGQGETNK	827.151	4	20.264	0.9898	HexNAt(1)GAO_Methoxylamine(1)TMT6plex(1) % 555.2968	3	Translocation protein SEC63 homolog
Q9UGP8	SEC63	T504	504	Level1	EQSICAAEEQPAEDGQGETNK	812.651	4	27.942	0.0096	HexNAt(1)GAO_Methoxylamine(1)TMT6plex(1) % 555.2968	19	Translocation protein SEC63 homolog
Q9UH62	ARMCX3	S53	53	Level1	MAEGGSGDVDDAGDCSGAR	876.391	3	20.531	-0.008	HexNAt(1)GAO_Methoxylamine(1)TMT6plex(1) % 555.2968	16	Armadillo repeat-containing X-linked protein 3
Q9UIQ6	LNPEP	Y46	46	Level1	EPCLHPLEPDEVEYEPR	710.359	4	22.222	2.0161	HexNAt(1)GAO_Methoxylamine(1)TMT6plex(1) % 555.2968	14	Leucyl-cystinyl aminopeptidase
Q9UIQ6	LNPEP	Y46	46	Level1	EPCLHPLEPDEVEYEPR	710.109	4	17.825	1.0139	HexNAt(1)GAO_Methoxylamine(1)TMT6plex(1) % 555.2968	14	Leucyl-cystinyl aminopeptidase
Q9UIQ6	LNPEP	Y46	46	Level1	EPCLHPLEPDEVEYEPR	710.358	4	22.136	2.0137	HexNAt(1)GAO_Methoxylamine(1)TMT6plex(1) % 555.2968	14	Leucyl-cystinyl aminopeptidase
Q9UIQ6	LNPEP	Y46	46	Level1	EPCLHPLEPDEVEYEPR	724.109	4	16.914	-0.0097	HexNAt(1)GAO_Methoxylamine(1)TMT6plex(1) % 555.2968	14	Leucyl-cystinyl aminopeptidase
Q9UIQ6	LNPEP	Y46	46	Level1	EPCLHPLEPDEVEYEPR	724.112	4	19.049	-0.0078	HexNAt(1)GAO_Methoxylamine(1)TMT6plex(1) % 555.2968	14	Leucyl-cystinyl aminopeptidase
Q9UKM7	MAN1B1	S154	154	Level1	ADTDPENLPEISSQK	886.47	3	27.531	-0.0022	HexNAt(1)GAO_Methoxylamine(1)TMT6plex(1) % 555.2968	13	Endoplasmic reticulum mannosyl-oligosaccharide 1,2-alpha-mannosidase
Q9UKM7	MAN1B1	T181	181	Level1	DGTQEEATK	664.69	3	14.223	0.0013	HexNAt(1)GAO_Methoxylamine(1)TMT6plex(1) % 555.2968	3	Endoplasmic reticulum mannosyl-oligosaccharide 1,2-alpha-mannosidase
Q9UKM7	MAN1B1	T186	186	Level1	DGTQEEATKR	537.795	4	19.305	0.0003	HexNAt(1)GAO_Methoxylamine(1)TMT6plex(1) % 555.2968	8	Endoplasmic reticulum mannosyl-oligosaccharide 1,2-alpha-mannosidase
Q9UKM7	MAN1B1	T230	230	Level1b	AEVPTKPPLPPAR	597.361	4	17.728	0.0005	HexNAt(1)GAO_Methoxylamine(1)TMT6plex(1) % 555.2968	5	Endoplasmic reticulum mannosyl-oligosaccharide 1,2-alpha-mannosidase
Q9UKM7	MAN1B1	T230	230	Level1b	AEVPTKPPLPPAR	597.36	4	16.141	0.0027	HexNAt(1)GAO_Methoxylamine(1)TMT6plex(1) % 555.2968	5	Endoplasmic reticulum mannosyl-oligosaccharide 1,2-alpha-mannosidase
Q9ULF5	SLC39A10	S210	210	Level1	GEPSNEPSTETNK	801.749	3	26.142	-0.0022	HexNAt(1)GAO_Methoxylamine(1)TMT6plex(1) % 555.2968	4	Zinc transporter ZIP10
Q9ULF5	SLC39A10	S210	210	Level1	GEPSNEPSTETNK	801.754	3	17.045	-0.0024	HexNAt(1)GAO_Methoxylamine(1)TMT6plex(1) % 555.2968	4	Zinc transporter ZIP10
Q9ULF5	SLC39A10	S210	210	Level1	GEPSNEPSTETNK	801.751	3	28.688	-0.0031	HexNAt(1)GAO_Methoxylamine(1)TMT6plex(1) % 555.2968	4	Zinc transporter ZIP10
Q9UQ35	SRRM2	S876	876	Level1	SCFESSPDPELK	785.412	3	13.195	2.0132	HexNAt(1)GAO_Methoxylamine(1)TMT6plex(1) % 555.2968	6	Serine/arginine repetitive matrix protein 2
Q9Y240	CLEC11A	T69	69	Level1b	GDENPAGTVEGK	729.727	3	20.835	-0.0002	HexNAt(1)GAO_Methoxylamine(1)TMT6plex(1) % 555.2968	8	C-type lectin domain family 11 member A
Q9Y240	CLEC11A	T69	69	Level1b	GDENPAGTVEGK	729.724	3	14.988	-0.0036	HexNAt(1)GAO_Methoxylamine(1)TMT6plex(1) % 555.2968	8	C-type lectin domain family 11 member A
Q9Y5M8	SRPRB	T18	18	Level1	VADGGGAGGTFQPYLDTLR	893.809	3	54.284	0.0047	HexNAt(1)GAO_Methoxylamine(1)TMT6plex(1) % 555.2968	10	Signal recognition particle receptor subunit beta
Q9Y5M8	SRPRB	T18	18	Level1	VADGGGAGGTFQPYLDTLR	893.8	3	70.793	0.0047	HexNAt(1)GAO_Methoxylamine(1)TMT6plex(1) % 555.2968	10	Signal recognition particle receptor subunit beta
Q9Y5M8	SRPRB	T18	18	Level1	VADGGGAGGTFQPYLDTLR	893.802	3	74.044	0.0037	HexNAt(1)GAO_Methoxylamine(1)TMT6plex(1) % 555.2968	10	Signal recognition particle receptor subunit beta
Q9Y5M8	SRPRB	Y103	103	Level1	DTQTSITDSCAVYR	782.729	3	34.436	2.0132	HexNAt(1)GAO_Methoxylamine(1)TMT6plex(1) % 555.2968	13	Signal recognition particle receptor subunit beta
Q9Y5X2	SNX8	S189	189	Level1	ESAQCVGDEFLNCK	872.439	3	10.317	2.0039	HexNAt(1)GAO_Methoxylamine(1)TMT6plex(1) % 555.2968	2	Sorting nexin-8
