# Supplementary material for: Systematic Quantification of Protein O‑GlcNAcylation Reveals Common and Cell-Type-Specific Responses to N‑Glycosylation Inhibition in Human Cells
Source: Anal Chem. 2026 May 19;98(21):15689–99. doi: 10.1021/acs.analchem.6c00972 (PMC13234820; doi:10.1021/acs.analchem.6c00972)
Supplement: Supplementary file 11 [file ac6c00972_si_011.xlsx]

## Sheet: Sheet1
Table S10A. Abundance changes of O-GalNAcylation sites upon tunicamycin treatment in HEK293T cells
UniProt Accession	Gene Symbol	Site	Avg(log2(Tuni/Ctrl))	Adjusted P value	Protein Annotation
A1X283	SH3PXD2B	T652	0.0393681	0.715578	SH3 and PX domain-containing protein 2B
A6NDG6	PGP	S295	-0.136418	0.193822	Glycerol-3-phosphate phosphatase
O00268	TAF4	S528	-1.6938	7.91252e-05	Transcription initiation factor TFIID subunit 4
O00268	TAF4	T539	-1.91785	3.1467e-05	Transcription initiation factor TFIID subunit 4
O00273	DFFA	T167	0.0921362	0.436838	DNA fragmentation factor subunit alpha
O00410	IPO5	Y688	-0.0632134	0.668419	Importin-5
O14654	IRS4	S535	-0.288397	0.0657617	Insulin receptor substrate 4
O14654	IRS4	S540	-0.226531	0.0741714	Insulin receptor substrate 4
O14980	XPO1	S1055	0.274982	0.132289	Exportin-1
O15446	POLR1G	T159	-0.148264	0.213985	DNA-directed RNA polymerase I subunit RPA34
O43175	PHGDH	S14	0.259045	0.0326377	D-3-phosphoglycerate dehydrogenase
O43432	EIF4G3	S463	0.0569991	0.545008	Eukaryotic translation initiation factor 4 gamma 3
O43719	HTATSF1	S467	0.074377	0.448622	17S U2 SnRNP complex component HTATSF1
O60502	OGA	S405	-1.62281	5.12645e-06	Protein O-GlcNAcase
O75179	ANKRD17	T2001	-1.07152	0.000912344	Ankyrin repeat domain-containing protein 17
O75534	CSDE1	Y461	0.248323	0.0223724	Cold shock domain-containing protein E1
O94805	ACTL6B	Y27	0.0496409	0.644343	Actin-like protein 6B
O95428	PAPLN	S1221	-0.96536	9.61666e-05	Papilin
O95671	ASMTL	T269	-0.0830445	0.426283	Probable bifunctional dTTP/UTP pyrophosphatase/methyltransferase protein
O95757	HSPA4L	S414	0.0815382	0.450224	Heat shock 70 kDa protein 4L
O95817	BAG3	S191	0.462749	0.00412136	BAG family molecular chaperone regulator 3
O95861	BPNT1	T44	0.0433086	0.712895	3'(2'),5'-bisphosphate nucleotidase 1
P04080	CSTB	S7	-0.146203	0.263619	Cystatin-B
P05388	RPLP0	T122	0.0218896	0.828465	Large ribosomal subunit protein uL10
P07099	EPHX1	Y283	0.3811	0.034158	Epoxide hydrolase 1
P0CG13	CHTF8	T77	0.15712	0.156496	Chromosome transmission fidelity protein 8 homolog
P11171	EPB41	S180	0.0997238	0.329017	Protein 4.1
P11274	BCR	Y1089	-0.354759	0.0500262	Breakpoint cluster region protein
P13611	VCAN	S2473	-0.898535	0.00229471	Versican core protein
P14209	CD99	T41	-1.86391	6.98112e-06	CD99 antigen
P21333	FLNA	S2558	0.0425272	0.8596	Filamin-A
P23528	CFL1	Y140	-0.2119	0.0725344	Cofilin-1
P26196	DDX6	Y101	-0.0537726	0.695988	Probable ATP-dependent RNA helicase DDX6
P26572	MGAT1	T88	-0.203359	0.161433	Alpha-1,3-mannosyl-glycoprotein 2-beta-N-acetylglucosaminyltransferase
P27348	YWHAQ	Y128	0.165529	0.0741714	14-3-3 protein theta
P28331	NDUFS1	S725	0.305134	0.0194081	NADH-ubiquinone oxidoreductase 75 kDa subunit, mitochondrial
P30041	PRDX6	Y89	0.460759	0.00117466	Peroxiredoxin-6
P30825	SLC7A1	T620	0.418596	0.00130699	High affinity cationic amino acid transporter 1
P31948	STIP1	Y236	0.37977	0.0767001	Stress-induced-phosphoprotein 1
P34932	HSPA4	S40	-0.228517	0.135301	Heat shock 70 kDa protein 4
P34932	HSPA4	S415	-0.047225	0.61684	Heat shock 70 kDa protein 4
P35580	MYH10	T1231	0.307312	0.0547709	Myosin-10
P38432	COIL	T122	-0.0516875	0.676599	Coilin
P38432	COIL	T172	0.129194	0.218467	Coilin
P40227	CCT6A	T120	0.286333	0.135301	T-complex protein 1 subunit zeta
P42356	PI4KA	S1826	0.276294	0.0140371	Phosphatidylinositol 4-kinase alpha
P42356	PI4KA	S1833	0.362976	0.0159855	Phosphatidylinositol 4-kinase alpha
P43304	GPD2	Y544	-1.08167	3.20362e-05	Glycerol-3-phosphate dehydrogenase, mitochondrial
P49257	LMAN1	T276	-0.917182	9.75074e-05	Protein ERGIC-53
P49790	NUP153	S67	0.224933	0.036072	Nuclear pore complex protein Nup153
P49790	NUP153	T632	-1.61016	0.000171336	Nuclear pore complex protein Nup153
P49792	RANBP2	T1186	0.383881	0.00227173	E3 SUMO-protein ligase RanBP2
P49915	GMPS	T516	0.00333608	0.969021	GMP synthase [glutamine-hydrolyzing]
P49915	GMPS	Y454	-0.0359938	0.671796	GMP synthase [glutamine-hydrolyzing]
P51610	HCFC1	T490	-0.815719	0.000143717	Host cell factor 1
P51858	HDGF	S107	-0.164608	0.127728	Hepatoma-derived growth factor
P53384	NUBP1	S13	-0.26086	0.130859	Cytosolic Fe-S cluster assembly factor NUBP1
P53701	HCCS	T45	-0.371672	0.00632425	Holocytochrome c-type synthase
P57789	KCNK10	S415	-0.294458	0.0826436	Potassium channel subfamily K member 10
P60660	MYL6	T5	0.169019	0.0749481	Myosin light polypeptide 6
P61289	PSME3	T99	0.301092	0.0321964	Proteasome activator complex subunit 3
P78346	RPP30	S261	0.103449	0.426283	Ribonuclease P protein subunit p30
P80303	NUCB2	S42	-0.514811	0.0132732	Nucleobindin-2
P84103	SRSF3	S5	-0.225581	0.242058	Serine/arginine-rich splicing factor 3
Q00341	HDLBP	S56	-0.315682	0.0463261	Vigilin
Q02750	MAP2K1	T286	0.218863	0.102651	Dual specificity mitogen-activated protein kinase kinase 1
Q02878	RPL6	T235	0.240483	0.337477	Large ribosomal subunit protein eL6
Q02952	AKAP12	S1512	0.191312	0.0607656	A-kinase anchor protein 12
Q02952	AKAP12	T1475	0.175397	0.1402	A-kinase anchor protein 12
Q04206	RELA	Y100	0.0228524	0.795247	Transcription factor p65
Q04727	TLE4	S321	-1.04853	0.000112471	Transducin-like enhancer protein 4
Q09666	AHNAK	S3724	-1.03317	0.000143717	Neuroblast differentiation-associated protein AHNAK
Q12830	BPTF	S2081	-1.55784	7.79044e-05	Nucleosome-remodeling factor subunit BPTF
Q12830	BPTF	S2233	-2.19454	2.38702e-05	Nucleosome-remodeling factor subunit BPTF
Q12888	TP53BP1	S771	0.312217	0.00615615	TP53-binding protein 1
Q13185	CBX3	S176	0.0713965	0.573185	Chromobox protein homolog 3
Q13427	PPIG	S315	0.0529431	0.532055	Peptidyl-prolyl cis-trans isomerase G
Q13435	SF3B2	S861	0.322258	0.0746265	Splicing factor 3B subunit 2
Q14119	VEZF1	S329	-0.623781	0.0157773	Vascular endothelial zinc finger 1
Q14149	MORC3	S688	0.295084	0.0153125	MORC family CW-type zinc finger protein 3
Q14315	FLNC	Y705	0.338201	0.0161709	Filamin-C
Q14684	RRP1B	S158	0.016436	0.848257	Ribosomal RNA processing protein 1 homolog B
Q14684	RRP1B	S160	0.186063	0.105142	Ribosomal RNA processing protein 1 homolog B
Q14686	NCOA6	S1641	-0.973682	0.000159775	Nuclear receptor coactivator 6
Q14692	BMS1	S558	-0.217834	0.0589356	Ribosome biogenesis protein BMS1 homolog
Q15005	SPCS2	S11	-0.704178	0.00567833	Signal peptidase complex subunit 2
Q15005	SPCS2	S18	-0.238353	0.0845782	Signal peptidase complex subunit 2
Q15181	PPA1	T278	-0.273104	0.0845782	Inorganic pyrophosphatase
Q15365	PCBP1	S50	0.0915901	0.337931	Poly(rC)-binding protein 1
Q15459	SF3A1	Y245	0.143292	0.131595	Splicing factor 3A subunit 1
Q15464	SHB	S190	-0.998257	0.00199949	SH2 domain-containing adapter protein B
Q15631	TSN	T221	0.0315541	0.779292	Translin
Q15643	TRIP11	S209	-0.111417	0.201386	Thyroid receptor-interacting protein 11
Q15813	TBCE	S140	-0.171781	0.160009	Tubulin-specific chaperone E
Q16630	CPSF6	T157	0.226006	0.0741714	Cleavage and polyadenylation specificity factor subunit 6
Q32MZ4	LRRFIP1	S16	0.235737	0.105142	Leucine-rich repeat flightless-interacting protein 1
Q53H12	AGK	T64	-0.385682	0.00414907	Acylglycerol kinase, mitochondrial
Q5H9R7	PPP6R3	T839	0.118534	0.19908	Serine/threonine-protein phosphatase 6 regulatory subunit 3
Q66K14	TBC1D9B	T1081	0.147815	0.34316	TBC1 domain family member 9B
Q6N075	MFSD5	Y446	-0.598329	0.0118841	Molybdate-anion transporter
Q6NZY4	ZCCHC8	S387	-0.0390054	0.70232	Zinc finger CCHC domain-containing protein 8
Q6NZY4	ZCCHC8	Y258	0.279828	0.0251498	Zinc finger CCHC domain-containing protein 8
Q6P2E9	EDC4	T13	-0.0098054	0.935022	Enhancer of mRNA-decapping protein 4
Q6PKG0	LARP1	S228	0.45344	0.000681612	La-related protein 1
Q7L1W4	LRRC8D	T86	-0.721574	0.00475469	Volume-regulated anion channel subunit LRRC8D
Q7L4I2	RSRC2	S384	0.0940341	0.483025	Arginine/serine-rich coiled-coil protein 2
Q7Z2W4	ZC3HAV1	S725	0.232304	0.249877	Zinc finger CCCH-type antiviral protein 1
Q7Z2Z2	EFL1	S935	0.538622	0.00615615	Elongation factor-like GTPase 1
Q7Z3K3	POGZ	S244	-1.05206	7.91252e-05	Pogo transposable element with ZNF domain
Q7Z6K5	ARPIN	T186	0.175878	0.402919	Arpin
Q86U70	LDB1	S410	-0.566271	0.00380131	LIM domain-binding protein 1
Q86VP6	CAND1	T947	0.0187705	0.868647	Cullin-associated NEDD8-dissociated protein 1
Q86YP4	GATAD2A	T491	-0.294638	0.0137398	Transcriptional repressor p66-alpha
Q8IU81	IRF2BP1	Y354	-0.621016	0.0217227	Interferon regulatory factor 2-binding protein 1
Q8IYH5	ZZZ3	T160	0.120882	0.157314	ZZ-type zinc finger-containing protein 3
Q8N6T3	ARFGAP1	T157	-0.22092	0.0787584	ADP-ribosylation factor GTPase-activating protein 1
Q8NBI6	XXYLT1	S67	-0.965943	9.61666e-05	Xyloside xylosyltransferase 1
Q8NBI6	XXYLT1	S77	-0.813196	0.000133152	Xyloside xylosyltransferase 1
Q8WZA9	IRGQ	T331	0.499113	0.00100373	Immunity-related GTPase family Q protein
Q92598	HSPH1	Y846	0.396265	0.00313396	Heat shock protein 105 kDa
Q92841	DDX17	Y580	0.163484	0.0826436	Probable ATP-dependent RNA helicase DDX17
Q969P0	IGSF8	T169	-1.70585	1.06558e-05	Immunoglobulin superfamily member 8
Q96C86	DCPS	T36	-0.230847	0.0221783	m7GpppX diphosphatase
Q96F86	EDC3	S125	-0.060465	0.610007	Enhancer of mRNA-decapping protein 3
Q96G46	DUS3L	T286	0.252626	0.0601083	tRNA-dihydrouridine(47) synthase [NAD(P)(+)]-like
Q96GD4	AURKB	T50	-0.33377	0.0905197	Aurora kinase B
Q96JM3	CHAMP1	S190	0.076491	0.394075	Chromosome alignment-maintaining phosphoprotein 1
Q96K76	USP47	S849	0.0564722	0.532055	Ubiquitin carboxyl-terminal hydrolase 47
Q96KR1	ZFR	S195	-1.44985	0.000117704	Zinc finger RNA-binding protein
Q96KR1	ZFR	T207	-0.726726	0.000743606	Zinc finger RNA-binding protein
Q96KR1	ZFR	Y194	-0.62061	0.00415444	Zinc finger RNA-binding protein
Q96N21	TEPSIN	S492	0.0399758	0.64498	AP-4 complex accessory subunit Tepsin
Q96QR8	PURB	S23	0.245039	0.0312286	Transcriptional regulator protein Pur-beta
Q9BRK4	LZTS2	Y358	0.0353413	0.70232	Leucine zipper putative tumor suppressor 2
Q9BWU0	SLC4A1AP	S729	0.352209	0.0137398	Kanadaptin
Q9BXB4	OSBPL11	T352	0.190623	0.0897968	Oxysterol-binding protein-related protein 11
Q9BY44	EIF2A	T512	0.140811	0.436838	Eukaryotic translation initiation factor 2A
Q9C0B1	FTO	S173	0.0923234	0.329017	Alpha-ketoglutarate-dependent dioxygenase FTO
Q9C0C2	TNKS1BP1	S1331	0.0896489	0.280342	182 kDa tankyrase-1-binding protein
Q9H2G2	SLK	S1219	0.0171573	0.861408	STE20-like serine/threonine-protein kinase
Q9H2G2	SLK	T1217	0.215605	0.189268	STE20-like serine/threonine-protein kinase
Q9H6Z4	RANBP3	S244	0.00898381	0.92897	Ran-binding protein 3
Q9HD26	GOPC	S407	0.132404	0.187108	Golgi-associated PDZ and coiled-coil motif-containing protein
Q9HD26	GOPC	Y394	0.284142	0.0137398	Golgi-associated PDZ and coiled-coil motif-containing protein
Q9NR12	PDLIM7	S89	-1.48413	6.98112e-06	PDZ and LIM domain protein 7
Q9NR33	POLE4	Y83	-0.397123	0.00414907	DNA polymerase epsilon subunit 4
Q9NRZ9	HELLS	T166	0.191952	0.0741714	Lymphoid-specific helicase
Q9NUQ3	TXLNG	S125	0.0697354	0.409356	Gamma-taxilin
Q9NX24	NHP2	S19	0.319033	0.00588566	H/ACA ribonucleoprotein complex subunit 2
Q9NYK5	MRPL39	T129	0.171565	0.158934	Large ribosomal subunit protein mL39
Q9NZ63	C9orf78	Y147	0.181432	0.0589356	Splicing factor C9orf78
Q9P2E9	RRBP1	S1213	-0.124617	0.211264	Ribosome-binding protein 1
Q9P2E9	RRBP1	Y1219	0.0535032	0.545008	Ribosome-binding protein 1
Q9UBN6	TNFRSF10D	T68	0.520089	0.0125673	Tumor necrosis factor receptor superfamily member 10D
Q9UGP8	SEC63	S488	0.700236	0.000143717	Translocation protein SEC63 homolog
Q9UGP8	SEC63	T504	0.661515	0.000510921	Translocation protein SEC63 homolog
Q9UH62	ARMCX3	S53	0.779714	0.000743606	Armadillo repeat-containing X-linked protein 3
Q9UHB6	LIMA1	T318	0.273809	0.0111983	LIM domain and actin-binding protein 1
Q9UHD8	SEPTIN9	T255	0.200738	0.0463172	Septin-9
Q9UHI8	ADAMTS1	T170	-0.421549	0.0186199	A disintegrin and metalloproteinase with thrombospondin motifs 1
Q9UI10	EIF2B4	S62	-0.0458931	0.746237	Translation initiation factor eIF2B subunit delta
Q9UIF9	BAZ2A	S1027	0.147299	0.109452	Bromodomain adjacent to zinc finger domain protein 2A
Q9UIQ6	LNPEP	Y46	0.0434583	0.655182	Leucyl-cystinyl aminopeptidase
Q9UJC3	HOOK1	T699	0.0261237	0.793602	Protein Hook homolog 1
Q9UKN8	GTF3C4	T124	-0.179847	0.0979613	General transcription factor 3C polypeptide 4
Q9UPN3	MACF1	T4381	0.325196	0.0159855	Microtubule-actin cross-linking factor 1, isoforms 1/2/3/4/5
Q9Y383	LUC7L2	S347	0.061612	0.601042	Putative RNA-binding protein Luc7-like 2
Q9Y467	SALL2	T253	-1.9051	2.38702e-05	Sal-like protein 2
Q9Y4L1	HYOU1	S634	-1.04238	0.00106826	Hypoxia up-regulated protein 1
Q9Y5Q9	GTF3C3	S604	0.210928	0.140743	General transcription factor 3C polypeptide 3
Q9Y6A5	TACC3	T437	-0.0489696	0.641451	Transforming acidic coiled-coil-containing protein 3

## Sheet: Sheet2
Table S10B. Abundance changes of O-GalNAcylation sites upon tunicamycin treatment in HepG2 cells
UniProt Accession	Gene Symbol	Site	Avg(log2(Tuni/Ctrl))	Adjusted P value	Protein Annotation
O00268	TAF4	S528	-1.12993	1.46639e-07	Transcription initiation factor TFIID subunit 4
O00391	QSOX1	T277	0.150921	0.123997	Sulfhydryl oxidase 1
O00391	QSOX1	T289	0.250559	0.0140369	Sulfhydryl oxidase 1
O60502	OGA	S405	-0.654172	0.00282101	Protein O-GlcNAcase
P01031	C5	T943	0.311535	0.00248679	Complement C5
P01130	LDLR	T108	-0.20496	0.0496026	Low-density lipoprotein receptor
P02545	LMNA	T519	0.0485354	0.587589	Prelamin-A/C
P02649	APOE	S215	-0.117379	0.251263	Apolipoprotein E
P02671	FGA	T283	-1.36491	2.43735e-08	Fibrinogen alpha chain
P02765	AHSG	S346	-0.354608	0.00138426	Alpha-2-HS-glycoprotein
P02765	AHSG	T214	0.23463	0.0206028	Alpha-2-HS-glycoprotein
P04114	APOB	T3220	-0.597826	6.62682e-05	Apolipoprotein B-100
P04233	CD74	T203	-1.83513	6.44058e-09	HLA class II histocompatibility antigen gamma chain
P05154	SERPINA5	S44	0.436496	0.000371931	Plasma serine protease inhibitor
P05154	SERPINA5	T39	-0.555474	0.00345223	Plasma serine protease inhibitor
P08174	CD55	T328	-0.488572	0.000436818	Complement decay-accelerating factor
P10599	TXN	S90	1.23731	1.46639e-07	Thioredoxin
P11021	HSPA5	T473	1.30155	1.00221e-07	Endoplasmic reticulum chaperone BiP
P13645	KRT10	S16	0.307516	0.006234	Keratin, type I cytoskeletal 10
P14314	PRKCSH	S282	-1.35804	2.89263e-05	Glucosidase 2 subunit beta
P14625	HSP90B1	S73	1.29404	1.60047e-07	Endoplasmin
P15529	CD46	T163	-1.23768	1.49483e-06	Membrane cofactor protein
P15924	DSP	S2017	0.484971	0.000118211	Desmoplakin
P19634	SLC9A1	T62	-0.0142948	0.869138	Sodium/hydrogen exchanger 1
P21796	VDAC1	Y225	0.491884	0.000107261	Non-selective voltage-gated ion channel VDAC1
P23528	CFL1	Y140	0.557919	0.000920167	Cofilin-1
P28331	NDUFS1	S725	0.150395	0.243963	NADH-ubiquinone oxidoreductase 75 kDa subunit, mitochondrial
P31431	SDC4	T101	-0.537677	0.000436818	Syndecan-4
P31629	HIVEP2	S318	0.0935134	0.378816	Transcription factor HIVEP2
P46939	UTRN	S1939	0.428564	0.000448545	Utrophin
P49257	LMAN1	T276	-0.926904	2.08548e-06	Protein ERGIC-53
P49916	LIG3	T931	0.79091	3.19329e-05	DNA ligase 3
P51610	HCFC1	T689	-0.393799	0.00229351	Host cell factor 1
P53701	HCCS	T45	0.144422	0.178529	Holocytochrome c-type synthase
P60981	DSTN	S3	0.763446	3.27879e-05	Destrin
P61289	PSME3	T99	1.15175	2.72013e-07	Proteasome activator complex subunit 3
P78423	CX3CL1	S253	-0.445686	0.000979494	Fractalkine
P78423	CX3CL1	T183	-0.525081	6.39529e-05	Fractalkine
P78423	CX3CL1	T318	-0.10274	0.334534	Fractalkine
P80303	NUCB2	S408	-0.347866	0.00229351	Nucleobindin-2
P80370	DLK1	T269	0.311527	0.0172639	Protein delta homolog 1
Q00341	HDLBP	S56	0.63579	0.000275169	Vigilin
Q03167	TGFBR3	T369	-0.302876	0.0123772	Transforming growth factor beta receptor type 3
Q07954	LRP1	T4181	0.738226	1.62104e-05	Prolow-density lipoprotein receptor-related protein 1
Q09666	AHNAK	S1170	0.586417	3.19329e-05	Neuroblast differentiation-associated protein AHNAK
Q13427	PPIG	S315	-0.0169051	0.863276	Peptidyl-prolyl cis-trans isomerase G
Q13435	SF3B2	S861	0.811719	7.2308e-06	Splicing factor 3B subunit 2
Q13555	CAMK2G	T389	-0.251035	0.0215624	Calcium/calmodulin-dependent protein kinase type II subunit gamma
Q14686	NCOA6	S1641	-0.450777	0.000436818	Nuclear receptor coactivator 6
Q14692	BMS1	S558	0.584561	9.72588e-05	Ribosome biogenesis protein BMS1 homolog
Q15005	SPCS2	S18	0.023194	0.851481	Signal peptidase complex subunit 2
Q15005	SPCS2	S24	0.333112	0.00420041	Signal peptidase complex subunit 2
Q15365	PCBP1	S189	-0.000354287	0.997106	Poly(rC)-binding protein 1
Q15365	PCBP1	S50	0.276355	0.0518224	Poly(rC)-binding protein 1
Q15459	SF3A1	Y245	0.720238	2.89263e-05	Splicing factor 3A subunit 1
Q1XH10	SKIDA1	T321	-0.103816	0.270782	SKI/DACH domain-containing protein 1
Q5U5X0	LYRM7	Y96	0.332061	0.0123772	Complex III assembly factor LYRM7
Q7L1W4	LRRC8D	T86	-1.29038	8.14056e-08	Volume-regulated anion channel subunit LRRC8D
Q7Z589	EMSY	S228	-0.606894	0.000231591	BRCA2-interacting transcriptional repressor EMSY
Q7Z624	CAMKMT	T10	-1.32768	6.75568e-07	Calmodulin-lysine N-methyltransferase
Q8NBI6	XXYLT1	S67	-0.390543	0.000436818	Xyloside xylosyltransferase 1
Q8NBI6	XXYLT1	S77	-1.21125	7.45412e-07	Xyloside xylosyltransferase 1
Q92611	EDEM1	S48	-1.24032	2.12577e-07	ER degradation-enhancing alpha-mannosidase-like protein 1
Q93009	USP7	T319	0.67485	5.08443e-06	Ubiquitin carboxyl-terminal hydrolase 7
Q96GD4	AURKB	T50	-0.886798	1.18258e-06	Aurora kinase B
Q96PK6	RBM14	S242	-0.992761	1.44845e-06	RNA-binding protein 14
Q96Q15	SMG1	Y3448	-1.20139	2.72013e-07	Serine/threonine-protein kinase SMG1
Q96RS6	NUDCD1	S373	0.898823	6.40359e-07	NudC domain-containing protein 1
Q96T58	SPEN	T2529	-0.182	0.0844015	Msx2-interacting protein
Q99674	CGREF1	S159	-0.133809	0.144994	Cell growth regulator with EF hand domain protein 1
Q9BXS9	SLC26A6	S622	0.550973	5.49718e-05	Solute carrier family 26 member 6
Q9BY44	EIF2A	T512	0.635638	1.88271e-05	Eukaryotic translation initiation factor 2A
Q9H1B5	XYLT2	S87	0.165062	0.0770701	Xylosyltransferase 2
Q9HAV4	XPO5	S1125	0.894894	5.3184e-06	Exportin-5
Q9NS86	LANCL2	T176	1.12528	6.40359e-07	LanC-like protein 2
Q9NX24	NHP2	S19	0.0501945	0.740548	H/ACA ribonucleoprotein complex subunit 2
Q9NYJ8	TAB2	T456	-0.513089	0.000436818	TGF-beta-activated kinase 1 and MAP3K7-binding protein 2
Q9P2E9	RRBP1	Y1219	0.356655	0.00343299	Ribosome-binding protein 1
Q9UBN6	TNFRSF10D	T68	0.0535895	0.587589	Tumor necrosis factor receptor superfamily member 10D
Q9UKM7	MAN1B1	T186	0.5104	0.000187139	Endoplasmic reticulum mannosyl-oligosaccharide 1,2-alpha-mannosidase

## Sheet: Sheet3
Table S10C. Abundance changes of O-GalNAcylation sites upon tunicamycin treatment in Jurkat cells
UniProt Accession	Gene Symbol	Site	Avg(log2(Tuni/Ctrl))	Adjusted P value	Protein Annotation
A1X283	SH3PXD2B	T652	0.159284	0.158211	SH3 and PX domain-containing protein 2B
A6NDG6	PGP	S295	0.651315	0.00226379	Glycerol-3-phosphate phosphatase
O00233	PSMD9	Y62	0.473951	0.00616734	26S proteasome non-ATPase regulatory subunit 9
O00268	TAF4	S528	-0.465358	0.0348385	Transcription initiation factor TFIID subunit 4
O00268	TAF4	T539	-0.483701	0.00267364	Transcription initiation factor TFIID subunit 4
O00391	QSOX1	T289	-0.0397045	0.793766	Sulfhydryl oxidase 1
O00592	PODXL	S77	0.0139445	0.914614	Podocalyxin
O14974	PPP1R12A	S564	0.0121165	0.936444	Protein phosphatase 1 regulatory subunit 12A
O15446	POLR1G	T159	0.481312	0.0059809	DNA-directed RNA polymerase I subunit RPA34
O43493	TGOLN2	S236	0.00338007	0.976718	Trans-Golgi network integral membrane protein 2
O43493	TGOLN2	S68	0.598084	0.0059919	Trans-Golgi network integral membrane protein 2
O43493	TGOLN2	T202	-0.807506	0.00132147	Trans-Golgi network integral membrane protein 2
O43823	AKAP8	S353	1.04289	0.00145617	A-kinase anchor protein 8
O60476	MAN1A2	T139	-1.67447	9.62262e-06	Mannosyl-oligosaccharide 1,2-alpha-mannosidase IB
O75376	NCOR1	S1263	0.499755	0.00558454	Nuclear receptor corepressor 1
O75475	PSIP1	T212	0.6569	0.0112783	PC4 and SFRS1-interacting protein
O75976	CPD	T44	-3.44631	2.72797e-05	Carboxypeptidase D
O95183	VAMP5	T17	0.964182	0.00151849	Vesicle-associated membrane protein 5
O95671	ASMTL	T269	0.574693	0.00921358	Probable bifunctional dTTP/UTP pyrophosphatase/methyltransferase protein
O95817	BAG3	S191	-0.31509	0.0315132	BAG family molecular chaperone regulator 3
P02786	TFRC	T104	-3.16732	8.41628e-06	Transferrin receptor protein 1
P07602	PSAP	T281	0.724632	0.000507776	Prosaposin
P08575	PTPRC	S146	-1.9057	8.41628e-06	Receptor-type tyrosine-protein phosphatase C
P08575	PTPRC	T139	-0.757733	0.000869178	Receptor-type tyrosine-protein phosphatase C
P12004	PCNA	T89	1.49759	0.00468109	Proliferating cell nuclear antigen
P12270	TPR	S1122	0.835656	0.000597545	Nucleoprotein TPR
P14209	CD99	T41	-1.72249	0.00147445	CD99 antigen
P15529	CD46	T163	-0.240736	0.168158	Membrane cofactor protein
P18827	SDC1	T122	-0.676708	0.0317654	Syndecan-1
P20774	OGN	T80	-0.942495	0.000210909	Mimecan
P21127	CDK11B	S434	0.805583	0.00199551	Cyclin-dependent kinase 11B
P21333	FLNA	S1161	0.248529	0.0590246	Filamin-A
P21333	FLNA	S2558	0.615241	0.00343828	Filamin-A
P23470	PTPRG	T715	0.089022	0.513053	Receptor-type tyrosine-protein phosphatase gamma
P26196	DDX6	Y101	0.627817	0.0192011	Probable ATP-dependent RNA helicase DDX6
P26572	MGAT1	T88	-0.237982	0.0701036	Alpha-1,3-mannosyl-glycoprotein 2-beta-N-acetylglucosaminyltransferase
P27348	YWHAQ	Y128	0.216554	0.0657262	14-3-3 protein theta
P27824	CANX	S74	0.234229	0.0968122	Calnexin
P28331	NDUFS1	S725	0.697225	0.00291126	NADH-ubiquinone oxidoreductase 75 kDa subunit, mitochondrial
P28908	TNFRSF8	S206	0.0842362	0.436204	Tumor necrosis factor receptor superfamily member 8
P31431	SDC4	T101	-0.330055	0.0967658	Syndecan-4
P46100	ATRX	T1491	0.378394	0.0720251	Transcriptional regulator ATRX
P48739	PITPNB	S184	-0.188288	0.162066	Phosphatidylinositol transfer protein beta isoform
P49454	CENPF	T2632	0.21185	0.158211	Centromere protein F
P49792	RANBP2	T1186	0.388143	0.0217725	E3 SUMO-protein ligase RanBP2
P49915	GMPS	T491	-0.310132	0.0826337	GMP synthase [glutamine-hydrolyzing]
P51610	HCFC1	T579	-0.276417	0.311471	Host cell factor 1
P51858	HDGF	S107	0.184472	0.158211	Hepatoma-derived growth factor
P52756	RBM5	T770	0.596931	0.0795846	RNA-binding protein 5
P52848	NDST1	S65	-0.481984	0.0059919	Bifunctional heparan sulfate N-deacetylase/N-sulfotransferase 1
P53701	HCCS	T45	-0.578092	0.0657262	Holocytochrome c-type synthase
P60660	MYL6	T5	0.557666	0.00405994	Myosin light polypeptide 6
P62993	GRB2	Y37	0.418838	0.0711849	Growth factor receptor-bound protein 2
P78559	MAP1A	S2197	0.246959	0.0512336	Microtubule-associated protein 1A
P80303	NUCB2	S408	0.291944	0.0420207	Nucleobindin-2
P98095	FBLN2	S376	-0.899126	0.00288481	Fibulin-2
P98095	FBLN2	T347	-1.11245	6.06892e-05	Fibulin-2
P98172	EFNB1	T188	-0.758675	0.000507776	Ephrin-B1
Q08J23	NSUN2	S507	0.510165	0.0214388	RNA cytosine C(5)-methyltransferase NSUN2
Q10469	MGAT2	S59	-0.646677	0.00459059	Alpha-1,6-mannosyl-glycoprotein 2-beta-N-acetylglucosaminyltransferase
Q10471	GALNT2	T70	-0.194692	0.133375	Polypeptide N-acetylgalactosaminyltransferase 2
Q13126	MTAP	S3	-0.335852	0.0356769	S-methyl-5'-thioadenosine phosphorylase
Q13185	CBX3	S176	0.423142	0.0133985	Chromobox protein homolog 3
Q13422	IKZF1	S247	0.270911	0.127098	DNA-binding protein Ikaros
Q13427	PPIG	S315	0.545428	0.00921358	Peptidyl-prolyl cis-trans isomerase G
Q13435	SF3B2	S861	0.592351	0.000996037	Splicing factor 3B subunit 2
Q13438	OS9	S529	-2.43469	0.000170534	Protein OS-9
Q14157	UBAP2L	S784	-0.286599	0.0795846	Ubiquitin-associated protein 2-like
Q15154	PCM1	S1578	0.181587	0.112337	Pericentriolar material 1 protein
Q15365	PCBP1	S50	0.121242	0.374111	Poly(rC)-binding protein 1
Q15650	TRIP4	S80	0.139573	0.284896	Activating signal cointegrator 1
Q32MZ4	LRRFIP1	S16	0.498021	0.00343828	Leucine-rich repeat flightless-interacting protein 1
Q3T906	GNPTAB	T873	-0.254082	0.163416	N-acetylglucosamine-1-phosphotransferase subunits alpha/beta
Q3YEC7	RABL6	T496	0.213683	0.0734325	Rab-like protein 6
Q5FWE3	PRRT3	T363	0.0652168	0.551704	Proline-rich transmembrane protein 3
Q5H9R7	PPP6R3	T839	-0.220388	0.168722	Serine/threonine-protein phosphatase 6 regulatory subunit 3
Q6GTX8	LAIR1	T141	-0.496701	0.0126823	Leukocyte-associated immunoglobulin-like receptor 1
Q6NVY1	HIBCH	T368	0.807717	0.00291126	3-hydroxyisobutyryl-CoA hydrolase, mitochondrial
Q6P2E9	EDC4	T13	0.387191	0.0527633	Enhancer of mRNA-decapping protein 4
Q6P4E1	GOLM2	T195	-0.185597	0.240134	Protein GOLM2
Q6SPF0	SAMD1	T130	0.257178	0.0745157	Sterile alpha motif domain-containing protein 1
Q6UN15	FIP1L1	T221	0.495915	0.00705932	Pre-mRNA 3'-end-processing factor FIP1
Q6UXB8	PI16	T222	-1.68243	0.108887	Peptidase inhibitor 16
Q6ZRP7	QSOX2	T583	-1.86752	0.000281274	Sulfhydryl oxidase 2
Q7L1W4	LRRC8D	T118	0.28772	0.0853843	Volume-regulated anion channel subunit LRRC8D
Q7L1W4	LRRC8D	T86	-0.508756	0.0130589	Volume-regulated anion channel subunit LRRC8D
Q7Z2Z2	EFL1	S935	-0.191691	0.353766	Elongation factor-like GTPase 1
Q7Z3D4	LYSMD3	T279	-0.481602	0.00267364	LysM and putative peptidoglycan-binding domain-containing protein 3
Q7Z3K3	POGZ	S244	-1.16547	0.00493802	Pogo transposable element with ZNF domain
Q7Z589	EMSY	T506	0.0193527	0.903572	BRCA2-interacting transcriptional repressor EMSY
Q86U38	NOP9	T252	0.50658	0.00258067	Nucleolar protein 9
Q86U70	LDB1	S410	-0.174132	0.242081	LIM domain-binding protein 1
Q86UN3	RTN4RL2	T316	-0.817217	0.00199551	Reticulon-4 receptor-like 2
Q86VZ4	LRP11	T197	-0.418802	0.0214388	Low-density lipoprotein receptor-related protein 11
Q86VZ4	LRP11	T366	-1.22272	0.000150219	Low-density lipoprotein receptor-related protein 11
Q86YP4	GATAD2A	T491	-0.129541	0.401174	Transcriptional repressor p66-alpha
Q8IUX7	AEBP1	T63	-0.412658	0.0490059	Adipocyte enhancer-binding protein 1
Q8N5C7	DTWD1	T181	-0.323697	0.573967	tRNA-uridine aminocarboxypropyltransferase 1
Q8NBI6	XXYLT1	S67	-1.09221	0.000130234	Xyloside xylosyltransferase 1
Q8NBI6	XXYLT1	S77	-0.507879	0.00250405	Xyloside xylosyltransferase 1
Q8NBJ4	GOLM1	T218	-0.265943	0.0302363	Golgi membrane protein 1
Q8NFZ4	NLGN2	T648	-0.257085	0.135717	Neuroligin-2
Q8WYJ6	SEPTIN1	T185	0.511915	0.0203452	Septin-1
Q92598	HSPH1	Y846	-0.395086	0.00607695	Heat shock protein 105 kDa
Q92610	ZNF592	S1227	0.372925	0.0300034	Zinc finger protein 592
Q92611	EDEM1	S48	-1.14469	0.00132147	ER degradation-enhancing alpha-mannosidase-like protein 1
Q92841	DDX17	Y580	0.114041	0.24547	Probable ATP-dependent RNA helicase DDX17
Q969P0	IGSF8	T169	-2.45631	3.47693e-06	Immunoglobulin superfamily member 8
Q96G46	DUS3L	T286	0.465842	0.00581044	tRNA-dihydrouridine(47) synthase [NAD(P)(+)]-like
Q96GD4	AURKB	T50	-0.646294	0.00963672	Aurora kinase B
Q96IU2	ZBED3	T34	0.681023	0.000859943	Zinc finger BED domain-containing protein 3
Q96J42	TXNDC15	T113	-1.08319	0.00343828	Thioredoxin domain-containing protein 15
Q96JM7	L3MBTL3	S170	0.385602	0.0227536	Lethal(3)malignant brain tumor-like protein 3
Q96JP5	ZFP91	S69	-0.237339	0.057627	E3 ubiquitin-protein ligase ZFP91
Q96K76	USP47	S849	0.145803	0.242081	Ubiquitin carboxyl-terminal hydrolase 47
Q96KR1	ZFR	T135	-1.1475	0.000354836	Zinc finger RNA-binding protein
Q96KR1	ZFR	T207	-0.0295873	0.830172	Zinc finger RNA-binding protein
Q96L58	B3GALT6	S46	-1.03854	0.000507776	Beta-1,3-galactosyltransferase 6
Q96LT7	C9orf72	S9	0.769242	0.000869178	Guanine nucleotide exchange factor C9orf72
Q96PD2	DCBLD2	T461	0.57238	0.0059919	Discoidin, CUB and LCCL domain-containing protein 2
Q96QE3	ATAD5	S824	0.257722	0.0734325	ATPase family AAA domain-containing protein 5
Q96RS6	NUDCD1	S373	0.464403	0.0303395	NudC domain-containing protein 1
Q99439	CNN2	T186	0.957835	0.052608	Calponin-2
Q99674	CGREF1	S159	-0.268065	0.180402	Cell growth regulator with EF hand domain protein 1
Q99808	SLC29A1	S63	-1.98867	3.80003e-06	Equilibrative nucleoside transporter 1
Q9BQG0	MYBBP1A	T946	0.300443	0.249228	Myb-binding protein 1A
Q9BS26	ERP44	T367	-1.6621	7.2128e-05	Endoplasmic reticulum resident protein 44
Q9BSD7	NTPCR	S102	0.610726	0.022567	Cancer-related nucleoside-triphosphatase
Q9C0K0	BCL11B	S84	0.494984	0.00285799	B-cell lymphoma/leukemia 11B
Q9GZM5	YIPF3	S349	0.55206	0.00135135	Protein YIPF3
Q9H1B5	XYLT2	S87	-0.694445	0.000830911	Xylosyltransferase 2
Q9HAV4	XPO5	S1125	0.0807476	0.531721	Exportin-5
Q9HAV4	XPO5	T739	0.853235	0.00108909	Exportin-5
Q9HB09	BCL2L12	S189	-0.146481	0.214125	Bcl-2-like protein 12
Q9HBR0	SLC38A10	T921	-0.023548	0.827901	Solute carrier family 38 member 10
Q9HCU0	CD248	S652	-0.581527	0.0059919	Endosialin
Q9NUQ3	TXLNG	S125	0.137212	0.24547	Gamma-taxilin
Q9NVI1	FANCI	S57	0.756998	0.00198449	Fanconi anemia group I protein
Q9NX24	NHP2	S19	-0.00836481	0.949386	H/ACA ribonucleoprotein complex subunit 2
Q9NZ63	C9orf78	Y147	0.224204	0.063316	Splicing factor C9orf78
Q9UGP8	SEC63	S488	0.748585	0.000507776	Translocation protein SEC63 homolog
Q9UGP8	SEC63	T504	0.502842	0.00343828	Translocation protein SEC63 homolog
Q9UH62	ARMCX3	S53	0.43151	0.00309361	Armadillo repeat-containing X-linked protein 3
Q9UIQ6	LNPEP	Y46	0.34306	0.0348385	Leucyl-cystinyl aminopeptidase
Q9UKM7	MAN1B1	S154	-0.622121	0.00153135	Endoplasmic reticulum mannosyl-oligosaccharide 1,2-alpha-mannosidase
Q9UKM7	MAN1B1	T181	-0.226864	0.242081	Endoplasmic reticulum mannosyl-oligosaccharide 1,2-alpha-mannosidase
Q9UKM7	MAN1B1	T186	-0.680046	0.00921358	Endoplasmic reticulum mannosyl-oligosaccharide 1,2-alpha-mannosidase
Q9UKM7	MAN1B1	T230	-0.683103	0.000869178	Endoplasmic reticulum mannosyl-oligosaccharide 1,2-alpha-mannosidase
Q9ULF5	SLC39A10	S210	-1.24284	4.54582e-05	Zinc transporter ZIP10
Q9UQ35	SRRM2	S876	2.02442	5.92106e-06	Serine/arginine repetitive matrix protein 2
Q9Y240	CLEC11A	T69	-0.273121	0.0931441	C-type lectin domain family 11 member A
Q9Y5M8	SRPRB	T18	-2.20481	0.000869178	Signal recognition particle receptor subunit beta
Q9Y5M8	SRPRB	Y103	0.27809	0.630707	Signal recognition particle receptor subunit beta
Q9Y5X2	SNX8	S189	-0.165844	0.228027	Sorting nexin-8
