# Supplementary material for: Systematic Quantification of Protein O‑GlcNAcylation Reveals Common and Cell-Type-Specific Responses to N‑Glycosylation Inhibition in Human Cells
Source: Anal Chem. 2026 May 19;98(21):15689–99. doi: 10.1021/acs.analchem.6c00972 (PMC13234820; doi:10.1021/acs.analchem.6c00972)
Supplement: Supplementary file 12 [file ac6c00972_si_012.xlsx]

## Sheet: Sheet1
Table S11A. Identification of S-GlcNAcylation sites in HEK293T cells
UniProt Accession	Gene Symbol	Site	Site Position	O-Pair Localization Level	Peptide	Obs. m/z	Precursor Charge	Hyperscore	Delta Mass	Total Glycan Composition	Glycosite Position in Peptide	Protein Annotation
Q9H9F9	ACTR5	C48	48	Level1b	AGWACPGQDPGPEPR	766.052	3	15.11	1.0082	HexNAt(1)TMT6plex(1) % 528.2859	5	Actin-related protein 5
P55265	ADAR	C1224	1224	Level1	NFYLCPV	806.934	2	16.705	0.0026	HexNAt(1)TMT6plex(1) % 528.2859	5	Double-stranded RNA-specific adenosine deaminase
Q9UEY8	ADD3	C73	73	Level1b	EDLECLIQEQMK	617.332	4	16.947	0.997	HexNAt(1)TMT6plex(1) % 528.2859	5	Gamma-adducin
P55196	AFDN	C1684	1684	Level1b	LLEPEAPGLCRPPLPR	629.611	4	17.51	0.0004	HexNAt(1)TMT6plex(1) % 528.2859	10	Afadin
Q09666	AHNAK	C2806	2806	Level1b	VDVECPDVNIEGPEGK	896.136	3	14.836	0.0063	HexNAt(1)TMT6plex(1) % 528.2859	5	Neuroblast differentiation-associated protein AHNAK
Q92667	AKAP1	C64	64	Level1	ADPAIKEPLPVEDVCPK	759.937	4	21.295	0.008	HexNAt(1)TMT6plex(1) % 528.2859	15	A-kinase anchor protein 1, mitochondrial
Q92667	AKAP1	C376	376	Level1	VCQASQLQGQK	726.408	3	35.957	0.9997	HexNAt(1)TMT6plex(1) % 528.2859	2	A-kinase anchor protein 1, mitochondrial
Q02952	AKAP12	C1314	1314	Level1	GEGTEEAECK	680.348	3	12.137	-0.0002	HexNAt(1)TMT6plex(1) % 528.2859	9	A-kinase anchor protein 12
Q02952	AKAP12	C1521	1521	Level1	SDEVDEQVACQEVK	642.083	4	23.982	0.0043	HexNAt(1)TMT6plex(1) % 528.2859	10	A-kinase anchor protein 12
P54886	ALDH18A1	C88	88	Level1	GDECGLALGR	583.309	3	16.635	-0.0024	HexNAt(1)TMT6plex(1) % 528.2859	4	Delta-1-pyrroline-5-carboxylate synthase
Q8N6T3	ARFGAP1	C351	351	Level1	KSPSSDSWTCADTSTER	711.855	4	32.607	0.0004	HexNAt(1)TMT6plex(1) % 528.2859	10	ADP-ribosylation factor GTPase-activating protein 1
O95817	BAG3	C179	179	Level1	SQSPAASDCSSSSSSASLPSSGR	967.796	3	29.419	1.0026	HexNAt(1)TMT6plex(1) % 528.2859	9	BAG family molecular chaperone regulator 3
P54687	BCAT1	C8	8	Level1	DCSNGCSAECTGEGGSK	902.737	3	19.665	0.9824	HexNAt(1)TMT6plex(1) % 528.2859	6	Branched-chain-amino-acid aminotransferase, cytosolic
Q14692	BMS1	C556	556	Level1	AGLSPANCQSDR	659.339	3	15.29	0.0003	HexNAt(1)TMT6plex(1) % 528.2859	8	Ribosome biogenesis protein BMS1 homolog
Q14692	BMS1	C725	725	Level1	VNQPDRECK	519.537	4	14.358	-0.001	HexNAt(1)TMT6plex(1) % 528.2859	8	Ribosome biogenesis protein BMS1 homolog
Q14137	BOP1	C108	108	Level1	TTEEQVQASTPCPR	768.729	3	21.813	-0.0019	HexNAt(1)TMT6plex(1) % 528.2859	12	Ribosome biogenesis protein BOP1
Q9H7E9	C8orf33	C44	44	Level1	NPSTVCLCPEQPTCSNADSR	999.136	3	18.48	2.0004	HexNAt(1)TMT6plex(1) % 528.2859	8	UPF0488 protein C8orf33
Q13185	CBX3	C177	177	Level1	LTWHSCPEDEAQ	725.018	3	26.324	0.0001	HexNAt(1)TMT6plex(1) % 528.2859	6	Chromobox protein homolog 3
Q8IWD4	CCDC117	C81	81	Level1	EEEEDDDCPVR	698.319	3	24.56	-0.0012	HexNAt(1)TMT6plex(1) % 528.2859	8	Coiled-coil domain-containing protein 117
Q8TCZ2	CD99L2	C236	236	Level1	GENLEAVVCEEPQVK	877.472	3	18.574	-0.0023	HexNAt(1)TMT6plex(1) % 528.2859	9	CD99 antigen-like protein 2
Q6P1J9	CDC73	C145	145	Level1b	IEDEECVR	583.966	3	26.868	-0.0004	HexNAt(1)TMT6plex(1) % 528.2859	6	Parafibromin
Q6P1J9	CDC73	C145	145	Level1b	IEDEECVRLDK	584.567	4	16.568	-0.0013	HexNAt(1)TMT6plex(1) % 528.2859	6	Parafibromin
P21127	CDK11B	C440	440	Level1	SVEEFQCLNR	661.342	3	16.395	-0.001	HexNAt(1)TMT6plex(1) % 528.2859	7	Cyclin-dependent kinase 11B
Q9BXF3	CECR2	C1036	1036	Level1	SSSSESADNCK	701.018	3	30.67	0.0029	HexNAt(1)TMT6plex(1) % 528.2859	10	Chromatin remodeling regulator CECR2
Q96S66	CLCC1	C550	550	Level1	GQDPVSSPCG	852.425	2	24.764	0.0003	HexNAt(1)TMT6plex(1) % 528.2859	9	Chloride channel CLIC-like protein 1
Q15417	CNN3	C173	173	Level1	CASQAGMTAYGTR	620.957	3	42.402	0.0015	HexNAt(1) % 299.1230	1	Calponin-3
P38432	COIL	C170	170	Level1	ATCGTVGDDNEEAK	799.4	3	44.522	-0.002	HexNAt(1)TMT6plex(1) % 528.2859	3	Coilin
P04080	CSTB	C3	3	Level1b	MMCGAPSATQPATAETQHIADQVR	833.167	4	27.309	0.0007	HexNAt(1)TMT6plex(1) % 528.2859	3	Cystatin-B
Q9UJU6	DBNL	C127	127	Level1	AEEDVEPECIMEK	837.09	3	21.952	1.0017	HexNAt(1)TMT6plex(1) % 528.2859	9	Drebrin-like protein
P27707	DCK	C45	45	Level1b	QLCEDWEVVPEPVAR	843.438	3	16.355	0.996	HexNAt(1)TMT6plex(1) % 528.2859	3	Deoxycytidine kinase
Q92841	DDX17	C584	584	Level1	TTSSANNPNLMYQDECDR	945.103	3	41.611	1.0036	HexNAt(1)TMT6plex(1) % 528.2859	16	Probable ATP-dependent RNA helicase DDX17
Q92841	DDX17	C584	584	Level1	TTSSANNPNLMYQDECDRR	997.47	3	28.407	2.0063	HexNAt(1)TMT6plex(1) % 528.2859	16	Probable ATP-dependent RNA helicase DDX17
Q9UHI6	DDX20	C524	524	Level1	SHSECGIIEK	523.038	4	28.888	-0.0001	HexNAt(1)TMT6plex(1) % 528.2859	5	Probable ATP-dependent RNA helicase DDX20
Q9NSV4	DIAPH3	C1158	1158	Level1	EACNVESNR	593.632	3	13.534	-0.0007	HexNAt(1)TMT6plex(1) % 528.2859	3	Protein diaphanous homolog 3
P31689	DNAJA1	C149	149	Level1b	GAVECCPNCR	641.639	3	12.766	-0.0035	HexNAt(1)TMT6plex(1) % 528.2859	5	DnaJ homolog subfamily A member 1
Q16555	DPYSL2	C504	504	Level1	GLYDGPVCEVSVTPK	850.797	3	17.186	-0.003	HexNAt(1)TMT6plex(1) % 528.2859	8	Dihydropyrimidinase-related protein 2
Q01658	DR1	C94	94	Level1b	EVLQECK	612.349	3	15.737	-0.0005	HexNAt(1)TMT6plex(1) % 528.2859	6	Protein Dr1
Q9NX74	DUS2	C475	475	Level1b	AQELAQPGDLCK	753.751	3	15.564	-0.0008	HexNAt(1)TMT6plex(1) % 528.2859	11	tRNA-dihydrouridine(20) synthase [NAD(P)+]-like
Q14204	DYNC1H1	C633	633	Level1	VQYPQSQACK	713.393	3	24.131	0.0026	HexNAt(1)TMT6plex(1) % 528.2859	9	Cytoplasmic dynein 1 heavy chain 1
O43237	DYNC1LI2	C191	191	Level1	DFQDYMEPEEGCQGSPQR	964.102	3	17.439	1.0063	HexNAt(1)TMT6plex(1) % 528.2859	12	Cytoplasmic dynein 1 light intermediate chain 2
P26641	EEF1G	C266	266	Level1b	AAAPAPEEEMDECEQALAAEPK	822.409	4	36.638	-0.0047	HexNAt(1)TMT6plex(1) % 528.2859	13	Elongation factor 1-gamma
P26641	EEF1G	C266	266	Level1b	KAAAPAPEEEMDECEQALAAEPK	915.973	4	29.441	1.0017	HexNAt(1)TMT6plex(1) % 528.2859	14	Elongation factor 1-gamma
P13639	EEF2	C567	567	Level1	DLEEDHACIPIK	593.074	4	21.778	-0.0015	HexNAt(1)TMT6plex(1) % 528.2859	8	Elongation factor 2
P13639	EEF2	C567	567	Level1	DLEEDHACIPIKK	546.313	5	22.672	1.0043	HexNAt(1)TMT6plex(1) % 528.2859	8	Elongation factor 2
Q9UI10	EIF2B4	C69	69	Level1	GAEPETGSAVSAAQCQVGPTR	925.132	3	22.474	-0.004	HexNAt(1)TMT6plex(1) % 528.2859	15	Translation initiation factor eIF2B subunit delta
O75821	EIF3G	C139	139	Level1	EDLNCQEEEDPMNK	899.43	3	39.579	0.0065	HexNAt(1)TMT6plex(1) % 528.2859	5	Eukaryotic translation initiation factor 3 subunit G
O60841	EIF5B	C1158	1158	Level1b	GQEVCVK	583.669	3	13.604	-0.0008	HexNAt(1)TMT6plex(1) % 528.2859	5	Eukaryotic translation initiation factor 5B
A0FGR8	ESYT2	C181	181	Level1	ACDLPAWVHFPDTER	629.327	4	19.594	0.0007	HexNAt(1)TMT6plex(1) % 528.2859	2	Extended synaptotagmin-2
Q5RKV6	EXOSC6	C117	117	Level1b	APPGGCEER	558.287	3	14.589	0.0004	HexNAt(1)TMT6plex(1) % 528.2859	6	Exosome complex component MTR3
Q9Y613	FHOD1	C502	502	Level1	TPQSPAPCVLLR	680.386	3	13.203	-0.0013	HexNAt(1)TMT6plex(1) % 528.2859	8	FH1/FH2 domain-containing protein 1
P21333	FLNA	C717	717	Level1b	VQVQDNEGCPVEALVK	905.487	3	13.835	-0.024	HexNAt(1)TMT6plex(1) % 528.2859	9	Filamin-A
Q8N3X1	FNBP4	C673	673	Level1	TGTDSNSTESSETSTGSLCK	993.484	3	24.445	-0.0171	HexNAt(1)TMT6plex(1) % 528.2859	19	Formin-binding protein 4
P85037	FOXK1	C665	665	Level1b	VCEVGPK	573.333	3	21.431	-0.0003	HexNAt(1)TMT6plex(1) % 528.2859	2	Forkhead box protein K1
P48506	GCLC	C501	501	Level1b	GGNAVVDGCGK	655.024	3	13.248	-0.0023	HexNAt(1)TMT6plex(1) % 528.2859	9	Glutamate--cysteine ligase catalytic subunit
Q9NQX3	GPHN	C284	284	Level1	LSTASCPTPK	664.374	3	13.646	-0.0013	HexNAt(1)TMT6plex(1) % 528.2859	6	Gephyrin
Q92917	GPKOW	C137	137	Level1	GCTPSGEGADSEPR	707.341	3	27.733	-0.0008	HexNAt(1)TMT6plex(1) % 528.2859	2	G-patch domain and KOW motifs-containing protein
Q7Z2K8	GPRIN1	C658	658	Level1	LPGQEGAAAPGEAGAVCLK	682.378	4	23.807	1.0012	HexNAt(1)TMT6plex(1) % 528.2859	17	G protein-regulated inducer of neurite outgrowth 1
Q9BQ67	GRWD1	C11	11	Level1	TCETGEPMEAESGDTSSEGPAQVYLPGR	1224.57	3	48.468	-0.0003	HexNAt(1)TMT6plex(1) % 528.2859	2	Glutamate-rich WD repeat-containing protein 1
P78347	GTF2I	C215	215	Level1	SILSPGGSCGPIK	734.755	3	12.294	-0.0076	HexNAt(1)TMT6plex(1) % 528.2859	9	General transcription factor II-I
Q8WUA4	GTF3C2	C233	233	Level1b	QPAACPGGEEVDGAPR	771.052	3	33.721	-0.0026	HexNAt(1)TMT6plex(1) % 528.2859	5	General transcription factor 3C polypeptide 2
Q9Y5Q9	GTF3C3	C607	607	Level1	ISDSNDQESANCDAK	861.758	3	32.73	-0.0018	HexNAt(1)TMT6plex(1) % 528.2859	12	General transcription factor 3C polypeptide 3
O00178	GTPBP1	C669	669	Level1	SQGACVTPASGC	947.959	2	29.404	0.0009	HexNAt(1)TMT6plex(1) % 528.2859	12	GTP-binding protein 1
O14929	HAT1	C101	101	Level1	VDENFDCVEADDVEGK	924.118	3	34.475	-0.0023	HexNAt(1)TMT6plex(1) % 528.2859	7	Histone acetyltransferase type B catalytic subunit
P53701	HCCS	C46	46	Level1	GCPVNTEPSGPTCEK	855.1	3	19.772	1.0004	HexNAt(1)TMT6plex(1) % 528.2859	13	Holocytochrome c-type synthase
P51610	HCFC1	C1139	1139	Level1	RACAAGTPAVIR	486.531	4	30.37	-0.0007	HexNAt(1)TMT6plex(1) % 528.2859	3	Host cell factor 1
P51858	HDGF	C108	108	Level1	KSCVEEPEPEPEAAEGDGDK	833.673	4	28.68	-0.0025	HexNAt(1)TMT6plex(1) % 528.2859	3	Hepatoma-derived growth factor
P51858	HDGF	C108	108	Level1	SCVEEPEPEPEAAEGDGDK	992.143	3	37.194	0.0004	HexNAt(1)TMT6plex(1) % 528.2859	2	Hepatoma-derived growth factor
Q00341	HDLBP	C53	53	Level1	AACLESAQEPAGAWGNK	897.142	3	16.052	-0.0025	HexNAt(1)TMT6plex(1) % 528.2859	3	Vigilin
Q96JB3	HIC2	C361	361	Level1	GPCPGEEGEGVGDR	706.339	3	11.175	1.0007	HexNAt(1)TMT6plex(1) % 528.2859	3	Hypermethylated in cancer 2 protein
P31943	HNRNPH1	C267	267	Level1	DLNYCFSGMSDHR	580.271	4	20.784	-0.0001	HexNAt(1)TMT6plex(1) % 528.2859	5	Heterogeneous nuclear ribonucleoprotein H
P14866	HNRNPL	C472	472	Level1	QPAIMPGQSYGLEDGSCSYK	1045.19	3	27.647	0.0021	HexNAt(1)TMT6plex(1) % 528.2859	17	Heterogeneous nuclear ribonucleoprotein L
Q00839	HNRNPU	C391	391	Level1	TCNCETEDYGEK	812.386	3	32.179	-0.004	HexNAt(1)TMT6plex(1) % 528.2859	4	Heterogeneous nuclear ribonucleoprotein U
Q1KMD3	HNRNPUL2	C57	57	Level1b	LQEALDAEMLEDEAGGGGAGPGGACK	858.929	4	43.906	-0.004	HexNAt(1)TMT6plex(1) % 528.2859	25	Heterogeneous nuclear ribonucleoprotein U-like protein 2
Q9UJC3	HOOK1	C698	698	Level1	LVSGGGACSDTGACTPAR	813.07	3	18.26	-0.0003	HexNAt(1)TMT6plex(1) % 528.2859	14	Protein Hook homolog 1
P00492	HPRT1	C106	106	Level1	SYCNDQSTGDIK	773.061	3	36.054	-0.0018	HexNAt(1)TMT6plex(1) % 528.2859	3	Hypoxanthine-guanine phosphoribosyltransferase
P38646	HSPA9	C608	608	Level1b	DQLPADECNK	707.039	3	11.49	0.0007	HexNAt(1)TMT6plex(1) % 528.2859	8	Stress-70 protein, mitochondrial
O43719	HTATSF1	C471	471	Level1	EAEEGCPEKESEEGCPK	781.64	4	19.991	-0.0008	HexNAt(1)TMT6plex(1) % 528.2859	15	17S U2 SnRNP complex component HTATSF1
Q8WZA9	IRGQ	C340	340	Level1	TDGEGEDPECLGEGK	841.414	3	26.083	-0.0008	HexNAt(1)TMT6plex(1) % 528.2859	10	Immunity-related GTPase family Q protein
Q9H910	JPT2	C118	118	Level1b	DHVFLCEGEEPK	598.065	4	15.135	-0.0013	HexNAt(1)TMT6plex(1) % 528.2859	6	Jupiter microtubule associated homolog 2
O15037	KHNYN	C245	245	Level1	ESLDTGSMGPGDCR	728.012	3	15.196	-0.0018	HexNAt(1)TMT6plex(1) % 528.2859	13	Protein KHNYN
Q86UP2	KTN1	C1105	1105	Level1	ECMAGTSGSEEVK	777.724	3	23.144	1.002	HexNAt(1)TMT6plex(1) % 528.2859	2	Kinectin
Q9NS86	LANCL2	C169	169	Level1	SDCESQECVTK	758.043	3	29.763	-0.0042	HexNAt(1)TMT6plex(1) % 528.2859	3	LanC-like protein 2
Q15334	LLGL1	C1059	1059	Level1b	NLAEDEAHACAILIK	650.114	4	22.554	0.0002	HexNAt(1)TMT6plex(1) % 528.2859	10	Lethal(2) giant larvae protein homolog 1
Q32MZ4	LRRFIP1	C644	644	Level1	IAAESSENVDCPENPK	897.462	3	22.342	1.0036	HexNAt(1)TMT6plex(1) % 528.2859	11	Leucine-rich repeat flightless-interacting protein 1
Q9Y383	LUC7L2	C348	348	Level1	FRDQDLASCDR	521.766	4	21.829	1.0048	HexNAt(1)TMT6plex(1) % 528.2859	9	Putative RNA-binding protein Luc7-like 2
P78559	MAP1A	C2385	2385	Level1b	AENEEAAACPAWER	768.708	3	16.648	-0.0023	HexNAt(1)TMT6plex(1) % 528.2859	9	Microtubule-associated protein 1A
Q9BTE3	MCMBP	C200	200	Level1	QAGSVGGLQWCGEPK	835.442	3	18.057	0.9929	HexNAt(1)TMT6plex(1) % 528.2859	11	Mini-chromosome maintenance complex-binding protein
Q9BTE3	MCMBP	C325	325	Level1	LQHINPLLPACLNK	640.881	4	29.527	0.0014	HexNAt(1)TMT6plex(1) % 528.2859	11	Mini-chromosome maintenance complex-binding protein
Q9NYK5	MRPL39	C133	133	Level1b	DCDPGEVNK	655.009	3	11.781	0.0035	HexNAt(1)TMT6plex(1) % 528.2859	2	Large ribosomal subunit protein mL39
Q9NYK5	MRPL39	C335	335	Level1	ATEECTST	799.889	2	17.334	-0.0041	HexNAt(1)TMT6plex(1) % 528.2859	5	Large ribosomal subunit protein mL39
Q7Z6M4	MTERF4	C69	69	Level1	SNNYVQEPECR	699.345	3	18.485	0.0015	HexNAt(1)TMT6plex(1) % 528.2859	10	Transcription termination factor 4, mitochondrial
Q13613	MTMR1	C12	12	Level1	MDRPAAAAAAGCEGGGGPNPGPAGGR	945.775	3	43.882	-0.0049	HexNAt(1) % 299.1230	12	Phosphatidylinositol-3-phosphate phosphatase MTMR1
P35580	MYH10	C1238	1238	Level1b	ELACEVK	593.341	3	17.637	0.0002	HexNAt(1)TMT6plex(1) % 528.2859	4	Myosin-10
P35579	MYH9	C988	988	Level1b	LEEEQIILEDQNCK	897.483	3	15.982	-0.0069	HexNAt(1)TMT6plex(1) % 528.2859	13	Myosin-9
P49321	NASP	C254	254	Level1	SVSGTDVQEECR	689.678	3	25.87	0.0001	HexNAt(1)TMT6plex(1) % 528.2859	11	Nuclear autoantigenic sperm protein
O60934	NBN	C478	478	Level1	ERDEENQEMSSCK	863.082	3	23.75	-0.0037	HexNAt(1)TMT6plex(1) % 528.2859	12	Nibrin
Q15003	NCAPH	C397	397	Level1	EPCQVQSCQEEMISLGDGDIR	1056.5	3	13.509	0.0041	HexNAt(1)TMT6plex(1) % 528.2859	3	Condensin complex subunit 2
Q6IBW4	NCAPH2	C230	230	Level1	TEEQPMEVSVCR	727.694	3	32.426	0.0003	HexNAt(1)TMT6plex(1) % 528.2859	11	Condensin-2 complex subunit H2
Q9NX24	NHP2	C18	18	Level1	ADPDGPEAQAEACSGER	820.721	3	42.878	0.0013	HexNAt(1)TMT6plex(1) % 528.2859	13	H/ACA ribonucleoprotein complex subunit 2
Q9BYG3	NIFK	C237	237	Level1b	TVDSQGPTPVCTPTFLER	902.47	3	39.254	0.0007	HexNAt(1)TMT6plex(1) % 528.2859	11	MKI67 FHA domain-interacting nucleolar phosphoprotein
Q6KC79	NIPBL	C279	279	Level1	SPQPVCSPAGSEGTPK	843.786	3	19.378	1.0036	HexNAt(1)TMT6plex(1) % 528.2859	6	Nipped-B-like protein
O43847	NRDC	C60	60	Level1	STCSCPDLQPNGQDLGENSR	979.125	3	20.193	-0.0054	HexNAt(1)TMT6plex(1) % 528.2859	3	Nardilysin
O43847	NRDC	C62	62	Level1b	STCSCPDLQPNGQDLGENSR	979.461	3	34.736	0.9995	HexNAt(1)TMT6plex(1) % 528.2859	5	Nardilysin
P53384	NUBP1	C8	8	Level1	MEEVPHDCPGADSAQAGR	814.031	3	20.411	-0.0005	HexNAt(1) % 299.1230	8	Cytosolic Fe-S cluster assembly factor NUBP1
P49790	NUP153	C1065	1065	Level1	SASVAPFTCK	666.375	3	11.54	0.0007	HexNAt(1)TMT6plex(1) % 528.2859	9	Nuclear pore complex protein Nup153
Q9NZT2	OGFR	C443	443	Level1	TGTQEVGGQDPGEAVQPCR	896.446	3	26.913	1.0012	HexNAt(1)TMT6plex(1) % 528.2859	18	Opioid growth factor receptor
Q96FW1	OTUB1	C23	23	Level1	QEPLGSDSEGVNCLAYDEAIMAQQDR	1204.9	3	26.325	-0.0074	HexNAt(1)TMT6plex(1) % 528.2859	13	Ubiquitin thioesterase OTUB1
Q96FW1	OTUB1	C212	212	Level1b	EFCQQEVEPMCK	844.09	3	11.259	0.0097	HexNAt(1)TMT6plex(1) % 528.2859	11	Ubiquitin thioesterase OTUB1
Q8WZ82	OVCA2	C64	64	Level1	SDFGSCPPEEQPR	736.024	3	23.705	0.0007	HexNAt(1)TMT6plex(1) % 528.2859	6	Esterase OVCA2
Q15365	PCBP1	C54	54	Level1	INISEGNCPER	663.679	3	28.497	0.0001	HexNAt(1)TMT6plex(1) % 528.2859	8	Poly(rC)-binding protein 1
O00541	PES1	C272	272	Level1	AGEGTYALDSESCMEK	893.105	3	22.837	-0.0008	HexNAt(1)TMT6plex(1) % 528.2859	13	Pescadillo homolog
P42356	PI4KA	C1832	1832	Level1	SDSEDECSTQEADGQK	905.758	3	46.917	-0.004	HexNAt(1)TMT6plex(1) % 528.2859	7	Phosphatidylinositol 4-kinase alpha
O60664	PLIN3	C60	60	Level1	TVCDAAEK	608.335	3	12.247	-0.0159	HexNAt(1)TMT6plex(1) % 528.2859	3	Perilipin-3
P13797	PLS3	C143	143	Level1b	ALENDPDCR	597.301	3	11.372	0.0013	HexNAt(1)TMT6plex(1) % 528.2859	8	Plastin-3
Q9H307	PNN	C439	439	Level1b	ELEPEMEFEIEPDKECK	828.432	4	20.919	0.0024	HexNAt(1)TMT6plex(1) % 528.2859	16	Pinin
Q6EEV4	POLR2M	C28	28	Level1b	APESPPSADPALVAGPAEEAECPPPR	828.918	4	26.771	-0.002	HexNAt(1)TMT6plex(1) % 528.2859	22	DNA-directed RNA polymerase II subunit GRINL1A, isoforms 4/5
Q99575	POP1	C777	777	Level1	EAEEVMDAGCQESAGPER	889.078	3	17.544	-0.0062	HexNAt(1)TMT6plex(1) % 528.2859	10	Ribonucleases P/MRP protein subunit POP1
P30153	PPP2R1A	C294	294	Level1b	DCEAEVR	526.937	3	22.701	-0.0008	HexNAt(1)TMT6plex(1) % 528.2859	2	Serine/threonine-protein phosphatase 2A 65 kDa regulatory subunit A alpha isoform
P30041	PRDX6	C91	91	Level1	DINAYNCEEPTEK	838.091	3	18.639	-0.0005	HexNAt(1)TMT6plex(1) % 528.2859	7	Peroxiredoxin-6
P48147	PREP	C255	255	Level1b	EGCDPVNR	823.917	2	14.481	-0.0002	HexNAt(1)TMT6plex(1) % 528.2859	3	Prolyl endopeptidase
P48634	PRRC2A	C437	437	Level1b	GGPPCKPPAPEDEDEAWR	735.125	4	25.626	-0.0013	HexNAt(1)TMT6plex(1) % 528.2859	5	Protein PRRC2A
Q9Y520	PRRC2C	C223	223	Level1b	IACGPPQAK	624.362	3	19.87	-0.0015	HexNAt(1)TMT6plex(1) % 528.2859	3	Protein PRRC2C
Q9Y520	PRRC2C	C2340	2340	Level1	STTTSDPPNICK	751.072	3	26.815	1.0026	HexNAt(1)TMT6plex(1) % 528.2859	11	Protein PRRC2C
Q12923	PTPN13	C2122	2122	Level1	MNGCEEYCEEK	793.377	3	14.745	-0.001	HexNAt(1)TMT6plex(1) % 528.2859	4	Tyrosine-protein phosphatase non-receptor type 13
P63000	RAC1	C178	178	Level1b	AVLCPPPVK	637.388	3	19.855	0.0004	HexNAt(1)TMT6plex(1) % 528.2859	4	Ras-related C3 botulinum toxin substrate 1
Q9H6Z4	RANBP3	C249	249	Level1	NESSNASEEEACEK	838.405	3	28.709	0.0031	HexNAt(1)TMT6plex(1) % 528.2859	12	Ran-binding protein 3
Q9P258	RCC2	C428	428	Level1	AVQDLCGWR	602.323	3	22.445	0.0003	HexNAt(1)TMT6plex(1) % 528.2859	6	Protein RCC2
Q9Y508	RNF114	C8	8	Level1b	DCGGAAQLAGPAAEADPLGR	866.437	3	16.541	-0.0149	HexNAt(1)TMT6plex(1) % 528.2859	2	E3 ubiquitin-protein ligase RNF114
Q13464	ROCK1	C1281	1281	Level1b	EDLICPCK	655.357	3	12.843	0.0003	HexNAt(1)TMT6plex(1) % 528.2859	5	Rho-associated protein kinase 1
Q8TA86	RP9	C70	70	Level1	EDETKPEDCIPDVPGNEHAR	648.325	5	27.901	0.0036	HexNAt(1)TMT6plex(1) % 528.2859	9	Retinitis pigmentosa 9 protein
P78346	RPP30	C257	257	Level1	PSEGDEDCLPASK	778.733	3	14.174	0.0009	HexNAt(1)TMT6plex(1) % 528.2859	8	Ribonuclease P protein subunit p30
Q96P16	RPRD1A	C151	151	Level1	VDENENCSSLGSPSEPPQTLDLVR	1115.55	3	17.525	0.9916	HexNAt(1)TMT6plex(1) % 528.2859	7	Regulation of nuclear pre-mRNA domain-containing protein 1A
Q15424	SAFB	C362	362	Level1b	KFDFDACNEVPPAPK	724.149	4	15.898	-0.001	HexNAt(1)TMT6plex(1) % 528.2859	7	Scaffold attachment factor B1
Q99590	SCAF11	C450	450	Level1	SCNEQIEESEK	761.39	3	28.632	-0.0059	HexNAt(1)TMT6plex(1) % 528.2859	2	Protein SCAF11
Q9UGP8	SEC63	C490	490	Level1	EQSICAAEEQPAEDGQGETNK	1074.53	3	29.313	1.0041	HexNAt(1)TMT6plex(1) % 528.2859	5	Translocation protein SEC63 homolog
Q9UHD8	SEPTIN9	C248	248	Level1	SQEATEAAPSCVGDMADTPR	937.111	3	37.129	0.0004	HexNAt(1)TMT6plex(1) % 528.2859	11	Septin-9
A1X283	SH3PXD2B	C664	664	Level1	TEPPQGEDQVDICNLR	857.767	3	17.884	-0.003	HexNAt(1)TMT6plex(1) % 528.2859	13	SH3 and PX domain-containing protein 2B
P63208	SKP1	C160	160	Level1	ENQWCEEK	684.685	3	18.935	-0.0025	HexNAt(1)TMT6plex(1) % 528.2859	5	S-phase kinase-associated protein 1
P48066	SLC6A11	C28	28	Level1	ESEAPGGGCSSGGAAPAR	773.377	3	24.058	0.0015	HexNAt(1)TMT6plex(1) % 528.2859	9	Sodium- and chloride-dependent GABA transporter 3
Q9H2G2	SLK	C1212	1212	Level1	MTGESECLNPSTQSR	805.392	3	26.061	0.9998	HexNAt(1)TMT6plex(1) % 528.2859	7	STE20-like serine/threonine-protein kinase
Q13596	SNX1	C318	318	Level1b	LQEVECEEQR	674.012	3	16.585	0.0017	HexNAt(1)TMT6plex(1) % 528.2859	6	Sorting nexin-1
Q9Y5X3	SNX5	C346	346	Level1	LAEAHQQECCQK	608.567	4	16.651	0.0034	HexNAt(1)TMT6plex(1) % 528.2859	9	Sorting nexin-5
Q9Y5X3	SNX5	C347	347	Level1b	LAEAHQQECCQK	608.566	4	14.158	-0.0001	HexNAt(1)TMT6plex(1) % 528.2859	10	Sorting nexin-5
Q5T280	SPOUT1	C239	239	Level1	LNQQQHPDCK	550.048	4	21.387	-0.002	HexNAt(1)TMT6plex(1) % 528.2859	9	28S rRNA (uridine-N(3))-methyltransferase
Q96SB4	SRPK1	C455	455	Level1b	AEIPCEDEQEQEHNGPLDNK	821.154	4	21.759	-0.0003	HexNAt(1)TMT6plex(1) % 528.2859	5	SRSF protein kinase 1
Q9BXP5	SRRT	C412	412	Level1b	DAAGLECKPR	512.291	4	16.382	0.0007	HexNAt(1)TMT6plex(1) % 528.2859	7	Serrate RNA effector molecule homolog
Q9UNE7	STUB1	C199	199	Level1b	AQQACIEAK	650.034	3	17.67	-0.0015	HexNAt(1)TMT6plex(1) % 528.2859	5	E3 ubiquitin-protein ligase CHIP
Q9Y6A5	TACC3	C426	426	Level1	SGCSEAQPPESPETR	778.047	3	25.382	-0.0009	HexNAt(1)TMT6plex(1) % 528.2859	3	Transforming acidic coiled-coil-containing protein 3
P37802	TAGLN2	C124	124	Level1	NMACVQR	532.278	3	19.876	-0.0002	HexNAt(1)TMT6plex(1) % 528.2859	4	Transgelin-2
Q8TC07	TBC1D15	C686	686	Level1	NDSPTQIPVSSDVCR	792.405	3	20.747	-0.0053	HexNAt(1)TMT6plex(1) % 528.2859	14	TBC1 domain family member 15
O60343	TBC1D4	C74	74	Level1	SQKPEAGGCGAPAAR	597.326	4	20.883	-0.0027	HexNAt(1)TMT6plex(1) % 528.2859	9	TBC1 domain family member 4
O60343	TBC1D4	C1286	1286	Level1b	DLNCNPNNK	673.361	3	15.964	0.0018	HexNAt(1)TMT6plex(1) % 528.2859	4	TBC1 domain family member 4
P17987	TCP1	C385	385	Level1	GANDFMCDEMER	730.992	3	16.21	-0.0021	HexNAt(1)TMT6plex(1) % 528.2859	7	T-complex protein 1 subunit alpha
Q9UGI8	TES	C196	196	Level1b	LPCEMDAQGPK	725.722	3	14.595	-0.0025	HexNAt(1)TMT6plex(1) % 528.2859	3	Testin
Q00059	TFAM	C246	246	Level1	KYGAEEC	596.324	3	12.517	1.0137	HexNAt(1)TMT6plex(1) % 528.2859	7	Transcription factor A, mitochondrial
P52888	THOP1	C682	682	Level1b	GLQVGGCEPEPQVC	744.04	3	17.675	0.0004	HexNAt(1)TMT6plex(1) % 528.2859	7	Thimet oligopeptidase
P52888	THOP1	C689	689	Level1	GLQVGGCEPEPQVC	744.04	3	18.501	0.0038	HexNAt(1)TMT6plex(1) % 528.2859	14	Thimet oligopeptidase
O75663	TIPRL	C14	14	Level1b	DFCFGPWK	662.691	3	11.129	-0.0005	HexNAt(1)TMT6plex(1) % 528.2859	3	TIP41-like protein
O75663	TIPRL	C87	87	Level1	VACAEEWQESR	689.011	3	20.018	-0.0005	HexNAt(1)TMT6plex(1) % 528.2859	3	TIP41-like protein
P42166	TMPO	C330	330	Level1b	DIVENICGR	592.654	3	20.529	-0.001	HexNAt(1)TMT6plex(1) % 528.2859	7	Lamina-associated polypeptide 2, isoform alpha
P42166	TMPO	C341	341	Level1	SGIQPLCPER	619.673	3	24.472	-0.001	HexNAt(1)TMT6plex(1) % 528.2859	7	Lamina-associated polypeptide 2, isoform alpha
Q12888	TP53BP1	C513	513	Level1	NSPEDLGLSLTGDSCK	875.129	3	16.916	1.0085	HexNAt(1)TMT6plex(1) % 528.2859	15	TP53-binding protein 1
Q12888	TP53BP1	C986	986	Level1	GDSGAAPDVDDKLCLR	655.351	4	15.123	-0.0001	HexNAt(1)TMT6plex(1) % 528.2859	14	TP53-binding protein 1
Q12931	TRAP1	C573	573	Level1	SPAAECLSEK	674.37	3	14.941	-0.0013	HexNAt(1)TMT6plex(1) % 528.2859	6	Heat shock protein 75 kDa, mitochondrial
Q15643	TRIP11	C212	212	Level1	AQGTDNSDQSEICK	828.085	3	21.615	-0.0142	HexNAt(1)TMT6plex(1) % 528.2859	13	Thyroid receptor-interacting protein 11
Q9BQ61	TRIR	C165	165	Level1b	AHQCGDDDK	494.504	4	17.908	-0.0018	HexNAt(1)TMT6plex(1) % 528.2859	4	Telomerase RNA component interacting RNase
Q8IZ69	TRMT2A	C463	463	Level1b	VIGVELCPEAVEDAR	786.417	3	17.279	-0.0052	HexNAt(1)TMT6plex(1) % 528.2859	7	tRNA (uracil-5-)-methyltransferase homolog A
Q8WW01	TSEN15	C13	13	Level1	GDSEPTPGCSGLGPGGVR	801.072	3	24.313	0.9982	HexNAt(1)TMT6plex(1) % 528.2859	9	tRNA-splicing endonuclease subunit Sen15
Q15631	TSN	C225	225	Level1	ETAAACVEK	636.687	3	14.399	-0.0004	HexNAt(1)TMT6plex(1) % 528.2859	6	Translin
Q99614	TTC1	C28	28	Level1	VTDTQEAECAGPPVPDPK	947.826	3	27.34	1.0014	HexNAt(1)TMT6plex(1) % 528.2859	9	Tetratricopeptide repeat protein 1
P61081	UBE2M	C65	65	Level1	LVICPDEGFYK	757.75	3	15.291	0.9785	HexNAt(1)TMT6plex(1) % 528.2859	4	NEDD8-conjugating enzyme Ubc12
Q9C0C9	UBE2O	C375	375	Level1	NCAQGEGSMAK	700.025	3	13.806	-0.0031	HexNAt(1)TMT6plex(1) % 528.2859	2	(E3-independent) E2 ubiquitin-conjugating enzyme
Q05086	UBE3A	C108	108	Level1	GAPNNSCSEIK	702.713	3	16.667	-0.0013	HexNAt(1)TMT6plex(1) % 528.2859	7	Ubiquitin-protein ligase E3A
Q05086	UBE3A	C198	198	Level1	AACSAAAMEEDSEASSSR	849.384	3	16.239	-0.0038	HexNAt(1)TMT6plex(1) % 528.2859	3	Ubiquitin-protein ligase E3A
P09936	UCHL1	C152	152	Level1b	NEAIQAAHDAVAQEGQCR	890.114	3	31.128	0.0014	HexNAt(1)TMT6plex(1) % 528.2859	17	Ubiquitin carboxyl-terminal hydrolase isozyme L1
Q9BZI7	UPF3B	C319	319	Level1	ASGQSCTLPK	660.038	3	18.647	-0.0008	HexNAt(1)TMT6plex(1) % 528.2859	6	Regulator of nonsense transcripts 3B
Q14694	USP10	C254	254	Level1	TAGQPEGGPGADFGQSCFPAEAGR	1022.16	3	14.104	0.0148	HexNAt(1)TMT6plex(1) % 528.2859	17	Ubiquitin carboxyl-terminal hydrolase 10
Q96K76	USP47	C856	856	Level1	AGGDSGNVDDDCER	722.996	3	32.772	0.0002	HexNAt(1)TMT6plex(1) % 528.2859	12	Ubiquitin carboxyl-terminal hydrolase 47
P45880	VDAC2	C47	47	Level1	SCSGVEFSTSGSSNTDTGK	946.799	3	47.543	1.0017	HexNAt(1)TMT6plex(1) % 528.2859	2	Non-selective voltage-gated ion channel VDAC2
O14980	XPO1	C1070	1070	Level1	QMSVPGIFNPHEIPEEMCD	988.134	3	33.172	0.0038	HexNAt(1)TMT6plex(1) % 528.2859	18	Exportin-1
Q9BW85	YJU2	C275	275	Level1	ADPDCSNGQPQAAPTPGAPQNR	984.475	3	31.515	1.9868	HexNAt(1)TMT6plex(1) % 528.2859	5	Splicing factor YJU2
Q9H6S0	YTHDC2	C1211	1211	Level1	SSADTEFSDECTTAER	836.387	3	37.959	0.9987	HexNAt(1)TMT6plex(1) % 528.2859	11	3'-5' RNA helicase YTHDC2
Q8ND82	ZNF280C	C734	734	Level1	STSTSEPTTGCSLK	795.757	3	19.671	0.0009	HexNAt(1)TMT6plex(1) % 528.2859	11	Zinc finger protein 280C
O75123	ZNF623	C128	128	Level1	ELIEGEANPCDICGK	878.807	3	20.621	0.0405	HexNAt(1)TMT6plex(1) % 528.2859	13	Zinc finger protein 623

## Sheet: Sheet2
Table S11B. Identification of S-GlcNAcylation sites in HepG2 cells
UniProt Accession	Gene Symbol	Site	Site Position	O-Pair Localization Level	Peptide	Obs. m/z	Precursor Charge	Hyperscore	Delta Mass	Total Glycan Composition	Glycosite Position in Peptide	Protein Annotation
Q9UEY8	ADD3	C73	73	Level1b	EDLECLIQEQMK	617.082	4	16.998	-0.0013	HexNAt(1)TMT6plex(1) % 528.2859	5	Gamma-adducin
Q09666	AHNAK	C2806	2806	Level1b	VDVECPDVNIEGPEGK	896.135	3	16.179	-0.002	HexNAt(1)TMT6plex(1) % 528.2859	5	Neuroblast differentiation-associated protein AHNAK
P54886	ALDH18A1	C88	88	Level1b	GDECGLALGR	583.311	3	20.958	0.0084	HexNAt(1)TMT6plex(1) % 528.2859	4	Delta-1-pyrroline-5-carboxylate synthase
P50895	BCAM	C628	628	Level1	GGSGGFGDEC	821.881	2	22.177	-0.004	HexNAt(1)TMT6plex(1) % 528.2859	10	Basal cell adhesion molecule
Q14137	BOP1	C108	108	Level1	TTEEQVQASTPCPR	768.726	3	21.016	-0.0053	HexNAt(1)TMT6plex(1) % 528.2859	12	Ribosome biogenesis protein BOP1
A6NLJ0	C2CD4B	C303	303	Level1	WQCSAVVGR	511.939	3	24.621	0.0198	HexNAt(1) % 299.1230	3	C2 calcium-dependent domain-containing protein 4B
A6NCS6	C2orf72	C244	244	Level1	NQDVAACR	545.287	3	16.682	-0.0003	HexNAt(1)TMT6plex(1) % 528.2859	7	Uncharacterized protein C2orf72
Q6P1J9	CDC73	C145	145	Level1b	IEDEECVR	584.301	3	22.101	1.0015	HexNAt(1)TMT6plex(1) % 528.2859	6	Parafibromin
Q8IWX8	CHERP	C69	69	Level1b	LALEQQQLICK	758.446	3	18.524	-0.0035	HexNAt(1)TMT6plex(1) % 528.2859	10	Calcium homeostasis endoplasmic reticulum protein
Q9UJU6	DBNL	C127	127	Level1	AEEDVEPECIMEK	836.758	3	21.139	-0.0025	HexNAt(1)TMT6plex(1) % 528.2859	9	Drebrin-like protein
Q92841	DDX17	C584	584	Level1b	TTSSANNPNLMYQDECDR	939.437	3	28.849	-0.004	HexNAt(1)TMT6plex(1) % 528.2859	16	Probable ATP-dependent RNA helicase DDX17
P26641	EEF1G	C266	266	Level1	AAAPAPEEEMDECEQALAAEPK	1096.21	3	33.121	-0.0003	HexNAt(1)TMT6plex(1) % 528.2859	13	Elongation factor 1-gamma
P26641	EEF1G	C266	266	Level1	KAAAPAPEEEMDECEQALAAEPK	911.725	4	33.557	0.0029	HexNAt(1)TMT6plex(1) % 528.2859	14	Elongation factor 1-gamma
O75821	EIF3G	C139	139	Level1	EDLNCQEEEDPMNK	894.1	3	28.715	-0.0005	HexNAt(1)TMT6plex(1) % 528.2859	5	Eukaryotic translation initiation factor 3 subunit G
Q9H479	FN3K	C24	24	Level1	AFGGPGAGCISEGR	679.349	3	16.468	-0.0002	HexNAt(1)TMT6plex(1) % 528.2859	9	Fructosamine-3-kinase
P85037	FOXK1	C665	665	Level1b	VCEVGPK	573.333	3	14.528	-0.0005	HexNAt(1)TMT6plex(1) % 528.2859	2	Forkhead box protein K1
Q92896	GLG1	C235	235	Level1b	LICGFMDDCK	730.044	3	12.259	-0.0001	HexNAt(1)TMT6plex(1) % 528.2859	3	Golgi apparatus protein 1
O14929	HAT1	C101	101	Level1b	VDENFDCVEADDVEGK	924.12	3	25.33	-0.0008	HexNAt(1)TMT6plex(1) % 528.2859	7	Histone acetyltransferase type B catalytic subunit
Q1KMD3	HNRNPUL2	C57	57	Level1b	LQEALDAEMLEDEAGGGGAGPGGACK	858.931	4	43.706	0.0002	HexNAt(1)TMT6plex(1) % 528.2859	25	Heterogeneous nuclear ribonucleoprotein U-like protein 2
P38646	HSPA9	C608	608	Level1b	DQLPADECNK	707.041	3	16.231	-0.0047	HexNAt(1)TMT6plex(1) % 528.2859	8	Stress-70 protein, mitochondrial
P14923	JUP	C49	49	Level1b	GIMEEDEACGR	656.319	3	14.687	-0.0008	HexNAt(1)TMT6plex(1) % 528.2859	9	Junction plakoglobin
Q9NYK5	MRPL39	C335	335	Level1	ATEECTST	799.891	2	19.771	-0.0018	HexNAt(1)TMT6plex(1) % 528.2859	5	Large ribosomal subunit protein mL39
P49321	NASP	C254	254	Level1	SVSGTDVQEECR	689.678	3	13.975	0.0008	HexNAt(1)TMT6plex(1) % 528.2859	11	Nuclear autoantigenic sperm protein
Q9BSD7	NTPCR	C101	101	Level1	NADCSSGPGQR	616.973	3	17.836	0.0042	HexNAt(1)TMT6plex(1) % 528.2859	4	Cancer-related nucleoside-triphosphatase
Q9NZT2	OGFR	C443	443	Level1	TGTQEVGGQDPGEAVQPCR	896.114	3	26.386	-0.0027	HexNAt(1)TMT6plex(1) % 528.2859	18	Opioid growth factor receptor
Q86TG7	PEG10	C78	78	Level1b	GAAAAAAPPPPIEEECPEDLPEK	823.182	4	20.582	0.998	HexNAt(1)TMT6plex(1) % 528.2859	16	Retrotransposon-derived protein PEG10
Q9GZU2	PEG3	C540	540	Level1	NQECEEAFMPSPTFSELQK	801.148	4	20.599	0.0002	HexNAt(1)TMT6plex(1) % 528.2859	4	Paternally-expressed gene 3 protein
Q9H307	PNN	C439	439	Level1	ELEPEMEFEIEPDKECK	828.431	4	19.127	-0.0045	HexNAt(1)TMT6plex(1) % 528.2859	16	Pinin
Q99575	POP1	C777	777	Level1	EAEEVMDAGCQESAGPER	889.078	3	13.919	-0.0032	HexNAt(1)TMT6plex(1) % 528.2859	10	Ribonucleases P/MRP protein subunit POP1
Q13427	PPIG	C310	310	Level1	ECNPPNSQPASYQR	783.388	3	17.524	0.0003	HexNAt(1)TMT6plex(1) % 528.2859	2	Peptidyl-prolyl cis-trans isomerase G
P30153	PPP2R1A	C294	294	Level1b	DCEAEVR	526.937	3	18.259	0.0006	HexNAt(1)TMT6plex(1) % 528.2859	2	Serine/threonine-protein phosphatase 2A 65 kDa regulatory subunit A alpha isoform
P30041	PRDX6	C91	91	Level1	DINAYNCEEPTEK	838.091	3	23.717	-0.0005	HexNAt(1)TMT6plex(1) % 528.2859	7	Peroxiredoxin-6
P61289	PSME3	C92	92	Level1	RLDECEEAFQGTK	628.832	4	18.898	-0.0001	HexNAt(1)TMT6plex(1) % 528.2859	5	Proteasome activator complex subunit 3
P18031	PTPN1	C344	344	Level1	EETQEDKDCPIKEEK	653.959	5	19.655	0.0036	HexNAt(1)TMT6plex(1) % 528.2859	9	Tyrosine-protein phosphatase non-receptor type 1
P63000	RAC1	C178	178	Level1b	AVLCPPPVK	637.385	3	12.577	-0.0025	HexNAt(1)TMT6plex(1) % 528.2859	4	Ras-related C3 botulinum toxin substrate 1
P36578	RPL4	C96	96	Level1	SGQGAFGNMCR	628.977	3	13.328	-0.002	HexNAt(1)TMT6plex(1) % 528.2859	10	Large ribosomal subunit protein uL4
Q15424	SAFB	C362	362	Level1b	FDFDACNEVPPAPK	634.833	4	16.157	-0.0023	HexNAt(1)TMT6plex(1) % 528.2859	6	Scaffold attachment factor B1
Q15424	SAFB	C362	362	Level1b	KFDFDACNEVPPAPK	724.148	4	16.067	-0.001	HexNAt(1)TMT6plex(1) % 528.2859	7	Scaffold attachment factor B1
Q9BXS9	SLC26A6	C628	628	Level1	SNNVEDCK	632.669	3	12.372	1.0019	HexNAt(1)TMT6plex(1) % 528.2859	7	Solute carrier family 26 member 6
P48066	SLC6A11	C28	28	Level1	ESEAPGGGCSSGGAAPAR	773.379	3	21.875	-0.0007	HexNAt(1)TMT6plex(1) % 528.2859	9	Sodium- and chloride-dependent GABA transporter 3
P18583	SON	C2070	2070	Level1b	ANAAAMCAK	613.006	3	14.581	-0.001	HexNAt(1)TMT6plex(1) % 528.2859	7	Protein SON
Q96SB4	SRPK1	C455	455	Level1b	AEIPCEDEQEQEHNGPLDNK	821.151	4	13.613	-0.0015	HexNAt(1)TMT6plex(1) % 528.2859	5	SRSF protein kinase 1
Q9UGI8	TES	C196	196	Level1b	LPCEMDAQGPK	726.056	3	14.602	1.0038	HexNAt(1)TMT6plex(1) % 528.2859	3	Testin
Q00059	TFAM	C246	246	Level1	KYGAEEC	595.984	3	16.655	-0.0007	HexNAt(1)TMT6plex(1) % 528.2859	7	Transcription factor A, mitochondrial
Q15631	TSN	C225	225	Level1	ETAAACVEK	636.686	3	30.672	-0.0004	HexNAt(1)TMT6plex(1) % 528.2859	6	Translin

## Sheet: Sheet3
Table S11C. Identification of S-GlcNAcylation sites in Jurkat cells
UniProt Accession	Gene Symbol	Site	Site Position	O-Pair Localization Level	Peptide	Obs. m/z	Precursor Charge	Hyperscore	Delta Mass	Total Glycan Composition	Glycosite Position in Peptide	Protein Annotation
P55265	ADAR	C1224	1224	Level1	NFYLCPV	806.933	2	14.155	0.0013	HexNAt(1)TMT6plex(1) % 528.2859	5	Double-stranded RNA-specific adenosine deaminase
Q92667	AKAP1	C64	64	Level1b	ADPAIKEPLPVEDVCPK	759.936	4	16.003	0.0007	HexNAt(1)TMT6plex(1) % 528.2859	15	A-kinase anchor protein 1, mitochondrial
Q6P6C2	ALKBH5	C378	378	Level1	SYESSEDCSEAAGSPAR	835.054	3	27.853	-0.0012	HexNAt(1)TMT6plex(1) % 528.2859	8	RNA demethylase ALKBH5
Q01433	AMPD2	C53	53	Level1	SLPGPAPCLK	657.055	3	18.161	0.0002	HexNAt(1)TMT6plex(1) % 528.2859	8	AMP deaminase 2
Q9NQS1	AVEN	C251	251	Level1	SVAAGCPVLLGK	701.084	3	18.641	0.0002	HexNAt(1)TMT6plex(1) % 528.2859	6	Cell death regulator Aven
P54687	BCAT1	C4	4	Level1	DCSNGCSAECTGEGGSK	902.738	3	32.801	1.0031	HexNAt(1)TMT6plex(1) % 528.2859	2	Branched-chain-amino-acid aminotransferase, cytosolic
P20810	CAST	C408	408	Level1	AAAPAPVSEAVCR	667.031	3	17.949	-0.0002	HexNAt(1)TMT6plex(1) % 528.2859	12	Calpastatin
Q9P219	CCDC88C	C1467	1467	Level1	SQAENPDTPALGSNCAEER	916.445	3	36.026	0.988	HexNAt(1)TMT6plex(1) % 528.2859	15	Protein Daple
Q6P1J9	CDC73	C145	145	Level1b	IEDEECVR	583.966	3	23.023	0.0006	HexNAt(1)TMT6plex(1) % 528.2859	6	Parafibromin
Q6P1J9	CDC73	C145	145	Level1b	IEDEECVRLDK	584.569	4	17.608	-0.0003	HexNAt(1)TMT6plex(1) % 528.2859	6	Parafibromin
Q8IWX8	CHERP	C69	69	Level1	LALEQQQLICK	758.448	3	22.717	-0.001	HexNAt(1)TMT6plex(1) % 528.2859	10	Calcium homeostasis endoplasmic reticulum protein
Q9BQ75	CMSS1	C55	55	Level1b	ECFLIQPK	655.381	3	13.757	-0.0012	HexNAt(1)TMT6plex(1) % 528.2859	2	Protein CMSS1
Q99439	CNN2	C175	175	Level1	CASQSGMTAYGTR	626.288	3	55.783	-0.0009	HexNAt(1) % 299.1230	1	Calponin-2
P38432	COIL	C170	170	Level1	ATCGTVGDDNEEAK	799.74	3	19.764	1.009	HexNAt(1)TMT6plex(1) % 528.2859	3	Coilin
P39880	CUX1	C802	802	Level1	EAQDAPGLDPQGAADCAQGVLR	980.488	3	17.8	-0.0252	HexNAt(1)TMT6plex(1) % 528.2859	16	Homeobox protein cut-like 1
Q9UJU6	DBNL	C127	127	Level1	AEEDVEPECIMEK	837.094	3	15.688	1.0019	HexNAt(1)TMT6plex(1) % 528.2859	9	Drebrin-like protein
P27707	DCK	C45	45	Level1b	QLCEDWEVVPEPVAR	843.435	3	17.893	0.9997	HexNAt(1)TMT6plex(1) % 528.2859	3	Deoxycytidine kinase
Q92841	DDX17	C584	584	Level1	TTSSANNPNLMYQDECDR	945.103	3	40.498	1.0026	HexNAt(1)TMT6plex(1) % 528.2859	16	Probable ATP-dependent RNA helicase DDX17
Q9Y2H0	DLGAP4	C726	726	Level1b	DTDSDTQDANDSSCK	863.407	3	40.664	-0.0008	HexNAt(1)TMT6plex(1) % 528.2859	14	Disks large-associated protein 4
P31689	DNAJA1	C150	150	Level1b	GAVECCPNCR	641.639	3	11.379	-0.0008	HexNAt(1)TMT6plex(1) % 528.2859	6	DnaJ homolog subfamily A member 1
P60981	DSTN	C12	12	Level1	ASGVQVADEVCR	902.448	2	13.745	-0.0009	HexNAt(1) % 299.1230	11	Destrin
P26641	EEF1G	C266	266	Level1b	AAAPAPEEEMDECEQALAAEPK	822.412	4	36.636	0.0007	HexNAt(1)TMT6plex(1) % 528.2859	13	Elongation factor 1-gamma
P26641	EEF1G	C266	266	Level1b	KAAAPAPEEEMDECEQALAAEPK	729.783	5	30.762	1.0056	HexNAt(1)TMT6plex(1) % 528.2859	14	Elongation factor 1-gamma
P13639	EEF2	C567	567	Level1	DLEEDHACIPIK	593.074	4	19.896	-0.0001	HexNAt(1)TMT6plex(1) % 528.2859	8	Elongation factor 2
P13639	EEF2	C567	567	Level1b	DLEEDHACIPIKK	546.112	5	20.277	-0.0001	HexNAt(1)TMT6plex(1) % 528.2859	8	Elongation factor 2
Q8N3D4	EHBP1L1	C346	346	Level1	ETQAQACPQEGTEAHGAR	661.072	4	15.563	-0.0164	HexNAt(1)TMT6plex(1) % 528.2859	7	EH domain-binding protein 1-like protein 1
O75821	EIF3G	C139	139	Level1	EDLNCQEEEDPMNK	670.826	4	29.454	-0.001	HexNAt(1)TMT6plex(1) % 528.2859	5	Eukaryotic translation initiation factor 3 subunit G
P21333	FLNA	C717	717	Level1b	VQVQDNEGCPVEALVK	679.622	4	22.858	0.9987	HexNAt(1)TMT6plex(1) % 528.2859	9	Filamin-A
Q96RU3	FNBP1	C511	511	Level1	QSGLYDSQNPPTVNNCAQDR	989.145	3	18.377	0.9938	HexNAt(1)TMT6plex(1) % 528.2859	16	Formin-binding protein 1
Q8N3X1	FNBP4	C673	673	Level1	TGTDSNSTESSETSTGSLCK	993.488	3	40.277	0.0034	HexNAt(1)TMT6plex(1) % 528.2859	19	Formin-binding protein 4
P85037	FOXK1	C665	665	Level1b	VCEVGPK	573.334	3	14.923	-0.0045	HexNAt(1)TMT6plex(1) % 528.2859	2	Forkhead box protein K1
Q9BQ67	GRWD1	C11	11	Level1	TCETGEPMEAESGDTSSEGPAQVYLPGR	1224.89	3	47.742	0.9692	HexNAt(1)TMT6plex(1) % 528.2859	2	Glutamate-rich WD repeat-containing protein 1
O14929	HAT1	C101	101	Level1	VDENFDCVEADDVEGK	924.121	3	38.834	0.0019	HexNAt(1)TMT6plex(1) % 528.2859	7	Histone acetyltransferase type B catalytic subunit
Q1KMD3	HNRNPUL2	C57	57	Level1b	LQEALDAEMLEDEAGGGGAGPGGACK	862.936	4	25.256	0.028	HexNAt(1)TMT6plex(1) % 528.2859	25	Heterogeneous nuclear ribonucleoprotein U-like protein 2
Q13422	IKZF1	C78	78	Level1b	ACEMNGEECAEDLR	795.358	3	17.567	-0.0023	HexNAt(1)TMT6plex(1) % 528.2859	9	DNA-binding protein Ikaros
Q8WZA9	IRGQ	C340	340	Level1	TDGEGEDPECLGEGK	841.414	3	19.94	0.0046	HexNAt(1)TMT6plex(1) % 528.2859	10	Immunity-related GTPase family Q protein
Q9H910	JPT2	C118	118	Level1	DHVFLCEGEEPK	598.065	4	16.453	-0.002	HexNAt(1)TMT6plex(1) % 528.2859	6	Jupiter microtubule associated homolog 2
Q9Y4W2	LAS1L	C306	306	Level1b	VECVLAELK	664.067	3	18.257	0.002	HexNAt(1)TMT6plex(1) % 528.2859	3	Ribosomal biogenesis protein LAS1L
P13796	LCP1	C101	101	Level1	EGICAIGGTSEQSSVGTQHSYSEEEK	868.416	4	21.119	0.0044	HexNAt(1) % 299.1230	4	Plastin-2
P78559	MAP1A	C2385	2385	Level1b	AENEEAAACPAWER	768.71	3	20.709	0.0017	HexNAt(1)TMT6plex(1) % 528.2859	9	Microtubule-associated protein 1A
Q13613	MTMR1	C12	12	Level1b	MDRPAAAAAAGCEGGGGPNPGPAGGR	945.781	3	26.827	-0.0017	HexNAt(1) % 299.1230	12	Phosphatidylinositol-3-phosphate phosphatase MTMR1
P35579	MYH9	C988	988	Level1	LEEEQIILEDQNCK	897.482	3	28.998	0.0002	HexNAt(1)TMT6plex(1) % 528.2859	13	Myosin-9
P60660	MYL6	C2	2	Level1	CDFTEDQTAEFK	745.359	3	21.249	1.001	HexNAt(1) % 299.1230	1	Myosin light polypeptide 6
Q9H3P2	NELFA	C471	471	Level1b	ENPCQEQGDVIQIK	863.127	3	15.265	0.0026	HexNAt(1)TMT6plex(1) % 528.2859	4	Negative elongation factor A
Q9NX24	NHP2	C18	18	Level1	ADPDGPEAQAEACSGER	821.055	3	18.143	1.0035	HexNAt(1)TMT6plex(1) % 528.2859	13	H/ACA ribonucleoprotein complex subunit 2
O43847	NRDC	C62	62	Level1	STCSCPDLQPNGQDLGENSR	979.455	3	24.983	0.9865	HexNAt(1)TMT6plex(1) % 528.2859	5	Nardilysin
Q9BSD7	NTPCR	C101	101	Level1	NADCSSGPGQR	540.585	3	18.791	0.0005	HexNAt(1) % 299.1230	4	Cancer-related nucleoside-triphosphatase
Q9NZT2	OGFR	C443	443	Level1	TGTQEVGGQDPGEAVQPCR	896.447	3	44.11	1.0012	HexNAt(1)TMT6plex(1) % 528.2859	18	Opioid growth factor receptor
Q15365	PCBP1	C194	194	Level1	VMTIPYQPMPASSPVICAGGQDR	1069.88	3	23.137	0.0168	HexNAt(1)TMT6plex(1) % 528.2859	17	Poly(rC)-binding protein 1
O00541	PES1	C272	272	Level1	AGEGTYALDSESCMEK	893.106	3	17.642	0.0002	HexNAt(1)TMT6plex(1) % 528.2859	13	Pescadillo homolog
Q9H307	PNN	C439	439	Level1	ELEPEMEFEIEPDKECK	828.431	4	15.872	-0.0027	HexNAt(1)TMT6plex(1) % 528.2859	16	Pinin
Q6EEV4	POLR2M	C28	28	Level1b	APESPPSADPALVAGPAEEAECPPPR	828.921	4	22.78	0.0007	HexNAt(1)TMT6plex(1) % 528.2859	22	DNA-directed RNA polymerase II subunit GRINL1A, isoforms 4/5
Q6NYC8	PPP1R18	C397	397	Level1b	ALQNCCSVPSPLPPEDAGTGGLR	1033.19	3	25.772	1.0082	HexNAt(1)TMT6plex(1) % 528.2859	6	Phostensin
P30153	PPP2R1A	C294	294	Level1b	DCEAEVR	526.936	3	18.013	-0.0002	HexNAt(1)TMT6plex(1) % 528.2859	2	Serine/threonine-protein phosphatase 2A 65 kDa regulatory subunit A alpha isoform
P30153	PPP2R1A	C377	377	Level1b	DECPEVR	535.607	3	13.703	-0.0019	HexNAt(1)TMT6plex(1) % 528.2859	3	Serine/threonine-protein phosphatase 2A 65 kDa regulatory subunit A alpha isoform
O60831	PRAF2	C28	28	Level1b	LAAPDPCDPQR	647.335	3	12.567	-0.0118	HexNAt(1)TMT6plex(1) % 528.2859	7	PRA1 family protein 2
P48147	PREP	C255	255	Level1b	EGCDPVNR	823.921	2	15.847	-0.0023	HexNAt(1)TMT6plex(1) % 528.2859	3	Prolyl endopeptidase
P48634	PRRC2A	C437	437	Level1b	GGPPCKPPAPEDEDEAWR	735.125	4	18.506	0.0026	HexNAt(1)TMT6plex(1) % 528.2859	5	Protein PRRC2A
Q9Y520	PRRC2C	C223	223	Level1b	IACGPPQAK	624.364	3	19.626	-0.0014	HexNAt(1)TMT6plex(1) % 528.2859	3	Protein PRRC2C
Q9Y520	PRRC2C	C2340	2340	Level1b	STTTSDPPNICK	750.738	3	17.978	-0.0001	HexNAt(1)TMT6plex(1) % 528.2859	11	Protein PRRC2C
O00233	PSMD9	C59	59	Level1	GIGMNEPLVDCEGYPR	841.749	3	16.419	0.004	HexNAt(1)TMT6plex(1) % 528.2859	11	26S proteasome non-ATPase regulatory subunit 9
P08575	PTPRC	C1261	1261	Level1b	QDANCVNPLGAPEK	814.771	3	23.092	-0.001	HexNAt(1)TMT6plex(1) % 528.2859	5	Receptor-type tyrosine-protein phosphatase C
P08575	PTPRC	C1261	1261	Level1b	QDANCVNPLGAPEKLPEAK	803.198	4	19.387	-0.0008	HexNAt(1)TMT6plex(1) % 528.2859	5	Receptor-type tyrosine-protein phosphatase C
Q9UL25	RAB21	C29	29	Level1b	VVLLGEGCVGK	687.412	3	15.129	0.0051	HexNAt(1)TMT6plex(1) % 528.2859	8	Ras-related protein Rab-21
P63000	RAC1	C178	178	Level1b	AVLCPPPVK	637.388	3	17.255	-0.0027	HexNAt(1)TMT6plex(1) % 528.2859	4	Ras-related C3 botulinum toxin substrate 1
Q9P258	RCC2	C428	428	Level1	AVQDLCGWR	602.323	3	21.293	0.0009	HexNAt(1)TMT6plex(1) % 528.2859	6	Protein RCC2
Q04864	REL	C143	143	Level1	QLNDIEDCDLNVVR	801.75	3	10.213	0.001	HexNAt(1)TMT6plex(1) % 528.2859	8	Proto-oncogene c-Rel
Q5TBB1	RNASEH2B	C7	7	Level1b	AAGVDCGDGVGAR	859.409	2	22.639	-0.0006	HexNAt(1) % 299.1230	6	Ribonuclease H2 subunit B
Q9Y508	RNF114	C8	8	Level1b	DCGGAAQLAGPAAEADPLGR	866.429	3	13.388	-0.0389	HexNAt(1)TMT6plex(1) % 528.2859	2	E3 ubiquitin-protein ligase RNF114
Q15424	SAFB	C362	362	Level1b	KFDFDACNEVPPAPK	724.147	4	17.415	-0.0003	HexNAt(1)TMT6plex(1) % 528.2859	7	Scaffold attachment factor B1
Q96I15	SCLY	C22	22	Level1	DAPAPAASQPSGCGK	781.749	3	16.963	0.0007	HexNAt(1)TMT6plex(1) % 528.2859	13	Selenocysteine lyase
Q9UGP8	SEC63	C490	490	Level1	EQSICAAEEQPAEDGQGETNK	1074.19	3	25.838	-0.0013	HexNAt(1)TMT6plex(1) % 528.2859	5	Translocation protein SEC63 homolog
Q9UHD8	SEPTIN9	C248	248	Level1	SQEATEAAPSCVGDMADTPR	937.11	3	32.886	0.0124	HexNAt(1)TMT6plex(1) % 528.2859	11	Septin-9
O60880	SH2D1A	C124	124	Level1b	EDPDVCLK	635.683	3	14.079	0.0007	HexNAt(1)TMT6plex(1) % 528.2859	6	SH2 domain-containing protein 1A
Q13596	SNX1	C318	318	Level1b	LQEVECEEQR	674.01	3	18.946	0.0003	HexNAt(1)TMT6plex(1) % 528.2859	6	Sorting nexin-1
P00441	SOD1	C147	147	Level1b	LACGVIGIAQ	851.492	2	12.246	-0.0002	HexNAt(1)TMT6plex(1) % 528.2859	3	Superoxide dismutase [Cu-Zn]
Q96SB4	SRPK1	C455	455	Level1	AEIPCEDEQEQEHNGPLDNK	821.153	4	22.878	0.0004	HexNAt(1)TMT6plex(1) % 528.2859	5	SRSF protein kinase 1
Q07955	SRSF1	C16	16	Level1b	GPAGNNDCR	554.279	3	13.558	-0.0049	HexNAt(1)TMT6plex(1) % 528.2859	8	Serine/arginine-rich splicing factor 1
Q9H2K8	TAOK3	C795	795	Level1b	LDEAQEAECQALR	745.048	3	15.616	-0.0063	HexNAt(1)TMT6plex(1) % 528.2859	9	Serine/threonine-protein kinase TAO3
Q8TC07	TBC1D15	C686	686	Level1	NDSPTQIPVSSDVCR	792.407	3	17.643	-0.0004	HexNAt(1)TMT6plex(1) % 528.2859	14	TBC1 domain family member 15
P52888	THOP1	C682	682	Level1b	GLQVGGCEPEPQVC	744.374	3	13.747	1.0075	HexNAt(1)TMT6plex(1) % 528.2859	7	Thimet oligopeptidase
P52888	THOP1	C689	689	Level1	GLQVGGCEPEPQVC	744.04	3	17.877	0.0058	HexNAt(1)TMT6plex(1) % 528.2859	14	Thimet oligopeptidase
P42166	TMPO	C330	330	Level1b	DIVENICGR	592.652	3	10.143	0.0006	HexNAt(1)TMT6plex(1) % 528.2859	7	Lamina-associated polypeptide 2, isoform alpha
P42166	TMPO	C341	341	Level1	SGIQPLCPER	619.673	3	18	-0.0012	HexNAt(1)TMT6plex(1) % 528.2859	7	Lamina-associated polypeptide 2, isoform alpha
Q15643	TRIP11	C212	212	Level1	AQGTDNSDQSEICK	828.088	3	30.142	-0.0018	HexNAt(1)TMT6plex(1) % 528.2859	13	Thyroid receptor-interacting protein 11
Q14669	TRIP12	C1411	1411	Level1	EDEESNKDCVGGK	657.095	4	15.094	-0.0037	HexNAt(1)TMT6plex(1) % 528.2859	9	E3 ubiquitin-protein ligase TRIP12
Q9UI30	TRMT112	C33	33	Level1b	ICPVEFNPNFVAR	755.072	3	14.203	-0.0012	HexNAt(1)TMT6plex(1) % 528.2859	2	Multifunctional methyltransferase subunit TRM112-like protein
Q15631	TSN	C225	225	Level1	ETAAACVEK	636.686	3	16.82	-0.0035	HexNAt(1)TMT6plex(1) % 528.2859	6	Translin
Q99614	TTC1	C28	28	Level1	VTDTQEAECAGPPVPDPK	710.873	4	26.734	-0.0023	HexNAt(1)TMT6plex(1) % 528.2859	9	Tetratricopeptide repeat protein 1
P61088	UBE2N	C87	87	Level1b	ICLDILK	602.037	3	15.198	-0.0015	HexNAt(1)TMT6plex(1) % 528.2859	2	Ubiquitin-conjugating enzyme E2 N
Q05086	UBE3A	C198	198	Level1	AACSAAAMEEDSEASSSR	844.058	3	38.812	-0.0002	HexNAt(1)TMT6plex(1) % 528.2859	3	Ubiquitin-protein ligase E3A
Q14694	USP10	C254	254	Level1	TAGQPEGGPGADFGQSCFPAEAGR	1022.16	3	12.313	0.0073	HexNAt(1)TMT6plex(1) % 528.2859	17	Ubiquitin carboxyl-terminal hydrolase 10
Q96K76	USP47	C856	856	Level1	AGGDSGNVDDDCER	722.994	3	27.881	-0.0023	HexNAt(1)TMT6plex(1) % 528.2859	12	Ubiquitin carboxyl-terminal hydrolase 47
P45880	VDAC2	C47	47	Level1	SCSGVEFSTSGSSNTDTGK	946.464	3	57.693	-0.0235	HexNAt(1)TMT6plex(1) % 528.2859	2	Non-selective voltage-gated ion channel VDAC2
O14980	XPO1	C1070	1070	Level1	QMSVPGIFNPHEIPEEMCD	988.13	3	17.681	0.007	HexNAt(1)TMT6plex(1) % 528.2859	18	Exportin-1
Q6NZY4	ZCCHC8	C393	393	Level1	IFGSIPMQACQQK	813.117	3	18.956	-0.0005	HexNAt(1)TMT6plex(1) % 528.2859	10	Zinc finger CCHC domain-containing protein 8
O75123	ZNF623	C128	128	Level1b	ELIEGEANPCDICGK	878.8	3	12.214	0.0358	HexNAt(1)TMT6plex(1) % 528.2859	13	Zinc finger protein 623
